# Supplementary material for: Identifying crosstalk genetic biomarkers linking a neurodegenerative disease, Parkinson’s disease, and periodontitis using integrated bioinformatics analyses
Source: Front Aging Neurosci. 2022 Dec 5;14:1032401. doi: 10.3389/fnagi.2022.1032401 (PMC9760933; doi:10.3389/fnagi.2022.1032401)
Supplement: Supplementary file 1 [file Data_Sheet_1.ZIP]

Archive with 44 entries (43 files):
- raw data/
- raw data/GSE16134_log0.5_mRNA_limma_filter.txt
- raw data/GSE16134_mRNA_limma.txt
- raw data/GSE6613_GSE49126_GSE99039__mRNA_limma.txt
- raw data/GSE6613_GSE49126_GSE99039_log0.15_mRNA_limma_filter.txt
- raw data/Parkinson's_ConsensusClusterPlus.k=2.consensusClass.csv
- raw data/Parkinson's_ConsensusClusterPlus.k=2.consensusMatrix.csv
- raw data/Parkinson's_ConsensusClusterPlus.k=3.consensusClass.csv
- raw data/Parkinson's_ConsensusClusterPlus.k=3.consensusMatrix.csv
- raw data/Parkinson's_ConsensusClusterPlus.log.csv
- raw data/Parkinson's_calcICL.summary.cluster.consensus.csv
- raw data/Parkinson's_calcICL.summary.item.consensus.csv
- raw data/Periodontitis_ConsensusClusterPlus.k=2.consensusClass.csv
- raw data/Periodontitis_ConsensusClusterPlus.k=2.consensusMatrix.csv
- raw data/Periodontitis_ConsensusClusterPlus.k=3.consensusClass.csv
- raw data/Periodontitis_ConsensusClusterPlus.k=3.consensusMatrix.csv
- raw data/Periodontitis_ConsensusClusterPlus.k=4.consensusClass.csv
- raw data/Periodontitis_ConsensusClusterPlus.k=4.consensusMatrix.csv
- raw data/Periodontitis_ConsensusClusterPlus.k=5.consensusClass.csv
- raw data/Periodontitis_ConsensusClusterPlus.k=5.consensusMatrix.csv
- raw data/Periodontitis_ConsensusClusterPlus.log.csv
- raw data/Periodontitis_calcICL.summary.cluster.consensus.csv
- raw data/Periodontitis_calcICL.summary.item.consensus.csv
- raw data/file1 Periodontitis_Parkinson's_cross.txt
- raw data/file10 Periodontitis_hub gene_corStat.txt
- raw data/file11 Parkinson's_hub gene-hub gene_corStat.txt
- raw data/file12 Periodontitis_hub gene-hub IRRG_corStat.txt
- raw data/file13 Parkinson's_hub gene-hub IRRG_corStat.txt
- raw data/file14 Periodontitis_ssGSEA1.txt
- raw data/file15 Parkinson's_ssGSEA1.txt
- raw data/file16 Periodontitis_cell(high)-cell_case sample_corStat.txt
- raw data/file17 Parkinson's_cell(high)-cell_case sample_corStat.txt
- raw data/file18 Periodontitis_corStat(correlation).txt
- raw data/file19 Parkinson's_corStat(correlation).txt
- raw data/file2 Periodontitis_cross_exp.txt
- raw data/file20 PPInetwork_Hub gene-target.txt
- raw data/file21 Hub gene-Pathway-target.txt
- raw data/file3 Parkinson's_cross_exp.txt
- raw data/file4 intersection_BP-enrich_all.txt
- raw data/file5 intersection_KEGG-enrich_all.txt
- raw data/file6 Periodontitis_DEG&IRRG_exp_case(241).txt
- raw data/file7 Parkinson's_DEG&IRRG_exp_case(285).txt
- raw data/file8 Periodontitis_ConsensusClusterPlus_limma.txt
- raw data/file9 Parkinson's_ConsensusClusterPlus_limma.txt
