# Supplementary material for: Identifying crosstalk genetic biomarkers linking a neurodegenerative disease, Parkinson’s disease, and periodontitis using integrated bioinformatics analyses
Source: Front Aging Neurosci. 2022 Dec 5;14:1032401. doi: 10.3389/fnagi.2022.1032401 (PMC9760933; doi:10.3389/fnagi.2022.1032401)
Supplement: Supplementary file 1 [file Data_Sheet_1.ZIP › raw data/GSE16134_log0.5_mRNA_limma_filter.txt]

final_gene	logFC	AveExpr	t	P.Value	adj.P.Val	B	regulate
IGKV1-17	2.61659379036622	11.4840676129032	14.0858118235483	3.23958552536597e-35	2.1399651304181e-32	69.2765732067872	up
IGKV2-28	2.59928885561369	10.6340658709677	13.1982757008929	6.62070505818761e-32	1.66958064071421e-29	61.7457941517326	up
IGKV2D-28	2.59928885561369	10.6340658709677	13.1982757008929	6.62070505818761e-32	1.66958064071421e-29	61.7457941517326	up
abParts	2.5604379415479	11.4006718387097	13.1727243437713	8.22988351549376e-32	1.99155032675429e-29	61.5308670592362	up
IGKV4-1	2.5604379415479	11.4006718387097	13.1727243437713	8.22988351549376e-32	1.99155032675429e-29	61.5308670592362	up
DKFZp667J0810	2.53251788441878	10.7854387096774	13.2988667766886	2.80825036363115e-32	7.88924679741481e-30	62.5930326813856	up
IGLV1-36	2.53251788441878	10.7854387096774	13.2988667766886	2.80825036363115e-32	7.88924679741481e-30	62.5930326813856	up
IGLV3-10	2.51612926694329	10.7968742580645	13.8878867283772	1.791150855206e-34	8.41875347155574e-32	67.5870377872972	up
IGKC	2.5003389524325	11.3208569677419	13.8291775937503	2.97142963500994e-34	1.28877904699576e-31	67.0869203412751	up
MZB1	2.44597635245656	9.34145124193548	13.9398531301897	1.14385591818441e-34	6.26624149537694e-32	68.0301199047846	up
IGLV@	2.43849650971195	10.8333920645161	13.9168501672813	1.39509071506219e-34	6.95865554425202e-32	67.8339431030458	up
IGLJ2	2.4338165926995	10.8360438064516	13.9360855551192	1.18167213193988e-34	6.26624149537694e-32	67.9979837939989	up
IGHV3-23	2.43172253412714	9.63289961290323	14.5228603892013	7.29410024540779e-37	3.56550208196023e-33	73.0248649131931	up
IGLV3-1	2.42985560586927	9.91706880645161	14.3043096086702	4.87617103998035e-36	5.98588396288412e-33	71.1476329448134	up
IGLJ3	2.4224966630585	10.6154073870968	14.2699022199369	6.57289902641245e-36	7.12645890833351e-33	70.8526006187192	up
TNFRSF17	2.4222724330988	7.92528422580645	12.687393736424	5.01383892028116e-30	1.0127540252115e-27	57.471553860941	up
IGLL5	2.38395124421191	10.8590095483871	13.8686573054819	2.11426331365027e-34	9.74994521677852e-32	67.4231770861615	up
IGK	2.36697773919057	11.8189395967742	13.9041360762884	1.55686170892355e-34	7.46103078976482e-32	67.7255446009601	up
IGLV1-50	2.35825563443381	9.91605937096774	13.9565737892279	9.90081088739033e-35	5.90209070484652e-32	68.1727648430338	up
IGLC1	2.34870786036442	9.62967464516129	14.26758644306	6.70629495076596e-36	7.12645890833351e-33	70.8327487127565	up
IGLV2-14	2.34659313518551	11.4925580806452	14.0880822081659	3.17656274799127e-35	2.1399651304181e-32	69.295984074988	up
IGLV1-44	2.32205913674905	9.21592262903226	14.2433695023532	8.27395876969789e-36	8.29859005461586e-33	70.6251890767599	up
ANKRD36BP2	2.29334507547056	7.16825722580645	12.0588395786903	9.55421676689998e-28	1.37361536470472e-25	52.2871418948138	up
IGHG3	2.2868585910157	9.462179	14.5646848847717	5.06759659715748e-37	3.09642821077815e-33	73.384725563583	up
IGKV1-37	2.28069312826989	11.5157728064516	13.9313823522453	1.23063537407673e-34	6.26624149537694e-32	67.9578698440218	up
IGKV1D-37	2.28069312826989	11.5157728064516	13.9313823522453	1.23063537407673e-34	6.26624149537694e-32	67.9578698440218	up
IGHV4-31	2.24545579529736	9.15237412903226	14.2987123631792	5.11892338912552e-36	5.98588396288412e-33	71.0996286561543	up
IGHA2	2.22936829214023	9.52676087096774	14.4130838961434	1.8954670303419e-36	4.24168472343005e-33	72.0812606725718	up
IGLV3-25	2.21483805099524	9.5440485483871	12.5464764339088	1.6390820394797e-29	3.0120905358589e-27	56.3016779374807	up
IGKV1OR2-108	2.19657425822358	12.0302518064516	13.5728948873391	2.69174959203624e-33	9.2660636308391e-31	64.9096678619052	up
SPAG4	2.1862221041554	7.40036558064516	13.0812037373914	1.79235468208604e-31	4.09410661540792e-29	60.7619929422055	up
IGLV1-40	2.18399338444886	9.04668003225806	13.8363704973808	2.7928231387517e-34	1.26406278396723e-31	67.148167252103	up
IGLV3-19	2.1558299897769	9.14729403225807	13.4742921175609	6.26748897201805e-33	1.93903415145688e-30	64.0746720298946	up
IGHG2	2.14119106440555	9.74927641935484	15.0098182990986	1.03894929537923e-38	1.51730791501194e-34	77.2256824880478	up
IGHA1	2.13190421071622	9.00069316129032	14.2290774354037	9.36569689654837e-36	8.80411530186687e-33	70.5027276906153	up
AC128677.4	2.0650355950448	11.0187354516129	14.3930443801622	2.2561229656966e-36	4.24168472343005e-33	71.9091545180318	up
CH17-132F21.1	2.0650355950448	11.0187354516129	14.3930443801622	2.2561229656966e-36	4.24168472343005e-33	71.9091545180318	up
IGKV1OR-1	2.0650355950448	11.0187354516129	14.3930443801622	2.2561229656966e-36	4.24168472343005e-33	71.9091545180318	up
IGKV1OR10-1	2.0650355950448	11.0187354516129	14.3930443801622	2.2561229656966e-36	4.24168472343005e-33	71.9091545180318	up
IGKV1OR2-2	2.0650355950448	11.0187354516129	14.3930443801622	2.2561229656966e-36	4.24168472343005e-33	71.9091545180318	up
FAM46C	2.05952090594744	8.44938808064516	14.3756712905061	2.623780413579e-36	4.58055836344889e-33	71.7599860660988	up
FKBP11	2.05124574418186	9.44149683870968	13.5140043039796	4.46006862180208e-33	1.45344716247286e-30	64.4107800797679	up
CKAP2	2.04960949125022	9.12943087096774	13.6737049139157	1.13260289562135e-33	4.39395990029863e-31	65.7649248915251	up
IGHM	2.04072651031331	8.64133825806452	14.0626137548043	3.95958819050386e-35	2.48144346061807e-32	69.0782776974432	up
CD79A	2.02464810632028	8.22496787096774	13.2942524394734	2.92104566108976e-32	8.11287238666987e-30	62.5541297263659	up
CXCL6	2.01458338625293	7.70670829032258	11.9072874567897	3.3419073995859e-27	4.39137412652037e-25	51.0509027869216	up
IGHG4	1.97096975163871	8.90943532258065	14.1866333934214	1.35309324013983e-35	1.18110542436634e-32	70.1391954847952	up
LOC100293211	1.96788345240243	6.71963974193548	13.9384892902448	1.15740360516279e-34	6.26624149537694e-32	68.0184865968615	up
FCRLA	1.87330704251609	5.78425964516129	11.0948551119004	2.47874552363723e-24	1.93555972342548e-22	44.5281893556552	up
CD27	1.8569524198689	8.22620712903226	13.9064214759108	1.52646182426869e-34	7.46103078976482e-32	67.7450279315714	up
CXCL1	1.82376912381982	10.1195210967742	13.6102835851952	1.95289041874484e-33	7.01920510655041e-31	65.2266855943034	up
RGS1	1.81499267905466	6.86180174193548	10.1589757460823	3.90826672300625e-21	1.84405303044393e-19	37.2673959240256	up
SLAMF7	1.80593820313909	7.86585522580645	11.5037794605444	9.10821054443959e-26	9.01270339743514e-24	47.7882894944265	up
FCRL5	1.79049266341933	6.39984741935484	10.7521233773923	3.80130225036267e-23	2.41318515067829e-21	41.8350411064915	up
IGHD	1.75524477058151	8.37413067741936	13.8278499311556	3.00562193358531e-34	1.28877904699576e-31	67.0756162250764	up
CXCR4	1.742951090264	8.14441941935484	14.3400845854024	3.57421752730986e-36	4.97536884283973e-33	71.4545421566283	up
LAX1	1.71585104215527	7.63936812903226	12.048315326612	1.04240610366948e-27	1.48124695231313e-25	52.2011107886116	up
LOC101929272	1.71114342413855	7.2009464516129	11.5709859818806	5.26813649581355e-26	5.47908613166719e-24	48.3286637866969	up
CPNE5	1.68511589151482	6.74590141935484	13.1180559791802	1.31035590932291e-31	3.0930583916554e-29	61.0714108155854	up
CYTIP	1.68207887786397	7.30570980645161	12.903945245722	8.05798334898549e-31	1.6978031985565e-28	59.2772159247751	up
ST6GAL1	1.65055539479223	6.189194	11.1093458272007	2.20674470627358e-24	1.74547078854474e-22	44.6428675331756	up
IGHG1	1.62875850502135	7.60568780645161	13.6439057019596	1.46312044693612e-33	5.50155797593319e-31	65.5119507880154	up
CD38	1.62786703710386	7.56448722580645	12.1486549725568	4.53710788492621e-28	6.80315667579641e-26	53.0224303588599	up
C16orf54	1.6139082133622	6.20230232258065	11.3652338282062	2.80472156292264e-25	2.57707517742076e-23	46.6783057054212	up
CECR1	1.59776594683986	8.5814305483871	13.0630655328335	2.09092828000242e-31	4.68847505426965e-29	60.6097923363241	up
KIAA0125	1.56835359071502	7.48116416129032	11.8945040275127	3.71322302676305e-27	4.85320235278694e-25	50.9468880874905	up
IGH	1.56347423807805	8.05864788709677	13.0981527638586	1.55193081660749e-31	3.61245153225748e-29	60.9042692898707	up
IGLV2-5	1.54764631487161	5.81950396774194	12.5953596861737	1.08730632950833e-29	2.09250818893804e-27	56.7070284084017	up
MMP7	1.53963432136629	7.23412441935484	11.4534022740262	1.371869610957e-25	1.32529111309882e-23	47.3840554957169	up
IGHV3-73	1.53930652234049	5.5756404516129	9.99886401241275	1.3358359309609e-20	5.70789615185582e-19	36.0562712470054	up
PECAM1	1.52346564375488	8.87927196774194	14.202431693249	1.17995061870985e-35	1.06811752118101e-32	70.274481360123	up
EVI2B	1.5147208815924	8.07756825806452	13.6012258831748	2.1107984776916e-33	7.47681530337106e-31	65.1498656973193	up
SELL	1.51171658608455	6.90670222580645	13.5385010775205	3.61530627156596e-33	1.21043425456635e-30	64.6182364369919	up
PNOC	1.48948860665103	6.47577567741935	11.4880889508813	1.03482845753166e-25	1.0157527040374e-23	47.6623103219776	up
LOC102725526	1.45897867670936	6.79679043548387	13.9422266188575	1.12065524712993e-34	6.26624149537694e-32	68.0503659431444	up
SFRP4	1.45527377232546	6.59853125806452	10.9767124553971	6.37905359189602e-24	4.57215392491292e-22	43.5956359395289	up
PTP4A3	1.44621155631728	7.376853	11.3556078614541	3.03207371713344e-25	2.77553983971754e-23	46.601388683127	up
SRGN	1.43610708400986	9.58480193548387	11.0824827464698	2.73722486453815e-24	2.12382580679927e-22	44.4303264574042	up
MMP12	1.42319346924047	9.60902032258065	8.92735457401767	3.8267502659021e-17	9.64222713906322e-16	28.2202472025561	up
IGKV1-5	1.42200961152204	6.3881205483871	13.2326394018322	4.94024018731889e-32	1.31243924367675e-29	62.0350281667377	up
IGL@	1.42200961152204	6.3881205483871	13.2326394018322	4.94024018731889e-32	1.31243924367675e-29	62.0350281667377	up
CYP24A1	1.40687931685609	6.91221593548387	12.9940902781301	3.75458148122819e-31	8.12086070643347e-29	60.0315645420037	up
PLAT	1.40443976546996	9.12308561290323	13.683172040514	1.04408716221889e-33	4.18336628390032e-31	65.8453221809833	up
THEMIS2	1.38946573937097	7.32431393548387	13.6682036728444	1.18743863851941e-33	4.53471683813326e-31	65.7182131405239	up
IL10RA	1.38719646701545	7.93551048387097	13.3799650573305	1.40474994334947e-32	4.18701138602493e-30	63.2773517995637	up
ICAM2	1.36882585032172	8.05656656451613	14.0906785192945	3.10599141264311e-35	2.1399651304181e-32	69.3181823048392	up
IGLV4-60	1.36285348186902	7.16570693548387	9.37360553764235	1.47422592310015e-18	4.61943022903727e-17	31.4240067920665	up
ODAM	1.35931198869446	10.798904	8.91890513896091	4.06662784428139e-17	1.0194097553034e-15	28.1604624741631	up
PIM2	1.34570669432918	7.65640509677419	11.9101064167108	3.26514083925623e-27	4.31369228390602e-25	51.0738453244066	up
CXCL13	1.34283463046486	10.181557516129	10.049696437195	9.05196224378737e-21	3.97911887051092e-19	36.4397262417221	up
MME	1.3389616868122	6.94533277419355	14.349256415194	3.30054591293527e-36	4.97536884283973e-33	71.5332505907662	up
ICAM3	1.33786897949365	7.93697335483871	11.6447440598521	2.88462315004609e-26	3.24898960416021e-24	48.9231403668167	up
LOC102725426	1.31427506705154	6.88285519354839	11.4124441758894	1.91296804550459e-25	1.80596989593607e-23	47.0559285489126	up
PDZRN4	1.3115231487161	6.37372116129032	11.0666338356809	3.10788036006173e-24	2.3737407462584e-22	44.305033447977	up
RHOH	1.30562667117686	6.6772399516129	12.1452534757524	4.66705264860862e-28	6.95533132833191e-26	52.9945482770444	up
SEL1L3	1.30038735582416	6.36843680645161	12.9786756580294	4.27880772858136e-31	9.09376866906583e-29	59.9024632759588	up
FCGR2B	1.30010904263635	7.56655848387097	11.5384888809778	6.86591566453081e-26	6.96306409779243e-24	48.0672148778319	up
ENTPD1	1.28023145378556	7.54038743548387	14.2981685273131	5.14314321102109e-36	5.98588396288412e-33	71.0949646954068	up
CD19	1.27640120752901	6.80387103225806	12.5983802771009	1.06005994756885e-29	2.06085580118023e-27	56.7320923680215	up
VCAN	1.27077570629622	9.38968606451613	11.0361854711897	3.96579761837625e-24	2.94614162889769e-22	44.0645422996808	up
FCGR3B	1.2703185660593	6.60810908064516	9.91465427050859	2.53980408754584e-20	1.02944198513612e-18	35.4232263840684	up
MEI1	1.26688826808588	7.13122867741935	11.3550998909878	3.04456836563793e-25	2.77657818748346e-23	46.5973304481413	up
NCF4	1.26497743550424	6.91954185483871	12.1708654386671	3.77288444947604e-28	5.69216474257062e-26	53.2045570381995	up
CSF3	1.26001199891756	7.24156119354839	11.8834920289745	4.06586324731824e-27	5.28583849083538e-25	50.8573201369666	up
P2RY8	1.25540086956522	7.39026206451613	11.6648821957366	2.44660191577264e-26	2.80738955039433e-24	49.0857057902222	up
FOS	1.24810992843826	10.2683403225806	7.79579018735421	9.64089036995274e-14	1.4932382860077e-12	20.5303605516626	up
IGJ	1.24261659149679	10.1487712903226	8.98336462560212	2.55529379603495e-17	6.60888208136404e-16	28.6173931884697	up
TAGAP	1.23216977569306	6.22917451612903	14.1340317925511	2.13411742186636e-35	1.60980793145576e-32	69.68897777269	up
HCLS1	1.23202394251007	8.4003295483871	13.4955194759877	5.22551758590063e-33	1.6373958373974e-30	64.2543004460227	up
SAA1	1.22882845631126	7.14047596774194	12.5233033088456	1.99077825465479e-29	3.55125465154281e-27	56.1096990763018	up
SAA2	1.22882845631126	7.14047596774194	12.5233033088456	1.99077825465479e-29	3.55125465154281e-27	56.1096990763018	up
PLAC8	1.22339498406398	8.32287325806452	8.8309156772585	7.64449209442173e-17	1.83896684330474e-15	27.5398811222568	up
SELM	1.22268827530218	8.65672022580645	11.1820704252036	1.2302548880691e-24	1.02623412011253e-22	45.2193665630224	up
HSPA13	1.22146860845511	7.88019261290323	10.2915541377066	1.40249653098683e-21	6.99559545180596e-20	38.2774984908559	up
COL4A2	1.22082449606109	8.84620969354839	11.8691401179357	4.57598975126815e-27	5.91755373072724e-25	50.7406326848794	up
IGHV3-54	1.21945786818209	6.39117261290323	11.7782350292709	9.66263823297345e-27	1.17494796543335e-24	50.0027609464179	up
SELE	1.21941268747369	8.54469038709677	10.0442669429602	9.43659192126058e-21	4.12593458224561e-19	36.398721662263	up
LOC101928620	1.21586095375549	6.3908085483871	14.3992305703774	2.13802544652718e-36	4.24168472343005e-33	71.9622786835388	up
POU2AF1	1.21586095375549	6.3908085483871	14.3992305703774	2.13802544652718e-36	4.24168472343005e-33	71.9622786835388	up
FCGR3A	1.21219977689579	6.06076003225806	8.56732951966784	4.95473614705666e-16	1.07643294373522e-14	25.7030749317808	up
CXCL8	1.20221544440436	8.19873975806452	7.84156438777493	7.11381142561274e-14	1.11956642017644e-12	20.8283260659691	up
IGLL3P	1.20180321366287	12.1391840645161	13.9438301013959	1.10524777394535e-34	6.26624149537694e-32	68.0640442087335	up
ITM2C	1.20056719766673	8.5945234516129	11.5046625360019	9.04299388186625e-26	8.9845452628737e-24	47.7953817521374	up
C4A	1.20005511816705	7.51450303225806	10.9862555302143	5.91105537793766e-24	4.2617139968193e-22	43.6708024483936	up
C4B	1.20005511816705	7.51450303225806	10.9862555302143	5.91105537793766e-24	4.2617139968193e-22	43.6708024483936	up
C4B_2	1.20005511816705	7.51450303225806	10.9862555302143	5.91105537793766e-24	4.2617139968193e-22	43.6708024483936	up
CSF2RB	1.19739153346562	8.64263448387097	14.0330437199296	5.11336580797123e-35	3.12439434281562e-32	68.8256176353375	up
RAC2	1.1953514267244	7.91586201612903	13.8295093744538	2.9629458403199e-34	1.28877904699576e-31	67.089745260734	up
COL15A1	1.17987555836189	9.70644722580645	14.0661621760691	3.83989864116078e-35	2.46976217601607e-32	69.1086047954677	up
C3	1.17513761741536	8.75967632258065	13.636782691493	1.55543725409737e-33	5.67409581005878e-31	65.4515014987088	up
LOC101928615	1.17482887666126	7.98125325806452	14.8681955214737	3.58608834448271e-38	2.92158617425006e-34	76.0015803620774	up
COL4A1	1.1559295739371	9.14741666129032	13.1175378829656	1.31614120834729e-31	3.0930583916554e-29	61.0670590823208	up
BTG2	1.14458325305189	9.04529414516129	12.7420570355189	3.16329822248438e-30	6.49698923157486e-28	57.9264662113642	up
ENPP2	1.13095034908894	7.6094859516129	12.5019755446389	2.3805552504958e-29	4.18583819261639e-27	55.933110068468	up
SERPINI1	1.12837770340971	6.28706570967742	11.372637979381	2.64146606089874e-25	2.44545727251614e-23	46.7374872866495	up
MMP3	1.12679009441337	6.72635393548387	5.71463781431497	2.56805077737802e-08	1.74688920261331e-07	8.34558382520785	up
RNASE6	1.12313556497685	7.28561964516129	11.7429966744122	1.29026595868877e-26	1.53084418914137e-24	49.7173098985536	up
FNDC3B	1.12282784563112	7.05751469354839	14.9894600013553	1.24160870259968e-38	1.51730791501194e-34	77.0496063593146	up
EGFL6	1.12020091045763	8.39680470967742	11.4083322220821	1.97784755726448e-25	1.85925277488851e-23	47.0230128180952	up
ZNF275	1.11966301521439	7.48406603225806	12.2381768924386	2.15575147944227e-28	3.37748217365695e-26	53.7572218504358	up
CYAT1	1.11964362318841	6.423569	11.4142301463711	1.88545281250682e-25	1.80009188244059e-23	47.0702265423703	up
RCSD1	1.1184377430994	6.36948732258065	12.4101025149225	5.13693927046625e-29	8.71888421593511e-27	55.1735527626687	up
RUNX1-IT1	1.11799124782007	7.86124948387097	13.2214746711364	5.43338901331884e-32	1.42792968682286e-29	61.9410336494524	up
MMP13	1.11659531481147	7.6583345483871	6.91224725228446	2.69667520992011e-11	2.88443933503971e-10	15.018178414389	up
CYR61	1.11455712490228	8.67487748387097	9.01568230831241	2.02282938250737e-17	5.31612612235081e-16	28.8472075726967	up
IL2RG	1.11313945156053	7.99526180645161	13.0338570538551	2.67941246701972e-31	5.95341091876627e-29	60.3648264276645	up
LY96	1.11074977689579	8.95448083870968	10.9461140777242	8.14282578492093e-24	5.67192213962531e-22	43.3548195441432	up
CCL18	1.10848788922966	7.9089975483871	8.61695586485315	3.49388141519315e-16	7.72097248361083e-15	26.0463058941851	up
LOC101930405	1.1037097369054	6.2760335	12.4406166644927	3.97971049818108e-29	6.84986649901717e-27	55.4256224732215	up
CD177	1.10110103554033	8.68512638709677	7.76476637513815	1.18388157956041e-13	1.79945582624601e-12	20.3290783037818	up
MMP1	1.10007814300318	6.79069696774194	5.33951928303104	1.79822315439449e-07	1.07405601457859e-06	6.46434061214642	up
HBA1	1.09559062691682	12.0365055322581	7.04942843316875	1.15892843391763e-11	1.31807211974783e-10	15.8430679885705	up
HBA2	1.09559062691682	12.0365055322581	7.04942843316875	1.15892843391763e-11	1.31807211974783e-10	15.8430679885705	up
LOC100131043	1.09124283661074	7.1300705483871	11.1575245418808	1.49871651208929e-24	1.22919900241524e-22	45.0246088220876	up
MIR8071-1	1.08620406007577	10.416443016129	11.6433623889157	2.91739157755143e-26	3.25588892908377e-24	48.9119908041619	up
MIR8071-2	1.08620406007577	10.416443016129	11.6433623889157	2.91739157755143e-26	3.25588892908377e-24	48.9119908041619	up
FCN1	1.08129905706897	6.14005832258065	12.3479687271581	8.63277911969879e-29	1.41606546620509e-26	54.660920428388	up
HBB	1.07782590745084	12.0821951129032	7.78573387051015	1.0305128242945e-13	1.58806834417289e-12	20.4650561325347	up
AL928768.3	1.07703943592519	5.73672941935484	8.26958739577423	3.92794517385762e-15	7.46271333156281e-14	23.6698226488176	up
Ig alpha 1-[alpha]2m	1.07703943592519	5.73672941935484	8.26958739577423	3.92794517385762e-15	7.46271333156281e-14	23.6698226488176	up
PPBP	1.06919587708221	5.18947632258064	7.85047556729724	6.70416183834488e-14	1.05713819026443e-12	20.8864687431163	up
ZBP1	1.06512769078116	5.74052783870968	10.5475687142475	1.90439626624494e-22	1.06837550551784e-20	40.245960730606	up
CORO1A	1.06319300980216	7.6972675483871	11.3482907758208	3.21708716178828e-25	2.91217878967657e-23	46.5429388262293	up
DUSP5	1.0502883264177	8.77780780645161	9.72820669750992	1.04324502852165e-19	3.8252671848142e-18	34.0315428377989	up
CXCL12	1.04832250736665	10.1196697580645	12.562273184927	1.43556564815068e-29	2.65808030351899e-27	56.4326125852663	up
ADAM28	1.04582397167599	6.39060314516129	12.6668117810772	5.9623554553839e-30	1.19447483348392e-27	57.3004274685473	up
SEPT6	1.04459740754104	7.41812067741935	10.5590251271829	1.74069789379368e-22	9.91710890960638e-21	40.3345843893742	up
PROK2	1.04454979613927	4.59741496774194	7.85941829617218	6.31650164221226e-14	9.99233764642782e-13	20.9448615826931	up
CFI	1.0394039376992	7.18553570967742	10.6667981095825	7.45731846482793e-23	4.5226878560511e-21	41.1704797615705	up
DERL3	1.03194055625714	6.39090867741935	10.2527706536382	1.89403875555372e-21	9.29562273584107e-20	37.9813427144111	up
GPR160	1.03111406639004	6.46497803225806	9.49103453834918	6.16842448658071e-19	2.02365721981905e-17	32.2816601438806	up
SASH3	1.03055706416502	7.04863993548387	12.4950265270082	2.5233111961189e-29	4.40516063888158e-27	55.8755949834611	up
SAMSN1	1.02986698719105	6.60073635483871	11.0183440344666	4.57410730119439e-24	3.36734206471361e-22	43.9237582543125	up
CTGF	1.02406478561548	8.3149044516129	9.08492680853475	1.22414640795782e-17	3.33100679736258e-16	29.3412286130304	up
DDIT4L	1.02350379878525	7.56598267741936	10.2191712806092	2.456085724413e-21	1.18869685525501e-19	37.7252182799461	up
TAGLN	1.02348528173672	8.24005306451613	9.92581373930821	2.3328600684551e-20	9.55065878276566e-19	35.5069590227394	up
SEL1L	1.02277356666066	7.31301809677419	10.1456325645799	4.3313648960044e-21	2.02802470159471e-19	37.1660955471367	up
FUT8	1.0145704657526	6.89543620967742	11.839835134934	5.82410882725504e-27	7.37549449984148e-25	50.5025333306698	up
MEF2C	1.01385289975345	7.5965665483871	11.917570985778	3.07024449835618e-27	4.07825248827845e-25	51.1346065438604	up
IL1B	1.01270039539359	8.82664346774193	9.2536586466136	3.56810341740938e-18	1.04943460439113e-16	30.5541218184028	up
LINC00525	1.01122940705995	4.67537351612903	7.19302457125783	4.72969903537479e-12	5.70293902928442e-11	16.7190528177503	up
PPAPDC1B	1.01078243279812	7.95248943548387	10.7485243709452	3.91108527032696e-23	2.47644650497568e-21	41.8069611844252	up
ERLEC1	1.01027973901017	9.26118522580645	12.4657742657164	3.22397456860194e-29	5.58845123625532e-27	55.6335969654968	up
STAP1	1.00556969781706	5.65278369354839	10.7198478708886	4.90629552813547e-23	3.028150732403e-21	41.5833764252501	up
GLCCI1	1.00485496181369	6.29388529032258	9.15415606653064	7.39306808047222e-18	2.09865246172847e-16	29.8373224713256	up
MS4A1	1.0026137672139	6.24830214516129	8.17881862767459	7.31831110261382e-15	1.33582406018659e-13	23.0590536792545	up
CTSS	1.00199683264178	8.17216506451613	11.8175451088201	6.99579268404002e-27	8.76841892259601e-25	50.3215771928066	up
CTSH	1.00036680858742	9.64094625806452	14.3372216434629	3.66419701203368e-36	4.97536884283973e-33	71.4299757341671	up
IGFBP4	0.992510223104217	9.58685419354839	8.2288156666088	5.19735313625212e-15	9.69683267199527e-14	23.3949416362744	up
LYN	0.992198756990796	7.73812538709677	13.2821407221124	3.23907909160584e-32	8.89509349190318e-30	62.4520345423638	up
UBD	0.991649152083715	7.7351385483871	9.91859049375733	2.46480732508937e-20	1.00403926387515e-18	35.4527554222729	up
AMPD1	0.99132490107643	5.90598748387097	9.12553467145593	9.10922474984311e-18	2.54735196923244e-16	29.6319599858469	up
BLOC1S5-TXNDC5	0.985406426724396	11.3303117096774	11.5184540131402	8.08277516868192e-26	8.12967522212982e-24	47.9061736120121	up
TXNDC5	0.985406426724396	11.3303117096774	11.5184540131402	8.08277516868192e-26	8.12967522212982e-24	47.9061736120121	up
LRMP	0.982694097961391	6.61254562903226	10.9105502971086	1.08103229630818e-23	7.3393084316856e-22	43.0752965632273	up
CCDC69	0.98245645107944	6.92614008064516	11.6595115012501	2.55648528098895e-26	2.91976900713323e-24	49.0423401226455	up
FNDC1	0.981020991039747	5.90665238709677	8.660910248736	2.56155610315232e-16	5.76491645645911e-15	26.3513210797624	up
APLNR	0.978815185519271	7.28883929032258	13.2065585086792	6.16969270381408e-32	1.60418573802042e-29	61.8154903273132	up
LOC101928789	0.977925258885078	5.29771280645161	10.5491453765586	1.88099013418254e-22	1.05929216289298e-20	40.2581546758855	up
SP140	0.977925258885078	5.29771280645161	10.5491453765586	1.88099013418254e-22	1.05929216289298e-20	40.2581546758855	up
RAB30	0.974149198388366	6.33906606451613	9.73279071363098	1.00779453243533e-19	3.73204638897757e-18	34.0655920162196	up
ALOX15B	0.970047584340607	7.24706941935484	9.27366260617389	3.08038186460734e-18	9.13684625641601e-17	30.6987575130512	up
MIAT	0.964374902880508	6.68623690322581	11.3744678583364	2.60259888844879e-25	2.42786715391515e-23	46.7521159868837	up
LOC102723407	0.957967127307716	6.3993025483871	11.6201414742396	3.52701834705817e-26	3.84838640269861e-24	48.7246838876633	up
HSD11B1	0.957814110890615	6.21603467741935	12.538639466554	1.75048002563016e-29	3.19279718704677e-27	56.2367393500744	up
DNAJB9	0.957182772866679	8.64101893548387	9.72822520994793	1.04309940128741e-19	3.8252671848142e-18	34.0316803274633	up
LY9	0.953249950688557	6.09297119354839	10.9354201239711	8.86743874281724e-24	6.08789523351674e-22	43.2707253658954	up
CD14	0.95031156834446	8.3631365483871	10.1321647852414	4.8045565771622e-21	2.21981412669983e-19	37.0639167218704	up
RGS4	0.948214361055984	6.82118222580645	10.4863387687484	3.07643916497282e-22	1.66352322192701e-20	39.7730719556662	up
SSR4	0.948176537975822	11.7204620967742	10.358885367745	8.31402684358674e-22	4.29604926182037e-20	38.7929431168301	up
ARHGAP9	0.944174089241685	6.86929022580645	11.4766410578986	1.13578371489851e-25	1.11038759103338e-23	47.570438556626	up
PXDN	0.943353250045107	7.66940259677419	10.9831459126541	6.05967278293566e-24	4.35601360258031e-22	43.6463062499521	up
CD69	0.941546057489933	5.79398583870968	7.06385052892965	1.05976176691385e-11	1.21375995056895e-10	15.9304729669531	up
PTGDS	0.940163219075112	9.15175267741935	8.33634061586614	2.47887795365186e-15	4.85856103169246e-14	24.1217357844319	up
BIN2	0.937056913223886	6.91655835483871	13.2427475139618	4.53239705165755e-32	1.23084795932847e-29	62.1201458873785	up
TXNDC11	0.936382141439659	8.34189377419355	10.7922067229764	2.7675597259275e-23	1.80378472697051e-21	42.1480647275608	up
OLFML2B	0.935176646821812	7.73121819354839	10.3280314855376	1.05672084265879e-21	5.38069044071324e-20	38.5565427420617	up
HSH2D	0.93232904263636	6.24967919354839	10.7215585794587	4.84042532093154e-23	3.00266079362659e-21	41.5967068215063	up
FCRLB	0.931470428769019	6.24863980645161	9.66731610716435	1.64998022386133e-19	5.87003881388571e-18	33.5800699233785	up
RARRES2	0.928544967827287	7.91807332258065	12.0538887291197	9.95401321347818e-28	1.42272536228433e-25	52.2466675328336	up
NID1	0.926602440916473	6.87146519354839	12.4034843534216	5.42919478455578e-29	9.15137584340192e-27	55.1189089489518	up
VOPP1	0.923860292861859	9.24185803225807	11.3664091510513	2.7781514006425e-25	2.56229427860767e-23	46.687699040154	up
ENPEP	0.923217692585241	5.83549512903226	9.04714100558097	1.61056358957912e-17	4.30675981322793e-16	29.071375716649	up
GLDC	0.920381168440673	5.99911532258065	11.0555897271587	3.3952979108141e-24	2.55689920855647e-22	44.2177703588911	up
PRDX4	0.91990975524687	10.6280676774194	10.5823442480598	1.44947783569256e-22	8.4349256624195e-21	40.5151139232354	up
MMP9	0.919180081784833	7.85557780645161	8.79249338011203	1.00590075617354e-16	2.3822887966703e-15	27.2700434331866	up
PCED1B	0.918960068554937	6.24592038709677	10.3525283128363	8.73538316528187e-22	4.50425105364249e-20	38.7442078322632	up
IGLV6-57	0.917758183895611	7.94953761290323	10.5969854980328	1.29195729905196e-22	7.59055969858872e-21	40.628557118085	up
ITGAL	0.91539694840339	6.00912643548387	12.1830787521167	3.40881030432085e-28	5.17482811477676e-26	53.3047563355577	up
RP11-138A9.1	0.914565824763971	8.37419870967742	9.27803804009295	2.98285719072644e-18	8.86910128936068e-17	30.7304169507108	up
ELMO1	0.913785137410542	5.94052048387097	13.1953388953079	6.78839571722353e-32	1.69301203800674e-29	61.7210851293335	up
CD180	0.910366310060737	6.06690783870968	10.4027960955889	5.90659143913999e-22	3.10458067449507e-20	39.1299715262698	up
SLC12A8	0.908718117746099	7.31254780645161	9.2386145348195	3.98468194629662e-18	1.16914299459107e-16	30.4454640291501	up
AKAP2	0.908544207709424	7.97536796774194	11.6084460166022	3.88053958758212e-26	4.1598363184252e-24	48.6304000602234	up
PALM2-AKAP2	0.908544207709424	7.97536796774194	11.6084460166022	3.88053958758212e-26	4.1598363184252e-24	48.6304000602234	up
SPCS3	0.908071600216493	8.31534374193548	10.0685079579608	7.83592319876221e-21	3.46952534240846e-19	36.5818812260314	up
CD200	0.904835057429797	6.47823896774194	13.4687075091964	6.57449943671655e-33	2.00859175915986e-30	64.0274264743944	up
SDF2L1	0.903834139154494	8.03061322580645	8.63767799020086	3.01859970788171e-16	6.72539612218204e-15	26.1899859959773	up
CHST2	0.90297910457634	5.48747183870968	14.1252959392945	2.30180374206403e-35	1.65465838999373e-32	69.6142415774579	up
SLC2A3	0.898136935474169	6.77453193548387	10.712803758874	5.18705318424903e-23	3.17838621655847e-21	41.5284966661155	up
TMEM176A	0.897102419267543	8.35354087096774	11.174604968053	1.30639889710076e-24	1.08604406272244e-22	45.1601131901426	up
TRBC1	0.894899010162963	8.03109470967742	9.72851881065449	1.04079250181783e-19	3.8252671848142e-18	34.0338608833829	up
XDH	0.892452379878518	7.74792685483871	10.8119446310558	2.36668750662867e-23	1.55078309248019e-21	42.3023977319964	up
PARM1	0.888667894040529	6.6349125483871	10.5540885839364	1.80944508190674e-22	1.02371868627043e-20	40.2963911120377	up
SAA2-SAA4	0.883534659029409	5.99177759677419	11.4731012449783	1.16894208558085e-25	1.13373466324133e-23	47.5420382408048	up
COTL1	0.882850915869867	7.64006683870968	9.72194012439755	1.09371897886614e-19	3.98978888992051e-18	33.9850097304949	up
CYBA	0.88243670395094	8.18505467741936	12.2067289293643	2.80040139234995e-28	4.33193736901425e-26	53.4988845269724	up
ST8SIA4	0.881846927055143	4.92439370967742	10.7247444308121	4.72009110681703e-23	2.93546429368231e-21	41.6215345988811	up
PCDH17	0.879143845691263	6.76880706451613	10.6425483900947	9.02743341946022e-23	5.44788889395129e-21	40.9820536976099	up
CLCA4	0.877825930001796	10.3936671290323	7.36930665362577	1.54791283227737e-12	2.00809647206429e-11	17.8115896553435	up
TBC1D9	0.876786988694448	7.32255972580645	13.3306266864999	2.14130567657092e-32	6.23043476679404e-30	62.8608952368707	up
ISG20	0.87375213121654	8.50904906451613	8.15041052420326	8.88405299228314e-15	1.60011156362854e-13	22.8687910760571	up
CCL19	0.871955287148954	8.37078332258065	7.44775619598152	9.36140833187919e-13	1.25233815566207e-11	18.3037638248921	up
ARHGDIB	0.868030878585596	9.03532748387097	11.5614175031013	5.695644983493e-26	5.89861267125222e-24	48.2516523354531	up
RGS2	0.867081323591316	9.42322377419355	7.93734834055349	3.75197976497302e-14	6.11755419851272e-13	21.455587103899	up
SLC7A7	0.86656315172289	7.67192209677419	11.1043574325854	2.29685072922337e-24	1.80505879977326e-22	44.6033825995481	up
VNN2	0.865401587587947	5.67642516129032	10.9553962367091	7.56183529850874e-24	5.31088553249575e-22	43.4278411046693	up
FABP4	0.859546812796921	5.50467709677419	9.00691133514762	2.1553685830085e-17	5.63415652805463e-16	28.7847885983408	up
TNFAIP6	0.857173505622702	7.36093798387097	8.44101590301368	1.19898447600392e-15	2.47399433504868e-14	24.8349916053202	up
PDE4B	0.85692440615792	6.67576338709677	8.16682348532966	7.9430273444681e-15	1.44338685000851e-13	22.9786644007782	up
GYPC	0.856259585062238	7.65011277419355	12.1074903859673	6.3842829400232e-28	9.45686420224891e-26	52.6851893082421	up
C1QA	0.854194924529438	7.54007129032258	9.50460563903941	5.5754831998897e-19	1.83652809822782e-17	32.3811566362196	up
PKHD1L1	0.85339386673883	5.10314867741936	7.18806225231939	4.87947880165518e-12	5.87484440351006e-11	16.6885699681405	up
CCPG1	0.851361740934517	7.46938422580645	8.70625915359672	1.85780826255899e-16	4.25953956333998e-15	26.6670033908284	up
ENO2	0.851092326658244	5.51432709677419	9.61965834236265	2.35967062167486e-19	8.28630885982115e-18	33.2277708852119	up
CD93	0.850835573696554	8.40039756451613	14.1360016577959	2.09802333409019e-35	1.60980793145576e-32	69.7058315384138	up
MIR6751	0.848978259666845	7.78698329032258	9.95423936001646	1.87833520842063e-20	7.84758817589891e-19	35.7204637609566	up
SYVN1	0.848978259666845	7.78698329032258	9.95423936001646	1.87833520842063e-20	7.84758817589891e-19	35.7204637609566	up
C5AR1	0.844557388297551	6.41184641935484	10.0465163024497	9.27531381138832e-21	4.0626871839452e-19	36.4157078923339	up
DYX1C1-CCPG1	0.843670291659154	7.47109619354839	8.66421671892489	2.50234336024248e-16	5.64725522323975e-15	26.3743041488927	up
DDIT4	0.842916187383485	9.79508167741935	9.10606179502514	1.04971266996841e-17	2.89571414974018e-16	29.492450902587	up
NCF1B	0.84153905285946	5.88009222580645	9.85259691581069	4.07082552088132e-20	1.60995220964175e-18	34.9584838741898	up
NCF1C	0.84153905285946	5.88009222580645	9.85259691581069	4.07082552088132e-20	1.60995220964175e-18	34.9584838741898	up
UCP2	0.840094257321542	7.86853256451613	9.92283193388742	2.38645621900672e-20	9.75374188106076e-19	35.4845809346712	up
LINC00888	0.83880473540201	5.7376255	10.940127456129	8.54088885252242e-24	5.8802215336479e-22	43.3077380100869	up
KDR	0.836971650730651	7.53361361290323	13.7397212004534	6.41972775174335e-34	2.7052511375924e-31	66.3258316225671	up
SLFN11	0.836363627397919	6.84205367741936	10.6096342740781	1.16965788189413e-22	6.88858031117455e-21	40.7266210981625	up
G0S2	0.836208761200316	7.74045777419355	8.36884393746561	1.97952485638246e-15	3.93396827678024e-14	24.3426129314042	up
XBP1	0.835629371880446	8.17828169354839	12.5643467258695	1.4107936614524e-29	2.63215327324871e-27	56.4498034998105	up
CD163	0.834251057189247	7.00391248387097	8.98874591776063	2.45786029710238e-17	6.37036728753757e-16	28.6556266163334	up
SELP	0.833862972517895	8.05467396774194	14.1551050306862	1.77810661064013e-35	1.44862345568852e-32	69.8693017724212	up
EPDR1	0.83107017679957	6.79702525806452	9.70711010201148	1.22303364324372e-19	4.44162931270724e-18	33.8749513075637	up
IL24	0.830962986349148	5.65870612903226	8.3466400219784	2.30846646755636e-15	4.55377150391809e-14	24.1916668760459	up
FICD	0.830933733838472	7.22681367741936	8.5995693004433	3.94929454430579e-16	8.70376086180143e-15	25.92591656177	up
BEX5	0.830927640868361	6.27927212903226	4.8695735546156	1.78049461340008e-06	8.93574308955061e-06	4.25870595006677	up
HCK	0.830238523062127	6.84745161290323	11.7299341674386	1.43613797750079e-26	1.6875311686585e-24	49.611578848431	up
C19orf10	0.829032096939088	8.94982632258064	9.66359850396347	1.69673152052405e-19	6.02758940307096e-18	33.5525548191272	up
KCNN3	0.828566393649647	5.39338029032258	10.5073918487632	2.60911480840947e-22	1.42342354982893e-20	39.9355215787264	up
NCF1	0.826730231222563	5.94458753225806	9.94672228375853	1.98918319645926e-20	8.24027567875607e-19	35.6639724593033	up
SLC2A10	0.826088813518552	7.0531355483871	9.94815309823429	1.96759482730212e-20	8.17856890715835e-19	35.6747234289953	up
CALCRL	0.822431925551749	6.77454261290323	9.06829275815813	1.38139340273896e-17	3.73067802832517e-16	29.222353764584	up
E2F5	0.819908170064349	6.1397804516129	9.09448247315882	1.14198098419685e-17	3.13608508255677e-16	29.4095749189594	up
CTA-292E10.6	0.819504959408258	4.3256194516129	7.63099820341868	2.8525795894703e-13	4.09875942070803e-12	19.4674185627008	up
CD74	0.818964983462633	8.12141125806452	6.37129550651709	6.71789984455543e-10	5.82655039392403e-09	11.8834269523043	up
IL6	0.818948957243368	6.74689416129032	6.12823922414953	2.67773423223328e-09	2.12281875997449e-08	10.5386751531022	up
MIR6787	0.817234458476155	6.10143287096774	10.5137488393012	2.48241329217324e-22	1.36380768348628e-20	39.9846036381473	up
SLC16A3	0.817234458476155	6.10143287096774	10.5137488393012	2.48241329217324e-22	1.36380768348628e-20	39.9846036381473	up
ZC3H12D	0.809311990498527	5.37831422580645	7.91265905370566	4.426725505919e-14	7.13207634081518e-13	21.2934204156989	up
P2RX4	0.806001006675086	7.135146	11.741140041045	1.31006269435502e-26	1.54682330013193e-24	49.702279125876	up
RASSF2	0.803991138372718	7.64690696774194	11.7721758918414	1.01554555307493e-26	1.22270684052731e-24	49.9536553053097	up
FLI1	0.799253214865596	6.21227948387097	10.612931574151	1.13971527729512e-22	6.74474118459322e-21	40.75219349469	up
SLC39A7	0.795317087618019	6.56998112903226	8.74380138229256	1.42295445899313e-16	3.30907991743587e-15	26.9290974206903	up
IGDCC4	0.795023329123818	5.78619116129032	7.73262104575066	1.46379846090304e-13	2.19354372672785e-12	20.1210904370207	up
NNMT	0.793397401527447	7.91463003225806	8.05424665878499	1.70718461171971e-14	2.94670191349162e-13	22.2279241167035	up
C4orf48	0.792649619339708	7.22466767741935	11.3032373622311	4.63127270400798e-25	4.10119333908185e-23	46.1833879649349	up
PTPRC	0.79245850622407	7.34236258064516	7.40233653447544	1.25307988388478e-12	1.64747312759699e-11	18.0183675620554	up
FAM107B	0.791972313428343	7.81212967741935	9.58667605196478	3.02095763107694e-19	1.04287041611796e-17	32.9845062656333	up
TRAM2	0.791860877382879	7.50958087096774	7.24539537993985	3.40056026486521e-12	4.17653735847089e-11	17.0416725156684	up
EVI2A	0.790800965181301	7.10276919354839	8.55423674835032	5.4319991729345e-16	1.17698131015685e-14	25.6127247854189	up
C1QC	0.790278661976062	7.715473	8.58301810659975	4.43726290493256e-16	9.70045998742904e-15	25.8114502767894	up
CSF3R	0.788791641710263	6.61829319354839	10.3274098463244	1.06183525648422e-21	5.3954917887174e-20	38.5517833027057	up
SMAP2	0.787331761380717	7.99945593548387	9.3440909819387	1.83345367396653e-18	5.65801025825959e-17	31.209377467475	up
LOC101928916	0.78648013109628	8.52965306451613	8.39450770503002	1.65676646002593e-15	3.34100899748297e-14	24.5173944671717	up
KISS1R	0.783937271633893	5.02463293548387	8.31587360604186	2.85531076996583e-15	5.51673126709367e-14	23.9829308317133	up
GZMK	0.783497376270372	6.74426138709677	7.82151991642816	8.12779150704521e-14	1.27096194640878e-12	20.6977035056549	up
LOC100506098	0.782195730350588	8.22850612903226	7.77180721925687	1.13002092495404e-13	1.72617758917511e-12	20.374711870968	up
PLVAP	0.780807256599919	8.08919235483871	8.9241930268526	3.91481783515259e-17	9.85397144273579e-16	28.1978734832142	up
NCF2	0.780557194058573	6.38935780645161	9.61332348642167	2.47442320214122e-19	8.65198533383885e-18	33.1810124538957	up
FCER1G	0.780037024174641	7.19143653225806	9.99679101820286	1.35717710570267e-20	5.77887903144233e-19	36.0406546215165	up
CDH5	0.779979471405378	6.81863635483871	10.5753941648312	1.53079775909406e-22	8.86593081280046e-21	40.4612890002148	up
PDK1	0.779819227253586	6.91707409677419	7.39098092092208	1.34759471043069e-12	1.762255875743e-11	17.9472046745409	up
SEC24D	0.779404998496597	5.13421380645161	7.7079714633103	1.72184209199744e-13	2.55051773154603e-12	19.9619970276543	up
HLA-DQA2	0.779211899091944	9.53071977419355	6.09029894662419	3.31098333924924e-09	2.59121818106278e-08	10.332448333482	up
FMO1	0.778044326778521	7.03494222580645	7.18776519173085	4.88859183624413e-12	5.88291841800309e-11	16.686745641674	up
HLA-DOB	0.77580407090023	6.32113227419355	13.0270638327933	2.83843162359032e-31	6.24991957767307e-29	60.3078755969286	up
NEU1	0.775409114198095	8.01534109677419	9.42600002275853	1.00010492389509e-18	3.19523718234246e-17	31.8059453146857	up
LBP	0.774999033315295	6.26541330645161	10.5746903082528	1.53928212879914e-22	8.88628302478536e-21	40.4558389047386	up
MPEG1	0.774957330567075	7.71111516129032	10.1524159519721	4.11087257683999e-21	1.93218916635666e-19	37.2175861811027	up
ITGB2	0.773638605448313	7.2850294516129	9.3845700086978	1.35937841479066e-18	4.2760061564863e-17	31.5038363135376	up
COL12A1	0.772046198207959	8.21070119354839	7.21583056533576	4.09755288810713e-12	4.98002437286058e-11	16.8593397457224	up
H1FX	0.771020879788317	9.12605061290323	7.67335070635825	2.1616314770842e-13	3.15794590145934e-12	19.7391294804426	up
NXPE3	0.770995001202718	5.07273201612903	9.7755217982985	7.29856617234341e-20	2.75709823521244e-18	34.3833984495945	up
TAPBPL	0.769948890492509	7.12066838709677	9.36223988663119	1.60344136006862e-18	5.00507155573911e-17	31.3413112648466	up
SLC2A14	0.769662121895487	6.58240798387097	9.91824935639724	2.47121899148632e-20	1.00497609602192e-18	35.450196014195	up
IFI30	0.769143760298267	9.25251970967742	10.7780049488982	3.09712553378113e-23	1.99703673048359e-21	42.0370981991882	up
IL7R	0.768750923386857	7.74280691935484	8.19914622653485	6.36868130696418e-15	1.17476935715858e-13	23.1954590011743	up
GMFG	0.765016260749293	7.52420612903226	11.1560359141336	1.51675658819439e-24	1.23570159240197e-22	45.0128032383121	up
PPP1R16B	0.7645574478321	6.42936161290323	10.7794413486193	3.06209107137472e-23	1.97990920305475e-21	42.0483186015494	up
BCL2A1	0.763858265079074	5.30156196774194	6.48726330590796	3.42557450622298e-10	3.10501339726905e-09	12.5392048330982	up
FAM20A	0.76159570509351	7.32116409677419	8.47789547038101	9.27066600408712e-16	1.93523355862351e-14	25.0876159542597	up
APOL6	0.760748112033197	6.38963030645161	11.513284272833	8.43019789379941e-26	8.44436339026031e-24	47.8646370464514	up
GZMB	0.759792604486134	7.09598283870968	7.82429825090922	7.97915541349234e-14	1.24931798501708e-12	20.7157955491563	up
HLA-DMA	0.758982810752302	8.61020270967742	9.42876963525926	9.79768630279283e-19	3.13436192312251e-17	31.8261677022587	up
CD52	0.75835036352156	7.56110646774194	8.14960174774721	8.93317113326345e-15	1.60756011069387e-13	22.863380573093	up
TRAM1	0.757741130555051	9.9098075483871	7.34342875741998	1.82579314399241e-12	2.33268218673907e-11	17.6500387549209	up
PLA1A	0.756227455649767	5.10109948387097	9.65581715038005	1.79888706171167e-19	6.37197082250652e-18	33.4949810230621	up
CD48	0.755783757291472	6.55390193548387	11.5963876290684	4.28200444516229e-26	4.57015155651579e-24	48.5332293585227	up
C4orf26	0.754062246076131	8.56904519354839	4.64807663957721	4.95100103188091e-06	2.30052122091637e-05	3.27948992277965	up
RNF166	0.753282428889293	5.88324706451613	9.09089473194952	1.17216884212843e-17	3.20817230352305e-16	29.3839089515768	up
KLHL6	0.753203838474954	5.54830038709677	10.2017956859549	2.80889467515664e-21	1.34876610521618e-19	37.5929289392994	up
LAPTM5	0.753090537915684	9.07000643548387	9.90015818592161	2.83607012351492e-20	1.14007220211889e-18	35.314530909979	up
MIR7110	0.752877219315653	7.62339103225806	10.3721401102855	7.49936457677764e-22	3.90814434159962e-20	38.8946048823517	up
PDIA5	0.752877219315653	7.62339103225806	10.3721401102855	7.49936457677764e-22	3.90814434159962e-20	38.8946048823517	up
IGLV9-49	0.752758274700824	4.78532725806452	5.50892112921168	7.56093715277095e-08	4.79493681761481e-07	7.30092168323188	up
UGT2B17	0.752216762884118	3.97437758064516	6.56220051073732	2.20650432986049e-10	2.04354574937932e-09	12.9677447472863	up
BANK1	0.751605910758316	5.88799196774194	8.59553653349816	4.06305478377114e-16	8.93835481279482e-15	25.8980138958325	up
GPR65	0.750783281616449	5.77954519354839	9.9618329646242	1.77259033620532e-20	7.44396570570348e-19	35.777552442789	up
KLRB1	0.749739419688493	5.99427222580645	8.89099161163038	4.97006609032031e-17	1.22576574483874e-15	27.963195763925	up
C1S	0.747014596187386	9.78722396774194	7.74051371660092	1.38954581673092e-13	2.09316123837134e-12	20.1721039290416	up
CTH	0.746961263154728	4.40082098387097	8.64612814987014	2.84370374579594e-16	6.36370068713926e-15	26.2486370412569	up
HYOU1	0.746919110589934	9.34368067741936	9.34235143209683	1.85714898713363e-18	5.71669753079762e-17	31.1967392916092	up
ADA	0.746187882314027	6.65947017741935	12.2227273803821	2.45149060708642e-28	3.81636190622925e-26	53.6302791137187	up
AKR1B1	0.745673216068303	8.77110093548387	11.246937189686	7.29593315699013e-25	6.34590399608526e-23	45.7349154357134	up
TMEM156	0.744697375368336	4.72233708064516	9.15244259999918	7.48611421884407e-18	2.1225999724219e-16	29.8250177263345	up
VNN1	0.744281966444167	6.74000203225806	7.87109079795932	5.84365038176633e-14	9.29243064285953e-13	21.0211455558693	up
MIR29B2	0.743302902760238	7.60183719354839	9.10744530977937	1.03919503280452e-17	2.8699396380537e-16	29.502357118167	up
MIR29C	0.743302902760238	7.60183719354839	9.10744530977937	1.03919503280452e-17	2.8699396380537e-16	29.502357118167	up
TBC1D10C	0.742850013831259	6.80121264516129	10.9255719228478	9.59134354833454e-24	6.54810133142024e-22	43.193314014	up
CYP4X1	0.742572068675206	7.117577	7.80459381261849	9.09422465343244e-14	1.41304478547071e-12	20.5875766125222	up
RASSF6	0.741672533525763	5.41543174193548	6.85040357735698	3.93128313338022e-11	4.08696261433203e-10	14.6501843084425	up
BTK	0.741585802513677	6.00188996774194	10.1403168634596	4.51233051811211e-21	2.1087164472883e-19	37.125757693581	up
SEC14L1	0.741124141559928	7.11896548387097	8.05569247931598	1.69056207821e-14	2.92007263275836e-13	22.2375228523333	up
SLA	0.739302471285107	7.27930420967742	11.8379956988267	5.91290629499971e-27	7.44934756474681e-25	50.4875954783963	up
LBH	0.738296330506945	6.68786716129032	12.3033177441508	1.25294217394732e-28	2.00151370414682e-26	54.2930653278259	up
MERTK	0.737327513380237	5.45683412903226	10.8954497429376	1.21910128873677e-23	8.23095430884406e-22	42.9567315179066	up
RUNX3	0.736846944494555	6.99023632258065	10.5020330399855	2.72090239663171e-22	1.48110413087028e-20	39.8941573430277	up
CHI3L2	0.735723599134039	6.2306105483871	8.13318852180691	9.99005205048605e-15	1.7835417250981e-13	22.7536554237557	up
CCR1	0.735069899873716	6.21941430645161	9.9828061580347	1.51027115868996e-20	6.38625214351928e-19	35.9353447920312	up
RP11-732A19.1	0.734315433880572	4.32281016129032	9.41948539299502	1.04960592010487e-18	3.3359451616753e-17	31.7583915588433	up
BTN3A2	0.731759133441571	8.05072603225806	7.09549844084866	8.70498431143082e-12	1.00690261029664e-10	16.1227265587657	up
RP5-1092A3.4	0.730724594984665	4.33092422580645	7.19809918813563	4.58121414207753e-12	5.53755958687028e-11	16.750241018154	up
CLMP	0.730142055445312	6.30102729032258	10.5942734291812	1.31979199596547e-22	7.71699429985457e-21	40.6075379698497	up
TIMP1	0.729508656563835	10.3497266129032	7.4930739379072	6.98996217416337e-13	9.51234217698925e-12	18.589729308889	up
MPPED2	0.729491358770824	4.68034562903226	9.54664370991918	4.07485517058222e-19	1.37849059782154e-17	32.6898514376471	up
CD53	0.728489121414397	6.31874806451613	8.84568448179665	6.87777899641378e-17	1.66106518232558e-15	27.6437885774673	up
SIDT1	0.72808521558723	4.9567014516129	9.32911162165411	2.04773469112464e-18	6.24827510434175e-17	31.1005925907923	up
AQP9	0.727554284082023	6.35287970967742	8.155339282295	8.59044310975242e-15	1.54951306306612e-13	22.9017706772306	up
GIMAP2	0.726099671657949	6.44429567741935	7.7655190206561	1.17800512368803e-13	1.79275362565748e-12	20.3339550680835	up
MARCKSL1	0.725744474712845	7.94915461290323	11.2801511887772	5.58066054745288e-25	4.88877865377405e-23	45.9993769081326	up
LCP1	0.725406966744842	8.60847338709677	10.5410836255604	2.00375453466387e-22	1.11812247903469e-20	40.1958139025973	up
NEDD9	0.72524544470503	6.09773419354839	11.7173870660906	1.59169351329427e-26	1.86136751954187e-24	49.5100619980118	up
DOK3	0.7252255024355	6.16164151612903	10.5137135338405	2.48309978786218e-22	1.36380768348628e-20	39.9843310074229	up
RGS5	0.723251317277044	8.4669045	7.39888684624652	1.28107908907405e-12	1.68066849254207e-11	17.9967411193956	up
CD97	0.722588578387152	7.16771912903226	9.43283543932412	9.50656013808535e-19	3.04521410661788e-17	31.8558602112151	up
PDGFRB	0.721201466113416	8.32250264516129	11.044100740548	3.72238849445371e-24	2.78222927195545e-22	44.1270321119652	up
VIM	0.720860905646759	9.24319774193548	8.39966571145249	1.59848294261035e-15	3.23951257050909e-14	24.552563383592	up
FYN	0.720819215226411	6.6568605483871	11.1821924766992	1.22904745119853e-24	1.02623412011253e-22	45.2203354254296	up
LURAP1L	0.72056883456612	6.52983241935484	11.1309662839817	1.85517111715123e-24	1.4866307303047e-22	44.8140888537667	up
PIP5K1B	0.719425487702208	4.46911537096774	10.9710299065169	6.67505764872756e-24	4.75641644293149e-22	43.5508906463745	up
KYNU	0.719228996933063	8.01408406451613	9.22349857509393	4.45180170789099e-18	1.30307168314448e-16	30.3363882999815	up
WFS1	0.719096555415241	6.53504429032258	10.5120458879045	2.51574223630981e-22	1.37863802685309e-20	39.9714538457373	up
C10orf10	0.718411958325816	7.15099127419355	11.6703422753478	2.33971180775559e-26	2.69740076855446e-24	49.1298011229092	up
RGS18	0.717838002285168	5.17090825806452	8.3605496529343	2.09658644801854e-15	4.15593425596278e-14	24.2861973334263	up
LOC101926921	0.716634302423478	8.18702414516129	12.0365432641761	1.14908394265325e-27	1.60484346527932e-25	52.1049113584845	up
CD2	0.713783774730886	7.24378874193548	8.71635101135974	1.72941093482384e-16	3.99136285722658e-15	26.7373907567228	up
ZNF215	0.713110122677246	4.96874974193548	11.0305914431602	4.14731565443401e-24	3.07165278515217e-22	44.020390039669	up
EMP3	0.710110659690907	8.56995174193548	7.10627306755939	8.13991372370149e-12	9.46804916050687e-11	16.1883211252804	up
WIPF1	0.709517256599916	6.17015512903226	12.0186442760596	1.33248370288383e-27	1.83995673345671e-25	51.9587085792114	up
CXCL3	0.708949446148294	6.26151406451613	5.62278483992416	4.17463111812909e-08	2.75762592319441e-07	7.87528280377027	up
ELTD1	0.708749837633041	7.86580758064516	9.77005372715418	7.60654362138882e-20	2.86900513349327e-18	34.3426894032267	up
LCK	0.708561040351191	6.30177551612903	10.2874103373663	1.44828757918118e-21	7.20928650158191e-20	38.2458297553773	up
SLC15A2	0.707821614649103	5.23020248387097	8.06016718724052	1.64012376904831e-14	2.84098263921401e-13	22.2672373594312	up
CRELD2	0.707576320885199	9.42418019354839	8.57428287765241	4.71839992498116e-16	1.02691373612168e-14	25.7510930416363	up
TXNDC15	0.707280607673342	8.48441153225806	9.49531577936295	5.97491083068035e-19	1.96280639264326e-17	32.3130396419647	up
MAN1A1	0.707027129111797	7.66897780645161	8.84126062621253	7.09907693751403e-17	1.71281875054078e-15	27.612653221649	up
NID2	0.706765375548737	6.96617409677419	9.12113322098184	9.40608235786373e-18	2.62736067324054e-16	29.6004117644966	up
FBN1	0.705868181490168	8.06531906451613	8.81990224766795	8.27082529657861e-17	1.98183569680076e-15	27.4624624675719	up
C8orf4	0.70558560286247	6.47806648387097	7.65852411941103	2.38231895393575e-13	3.46172755963993e-12	19.6438934887223	up
FMOD	0.704436424920319	9.44950932258065	11.6300708171635	3.25218549540099e-26	3.61126450665241e-24	48.8047591378633	up
TDO2	0.704390994647905	4.33438661290323	11.3733478527276	2.62631999837866e-25	2.44068011712444e-23	46.7431621513345	up
RAMP3	0.704239767274036	7.6531574516129	11.6568034998865	2.6137407445957e-26	2.971276164589e-24	49.0204773031689	up
INHBA	0.703973029045645	6.55528225806452	7.11989954041052	7.47675626821487e-12	8.75608049599615e-11	16.2713798667399	up
CLIC4	0.703726951710872	7.62773167741936	7.55337863218724	4.73002648492084e-13	6.60231737966592e-12	18.9721264150877	up
VCAM1	0.702331727103258	7.71034874193548	7.77183282156836	1.12982955814749e-13	1.72617758917511e-12	20.3748778571152	up
HERPUD1	0.701059813879367	8.40445775806452	10.7634796339317	3.47459677585761e-23	2.21730077803488e-21	41.9236721154747	up
SFRP2	0.700876473931081	7.96036037096774	6.92657914523284	2.47027043194723e-11	2.65855920859631e-10	15.1038048382797	up
ZMYM6NB	0.700825597450241	7.18976335483871	10.3668659735248	7.81355498860347e-22	4.054588056825e-20	38.8541455665625	up
SOCS3	0.698284435925183	6.5747779516129	8.74923948663489	1.36896242462081e-16	3.19263460116003e-15	26.9671189921205	up
SLC7A11	0.697754211918936	8.30618777419355	6.92667317143188	2.46884862828642e-11	2.65819952968936e-10	15.1043670297926	up
SERPINA1	0.696892022671235	5.66428227419355	12.3508870777988	8.42500237252836e-29	1.39132083099301e-26	54.6849788180766	up
6-Sep	0.695967031691614	5.91885751612903	9.54322080064001	4.18033977140864e-19	1.41121110984805e-17	32.6646884880109	up
MIR3652	0.692420389079329	10.7247285483871	7.57656708864575	4.06823408255722e-13	5.71446604665408e-12	19.1197284251011	up
SPATS2	0.691085583919656	6.40430975806452	8.949352876891	3.26602231343163e-17	8.33244795016519e-16	28.3760546386105	up
FLJ32255	0.690629465391789	5.23560603225806	10.0186171256456	1.14848997137669e-20	4.9506602099502e-19	36.2051615326167	up
LGALS1	0.689981611642306	10.8271118709677	6.94971156083642	2.14367542434175e-11	2.3296385525272e-10	15.2422838206918	up
ADAMDEC1	0.688609351734916	6.90306577419355	6.07102235586907	3.68666842095979e-09	2.8677868515811e-08	10.2280548226227	up
TMEM140	0.68830355102532	6.20155209677419	11.4742192707503	1.15836640331297e-25	1.12795351646902e-23	47.5510079071553	up
KCNA3	0.688015478381139	4.99519712903226	8.43650315342819	1.23726258441267e-15	2.54565787738804e-14	24.8041266018596	up
SMPDL3B	0.687607381381919	6.23505211290323	10.7807801635104	3.0297918531431e-23	1.96422129131752e-21	42.0587773316569	up
FAM198B	0.686719752540743	6.8367349516129	9.96564799239393	1.72171795923352e-20	7.25526011062523e-19	35.8062422377257	up
RABAC1	0.686686563232914	9.64017690322581	6.86068647590079	3.69305564176857e-11	3.86064897093522e-10	14.711203051908	up
OGN	0.685494391123935	7.01735312903226	4.72176709777523	3.53789516152733e-06	1.68754285017349e-05	3.60089332270488	up
ITGA4	0.685277983643032	4.47762648387097	8.82790428493975	7.81092401201261e-17	1.87531231608644e-15	27.5187068763625	up
GPSM3	0.684040140417344	7.15614372580645	11.1056146704153	2.27380167637632e-24	1.79270925071979e-22	44.6133333721518	up
IGLV4-3	0.683021546094171	7.05127938709677	9.55121260323174	3.9381607823567e-19	1.33870080224729e-17	32.7234465494308	up
ADAMTS1	0.681643820434179	6.7842395483871	7.22713842919768	3.81575385394259e-12	4.64909471307133e-11	16.9290152554157	up
GPR116	0.681373954236569	6.99039924193548	11.6208278545193	3.50729742597683e-26	3.8440294344529e-24	48.7302183471649	up
CHN1	0.680901259245894	8.25511277419355	10.170834042575	3.56687227161084e-21	1.69277524641632e-19	37.3574788849937	up
SERPINB9	0.680586754465092	7.33218696774194	8.1690595469395	7.82270224834665e-15	1.42363861244855e-13	22.9936443132451	up
MS4A4A	0.680325360514764	6.42307187096774	7.755928695658	1.2550872641135e-13	1.89941720261288e-12	20.2718384190523	up
TSPAN11	0.678731440254979	7.10895316129032	11.5779837220608	4.97586200378964e-26	5.21952975255891e-24	48.3850006630522	up
MLKL	0.678338351073427	8.09738858064516	10.5956301157382	1.30579419465545e-22	7.65345705313523e-21	40.6180522845727	up
QPRT	0.677607085513261	5.97367508064516	11.3013992264825	4.70057412104627e-25	4.1475354546026e-23	46.1687311763585	up
CMTM7	0.677359857177222	7.06798382258065	10.3752603097849	7.31943561197789e-22	3.83071361439725e-20	38.9185454466957	up
TCIRG1	0.677282837813458	7.53906061290323	8.65755397880395	2.6230797270297e-16	5.89794771005823e-15	26.327997322905	up
MNDA	0.676122430693366	7.30939225806452	6.54442203641108	2.45000940970694e-10	2.25709310149443e-09	12.8657384597276	up
MIR155	0.675291158818933	4.50211296774194	6.77995960354931	6.02211290472808e-11	6.12511283830457e-10	14.233987587857	up
MIR155HG	0.675291158818933	4.50211296774194	6.77995960354931	6.02211290472808e-11	6.12511283830457e-10	14.233987587857	up
TPST2	0.675152848036562	8.50942964516129	9.73220190500341	1.01228025230884e-19	3.74298663338583e-18	34.0612179841685	up
SSR3	0.674173365806721	6.93328274193548	8.2234686537493	5.39143332314148e-15	1.00283121652132e-13	23.3589568295921	up
DDX6	0.674119506284201	6.51964558064516	5.48904063143737	8.37916157924933e-08	5.2768639051387e-07	7.20162713896802	up
GPX7	0.672422625533706	5.99761987096774	7.77273996646234	1.12306963660646e-13	1.71985870854001e-12	20.3807593404428	up
GAS6	0.671790528594622	8.76070774193548	9.22784040140305	4.31233162875515e-18	1.26376135897368e-16	30.3677082427097	up
MGP	0.670744993084367	6.48636680645161	9.84929049008013	4.17426894468148e-20	1.64819559413506e-18	34.9337649226599	up
IFNAR2	0.670278913945517	7.07768432258065	9.548407164875	4.02154595596434e-19	1.36325387946913e-17	32.7028171008246	up
FAIM3	0.670056903902823	6.92567288709677	9.93551379192461	2.16664369903463e-20	8.94509098785564e-19	35.5797807319212	up
DAB2	0.669300642852845	8.01172712903226	10.6347092721761	9.60221144229314e-23	5.75214828090899e-21	40.9211843186482	up
MAST1	0.668935749594084	6.83366490322581	9.58936033890758	2.96087253201254e-19	1.02502387471556e-17	33.0042876486692	up
EDEM2	0.668841497985444	6.92258235483871	9.17451943087593	6.37131536869128e-18	1.82343464784758e-16	29.983656819941	up
GUCY1B3	0.668747911479946	6.25003090322581	11.2066909291038	1.0090950906569e-24	8.59348192012035e-23	45.414898021189	up
SH3KBP1	0.668290674424197	7.98192217741935	10.9442624231893	8.26393295144804e-24	5.7217786194431e-22	43.3402560731336	up
SPCS2	0.667845876480841	10.5010987741935	7.71744996810401	1.61769483784865e-13	2.40353067062971e-12	20.0231325344283	up
SH2D3C	0.666613565457937	5.92826683870968	9.85498124738208	3.99781426097897e-20	1.586210687542e-18	34.9763119032825	up
SLAMF1	0.666147118888685	5.37862696774194	10.7866593181969	2.89192120750748e-23	1.87982569767793e-21	42.1047118398562	up
FXYD5	0.666068271092666	8.63537103225806	8.0966233865308	1.28095644937982e-14	2.25236378268289e-13	22.5097270804749	up
SEC24A	0.665875658187502	7.78390187096774	8.5404973086765	5.98180758187296e-16	1.28925360765923e-14	25.5180038541667	up
CEACAM1	0.665737546454986	7.95246464516129	8.14902556055231	8.96832750061146e-15	1.61054292757123e-13	22.8595262431254	up
PDGFD	0.661762379577846	6.56414383870968	11.1893286414981	1.16046355595415e-24	9.74669751583345e-23	45.2769911007641	up
STK17B	0.661058529376389	5.05977585483871	9.13008773671126	8.81191658256361e-18	2.47269865894876e-16	29.6646041471336	up
PTGS2	0.661049899272357	5.46243943548387	5.02325720896606	8.56683490287719e-07	4.53993954599353e-06	4.96107392836398	up
CTHRC1	0.659700601960427	9.05763416129032	7.16539690802192	5.62517451011366e-12	6.69351948401597e-11	16.5495309312351	up
ITGAM	0.659658789464189	6.38155803225806	10.0819148886163	7.06972841711291e-21	3.16467458319884e-19	36.6832767787235	up
TCF4	0.658565775753214	8.78875069354839	9.68157847670046	1.48218840645738e-19	5.31955460238252e-18	33.6856825408353	up
FERMT3	0.658196525948643	6.61728022580645	10.9495832580963	7.9206589562294e-24	5.54695775212616e-22	43.3821079568827	up
ENG	0.65595787299296	7.17190912903226	9.13134079955435	8.7317957888695e-18	2.45868457230138e-16	29.6735898883702	up
SFMBT2	0.654639613626798	5.32409327419355	11.3861082764553	2.36834406504135e-25	2.21780449401056e-23	46.8451961060659	up
IL32	0.654367237356428	6.97730616129032	8.39716425793398	1.62649050014968e-15	3.28266344460431e-14	24.5355059880815	up
PKIG	0.654288788862828	8.065203	10.7307729193017	4.50047113149278e-23	2.8276610520518e-21	41.6685246532381	up
EMCN	0.653217080401706	6.87971635483871	9.78643027983775	6.72068280251558e-20	2.56256175314014e-18	34.464646468773	up
BMF	0.653101750556259	6.30321770967742	11.0136959970923	4.74728449150389e-24	3.47390360050439e-22	43.8870975593256	up
LINC00582	0.652552628540497	5.488414	9.99287545650544	1.39841562271657e-20	5.94411760605489e-19	36.011161772611	up
PTPRCAP	0.652426456792355	6.90098112903226	9.38002567166425	1.4058593467371e-18	4.41653062899763e-17	31.4707438504835	up
SERPINH1	0.652145179505679	8.65995680645161	7.470708410157	8.07515070235796e-13	1.09161923847528e-11	18.4484471051992	up
TXNIP	0.650858141199114	10.4778637741935	7.58673993093673	3.80756969741763e-13	5.36682877592758e-12	19.1845799382238	up
Igk	0.650681505803115	6.50031819354839	6.7515587283016	7.14563221024887e-11	7.22276248348604e-10	14.0670913469148	up
PDIA4	0.650069947381091	8.01937159677419	9.7521015680704	8.71128068188503e-20	3.23575092926979e-18	34.2091225926523	up
ECM1	0.648939619941064	10.6778250322581	6.48523839592757	3.46635786341937e-10	3.13318241641394e-09	12.5276769357256	up
HBG1	0.647400329544765	7.13437038709677	5.80062605333807	1.62076460943063e-08	1.13994554875091e-07	8.79143751551015	up
HBG2	0.647400329544765	7.13437038709677	5.80062605333807	1.62076460943063e-08	1.13994554875091e-07	8.79143751551015	up
LOC100129518	0.646850456732214	7.81339420967742	9.32815966255687	2.06216296057369e-18	6.28445447872587e-17	31.0936824642585	up
WNT2	0.646254183053692	5.27996674193548	8.47985908658135	9.14440060523134e-16	1.91187592123575e-14	25.1010859362761	up
KRT19	0.64563018521859	7.31764967741935	9.40438800598327	1.17386537932819e-18	3.7019927401497e-17	31.6482576937226	up
C1QB	0.645534537855553	6.97597829032258	6.94766752942856	2.1707339749915e-11	2.35694842660006e-10	15.2300339285187	up
PREX1	0.644960922184134	6.47751459677419	11.6164603541208	3.63468321330529e-26	3.9307651511679e-24	48.6950042544399	up
PRKACB	0.644146029226051	6.24897767741935	6.84433526912867	4.07889229003078e-11	4.23141793126665e-10	14.6142065866419	up
ARHGAP25	0.644110402910579	6.51224809677419	11.3068585450701	4.4977088121178e-25	3.99740003916259e-23	46.2122651654418	up
MOGS	0.643552842624328	7.34992058064516	8.58728624228456	4.30599325823779e-16	9.43035674055465e-15	25.8409552789939	up
NCKAP1L	0.643363139695713	6.73185629032258	11.4263338620526	1.70908438822425e-25	1.63810711892506e-23	47.1671494903559	up
DENND3	0.643308752781286	5.85011451612903	13.0023484343359	3.50061700805535e-31	7.63915895481078e-29	60.1007469934687	up
MUC1	0.643229069096155	6.72212003225806	8.02634538742344	2.06153349910683e-14	3.49902362858819e-13	22.0429095591053	up
KMO	0.642398101509411	4.81549764516129	9.06283324501573	1.43724756448512e-17	3.87021009788535e-16	29.183364993426	up
WFDC1	0.641048585603459	6.69421183870968	9.70026935533388	1.28769352899511e-19	4.66951298845243e-18	33.8242140364884	up
CCR7	0.636058809309039	6.27275051612903	6.37320913187687	6.64412647970315e-10	5.76665821343838e-09	11.8941746408371	up
PLA2G7	0.636039850862947	5.58199780645161	7.43111893519727	1.04181005143614e-12	1.38310045992127e-11	18.1990816541014	up
NCEH1	0.636030601359072	4.59761235483871	8.32354927356132	2.70793484585592e-15	5.24442437143934e-14	24.0349610042319	up
IL19	0.635914996091167	6.20887074193548	6.36996252698962	6.76976222729627e-10	5.86528743698504e-09	11.8759418688737	up
TMEM176B	0.634561207829692	6.66673733870968	10.3634244554422	8.02559346030281e-22	4.15579512210299e-20	38.8277501213405	up
EBF1	0.634391107402728	6.54521169354839	9.30239573198957	2.4933615836333e-18	7.47733134547012e-17	30.9068162878624	up
HAS2	0.63405532142642	6.19508680645161	6.60984462743426	1.66507955894974e-10	1.58659686160977e-09	13.2421385581943	up
UBE2J1	0.632561419207414	8.4112245483871	7.76384573296479	1.19110907882918e-13	1.80931615883555e-12	20.3231134386678	up
C11orf96	0.63176733237116	7.37279235483871	5.68049810906724	3.07847755173277e-08	2.07504329404029e-07	8.1700612190388	up
PLCG2	0.631042028684827	4.98906711290323	10.0842761485465	6.94271369911365e-21	3.11924385147126e-19	36.7011418523007	up
CDC42EP3	0.628589870106437	6.80481532258065	10.1513848342666	4.14365537057445e-21	1.94385951846853e-19	37.2097581720339	up
ARMCX3	0.627017397919293	7.35404125806452	8.12930994177111	1.02573335569125e-14	1.82992328076276e-13	22.7277473860702	up
PPCDC	0.626023242528112	6.34601548387097	8.03361498195503	1.96275554574579e-14	3.34495636512969e-13	22.0910740905426	up
GANAB	0.625994380299481	9.0623964516129	9.35889476267378	1.64356898709186e-18	5.11725727560665e-17	31.3169830802941	up
ZBTB38	0.625412099344523	6.33314935483871	7.26007613099855	3.09926376710241e-12	3.83734071589412e-11	17.1324086161817	up
KCNJ8	0.62519548529677	5.59709298387097	11.9464091079187	2.42021207067562e-27	3.28624462329905e-25	51.3694790007863	up
FPR1	0.624644587166995	5.85102180645161	10.7284789484632	4.58281681148953e-23	2.8573629002453e-21	41.6506424962086	up
F13A1	0.62404986289012	8.77304235483871	9.34389903545144	1.83605348361881e-18	5.65888817063397e-17	31.2079828734515	up
ALOX5AP	0.623623024836133	7.72183458064516	8.74831670959838	1.37797904203814e-16	3.21059921510527e-15	26.9606662115191	up
TNFRSF1B	0.622330257381679	6.96751564516129	8.75554456394019	1.30889915174669e-16	3.06719119538263e-15	27.0112200132235	up
ANGPT1	0.622103432557576	5.98241974193548	7.98319278828207	2.75753563209445e-14	4.59733481473536e-13	21.7575922229244	up
ERN1	0.61905996091166	6.26971035483871	7.35732326151181	1.6709840866463e-12	2.15063307328711e-11	17.7367299561321	up
GPR34	0.618706440555655	6.26568870967742	6.43191114403916	4.72956557978376e-10	4.18975398098931e-09	12.2250701991107	up
CYFIP2	0.618498061519035	5.91474801612903	11.0797378343884	2.79811187865573e-24	2.15843416009293e-22	44.4086211235463	up
SEC11C	0.617448603343552	7.02607330645161	8.90904672785023	4.36539691171648e-17	1.08429538535836e-15	28.0907506753472	up
CYSLTR1	0.61744047808047	5.52072061290323	7.78365635357303	1.04478828153897e-13	1.60905295457428e-12	20.4515720674068	up
HSPG2	0.616901411991098	7.51712667741935	6.90238457744899	2.86420970223288e-11	3.04498257208673e-10	14.9593289638296	up
GLRX	0.616692929220036	8.81707090322581	7.39377194289677	1.32373278890132e-12	1.73456766485999e-11	17.9646882518563	up
SOX18	0.61619302303205	4.67889748387097	6.27024346816258	1.19945470851092e-09	1.00054172459779e-08	11.3194142730262	up
CLEC1A	0.615872584641286	6.13965706451613	9.72754826336579	1.04843771939163e-19	3.83605782928903e-18	34.0266528164101	up
TMPRSS2	0.615421486258946	7.3515919516129	9.4612531376241	7.69797641781602e-19	2.48214039086862e-17	32.0635914573138	up
FFAR2	0.615025920380053	5.19271667741936	6.57459084383061	2.05101165751453e-10	1.91404260867937e-09	13.0389595275355	up
PIK3AP1	0.613740555054426	5.73435132258065	11.1332336414785	1.82169855509441e-24	1.46708612031112e-22	44.8320532273421	up
PLAUR	0.613331771603825	7.67239990322581	6.70254901010404	9.58789762348311e-11	9.51818870087533e-10	13.7803145714753	up
CHAC1	0.612911001262855	6.92432148387097	6.63639717148841	1.42239127776989e-10	1.37084642034597e-09	13.3957092355695	up
TSPAN13	0.612397945757406	9.24074987096774	10.6321096264718	9.8007464468833e-23	5.85672478993337e-21	40.9010031125242	up
ESAM	0.61185966323892	6.79198922580645	11.1631416318197	1.43254792906253e-24	1.18286837615599e-22	45.069161255519	up
MEF2B	0.611497008839978	5.75040787096774	6.97114175995239	1.87922246273011e-11	2.0633457417604e-10	15.37087334008	up
MEF2BNB-MEF2B	0.611497008839978	5.75040787096774	6.97114175995239	1.87922246273011e-11	2.0633457417604e-10	15.37087334008	up
APP	0.611441438450903	8.82474974193548	9.95490768856741	1.86878218339628e-20	7.83446060795684e-19	35.7254873540886	up
HBD	0.610316078537494	5.25504138709677	7.22229843547253	3.93395262045366e-12	4.78595002471418e-11	16.8991832309136	up
HSD17B11	0.610274798845389	7.42671248387097	8.9990521529432	2.28142256343486e-17	5.93394010391793e-16	28.7288885650387	up
SLC1A5	0.610144194479522	7.56861964516129	9.24853616700773	3.70485486219603e-18	1.08834564527564e-16	30.517112891712	up
ERO1LB	0.609739008960249	4.83371022580645	9.1074618158641	1.03907018455656e-17	2.8699396380537e-16	29.5024753099543	up
FAP	0.60917108064225	7.29080225806452	7.65837171661508	2.38469912256093e-13	3.46312722843207e-12	19.6429152071732	up
CFHR1	0.60877849058873	9.86120864516129	8.38099332625317	1.81963670632717e-15	3.64240300895515e-14	24.4253136090065	up
ST6GALNAC4	0.608088335137411	6.51193217741935	7.44948980141296	9.25757823874383e-13	1.24116549497059e-11	18.3146811002897	up
RAI14	0.606136213241931	8.13743680645161	8.91775995281603	4.10026585080315e-17	1.02573794943173e-15	28.1523621795795	up
MYO1F	0.605405192735583	6.90460661290323	10.2101138985503	2.63411862229044e-21	1.26983221395268e-19	37.6562458695228	up
PLD3	0.604409865295565	7.876295	7.0259861991064	1.33994049475663e-11	1.50572347734928e-10	15.7012723928386	up
SH2B3	0.604069056467614	6.65431019354839	10.8112083591597	2.38054734814155e-23	1.55569405711036e-21	42.2966384544754	up
GNE	0.601926685308799	6.71697177419355	7.15191808732729	6.12071855794408e-12	7.25844164360559e-11	16.4669949515539	up
GNG7	0.601746592699504	5.70609712903226	8.85441822479826	6.4607598202631e-17	1.56654197189534e-15	27.7052844112442	up
P2RY13	0.60138716880149	5.15230538709677	7.71848087678784	1.60674953231464e-13	2.39017439557529e-12	20.0297848707033	up
ASS1	0.601204115701485	9.79152148387097	6.4675086883882	3.84440077441967e-10	3.44558120013169e-09	12.4268579749416	up
ARID3A	0.600593289734798	5.7567485	10.312614019517	1.19109860138672e-21	6.01480184225059e-20	38.438543567021	up
RPN1	0.599217306512724	9.36123487096774	7.52360517549799	5.73740849751777e-13	7.91354407944875e-12	18.7830658734512	up
FAM117A	0.598713373624392	7.7966274516129	10.0182832951475	1.15142810815799e-20	4.95458704075517e-19	36.2026440211483	up
KIAA0040	0.59763627518191	6.31784864516129	13.5729943911017	2.68945267376133e-33	9.2660636308391e-31	64.9105112630077	up
VAV1	0.597493923867939	6.03758464516129	9.48611573507387	6.3984452331376e-19	2.09070053399888e-17	32.245617192045	up
SLC38A5	0.597114488544108	7.40516183870968	9.3197982378619	2.19330414454572e-18	6.65919833501144e-17	31.0330051370955	up
MIR143HG	0.596762515485	6.65606719354839	11.2118104262864	9.68337377747449e-25	8.30425749106154e-23	45.4555788679326	up
NUP210	0.596759923026037	6.66894561290323	9.54654782371178	4.07777383177846e-19	1.37849059782154e-17	32.6891464792408	up
DENND1C	0.596718019123214	6.45092535483871	9.11999598196514	9.48433086145675e-18	2.64619327151672e-16	29.5922618147887	up
CCL3	0.596239117204878	6.03145232258065	5.51549238428935	7.3079948158198e-08	4.65021351974621e-07	7.33380713439321	up
CCL3L1	0.596239117204878	6.03145232258065	5.51549238428935	7.3079948158198e-08	4.65021351974621e-07	7.33380713439321	up
CCL3L3	0.596239117204878	6.03145232258065	5.51549238428935	7.3079948158198e-08	4.65021351974621e-07	7.33380713439321	up
HS6ST2	0.596146640206864	5.66677651612903	6.17057211716872	2.1106013770282e-09	1.69409550922647e-08	10.7699619285366	up
DHRS9	0.596015063443377	8.35005422580645	6.89002035206483	3.08875483265658e-11	3.2666489340095e-10	14.885640097344	up
ECSCR	0.595573003187202	7.23625751612903	11.3147164655234	4.22092150798653e-25	3.79277730061393e-23	46.2749414720446	up
PLEK	0.595277349209211	7.4520774516129	10.1807485693232	3.30430908099039e-21	1.57735582516574e-19	37.4328359180122	up
C17orf62	0.594971115521073	7.29160974193548	9.06277937148492	1.437809733186e-17	3.87021009788535e-16	29.1829803268114	up
SLAMF6	0.59495562751819	6.44569248387097	7.76076765862822	1.21559128534863e-13	1.84281579302588e-12	20.3031739735912	up
BTN3A3	0.594928324613632	7.14056125806452	6.37132935913521	6.71658782098541e-10	5.82655039392403e-09	11.8836170606634	up
GIMAP4	0.594696546996224	7.30840425806452	10.0728165132582	7.58110039855779e-21	3.37503961459291e-19	36.6144590574306	up
SELPLG	0.594098032653792	6.5603500483871	11.0592473413623	3.29729473418004e-24	2.49502107114843e-22	44.2466661904668	up
MGAT2	0.593877703409703	7.90129506451613	9.52951796049731	4.63046377034688e-19	1.54397223753135e-17	32.564003568081	up
FUCA2	0.593770767935526	7.93994903225806	9.00347563670121	2.20960128807869e-17	5.76359285826374e-16	28.7603479860315	up
IGHE	0.591970990438384	6.56975709677419	5.5411494410233	6.39693237777123e-08	4.11224156352201e-07	7.4625142977096	up
NLRC3	0.591590970593542	5.47960209677419	6.68292698222851	1.07810007105594e-10	1.05822666010756e-09	13.6659347779899	up
DOCK8	0.591575386072526	5.64551824193548	9.3238998732368	2.12797135402902e-18	6.46887411241583e-17	31.0627661415227	up
FTL	0.591469514402558	11.9803557903226	9.33917651443974	1.9011821681871e-18	5.83021246833889e-17	31.1736762762019	up
THY1	0.591130865957065	8.17238396774194	9.04722610876236	1.60956991513859e-17	4.30675981322793e-16	29.0719827602683	up
SHC1	0.590230902038602	8.83692170967742	8.41916515245305	1.39591139683269e-15	2.84786898580866e-14	24.6856392679009	up
RPN2	0.590187243370028	10.8476842903226	9.56206345733042	3.63149000878382e-19	1.24136010216343e-17	32.8032679901797	up
MMP14	0.59018471435444	7.36140333870968	9.78965467228879	6.55873948617185e-20	2.50634592142819e-18	34.4886713664818	up
FDCSP	0.589086200012023	13.3973854193548	9.1800239127633	6.12004261038149e-18	1.75976425223922e-16	30.0232448229503	up
FAM171A1	0.587959443141503	7.21729264516129	9.77959245345227	7.0773658359141e-20	2.68599221111144e-18	34.4137117208902	up
LSP1	0.587798864032715	7.52829867741935	7.07448852510283	9.92014452567299e-12	1.13990715727303e-10	15.9950271146392	up
AIM2	0.587572661013889	7.04683296774194	7.06283774519282	1.06644419952195e-11	1.22084134334969e-10	15.9243307868551	up
KDELR3	0.586666766492265	7.3962375483871	8.26963808310834	3.9265758739797e-15	7.46271333156281e-14	23.6701649202166	up
CFH	0.586284467797215	9.08399237096774	8.42683232021953	1.32341316647655e-15	2.70447668911818e-14	24.7380176147427	up
RAMP2	0.585717927716644	6.85910961290323	9.02995869119271	1.82416534367173e-17	4.82515423860182e-16	28.9488817659137	up
SULF1	0.584149250105238	6.90301748387097	7.96012091661472	3.22024067051634e-14	5.31078962402765e-13	21.6054603942875	up
APOE	0.583800417944548	7.55457919354839	7.43933245193968	9.88250311215065e-13	1.31700250034937e-11	18.2507409839854	up
GNLY	0.583798885681641	5.4824594516129	8.05315736493348	1.71981479185087e-14	2.96640743314236e-13	22.2206930884831	up
LOC153684	0.582603195622106	7.36888729032258	9.47130444828613	7.14374585295305e-19	2.32127047399589e-17	32.1371481753595	up
AIF1	0.580651849179146	7.83562129032258	10.2312664874325	2.23685688959234e-21	1.08689899082557e-19	37.8173709895953	up
PMEPA1	0.580261145589033	8.09708841935484	7.66716242712928	2.25117397987587e-13	3.28483243236694e-12	19.6993649074008	up
MEOX1	0.579887802633953	6.81177687096774	8.85038516355653	6.65012132765178e-17	1.60926351850631e-15	27.6768824205129	up
GIMAP6	0.579403045883698	7.20494225806452	9.06496897110614	1.41513602909215e-17	3.81758716192508e-16	29.1986155266155	up
CLDN10	0.579282332972522	4.81508479032258	9.91633173393796	2.50757019088846e-20	1.01806516670274e-18	35.4358097573857	up
GZMA	0.578466038246435	5.96978112903226	5.97924779527653	6.12847844860562e-09	4.57921558429746e-08	9.73462811350422	up
CCL5	0.578068391364483	6.63885619354839	5.58952299114349	4.97037218981688e-08	3.23776297151691e-07	7.70650745732922	up
CSF1R	0.578018293342954	7.92463	8.74943542220969	1.3670554394344e-16	3.19123228225561e-15	26.9684891801094	up
CD34	0.578017871790241	6.90081648387097	10.4178747401744	5.25150818782481e-22	2.77218383625542e-20	39.2458629528661	up
EDEM1	0.576181392747605	8.67686587096774	8.53672046178076	6.14236829952139e-16	1.31920583135854e-14	25.4919824192893	up
CREB3L2	0.576057424379095	6.93109674193548	10.6314016085808	9.85552163020128e-23	5.87509278448169e-21	40.8955071232447	up
KDELR1	0.575978219676474	9.0027435	8.31983077380688	2.77836690084251e-15	5.37231530249144e-14	24.0097510328811	up
LOC100506076	0.575235499428703	5.42998993548387	6.86454759832942	3.60731878989458e-11	3.77748408499629e-10	14.7341323565369	up
LOC100506123	0.575235499428703	5.42998993548387	6.86454759832942	3.60731878989458e-11	3.77748408499629e-10	14.7341323565369	up
FKBP2	0.574712556978765	8.61601512903226	7.22732173650815	3.81134670031266e-12	4.64874652553793e-11	16.930145376751	up
IRF8	0.573934597390101	7.69449380645161	8.45847430383628	1.06162510165189e-15	2.20264678348675e-14	24.954495664461	up
IKZF3	0.573274776595107	5.34389722580645	7.12781751926139	7.11615772211814e-12	8.34978448805998e-11	16.3196955886639	up
SPON1	0.572476592699501	6.05090206451613	7.33740318975766	1.89724544887921e-12	2.41765255558169e-11	17.6124795822562	up
IGFBP7	0.572458229598883	10.3124167741935	7.87305891848985	5.76744252205121e-14	9.17721762249047e-13	21.0340153590519	up
FOSB	0.572275540321122	8.09538851612903	3.29357351284095	0.00110292612636938	0.00321562894603293	-1.81610537622185	up
GTSF1	0.571743075951648	5.05242674193548	8.52075963939121	6.86934588094063e-16	1.46121568908677e-14	25.382095399964	up
MYO1G	0.571311867821275	6.47574919354839	9.60636239082455	2.60691611424718e-19	9.0633907181103e-18	33.1296508203075	up
TMEM205	0.571188787058754	8.61688858064516	7.97210224813688	2.97111607733002e-14	4.92652971818338e-13	21.684426952744	up
ALPK2	0.570894960610982	5.28415580645161	7.68636051378112	1.98469071692546e-13	2.92215818146839e-12	19.8227988708809	up
ABHD14A	0.57080925311203	6.66331816129032	7.62280644111855	3.00944176681274e-13	4.31389266200181e-12	19.4149830830809	up
CTA-250D10.23	0.570463344759161	5.88613641935484	10.0137389446739	1.19217492514241e-20	5.12090463012403e-19	36.1683780212102	up
PEAR1	0.57001392266522	6.18155058064516	9.87496584945718	3.43483766006056e-20	1.37174619688791e-18	35.1258282882005	up
TLR9	0.569991065608276	5.54158570967742	8.70984969586016	1.81107901692096e-16	4.16020509892529e-15	26.6920405738451	up
PAG1	0.568451051175658	6.18120151612903	7.29654291997462	2.46000236340144e-12	3.08649475173997e-11	17.3583584789219	up
HLA-DRA	0.56841811083047	11.0463886612903	5.26059308750047	2.67330349002927e-07	1.54099553301428e-06	6.08198335235579	up
ALDH1L2	0.568285819351734	4.64981132258065	7.93324504045242	3.85662130670834e-14	6.27561127544996e-13	21.4286122150432	up
CDK2AP2	0.567678974081424	7.40421012903226	6.72716942941068	8.27300245523229e-11	8.27672750750439e-10	13.9241846333576	up
CBFA2T3	0.56722262493235	5.57959506451613	8.69549201767226	2.00521772266353e-16	4.57605288138369e-15	26.5919606851915	up
NME4	0.56566204642492	7.701333	8.25336246919333	4.39143567665659e-15	8.29451927149642e-14	23.560330984801	up
FCGRT	0.565595976306447	7.65586583870968	10.0042228369783	1.28220007302882e-20	5.49793894471885e-19	36.0966488969122	up
CCL14	0.565163528775028	8.17454993548387	5.99453085822226	5.63339652529191e-09	4.24694153222269e-08	9.81638505469108	up
JAM2	0.564401165133205	7.16254298387097	9.13023304743878	8.8025881786047e-18	2.47269865894876e-16	29.6656461372188	up
IL2RB	0.564123127067169	6.82948748387097	9.17939526517704	6.14823498838928e-18	1.7657933178757e-16	30.0187229295712	up
ZFAT	0.563014884238374	6.58024287096774	10.9648765943333	7.01101333119357e-24	4.96684570515079e-22	43.502449944821	up
GRAMD1A	0.562565173792774	6.33976782258065	8.31265550238944	2.91943546584528e-15	5.63172235364835e-14	23.9611256982377	up
CHST12	0.56256411870828	7.0966284516129	10.3009707518324	1.30371972358425e-21	6.54295970515868e-20	38.3494875484619	up
TINAGL1	0.561948807504959	6.59444509677419	11.1621586949858	1.44391316397437e-24	1.18823843908073e-22	45.0613643204207	up
CCR2	0.559976634794639	4.95969964516129	8.65008184941711	2.76535638844556e-16	6.19505733180549e-15	26.2760909839332	up
CALU	0.55993398219977	8.29364293548387	8.34344761792277	2.36000871677796e-15	4.64794303358342e-14	24.1699851940793	up
GCA	0.558959054663537	6.63541993548387	7.47541626316272	7.83371841820915e-13	1.06132988835615e-11	18.4781620925264	up
MRVI1	0.556958366107399	6.65464267741936	5.82313472944676	1.43557516217644e-08	1.01907907460803e-07	8.90903104356215	up
GBGT1	0.555733769920018	6.05607529032258	10.7661552306415	3.40178256664531e-23	2.17651747935545e-21	41.94456025226	up
CD3D	0.555430931505195	7.40597174193548	9.01892833157894	1.97585455554142e-17	5.1982627763173e-16	28.870317011076	up
NKG7	0.554741535269711	5.86164680645161	7.2534974098539	3.23088083535277e-12	3.99019497204938e-11	17.0917319509535	up
ALPL	0.55428777286668	4.88718056451613	7.67853526776865	2.08932608610567e-13	3.05596761642781e-12	19.7724611713464	up
LRRC32	0.553714154188466	6.87884041935484	9.68523731948419	1.44194710347862e-19	5.1827395817825e-18	33.7127896222289	up
FER1L4	0.553560501533465	5.75900538709677	9.35028508054859	1.7514904927711e-18	5.41875685238209e-17	31.2543895071182	up
BLM	0.55267172108966	6.46468725806452	8.71331825618377	1.76704349127022e-16	4.07052874365085e-15	26.7162331035816	up
FCRL2	0.552599228456311	5.0461694516129	9.74014429104508	9.5340791411351e-20	3.53600042926378e-18	34.1202307216737	up
FMNL1	0.552041409585661	5.22621209677419	9.45625091556093	7.98949571826041e-19	2.56935874802635e-17	32.0270006081194	up
IFI35	0.551475060436579	7.09451651612903	7.29354021933984	2.50731561770747e-12	3.14263082114811e-11	17.33972336859	up
DUSP6	0.551338314991886	8.14722890322581	7.16066312455682	5.79453604419813e-12	6.8849905423552e-11	16.520531490909	up
TNFSF13	0.551189759155695	6.3734445	12.5224468987897	2.00512721211451e-29	3.55125465154281e-27	56.1026063110206	up
PLOD3	0.550981948403392	7.74656316129032	9.33137799160005	2.01378649115868e-18	6.16778892611645e-17	31.1170454158768	up
WARS	0.550253679716164	8.37204648387097	7.13524924509204	6.79330969675673e-12	8.01328582521386e-11	16.365079249475	up
LEPROT	0.549147788802697	6.15320232258065	6.44990643942287	4.25964041899679e-10	3.7913281675419e-09	12.326971884291	up
FAT4	0.548707433399485	6.34420867741935	7.33730242277398	1.89846349426467e-12	2.41794404707259e-11	17.6118516557561	up
MUC4	0.548513691141983	5.21184429032258	5.36299482364713	1.59676623599625e-07	9.62430667669159e-07	6.57898164653883	up
ARRB2	0.548378206747245	6.35839548387097	9.84067809344154	4.4561323873267e-20	1.75382176616187e-18	34.8693986823188	up
DDR2	0.547895361116118	7.28839851612903	9.56401223132486	3.57898015738997e-19	1.2285653655445e-17	32.8176088458918	up
DAP	0.547648257261409	8.45879235483871	9.34089998939373	1.87715217409347e-18	5.77100330654322e-17	31.1861952786213	up
HLA-DPA1	0.547529413674898	9.94065735483871	6.48605976128654	3.44975778637568e-10	3.1204859384459e-09	12.5323526731349	up
GLIPR2	0.54750507547056	6.34321241935484	9.30589179748903	2.42998011281561e-18	7.32319900583555e-17	30.9321562824637	up
OLFML3	0.547268031150399	7.91126777419355	6.61301364419057	1.63410478369257e-10	1.55890534809642e-09	13.2604427169724	up
PPM1M	0.546634905887308	6.48000919354839	9.73127912093124	1.01935021233701e-19	3.7577584524478e-18	34.0543632598098	up
COL1A1	0.546201500390886	9.90820080645161	4.38302585003274	1.60128119525207e-05	6.80050628899319e-05	2.16004666204989	up
VWF	0.545849415779665	7.00614230645161	11.8027760979118	7.89865506050849e-27	9.79954458547655e-25	50.2017491943392	up
CTSL	0.545692279752235	8.56134058064516	9.03142388129403	1.8049049822083e-17	4.78456428092767e-16	28.9593219262038	up
TNFSF12-TNFSF13	0.545227393409107	6.0467039516129	12.535425106967	1.79832448035232e-29	3.2557665647623e-27	56.2101083569789	up
TLR10	0.544613725720124	5.0900540483871	9.64611132846755	1.93490373281497e-19	6.84384690792049e-18	33.4232030523058	up
C2orf88	0.544605076372607	5.02644333870968	9.56302563486623	3.60546918219672e-19	1.2359224723993e-17	32.8103483713711	up
TIMP4	0.544566229478622	5.62280893548387	11.1330232689607	1.8247787757235e-24	1.46708612031112e-22	44.8303863709258	up
CPXM1	0.543907116483251	6.66491406451613	5.89357091410829	9.79808295488453e-09	7.13147544670437e-08	9.27937181505832	up
MIR6732	0.543515777857963	8.24267461290323	6.06212963751265	3.87373849008484e-09	3.00088882523498e-08	10.1799835921327	up
ZC3H12A	0.543515777857963	8.24267461290323	6.06212963751265	3.87373849008484e-09	3.00088882523498e-08	10.1799835921327	up
MAP4K1	0.54320290396296	6.38521616129032	9.68101341227102	1.48850181436384e-19	5.33438018253178e-18	33.6814966645807	up
TMEM56	0.542656758373929	4.19929440322581	8.10145211038843	1.23963515381166e-14	2.18442125409595e-13	22.5418989091987	up
FAM101B	0.542585420349988	7.05960401612903	7.18519650113069	4.9680948718797e-12	5.96977417716872e-11	16.6709728883481	up
SEC62	0.542498406398457	7.99099064516129	8.12834839123377	1.03246824489848e-14	1.83925337999736e-13	22.7213256840758	up
CADPS2	0.542424558301764	6.4143484516129	9.46503425546272	7.48464867524774e-19	2.41654290979828e-17	32.0912570971972	up
FILIP1L	0.542402420470261	6.91110080645161	5.90452146783771	9.23032700454678e-09	6.73830413136583e-08	9.33726742284304	up
ITGA7	0.541404226952915	6.29958051612903	10.7074362903223	5.41166250464399e-23	3.30088890095435e-21	41.4866904985268	up
CYP1B1	0.541283004991286	6.56876729032258	5.49755571766199	8.01866808797996e-08	5.06943266265697e-07	7.24412020419157	up
FAM65B	0.540451918936799	5.51504270967742	8.10858075027506	1.1810301703965e-14	2.09019249780311e-13	22.5894169213662	up
CMAHP	0.540347599073909	5.06722943548387	8.89358466900353	4.87837199473001e-17	1.20802725352782e-15	27.9815056484431	up
RHOJ	0.540172296590296	5.83266735483871	9.53114527166809	4.57458709306007e-19	1.5295141332624e-17	32.5759565022782	up
AX746823	0.539592499248302	6.56182429032258	4.73559406418631	3.32014588973379e-06	1.58801733250457e-05	3.66168810690893	up
PRKCQ	0.539201077334777	5.98669962903226	11.2151111733105	9.42932450837035e-25	8.11486339116478e-23	45.4818115993136	up
GPR183	0.539005328642735	7.39173158064516	6.66016786690579	1.23482493861961e-10	1.201925779562e-09	13.53358267503	up
MDK	0.538335647964399	7.11874487096774	6.51493192674016	2.91329532040546e-10	2.65983753926148e-09	12.6969973879743	up
FKBP10	0.538014077214505	5.81929777419355	8.82670001811952	7.87848128906209e-17	1.88967577218809e-15	27.5102404249182	up
WISP1	0.538012123098202	5.90984437096774	8.092239813626	1.31964601564083e-14	2.31539614273349e-13	22.480531911135	up
SLC17A9	0.537701411389741	6.12205977419355	7.64185827889228	2.6570013599784e-13	3.83804788647944e-12	19.5369932079839	up
FOXF1	0.537404174634675	6.84681058064516	6.59184634592268	1.85224532858698e-10	1.74925533523935e-09	13.1383062752373	up
CLPTM1L	0.536461058391966	8.57123535483871	5.78742273169795	1.74003532054227e-08	1.21752657513237e-07	8.72262893566966	up
SNURF	0.535472062661615	7.6450855483871	7.97695021477718	2.87581465084628e-14	4.78473695584301e-13	21.716401174318	up
FBLN5	0.535132157676351	7.41115209677419	7.47618941134652	7.7947555830493e-13	1.05722320313711e-11	18.4830432847471	up
HHEX	0.534336680798602	5.68481882258065	9.78978019411184	6.55251420699059e-20	2.50634592142819e-18	34.489606711841	up
XCL1	0.533832249082932	5.59633558064516	7.88201353408836	5.43292147914954e-14	8.69018546282028e-13	21.0925978327498	up
CERS2	0.533475298574777	8.48753793548387	10.2585378529656	1.81134003930712e-21	8.92559715740028e-20	38.0253470732878	up
TNFRSF6B	0.53225907811654	7.18908416129032	9.15904154134353	7.13402294478716e-18	2.03219877381752e-16	29.8724132877185	up
CNRIP1	0.531547720849117	7.24757693548387	8.65213124856879	2.72559022725343e-16	6.11718555962361e-15	26.2903247416439	up
MYL9	0.530936317878407	6.67138038709677	8.94289735775439	3.42154359385792e-17	8.69292588123507e-16	28.3303087062607	up
MAGEH1	0.530638641529858	7.33381396774194	9.45930314937238	7.81034057556956e-19	2.51505314897886e-17	32.0493261838785	up
SLCO2A1	0.529697213302065	8.52937367741935	10.0652276332498	8.03562338529891e-21	3.55151304086963e-19	36.5570827714539	up
BCAT1	0.529544217030486	5.56048553225806	8.34096928681997	2.40080571988218e-15	4.72068323408208e-14	24.1531568601928	up
RAB26	0.52782150640448	5.67542474193548	10.1236215382918	5.13099931167315e-21	2.36170911820345e-19	36.9991351078036	up
VMO1	0.527642615911962	5.5538304516129	8.91754662931925	4.10656228698671e-17	1.02626266724174e-15	28.1508533371506	up
MRC1	0.52736188766612	7.16931119354839	6.68130246351355	1.0886075008501e-10	1.06811143830901e-09	13.6564764457017	up
FAM69A	0.527247735281737	7.316871	6.65430167841588	1.27872076570808e-10	1.24168511063454e-09	13.4995235858752	up
ALOX5	0.526307051837146	5.48785027419355	8.76939245501848	1.18599200538509e-16	2.78719525034778e-15	27.108146574835	up
EGR1	0.526239113596731	9.39835122580645	5.56198835210873	5.73922943377123e-08	3.71287735814724e-07	7.56741170643894	up
PLTP	0.525873787359433	7.97279996774194	5.71326061284809	2.58694146603306e-08	1.7582713117718e-07	8.33848672900463	up
SRPRB	0.525557298695051	7.44063638709677	7.51692520805473	5.9909929129076e-13	8.23542507223705e-12	18.7407190752746	up
ANXA6	0.525446823320705	5.87061637096774	12.565171307923	1.40106147605343e-29	2.63215327324871e-27	56.4566400398266	up
CCM2	0.52529437127909	7.01741096774194	8.0529024717449	1.72278354558293e-14	2.96943248502062e-13	22.2190011305523	up
ATP2A3	0.524781445667209	5.61838206451613	7.8616371183905	6.22379811748513e-14	9.87765258373079e-13	20.9593565693606	up
MIR145	0.524619834024897	6.69417961290323	10.3411850990501	9.54063974174867e-22	4.87830075163346e-20	38.6572830172049	up
FBP1	0.524064238378738	5.48375058064516	7.31460433840753	2.19341924752999e-12	2.77194208008689e-11	17.4705639655931	up
LOXL1	0.523510348788261	7.71738519354839	5.36410631491414	1.58779272841526e-07	9.57258067962443e-07	6.5844198845224	up
PODXL	0.523421132359129	7.88690351612903	8.09633181062016	1.28349472155595e-14	2.25520449241906e-13	22.5077848275953	up
LOC101929880	0.522562293583496	6.2533455483871	10.2696369531177	1.66215314367117e-21	8.20700706756909e-20	38.110068612982	up
CST7	0.522482651993504	6.30731638709677	7.8750175333284	5.69257755677306e-14	9.06990143840225e-13	21.0468251306422	up
MS4A7	0.521816497684768	7.28966212903226	7.09424000742457	8.77345002640276e-12	1.01434196828434e-10	16.1150700482633	up
ACP2	0.519449165914967	7.92548780645161	9.58234652691701	3.12043032094494e-19	1.07569023235847e-17	32.9526069051564	up
XCL2	0.519129344518618	5.63664525806452	7.28425384471406	2.65938766060452e-12	3.32131291838708e-11	17.2821253536119	up
PKN1	0.518902071080643	5.76874277419355	7.02676462023199	1.3335057835921e-11	1.49918191613498e-10	15.7059753554899	up
GPR75-ASB3	0.518498575981715	8.1113144516129	8.6849987425768	2.16000935991635e-16	4.90639300796614e-15	26.5188809133585	up
CFB	0.518371125744184	6.33932935483871	8.86447292892384	6.01161718609151e-17	1.4678315249277e-15	27.7761260836091	up
TMEM214	0.51814760538818	8.24169377419355	7.50050587414395	6.66224409347155e-13	9.11712810126193e-12	18.6367413478794	up
PHLDA1	0.518041415298571	7.38467259677419	7.03544392085111	1.26378748782166e-11	1.42868778861467e-10	15.7584383833028	up
SIT1	0.518002870888206	6.51208922580645	9.26614030586832	3.25549585622268e-18	9.64455445114407e-17	30.6443479210852	up
CLPTM1	0.51790408142402	8.10424090322581	6.16387382350877	2.19177453768459e-09	1.75579028107339e-08	10.7332827394069	up
NR1H3	0.517787310120874	5.56852135483871	9.05506254432056	1.52062837642529e-17	4.08414045584731e-16	29.1278945097369	up
EGFL7	0.517715809128625	6.86470229032258	8.48305811856969	8.94233094577457e-16	1.87283213920888e-14	25.1230347614594	up
DOCK2	0.517557778880269	4.89620385483871	10.5558609943263	1.78445692371046e-22	1.01192370469622e-20	40.3101030149547	up
CCDC88A	0.51720816765891	5.2117644516129	8.93949233226813	3.50650908554452e-17	8.89031001657611e-16	28.3061874038402	up
NAPSB	0.517157907270431	5.22165987096774	8.09342800778359	1.30904628172009e-14	2.29844828818396e-13	22.4884444240209	up
NRROS	0.516569185158456	5.56586812903226	8.46266831478867	1.03102011939659e-15	2.14460959473805e-14	24.9832269441714	up
GABBR1	0.516122691683204	6.98116116129032	8.57109127958225	4.82545947253087e-16	1.04927984847088e-14	25.7290497036738	up
ARFGAP3	0.516048082867277	8.52504170967742	8.24747620905441	4.57263027014341e-15	8.59028873424865e-14	23.52064232885	up
RASAL3	0.515990592940043	6.69660687096774	7.37747353614042	1.46920297938103e-12	1.90801222205375e-11	17.862656747485	up
OSGIN1	0.515948717902461	6.8846805483871	7.68325326297563	2.02560525410082e-13	2.97880974822372e-12	19.8028065933582	up
COL6A2	0.515633492693488	8.23053193548387	5.28152869198553	2.40748488472271e-07	1.40031742188262e-06	6.18294284791251	up
PLEKHO1	0.51517097841121	6.61131548387097	7.11054224768956	7.92614776235395e-12	9.25133607734923e-11	16.2143311607137	up
DRAM1	0.514484863792172	6.66412483870968	9.46778085225337	7.33337659291708e-19	2.37397426897333e-17	32.1113571789283	up
MICB	0.514254438631309	6.35098577419355	9.37779293256919	1.429270852326e-18	4.48431436478816e-17	31.4544880170727	up
PBXIP1	0.514082398821333	7.50808383870968	9.61235777273428	2.49239663373954e-19	8.70238087503258e-18	33.1738858489009	up
CHPF	0.514005193938302	7.38908106451613	8.04616768838727	1.80308550003416e-14	3.0882419555946e-13	22.174308925108	up
VIMP	0.513772080101022	10.0295789677419	6.40520954957944	5.52190169280171e-10	4.84089506716052e-09	12.0742686822644	up
CD46	0.513567596367789	8.49546883870968	5.71340444935335	2.58496218130946e-08	1.75741476142933e-07	8.33922789315826	up
PREB	0.512921522641167	7.96394903225806	8.1079509639116	1.18609541581227e-14	2.09763806496872e-13	22.5852178051332	up
RASD2	0.512860166576462	5.23309770967742	10.0855919690145	6.87292085899828e-21	3.09357382531817e-19	36.7110981432818	up
STAT4	0.512189782909376	5.73516161290323	8.35114812526456	2.23757371084646e-15	4.42106217193196e-14	24.2222932513662	up
RASSF4	0.511963822538939	5.9876930483871	10.5374420198086	2.06179048900236e-22	1.14788659092726e-20	40.1676610513527	up
IRF4	0.511713456010586	5.74815174193548	7.36062465176489	1.63614697792449e-12	2.11358711878713e-11	17.7573450562636	up
MFAP2	0.511226254134341	7.58553167741935	6.05816226105982	3.96016277209949e-09	3.06201639711748e-08	10.1585551128216	up
CD37	0.511170858139397	5.42862274193548	10.0212919431944	1.12521552805262e-20	4.85890330762088e-19	36.2253346403179	up
PLS1	0.510481374706833	7.36428070967742	5.80864735758856	1.55224142082439e-08	1.09616678897339e-07	8.83330177302766	up
IGFLR1	0.510442991761379	6.97079029032258	8.49887420706068	8.00643593772749e-16	1.68839776319239e-14	25.231625900603	up
TLR1	0.509408883276206	5.69089606451613	5.91830350485743	8.5612799510859e-09	6.27613207212029e-08	9.41025488387464	up
NAGA	0.508957070178605	7.47003090322581	10.2754394839284	1.5890884243493e-21	7.8621275667047e-20	38.1543783209838	up
TM4SF18	0.508750480185213	6.15908891935484	8.65695981474062	2.63412278590107e-16	5.91733410020294e-15	26.3238688673189	up
DUOX2	0.508166804377897	8.47022841935484	5.2316032891942	3.08887286222761e-07	1.76803610364649e-06	5.94273722700641	up
CFHR2	0.507643113235916	5.66359216129032	11.2024061880821	1.04451662288769e-24	8.86424679861039e-23	45.3808563749697	up
ITGA5	0.507617188646343	7.13332635483871	9.5238086203058	4.83191569077444e-19	1.60675988296895e-17	32.5220761008766	up
MXRA8	0.507385696073122	8.34514696774194	8.85954633416052	6.22768198527068e-17	1.51453507862687e-15	27.7414091700028	up
CPLX1	0.507281153406701	4.51694612903226	6.27806306061794	1.14711716339474e-09	9.58519336428401e-09	11.3628099029772	up
PAPSS2	0.507257676348547	7.34070193548387	6.79631981975781	5.45574121596572e-11	5.57457236870477e-10	14.3303632824944	up
TCN2	0.50651855974502	6.86157312903226	10.6417284879195	9.08591107842988e-23	5.46967371103214e-21	40.9756863283704	up
TOR3A	0.50464126465813	6.8447374516129	8.10299208410131	1.22673626255621e-14	2.16325115390595e-13	22.5521617508002	up
LOC100653247	0.503724056166931	8.30648990322581	7.93859554272154	3.72073343767523e-14	6.07065727304542e-13	21.4637879768048	up
BTN3A1	0.50365293914246	7.36575620967742	9.40721007837511	1.14957796359609e-18	3.63008204240981e-17	31.6688369761684	up
RAB5C	0.503319169523121	7.75637477419355	8.56157049901689	5.15932335031247e-16	1.11988474249545e-14	25.6633227839268	up
CSGALNACT1	0.502688547417158	7.38342466129032	9.50864108073712	5.41034110237827e-19	1.78694793085442e-17	32.4107574794454	up
POU2F2	0.502146660653075	5.95593896774194	7.64522482977931	2.5991054859837e-13	3.75663732601583e-12	19.5585745932936	up
FAM78A	0.502077275242047	5.76954125806452	7.92133314170471	4.17701018777186e-14	6.76542783295772e-13	21.3503563079342	up
HOXB2	0.501362120392086	4.80174064516129	8.4363705294754	1.2384056365183e-15	2.54565787738804e-14	24.8032196749645	up
HLA-DMB	0.501324346623363	8.30528432258065	8.44965332153897	1.12895954195094e-15	2.3364013687403e-14	24.8940961030904	up
PF4	0.500333811413799	6.19920629032258	6.92470269633973	2.49881389163497e-11	2.6845499044154e-10	15.0925865408203	up
OGT	0.50011297191653	8.20528496774194	6.28740912045612	1.08749218755381e-09	9.14009510178906e-09	11.4147317326342	up
PALMD	-0.500044206506703	6.91660841935484	-5.05169013721572	7.46777011059966e-07	4.00790007187453e-06	5.09305379401733	down
MIR612	-0.500385717722057	10.643694516129	-4.53451894244987	8.2417646973223e-06	3.67854220173949e-05	2.79283046016364	down
NEAT1	-0.500385717722057	10.643694516129	-4.53451894244987	8.2417646973223e-06	3.67854220173949e-05	2.79283046016364	down
TACC2	-0.500596454988275	6.16302532258065	-12.9899041907259	3.89025320363472e-31	8.34049811842422e-29	59.9965006055426	down
ELOVL6	-0.501182243670688	5.78976977419355	-7.66580530654772	2.27129528518108e-13	3.30826746514367e-12	19.6906472564327	down
CAMSAP2	-0.501301909916418	7.25538761290323	-6.89068697548979	3.0762186968198e-11	3.25479918480401e-10	14.8896105972929	down
PDZD2	-0.501571482951469	6.60938383870968	-5.7713654110214	1.89666507187141e-08	1.31956706580157e-07	8.63911695770455	down
CDS1	-0.501606752059658	8.10160670967742	-8.22758573376968	5.24137473073361e-15	9.77150570509994e-14	23.3866629967155	down
CTSV	-0.501961669372781	8.34448064516129	-5.95111134406937	7.15351365030547e-09	5.29975832455641e-08	9.58454492279433	down
RAB38	-0.502112543147502	9.11969219354839	-10.3682230494485	7.73148245415529e-22	4.02053537578744e-20	38.8645551095568	down
NQO1	-0.502370463647848	7.799704	-6.32134588089755	8.95445488362905e-10	7.62563873905148e-09	11.603768410455	down
RAPGEFL1	-0.502508535690666	8.36953593548387	-5.98190362037077	6.0394937376879e-09	4.51963461245652e-08	9.74882360835172	down
MIOS	-0.502807499548988	7.97710293548387	-8.53207614266246	6.34566636657859e-16	1.36047747075041e-14	25.4599940981871	down
LINC01003	-0.503256525948643	6.13363312903226	-5.03712434737472	8.01255835581835e-07	4.27400564763327e-06	5.02536339580289	down
WDR41	-0.503449312646585	7.55761006451613	-6.90905546199554	2.74981013442711e-11	2.93249845741128e-10	14.9991266287383	down
MANSC1	-0.504417820674725	8.39035625806452	-7.53873042559395	5.20169891284929e-13	7.21536453626274e-12	18.8790464065617	down
ISOC1	-0.504461039148472	8.16987135483871	-8.12857103820284	1.03090490226213e-14	1.83780792970013e-13	22.7228125850074	down
STAP2	-0.505137452041614	8.20170448387097	-8.14092308875463	9.47743762999872e-15	1.69573977390043e-13	22.8053444637226	down
MGA	-0.50547984184256	5.14192641935484	-5.87595372656788	1.07838003415971e-08	7.78861891693189e-08	9.18640980545305	down
PKP1	-0.505548306873536	9.7272080483871	-5.71381534918254	2.57931606093883e-08	1.7540641025433e-07	8.34134527071913	down
ZNF165	-0.505572434902877	4.67842458064516	-7.00073637810214	1.56607404280558e-11	1.74408827551947e-10	15.5489263538915	down
ZNF662	-0.505804416982378	5.69365887096774	-9.27408667036545	3.07079304882966e-18	9.11947179908212e-17	30.70182555625	down
CLCN3	-0.505876562330865	8.24832372580645	-8.32050905232675	2.76538586022157e-15	5.35144859934089e-14	24.0143489629539	down
SMIM5	-0.506247549461782	7.53810451612903	-9.72700495489195	1.05274180032288e-19	3.84604818261458e-18	34.0226179361131	down
RP3-428L16.2	-0.506549113596728	5.46648616129032	-5.56930086620362	5.5244301532464e-08	3.58055150823376e-07	7.60429729648944	down
TOP1	-0.507913300559274	8.4453425	-8.94219436295849	3.43891658266763e-17	8.727991713082e-16	28.3253282270268	down
MLANA	-0.508035475975706	4.25111396774194	-5.79861131488016	1.63843440638192e-08	1.15104844283934e-07	8.78092963405631	down
ESCO1	-0.508053891394555	5.64436341935484	-7.00114589219814	1.56212293706964e-11	1.74098708184766e-10	15.551394000456	down
WASL	-0.508758781045162	6.22636361290323	-8.24198622500273	4.74828259266989e-15	8.9065828739405e-14	23.4836419176362	down
ALDH3A2	-0.509009990378262	9.20966041935484	-7.76256923786184	1.20120233368656e-13	1.82351467314493e-12	20.31484378139	down
PRMT3	-0.509096621564742	6.93951683870968	-6.88009325189461	3.2814920002382e-11	3.46000629757643e-10	14.8265463108504	down
CDKN2B	-0.509355466955315	6.76519712903226	-7.17947064550516	5.14992628243529e-12	6.16100578898683e-11	16.6358284103235	down
P2RY1	-0.509951797462266	5.68639722580645	-7.48307727554219	7.45597122644884e-13	1.01295938157663e-11	18.5265445692499	down
C3orf67	-0.510161714474712	3.61494403225806	-9.12980562109963	8.83005534756545e-18	2.47494704988357e-16	29.6625811876523	down
EFS	-0.51039317968609	7.35846285483871	-9.15823420843063	7.17620108655325e-18	2.04183388540684e-16	29.8666137315447	down
BTG3	-0.510417306212042	7.15901011290323	-9.28918823357958	2.7479589308869e-18	8.21061909899838e-17	30.8111347523145	down
PAK6	-0.511106718082877	7.10807762903226	-7.63960579655206	2.69644696980292e-13	3.8904285943892e-12	19.5225572172654	down
PPM1L	-0.511284799446748	4.90367396774194	-10.2771896001525	1.56768448196402e-21	7.77196276342445e-20	38.1677450937628	down
CDC42-IT1	-0.511730529797341	5.21752541935484	-6.25005609331494	1.34562561451634e-09	1.1129758255294e-08	11.2075761735372	down
MYCBP2	-0.511855602261109	10.1291132580645	-7.2645812188911	3.0121949356235e-12	3.73521341560498e-11	17.1602789488262	down
CCND1	-0.512112455950448	7.45581009677419	-7.55483918393247	4.6853770380176e-13	6.54373143921076e-12	18.981414112361	down
PVRL4	-0.512682345300371	7.85897038709677	-6.35091202356523	7.55527986531589e-10	6.49977455783828e-09	11.7690990902303	down
SNX16	-0.512741070419149	6.03948422580645	-6.27446422419574	1.17092070120142e-09	9.77073160056809e-09	11.3428325894829	down
LOC283070	-0.513212302303208	7.60093411290323	-8.84731260961619	6.79806649220073e-17	1.64343761756556e-15	27.655249773184	down
ALDH2	-0.513273740453434	9.75140816129032	-8.58527915835034	4.36723655838953e-16	9.55592020802134e-15	25.8270794758482	down
KCTD20	-0.513298008298761	8.12159219354839	-7.25587392050835	3.18271183992168e-12	3.93468184519604e-11	17.1064230557404	down
ZNF711	-0.513760345180106	4.30925638709677	-7.29174906540589	2.53596445775716e-12	3.17528213688744e-11	17.3286098389224	down
KLK11	-0.514294969631369	10.2122817741935	-7.98128538096266	2.79315615199349e-14	4.6535466605912e-13	21.7450041199715	down
RP3-406A7.7	-0.514324616032229	5.87240916129032	-9.08558566067977	1.21829772931328e-17	3.32326058059665e-16	29.3459396795068	down
C1QTNF3-AMACR	-0.514600153346562	5.29108596774194	-8.44597753685246	1.15825069127407e-15	2.39499197507865e-14	24.8689386683732	down
SCNN1B	-0.514697915088103	7.10541880645161	-7.64811051291911	2.55047158941496e-13	3.68852521401722e-12	19.5770785203218	down
RP11-247L20.4	-0.515040617595766	4.17846977419355	-8.40948132212287	1.49311883663287e-15	3.0360497076659e-14	24.6195267938783	down
STRN	-0.515826233387458	6.49398220967742	-8.44095490203846	1.19949400066801e-15	2.47399433504868e-14	24.8345743196145	down
CA12	-0.516203075951651	8.15299112903226	-6.88683974248005	3.14926261081744e-11	3.32920101518119e-10	14.8666998354931	down
TMEM40	-0.517842154970229	8.57401079032258	-8.34209222365676	2.3822347731197e-15	4.68793881560535e-14	24.1607814205648	down
ABCB10	-0.517918722111976	6.81683590322581	-6.65214973733014	1.29520463016471e-10	1.25719207171786e-09	13.4870350565616	down
YES1	-0.518811665764629	8.21223287096774	-6.42948846195299	4.79659321231914e-10	4.24759183703957e-09	12.2113679262214	down
CDH13	-0.518971737326363	6.38471393548387	-9.53532158356797	4.43422996061274e-19	1.4886952536722e-17	32.6066374619981	down
TPR	-0.519402526309456	5.25750874193548	-7.35861594723931	1.65725709289429e-12	2.1363573692726e-11	17.7448011898782	down
DACT2	-0.519529809970534	6.63544906451613	-7.68527558735929	1.99888287506614e-13	2.94128214024632e-12	19.8158177515091	down
OTUD6B	-0.520312529917611	6.4227495483871	-6.11512643643041	2.8818908621844e-09	2.27654474992401e-08	10.4672861153762	down
INTS7	-0.521415017138734	5.31291361290323	-7.41954669906777	1.12215984262453e-12	1.48493279445512e-11	18.1263650113074	down
RDH12	-0.521605344879433	8.34046767741935	-6.95697497654964	2.05018100663423e-11	2.23698544567621e-10	15.2858347880071	down
SAMD9	-0.521667377773769	8.20432459677419	-6.03034804238124	4.62130164648126e-09	3.53297571290736e-08	10.0086364826968	down
LINC01133	-0.521826177461068	4.92353969354839	-11.0631288335779	3.19637063031714e-24	2.42616442781308e-22	44.2773352138823	down
IVNS1ABP	-0.522109367670934	8.35129185483871	-7.65894808374206	2.37570996834701e-13	3.45417771186015e-12	19.6466150077766	down
DGAT2	-0.522661512418065	7.14254383870968	-10.1813272500489	3.28959169005357e-21	1.57340333652836e-19	37.4372354062173	down
LIMS3L	-0.523074962415059	8.31685951612903	-7.87999209110821	5.50672100408553e-14	8.78523290214454e-13	21.0793693679608	down
HOOK2	-0.523551488363697	7.5603035483871	-9.16455938340599	6.85225900704724e-18	1.95649605597245e-16	29.9120590924682	down
ZNF367	-0.523902434902883	5.39955448387097	-6.52143391139527	2.80428184767043e-10	2.56894500145851e-09	12.7341518030712	down
AK4	-0.525246069517109	7.21898303225806	-9.3075343251753	2.40075657841237e-18	7.24406068308354e-17	30.9440634112677	down
LOC100507855	-0.525246069517109	7.21898303225806	-9.3075343251753	2.40075657841237e-18	7.24406068308354e-17	30.9440634112677	down
MBNL1-AS1	-0.525641952011548	5.43437490322581	-10.7413517138076	4.13937205984655e-23	2.61422202880386e-21	41.751011927332	down
DENND4C	-0.525977463467439	7.6634775483871	-6.54730530193254	2.40879972522443e-10	2.22164053147964e-09	12.882267345116	down
IGSF9	-0.526059294004449	6.37990161290323	-7.57760927118348	4.04073999374356e-13	5.67911018902164e-12	19.1263695551459	down
SLITRK6	-0.526092363942511	5.32519619354839	-6.48049669944089	3.56373231991419e-10	3.21051167088178e-09	12.5006929720696	down
RIMS3	-0.526620316014188	6.31109285483871	-12.8172237046919	1.67747773324939e-30	3.50420797250842e-28	58.5529925117145	down
SLMO2	-0.52761121053581	7.41450135483871	-7.76828949725027	1.15662106628399e-13	1.76570740044016e-12	20.3519091054922	down
RALBP1	-0.528125926995013	8.06767787096774	-8.50521017260071	7.65932839785018e-16	1.61939139595031e-14	25.2751630401157	down
TCTEX1D2	-0.529346852486617	6.59549261290323	-9.85941341000446	3.86553464474354e-20	1.53872202365109e-18	35.0094578675933	down
CELSR2	-0.530361585483197	8.21757243548387	-10.4700134488073	3.49533799155009e-22	1.88170827866687e-20	39.6472090562789	down
C15orf52	-0.530834265439896	6.10822322580645	-9.04287138039773	1.6612047174141e-17	4.42764498345889e-16	29.0409246084236	down
ALDH3B2	-0.531494430512963	7.21363043548387	-4.85868017776535	1.87398459216531e-06	9.3703063455631e-06	4.20962973016835	down
LPAR3	-0.531526878946418	6.29319506451613	-10.7356332184259	4.33083415499219e-23	2.72809065933413e-21	41.7064178324276	down
MSH2	-0.53155296169343	6.47307290322581	-6.04840654149275	4.18077753526658e-09	3.21834279494332e-08	10.1059098285593	down
CAMK1D	-0.531720594443443	6.74866359677419	-8.90472415723626	4.50316281017008e-17	1.11737870297834e-15	28.0601988473645	down
BCL11B	-0.531748683023629	7.57018306451613	-7.55281218085438	4.74745579388243e-13	6.61908539978783e-12	18.968524664901	down
CNFN	-0.53292094834325	11.6827498387097	-5.79098645718227	1.70702439252488e-08	1.19682682666956e-07	8.74118871956699	down
REV1	-0.533178779241083	6.68789990322581	-8.00448304886059	2.38916864967195e-14	4.01607090554554e-13	21.8982334216554	down
GAS2L1	-0.533386093571478	7.21915822580645	-7.43254485415856	1.03231067777692e-12	1.37123398236662e-11	18.2080471911691	down
NIPAL4	-0.533589069697513	8.33388593548387	-10.1307275702025	4.85799226163923e-21	2.2402677144665e-19	37.0530167124938	down
KRT31	-0.533649699320466	5.12997532258064	-8.10727135922525	1.19158543525204e-14	2.10582354468511e-13	22.5806867615546	down
LOC100507472	-0.534139385411032	5.84243593548387	-12.2493385468527	1.96448079343372e-28	3.09766935950411e-26	53.8489673490853	down
MAPK13	-0.534206012388005	8.78582993548387	-9.51204353213121	5.27488174195283e-19	1.7469293313695e-17	32.4357205412475	down
DEFB4A	-0.534601813097604	9.80347629032258	-3.38262967484773	0.000809459825054958	0.00243255964394052	-1.53003091792843	down
DEFB4B	-0.534601813097604	9.80347629032258	-3.38262967484773	0.000809459825054958	0.00243255964394052	-1.53003091792843	down
METTL2B	-0.535129725178907	5.65226225806452	-8.18402214489687	7.06265875063255e-15	1.29496205944644e-13	23.0939503521936	down
TNFAIP8L3	-0.535344683384458	5.21659529032258	-11.0504890971759	3.53682385647318e-24	2.65164146859083e-22	44.17748133207	down
CTD-2292M16.8	-0.535840447411155	5.10346161290323	-5.53399253560737	6.63930783754762e-08	4.26020800360991e-07	7.4265628200603	down
CHMP2B	-0.535920800408919	8.147909	-9.26271180096105	3.33855121729001e-18	9.87863562975606e-17	30.61955745762	down
USP1	-0.535954235973298	8.26565706451613	-7.99984094313879	2.46509666991602e-14	4.13517005555371e-13	21.8675471777341	down
IL1RL2	-0.536462642371763	5.68941993548387	-8.36882531653076	1.97978027921922e-15	3.93396827678024e-14	24.3424862370624	down
GRHL1	-0.538868683925669	9.45674240322581	-6.39546301035283	5.84240895446946e-10	5.09615693276902e-09	12.0193432265916	down
SCARNA15	-0.53917249022792	5.95913658064516	-7.4480300937475	9.34492783663905e-13	1.25081807916372e-11	18.3054885619134	down
DNAJC9	-0.539674524625648	6.34786570967742	-7.59014006236224	3.72417624298809e-13	5.26142147716022e-12	19.2062689719196	down
MCUR1	-0.540041784833722	7.80475577419355	-9.28408866013954	2.85302160304417e-18	8.50374402439056e-17	30.7742114503628	down
CLIP4	-0.540210047206689	7.6068525	-8.39756380964016	1.62198454413242e-15	3.27627473083805e-14	24.5382303143529	down
CD1A	-0.540934547477296	6.42613512903226	-8.91437545283678	4.20130040473709e-17	1.04779574685897e-15	28.1284260406977	down
MN1	-0.540967149557997	7.62127558064516	-7.31623125649799	2.17085339692287e-12	2.74575379589219e-11	17.4806807037307	down
NGEF	-0.541011248722111	5.3136655	-10.4173935725532	5.27125110147389e-22	2.77660879679145e-20	39.2421635513894	down
OXCT1	-0.541631519634374	8.24331270967742	-8.77491237825609	1.14025116162095e-16	2.68486306755082e-15	27.1468082628313	down
POU2F3	-0.541686673882976	3.65391048387097	-12.5707004166874	1.33751063807034e-29	2.5341160856649e-27	56.5024851389051	down
EPHX2	-0.541771316375007	6.891562	-6.57945819716063	1.9929167374264e-10	1.86481156123425e-09	13.0669629128809	down
MLLT4-AS1	-0.54210385230621	4.82785116129032	-11.334015878988	3.610994340326e-25	3.25669050449844e-23	46.4289535915375	down
TOB2	-0.542213225088701	6.5009484516129	-6.2383400756199	1.43831417901314e-09	1.18562687518584e-08	11.1427977381674	down
CDHR1	-0.542371519333689	5.49208256451613	-9.34038244091959	1.88433639348205e-18	5.78581228556467e-17	31.182435766716	down
PEX3	-0.543708111131157	6.61734122580645	-7.76618190048902	1.1728533949278e-13	1.7882538880493e-12	20.3382504596162	down
GOLGA6L4	-0.543972871489576	9.36120090322581	-6.56687178327882	2.14656871777146e-10	1.99256688306313e-09	12.9945814754302	down
GOLGA6L5P	-0.543972871489576	9.36120090322581	-6.56687178327882	2.14656871777146e-10	1.99256688306313e-09	12.9945814754302	down
GOLGA6L9	-0.543972871489576	9.36120090322581	-6.56687178327882	2.14656871777146e-10	1.99256688306313e-09	12.9945814754302	down
LOC102724093	-0.543972871489576	9.36120090322581	-6.56687178327882	2.14656871777146e-10	1.99256688306313e-09	12.9945814754302	down
CENPU	-0.54421407781586	5.92048193548387	-9.19266547180616	5.57956516923522e-18	1.61194033453047e-16	30.1142137067898	down
SNX21	-0.545091268266287	7.13334419354839	-9.76118418690086	8.13377399364676e-20	3.03950548116675e-18	34.2766824473067	down
TP53AIP1	-0.545174042034999	6.82179288709677	-9.21630654045616	4.69273683486605e-18	1.37031279547146e-16	30.2845266897617	down
KIAA1671	-0.545618799687295	5.35512393548387	-7.40801364048794	1.2083097977248e-12	1.59032308918642e-11	18.0539732487718	down
IVL	-0.547264272656195	11.6486767419355	-8.25859221945972	4.23641963542565e-15	8.02032008593635e-14	23.5956082362208	down
KCNK7	-0.5472796782729	5.93935925806452	-10.1989779752689	2.87067389047097e-21	1.37572824621571e-19	37.5714867646804	down
FOXP2	-0.547619407661319	4.13823558064516	-9.82059490306731	5.18899011745688e-20	2.00989076799942e-18	34.7194178486329	down
SDR16C5	-0.548092086114622	10.3765170967742	-10.5717977488919	1.57464316745754e-22	9.03423794737787e-21	40.4334430489412	down
SPINK6	-0.548547764146969	4.48457603225806	-6.22340709511727	1.56555751040738e-09	1.28015360026319e-08	11.060369434894	down
C6orf15	-0.548879981357868	6.70098906451613	-5.93206447379596	7.94060181587333e-09	5.84567015005301e-08	9.4832660031353	down
TRIM59	-0.549019277767754	5.41876990322581	-8.32881712832499	2.61117076057283e-15	5.08928425511648e-14	24.0706872150828	down
MICALCL	-0.550286867520596	5.02338619354839	-8.75731693704317	1.29249043799116e-16	3.03164671736487e-15	27.0236203678204	down
NUAK2	-0.550348619279577	8.59313383870968	-8.50356276337951	7.74811955783481e-16	1.63674840201418e-14	25.2638410462598	down
F3	-0.550418286728007	8.19981996774194	-6.85691134172254	3.77881917132728e-11	3.94355761598677e-10	14.6887935690248	down
PLA2G3	-0.550525189127427	7.63646990322581	-9.42165233932625	1.03287643714942e-18	3.28704856775637e-17	31.7742072359751	down
RP4-773N10.4	-0.550662291779422	6.27848983870968	-9.10414957502607	1.06442355542196e-17	2.93298490620837e-16	29.4787604908877	down
ELL3	-0.550904659630764	6.74111511290323	-9.99849798820234	1.33957970852399e-20	5.71390360489264e-19	36.0535137322098	down
CTTNBP2	-0.55116943111432	5.42419441935484	-6.99015574424561	1.67163808319694e-11	1.84871069644418e-10	15.4852060332276	down
CPA4	-0.551478810511758	7.09944303225806	-9.04202378992971	1.67144403463537e-17	4.45008318633148e-16	29.0348805591768	down
AKR1C1	-0.551562559684888	5.67606582258064	-6.66669693981458	1.18770788209217e-10	1.15883306771316e-09	13.5715169092101	down
SERTAD4	-0.552198777737683	6.22750411290323	-9.62467818869612	2.27250401440452e-19	8.00320902248714e-18	33.2648348368778	down
IRX3	-0.553180213482475	8.94494409677419	-8.52896768537328	6.48544145021073e-16	1.38558281892133e-14	25.4385902317022	down
CHL1	-0.553314084731496	5.40574408064516	-7.95687782899683	3.29115153492903e-14	5.42042012568737e-13	21.5840993273937	down
CEP76	-0.553447003427753	6.81564893548387	-6.90699308217718	2.78468956467316e-11	2.96819004143815e-10	14.9868197192827	down
CGN	-0.553495820253778	6.05184127419355	-12.3300882707833	1.0022102869784e-28	1.61151458052889e-26	54.513558898079	down
VSNL1	-0.553908100908053	9.37420148387097	-7.86974481203086	5.89634037705621e-14	9.3701206213024e-13	21.0123452082048	down
RAET1E	-0.554385251067415	6.93998916129032	-7.04048886458027	1.22492476460524e-11	1.38732095327695e-10	15.788954676186	down
WFDC12	-0.554714665945038	7.26946509677419	-6.00229953043503	5.39694719535676e-09	4.07875035255766e-08	9.85800703311702	down
RP11-96D1.11	-0.555146011786636	7.12538106451613	-10.093907757089	6.44768643623058e-21	2.92370879754938e-19	36.7740355509623	down
PLEKHF2	-0.555234291899696	8.22999141935484	-7.72584245358768	1.53068744152815e-13	2.28537151853327e-12	20.0773057648257	down
KRTDAP	-0.555373753081971	12.4942827096774	-9.30369311014197	2.46965180050271e-18	7.41532673907699e-17	30.9162192500751	down
CTNNAL1	-0.555658092489029	7.59442006451613	-8.4575848454602	1.06823042245856e-15	2.21447156533584e-14	24.948403528053	down
ADK	-0.555775061037946	7.83601529032258	-7.91896074565943	4.24389119886858e-14	6.8692016418243e-13	21.3347800170347	down
KAT2B	-0.556106076132062	8.27940367741935	-7.44649436614134	9.43770386510765e-13	1.26185404905414e-11	18.2958186396171	down
SSX2IP	-0.556111694329188	5.57201633870968	-10.9926716973777	5.61577457811077e-24	4.08497459713111e-22	43.7213557688423	down
PPP2CA	-0.556586270371044	6.22056674193548	-8.11308244740822	1.14544144443942e-14	2.03162077964759e-13	22.6194382639818	down
C8orf44-SGK3	-0.556965386974564	6.64164780645161	-5.99151366174501	5.72793328778011e-09	4.31023452852936e-08	9.80023142288131	down
SGK3	-0.556965386974564	6.64164780645161	-5.99151366174501	5.72793328778011e-09	4.31023452852936e-08	9.80023142288131	down
UCHL3	-0.55736558241626	9.62889248387097	-10.1764075794353	3.41681873517642e-21	1.62788434125628e-19	37.3998369971929	down
COL21A1	-0.557584958806904	6.33207251612903	-6.63231626625694	1.45729254353923e-10	1.40116786218105e-09	13.3720766124109	down
SLC6A14	-0.557648996331712	7.30367664516129	-4.49601702059722	9.77395420582593e-06	4.31278596758605e-05	2.63021857812325	down
GHR	-0.557864932347103	5.73368761290323	-6.25508926770526	1.30762733279629e-09	1.08411532024675e-08	11.2354338010821	down
BLOC1S2	-0.558097293884176	9.42973870967742	-9.76154044122491	8.11191403360614e-20	3.03619128476826e-18	34.2793330751897	down
RP11-164P12.4	-0.558165165073064	5.93300203225806	-8.81418470690524	8.61576665473331e-17	2.0604496360894e-15	27.4222939142132	down
IGFL1	-0.559309016777915	6.05627625806452	-5.04363468148346	7.76446572865004e-07	4.15436311019999e-06	5.05559784694519	down
MEGF9	-0.559412563293039	6.60846133870968	-10.4361353845731	4.55419366017264e-22	2.42503370911284e-20	39.3863182771524	down
EGLN3	-0.560112228336037	5.89713385483871	-10.1164730897817	5.42101543331081e-21	2.48583561361256e-19	36.9449510067178	down
GAS7	-0.560337984244394	6.764674	-11.2327416255949	8.1805997004262e-25	7.09014316589067e-23	45.6219847579327	down
KCNK1	-0.560472500150337	6.10706275806452	-8.35934872460999	2.11409402608588e-15	4.18385199121984e-14	24.278031852151	down
COL17A1	-0.560735993745869	8.276944	-5.1612241597358	4.37543570154814e-07	2.43876907597578e-06	5.60737306663235	down
PTPN3	-0.561241389740813	7.00027522580645	-10.8877037349247	1.29659647518051e-23	8.68222313695531e-22	42.8959404619965	down
SLC16A7	-0.561393163148713	5.7889574516129	-7.49886468783102	6.73328421874613e-13	9.19889321354803e-12	18.6263569548088	down
AKR1B10	-0.561503434361651	11.073681	-7.15829678612809	5.88106960881257e-12	6.98102099606547e-11	16.5060403017619	down
XGY2	-0.562918729929642	4.28525825806452	-8.15690099948944	8.49942794878175e-15	1.53602124573302e-13	22.9122232195925	down
CNTNAP3B	-0.563132915990138	5.22623906451613	-6.67005714163105	1.16415181445822e-10	1.13700912153109e-09	13.5910506952101	down
KLHL18	-0.563911470924292	6.18146532258065	-8.80076231594217	9.48256512448412e-17	2.25231656178344e-15	27.3280562304014	down
FAM89A	-0.564338995128987	7.57099629032258	-8.08133529045181	1.42097288158238e-14	2.47717533514658e-13	22.4079509865113	down
MIR1182	-0.564338995128987	7.57099629032258	-8.08133529045181	1.42097288158238e-14	2.47717533514658e-13	22.4079509865113	down
RP11-680F8.4	-0.56450121294125	5.94900119354839	-6.96988830629099	1.89376491970603e-11	2.07744651716943e-10	15.3633441850717	down
AKR1C2	-0.564787340188829	7.93394041935484	-5.41293690892826	1.23845975387096e-07	7.59006891784353e-07	6.82425696790654	down
LOC101930400	-0.564787340188829	7.93394041935484	-5.41293690892826	1.23845975387096e-07	7.59006891784353e-07	6.82425696790654	down
SPIN4	-0.565508357688375	6.5282344516129	-6.32586878668232	8.72504183534337e-10	7.44323725995209e-09	11.6290214913039	down
CLN8	-0.565650218293347	6.52782735483871	-11.3089630501458	4.42185545301158e-25	3.94456480721849e-23	46.229049344015	down
HSPA2	-0.565822190149738	8.81445322580645	-8.2786530741396	3.69040083029006e-15	7.04664739789995e-14	23.7310608352578	down
HAL	-0.565990690961574	5.22519483870968	-6.07501683101542	3.60554319461898e-09	2.81004723277049e-08	10.2496657503878	down
LOC101928076	-0.566334998496605	6.31475093548387	-8.53003778513118	6.43698259308375e-16	1.3788456753511e-14	25.4459580597903	down
MORC4	-0.566508208551324	7.35113903225806	-9.43436400221587	9.39934406687316e-19	3.01482110680376e-17	31.8670251139404	down
GJA3	-0.567095143724821	5.33440498387097	-12.652812446402	6.70776412795301e-30	1.3328818134252e-27	57.1840814468351	down
SF1	-0.567356356966744	6.15072212903226	-3.91562931817678	0.000110781914238317	0.00040012128947816	0.328689421371078	down
UNC13B	-0.567553054904083	8.26699080645161	-10.1055354984493	5.89658642486802e-21	2.69380315533083e-19	36.8620830025272	down
NMU	-0.567833821636897	9.73484296774194	-8.71684885021245	1.72330971885079e-16	3.98104091100494e-15	26.7408642956996	down
CEBPG	-0.567999763966565	7.44731475806452	-11.5416052368906	6.69378600226277e-26	6.81678432005435e-24	48.0922742818169	down
FETUB	-0.568317841120937	4.02013929032258	-8.26089921677363	4.16976989869529e-15	7.90025938713269e-14	23.6111746091032	down
NFAT5	-0.569692959287991	6.99459329032258	-5.98985097681032	5.78069052160017e-09	4.3459199335106e-08	9.79133240251724	down
10-Sep	-0.569703024836128	8.68916387096774	-7.52427106060894	5.7127182130277e-13	7.88393821821627e-12	18.7872885908315	down
MAP4K5	-0.569856542185346	7.40084916129032	-6.53355431852259	2.6116504462696e-10	2.40057723043532e-09	12.80348668135	down
RP11-532F12.5	-0.570421755367135	6.361637	-12.1905652279163	3.20317792327819e-28	4.89305447642764e-26	53.3661935190955	down
RAB11A	-0.571349703529979	8.72656458064516	-8.96559360173031	2.90506756424323e-17	7.47397435133355e-16	28.4912275729311	down
NCKAP1	-0.571360996151299	7.55031275806452	-7.94619826942346	3.53574646027439e-14	5.78815668021208e-13	21.5137974904771	down
PUS7	-0.571489931445064	7.54754570967742	-8.57889192249743	4.56793139720515e-16	9.97208997094421e-15	25.782935142121	down
ZDHHC13	-0.571565962174516	7.32194479032258	-9.62682705807353	2.23617443690384e-19	7.89802592664258e-18	33.2807041603801	down
LINC00302	-0.571596779120815	4.61483706451613	-9.75541583603361	8.49597548916609e-20	3.16539842882177e-18	34.2337714823683	down
EML1	-0.571625106741234	6.08735112903226	-8.39852887713832	1.61115185854402e-15	3.25978167008894e-14	24.544810921935	down
SREK1IP1	-0.571687397618616	6.9834835	-9.00292918928137	2.21835080069414e-17	5.78024647332255e-16	28.7564612117448	down
RGS20	-0.571813281917135	5.85306940322581	-11.8416890954445	5.7359545112213e-27	7.30169084420624e-25	50.5175900130616	down
LTN1	-0.572679342113175	4.34170509677419	-5.02784741123283	8.37937615144837e-07	4.45495258341909e-06	4.98233791353822	down
KCTD9	-0.573117704011072	7.78272387096774	-7.99269647055372	2.58663801527688e-14	4.32421475590849e-13	21.8203421079495	down
TMEM154	-0.573677853749482	8.66826622580645	-7.62950724174277	2.88051623103116e-13	4.13587860928672e-12	19.4578720507565	down
SAP18	-0.573795340669913	7.13567619354839	-10.0263830805123	1.08220311858948e-20	4.69094021038359e-19	36.2637388722292	down
CHP2	-0.574504819291595	4.99849593548387	-9.80209297943931	5.96953418884951e-20	2.30128367680869e-18	34.5813879880641	down
TSPAN5	-0.575011860003602	7.84087812903226	-9.77756578768294	7.18665029181001e-20	2.72323906638959e-18	34.3986187563769	down
RASAL2	-0.575266947501354	6.05579764516129	-9.76861544063515	7.68967367607636e-20	2.88699407552968e-18	34.3319835516444	down
RRAGD	-0.575280356004563	7.36415432258064	-8.87702503860473	5.49411845143716e-17	1.34956531730227e-15	27.8646305889512	down
SLC39A2	-0.575451668170068	7.07508867741935	-8.58801647514955	4.28392288066468e-16	9.390435796083e-15	25.8460041761267	down
PANK3	-0.575496246617355	7.60376220967742	-12.0448056132211	1.07313453973688e-27	1.5073839819373e-25	52.1724264297852	down
METAP2	-0.576534610620007	7.12472851612903	-9.19417059752542	5.51845504061354e-18	1.59617230352231e-16	30.1250493764272	down
C9orf3	-0.577691174454273	8.43975561290323	-9.97701644111236	1.57856565741886e-20	6.66351005750853e-19	35.8917687180222	down
WNT2B	-0.57796564345421	5.73225317741935	-8.74071129205466	1.4545687259564e-16	3.37297098966797e-15	26.907498803949	down
GNAI1	-0.579681770100434	7.79945598387097	-7.80835748970154	8.86996580145173e-14	1.37995438671726e-12	20.6120505259039	down
ACAT2	-0.579705050814843	8.06126158064516	-9.93876632935334	2.11358683099966e-20	8.74080807723565e-19	35.6042068828732	down
ARL5A	-0.580695759215825	9.36728993548387	-8.00545984611378	2.37348860614948e-14	3.99245939593251e-13	21.9046919453749	down
LOC101929356	-0.580695759215825	9.36728993548387	-8.00545984611378	2.37348860614948e-14	3.99245939593251e-13	21.9046919453749	down
EIF4E	-0.581829582656802	6.96187558064516	-8.2535544652471	4.38564671602775e-15	8.2899915998789e-14	23.5616258407281	down
GNL2	-0.5818313987612	7.72481880645161	-8.22505717633792	5.33303823810742e-15	9.93481612634021e-14	23.36964584628	down
C19orf33	-0.582037510373446	9.95142277419355	-8.1112992187162	1.15941035057821e-14	2.05490561120247e-13	22.6075448066875	down
EPPK1	-0.582885698478563	6.79403670967742	-7.66660922824809	2.25935463441607e-13	3.29283760404074e-12	19.6958112313927	down
ACER1	-0.583648589812981	5.67863	-10.3399891566889	9.62972609349111e-22	4.91357276515692e-20	38.6481210176793	down
KREMEN1	-0.583721259847254	6.0881365483871	-7.82789674214877	7.79062653683433e-14	1.221364356554e-12	20.7392347077235	down
PRIMA1	-0.584390185819957	6.85894419354839	-8.83589142421437	7.37716150393994e-17	1.77640595386991e-15	27.574876937693	down
FLRT3	-0.585052337182029	4.81188246774194	-7.88780934394347	5.22669964723948e-14	8.38777190270388e-13	21.1305385327748	down
COMP	-0.585071256840462	6.52718848387097	-3.78559324690191	0.000183885360603532	0.000635152925171133	-0.147687201460951	down
RAB27B	-0.585264919117209	5.65840270967742	-10.5283668236252	2.21379752216264e-22	1.22692574238497e-20	40.0975216412168	down
TGFBR3	-0.585459536652833	7.08949575806452	-6.94324897935028	2.23037934555672e-11	2.41956065622511e-10	15.2035625236194	down
LOC728061	-0.586034561308555	8.45363683870968	-6.05249279107854	4.08694610054178e-09	3.15206846460529e-08	10.1279525237141	down
BDNF	-0.587480804017074	4.43260351612903	-12.2972790341523	1.31763651228565e-28	2.0911918179723e-26	54.2433504508374	down
DYNC1LI1	-0.587980620602564	7.78622335483871	-13.1228249128104	1.25828106687829e-31	3.01506348584043e-29	61.1114696036732	down
TPRG1	-0.588647946960137	8.52121325806452	-7.73955980769416	1.39831855074486e-13	2.1018636961104e-12	20.1659365659887	down
NIPSNAP3A	-0.589787412351913	7.72121509677419	-7.129258429263	7.0524032224917e-12	8.28293066607014e-11	16.3284922072834	down
EREG	-0.589803620181616	6.63681532258065	-5.81670758080588	1.48623643396534e-08	1.05198681385887e-07	8.87541596749207	down
C5orf46	-0.590970432978533	5.0413694516129	-8.24959064121967	4.50670693683441e-15	8.47947838669514e-14	23.5348970014967	down
SLC6A4	-0.591006858500212	3.97092403225806	-9.88900405919326	3.08718669568321e-20	1.2389807886567e-18	35.2309504047822	down
EGR3	-0.592277682963499	6.77973867741935	-4.33496955127449	1.96937346411866e-05	8.2139004840485e-05	1.96328025604241	down
HOMER2	-0.593240452222019	6.05598541935484	-10.7776875008258	3.10492188365355e-23	1.99703673048359e-21	42.0346185524244	down
PCDHB14	-0.594470208070238	4.99342706451613	-7.04188887333301	1.21435017941436e-11	1.37789845566696e-10	15.7974259772167	down
MPP7	-0.595030062842023	7.20690182258065	-6.51717579835577	2.87521230836944e-10	2.62801286570148e-09	12.7098164092305	down
LRRD1	-0.595819220037284	7.7099845483871	-9.01069927367158	2.09710423870619e-17	5.50540544556585e-16	28.8117412607524	down
LOC286052	-0.596053494497562	6.81577212903226	-8.32375163957057	2.70415293326812e-15	5.24125311990533e-14	24.0363331713519	down
ARHGEF28	-0.596123370016238	6.89132780645161	-9.42526939824127	1.00553910960438e-18	3.20840487961367e-17	31.8006111911838	down
LRP4	-0.598144915509047	6.11271129032258	-9.42323962794415	1.02079024261518e-18	3.25282064142863e-17	31.7857935001433	down
KRT16	-0.598279868903722	12.7924388387097	-5.00988506249843	9.13636017139456e-07	4.81253833941928e-06	4.89922188660239	down
ZNF658	-0.60001718744362	4.84881067741935	-7.08464396747863	9.3132551795102e-12	1.0747179879245e-10	16.0567183802867	down
LOC101930415	-0.600996008779844	6.66211783870968	-4.21393742808902	3.2894269132841e-05	0.000131303091928102	1.47624925815892	down
VPS41	-0.601717872391606	5.63067838709677	-8.80102877775034	9.46454439187632e-17	2.25022304943433e-15	27.3299262036964	down
PKP3	-0.602136659450357	8.5734524516129	-6.22748666746147	1.52974065218361e-09	1.25296217426339e-08	11.0828729534624	down
NUDT15	-0.602223457213302	7.0878034516129	-11.0435049092459	3.74018210925468e-24	2.78700582110651e-22	44.122327441686	down
CD207	-0.602249051055388	5.69381732258064	-7.92180873262175	4.16372849214311e-14	6.74838780347943e-13	21.353479237191	down
BICD2	-0.602284640086594	8.77180574193548	-7.72348275808901	1.55467310866112e-13	2.31693691760893e-12	20.0620699782525	down
ESF1	-0.602605196945094	6.08770312903226	-9.15913106958378	7.1293608190207e-18	2.03219877381752e-16	29.8730564407637	down
PLAGL1	-0.604484236574661	7.46371022580645	-7.31301484301976	2.2156892419873e-12	2.7957491359531e-11	17.4606814668328	down
PIGW	-0.60529992723556	6.37915319354839	-9.82795520467216	4.90745918145342e-20	1.90959471295394e-18	34.7743658126302	down
MEIS1	-0.605670781766792	6.985808	-7.68288515889649	2.03050706409951e-13	2.98242927606107e-12	19.8004385487877	down
BAG5	-0.605722531120337	6.99118958064516	-6.96687527129556	1.92917635436852e-11	2.11344685240345e-10	15.3452497398078	down
ZNF430	-0.607668578086476	6.1596470483871	-10.2487988908255	1.95316344673898e-21	9.54745356034948e-20	37.9510448075468	down
TUBA4A	-0.60899073245535	10.8168157741935	-9.78148382458767	6.97686634316776e-20	2.65196874484235e-18	34.4277986073864	down
ZDHHC11B	-0.609009519814783	6.25247566129032	-5.93101483921924	7.98635345984615e-09	5.87581170716736e-08	9.47769223583589	down
ATP10D	-0.609262526309459	8.46852983870968	-8.53811266675751	6.08269257165574e-16	1.30868916499857e-14	25.5015735000532	down
EIF3F	-0.609351852787299	4.85973503225806	-9.70839256247088	1.21127551780865e-19	4.40547394802995e-18	33.8844653338397	down
TOM1L1	-0.60944286066511	6.64753848387097	-11.3089556014715	4.42212166923557e-25	3.94456480721849e-23	46.2289899359033	down
ZNF431	-0.609991607432799	5.03040593548387	-9.00390888394483	2.20268861589344e-17	5.75170004925764e-16	28.7634296874272	down
ANKRD22	-0.610230782067475	8.56000282258064	-9.7678458583514	7.73452385598705e-20	2.89937879699662e-18	34.326255525769	down
FAM84A	-0.610480776955928	5.98152093548387	-8.29817760495278	3.22600254687959e-15	6.19864215788396e-14	23.8630930719538	down
SGK223	-0.611261807084004	7.68449222580645	-9.79426454854802	6.33392002636033e-20	2.43791085613028e-18	34.5230267137861	down
TMPRSS11D	-0.611499523723609	10.943058	-7.63358826025324	2.80468315913772e-13	4.03468281886316e-12	19.4840055248439	down
CTD-2619J13.13	-0.611781810692166	7.06563622580645	-10.0980575569107	6.24536763419423e-21	2.83723104734835e-19	36.8054527647503	down
TMEM159	-0.611972241866621	6.24641035483871	-7.77283197224369	1.12238625674213e-13	1.71985870854001e-12	20.3813558866894	down
FAM135A	-0.61210612604486	4.66632409677419	-7.66767609849169	2.24360403572933e-13	3.27574230808008e-12	19.7026648201289	down
ROR1	-0.612478227794815	5.13852177419355	-9.69866956256904	1.303298210146e-19	4.71211709381338e-18	33.8123512505202	down
CDCA7L	-0.614645770641655	7.07928103225806	-8.88225190056201	5.29187664495456e-17	1.30250510653912e-15	27.9015069413571	down
CIPC	-0.615979177340786	6.47472238709677	-8.25759804493758	4.26546548981277e-15	8.06905898115433e-14	23.5889009389335	down
DBI	-0.616537325154855	11.6599912258065	-10.1621833875959	3.81283980786233e-21	1.80600034387526e-19	37.2917579872502	down
ALOXE3	-0.616694685489203	5.51501120967742	-8.52006070161429	6.90305737717118e-16	1.46710978569949e-14	25.377286265686	down
DIAPH2	-0.617283717601779	6.77667980645161	-7.96092690193394	3.20285314814071e-14	5.28568087736037e-13	21.6107700246076	down
APPL1	-0.618151529556803	7.02738479032258	-9.36058293132372	1.62319495908577e-18	5.06026887691523e-17	31.3292600693799	down
LMO4	-0.618364966624576	5.62062719354839	-11.5469194252261	6.41011627296975e-26	6.58275848015351e-24	48.1350131939639	down
EAF1	-0.619634090444403	6.82903287096774	-9.40984979082688	1.12731159960444e-18	3.56437552470016e-17	31.6880895416303	down
ATP5S	-0.620609422093927	5.45456477419355	-12.43121569679	4.30539604960301e-29	7.35861432505924e-27	55.3479415690545	down
F2RL1	-0.623703478561549	7.51534417741935	-8.67951050002732	2.24562454939429e-16	5.09140163374266e-15	26.4806797372567	down
IL36RN	-0.623886834445853	8.59097409677419	-7.60757086282313	3.32415257058829e-13	4.71809599173917e-12	19.3175625787524	down
SUSD4	-0.62540225028565	7.1202055483871	-7.91745179678792	4.28697983313226e-14	6.92851609829757e-13	21.32487441562	down
NRTN	-0.625962732575621	4.04266735483871	-9.78956895337588	6.56299410709072e-20	2.50634592142819e-18	34.4880326223154	down
C7orf57	-0.626479479223044	3.29854374193548	-10.4515486975334	4.03782370454724e-22	2.15948466439473e-20	39.5049642967552	down
CTNNBIP1	-0.626928497805043	8.23481770967742	-9.82776803314738	4.91442688289363e-20	1.90959471295394e-18	34.7729682259244	down
CHMP4C	-0.627947034097057	7.74900138709677	-8.89192458937467	4.93687964822577e-17	1.21881086345743e-15	27.969783265711	down
KLHL21	-0.62801920319923	7.21181977419355	-11.5058412880972	8.95666506905647e-26	8.93509595725751e-24	47.8048490206813	down
NIP7	-0.6284850132299	7.29495220967742	-10.8556710401354	1.67263341803589e-23	1.11089221114715e-21	42.6447507712573	down
DUOX1	-0.629457756329302	7.74601880645161	-7.35829727181333	1.66063073923206e-12	2.13956119649819e-11	17.7428113610133	down
RP6-99M1.2	-0.630283677310718	4.84785280645161	-7.58499673282881	3.85103607969215e-13	5.42496673335769e-12	19.1734628707131	down
PGAP1	-0.631212088520058	5.12794683870968	-8.61102645471107	3.64302525755675e-16	8.04328638843221e-15	26.0052322843183	down
FOXN1	-0.631843681820913	7.30430285483871	-8.64602171503459	2.84584298966622e-16	6.36370068713926e-15	26.2478980783707	down
GPR115	-0.632101295327439	5.23270787096774	-10.8936550593956	1.23663562970788e-23	8.32633923572735e-22	42.9426450429082	down
RAPH1	-0.63286263936496	6.83908316129032	-8.33206459939418	2.55323160549116e-15	4.98829205993681e-14	24.0927184630888	down
FAM46B	-0.632975939623543	9.31531935483871	-8.57883768189292	4.56967422260035e-16	9.97208997094421e-15	25.7825603536196	down
C11orf45	-0.633303127067171	4.85236064516129	-9.2541366182657	3.55560165172485e-18	1.04828057864665e-16	30.5575756629116	down
FAM213A	-0.634478323410908	9.54168238709677	-8.090891242812	1.33177928235017e-14	2.33333458350685e-13	22.4715523213088	down
FAHD1	-0.635437710626019	6.96221190322581	-10.6230265303921	1.05270215067494e-22	6.26012001572903e-21	40.8305084556353	down
MYO19	-0.63569381622466	6.67169990322581	-10.7555988963608	3.69819698001924e-23	2.35384459345443e-21	41.8621616189992	down
ELOVL7	-0.63615133140898	8.11919190322581	-8.62498693047631	3.30147306963583e-16	7.30899486367476e-15	26.1019654857739	down
ESRP1	-0.637707384388719	9.28211966129032	-10.0825611522457	7.03473747039808e-21	3.1547893305321e-19	36.6881661396572	down
MFHAS1	-0.637758757592159	7.63098783870968	-10.8515010524673	1.72897065610105e-23	1.14519706790693e-21	42.612075425641	down
MFSD6	-0.63783871940586	8.03613408064516	-9.17508641153537	6.34496776387885e-18	1.81802294392688e-16	29.9877338941241	down
VPS8	-0.638229044440438	5.51078896774194	-6.99377711261958	1.63474218846258e-11	1.81200606930675e-10	15.5070073091479	down
HORMAD1	-0.641288425641956	4.21501880645161	-4.26467716404678	2.65666135754078e-05	0.000107985132612098	1.67893277516138	down
ZNRF3	-0.641514404353834	6.47279138709677	-8.27113683348659	3.88630038987484e-15	7.40862456678297e-14	23.6802859897173	down
MLIP	-0.64212446509111	5.17632783870968	-9.08983181651977	1.18126337868365e-17	3.22944723024689e-16	29.3763061954112	down
BPGM	-0.642187097841128	7.79963016129032	-8.00204071890402	2.42882358286209e-14	4.07992283084071e-13	21.882087150205	down
CYP2C9	-0.642445723735639	6.52540141935484	-9.56279948398794	3.61156844799845e-19	1.23627933385897e-17	32.8086841588668	down
FAM83G	-0.643393354380904	7.46759674193548	-9.75359525229168	8.61358369340909e-20	3.20433179681296e-18	34.2202308798919	down
MAL2	-0.644158832762043	10.7807910645161	-9.17784913493523	6.21812199471556e-18	1.78376901024464e-16	30.0076022904918	down
LANCL3	-0.64418797582537	4.5241614516129	-8.43280575782141	1.26952416950962e-15	2.60087512380423e-14	24.7788459181875	down
HOPX	-0.644388648144806	8.24462138709677	-6.28965952229105	1.07359521726862e-09	9.02950471619489e-09	11.4272427160149	down
UNG	-0.644810060135912	7.06292319354839	-10.1524229030103	4.11065245629083e-21	1.93218916635666e-19	37.2176389531374	down
LY6D	-0.645685334656317	11.6009604193548	-8.00099714008017	2.44596537577119e-14	4.10589558717196e-13	21.8751890254823	down
TUBB2A	-0.645894134644292	9.8823365	-10.5419094580912	1.99082097235727e-22	1.11344749165638e-20	40.2021989589934	down
IRX4	-0.646366319682482	6.18962622580645	-9.31911320074159	2.20440802458963e-18	6.68460750980088e-17	31.0280353006936	down
HTR3A	-0.646396057790603	5.81294933870968	-7.07744612199071	9.7394898118275e-12	1.12072914543727e-10	16.0129870411637	down
MGST1	-0.648138478561547	7.40529793548387	-4.03774525853639	6.79765953644013e-05	0.00025501396274771	0.789299433918116	down
WDR47	-0.648477647483317	8.04946483870968	-8.11101116361674	1.16168257411579e-14	2.05744085463507e-13	22.6056237478949	down
HSPA4L	-0.64883322178123	7.47861659677419	-8.26941057380863	3.93272565404562e-15	7.46271333156281e-14	23.6686286509144	down
DAAM1	-0.654726058692645	7.579123	-8.38278917029755	1.79711344357421e-15	3.60617813418696e-14	24.4375442980807	down
PTPRZ1	-0.655021325996755	7.54518461290323	-7.45761888739413	8.78565690761333e-13	1.18048510433742e-11	18.3658970999621	down
DENND2C	-0.655077067171807	7.10931403225806	-12.3442482020733	8.90509060030531e-29	1.45099546241375e-26	54.6302518295504	down
TRIM7	-0.656336802573815	6.78336222580645	-10.3071512534759	1.24267982413699e-21	6.26233764571798e-20	38.3967543248019	down
SIPA1L2	-0.656681902098747	6.73822596774194	-9.30773823118979	2.39715313738241e-18	7.24406068308354e-17	30.9455416636777	down
SOWAHC	-0.656770709904388	9.64919156451613	-8.86003131727738	6.20607511653986e-17	1.51228994938535e-15	27.7448262579691	down
ELF5	-0.657200359312045	6.04092153225806	-7.10443236755137	8.23382297758025e-12	9.5511564971542e-11	16.1771101034247	down
KRT23	-0.658216476637204	7.39357803225806	-5.43504993975817	1.10602824010331e-07	6.81604544033411e-07	6.93345910897139	down
E2F8	-0.660933297251786	6.04127838709677	-8.12410041392899	1.06274897471438e-14	1.89044015218298e-13	22.6929615166016	down
TOP2A	-0.661280504540263	7.2399345483871	-6.03752554920481	4.44102835042505e-09	3.40581028907244e-08	10.0472711280673	down
GGT6	-0.663018437669134	6.66330967741936	-9.83351263569345	4.70498803288055e-20	1.83697464076092e-18	34.8158688096275	down
IMPA2	-0.664356715376755	9.29773941935484	-7.35505196673092	1.69537488094665e-12	2.17858346294516e-11	17.7225509231472	down
SLC25A43	-0.664361995309398	7.84598038709677	-8.71031785624914	1.80507256698673e-16	4.15030842988925e-15	26.6953055603941	down
KRT15	-0.665420190029465	11.1177578709677	-6.19447971903551	1.84417175414264e-09	1.49249674976822e-08	10.9011310588181	down
SHROOM3	-0.669280399302419	6.458556	-8.87121079104661	5.72809643889432e-17	1.40421670073236e-15	27.8236252759063	down
IL7	-0.670089947681761	5.20220432258064	-7.40658067055715	1.21945923434988e-12	1.60413364621881e-11	18.044984144967	down
ZHX1	-0.671378252450544	7.31163987096774	-8.24984162094573	4.49894462955131e-15	8.47139489143787e-14	23.5365891634701	down
TXN	-0.673502645378555	9.41604593548387	-8.95692455162262	3.09252053189964e-17	7.92506666435897e-16	28.4297347556875	down
USP53	-0.673628097600575	6.34819043548387	-10.2318224021912	2.22726227584387e-21	1.08439277457968e-19	37.8216077665443	down
TMEM117	-0.673690307895841	7.45149170967742	-10.022969359066	1.11085951475108e-20	4.80540130974001e-19	36.2379868794841	down
BNC1	-0.675320054422996	7.17789188709677	-10.5325034606772	2.14317512655186e-22	1.19048507427396e-20	40.1294889116565	down
GAREM	-0.676334709844248	5.74804416129032	-10.824227470956	2.14696303155952e-23	1.4105893401706e-21	42.3985027744739	down
TET2	-0.677182875699087	5.45110883870968	-9.87572982600089	3.41495519053893e-20	1.36603796746255e-18	35.1315471662025	down
SLC16A6	-0.677862177220521	7.20428240322581	-9.62485427157607	2.26950518108729e-19	8.00320902248714e-18	33.2661351309114	down
TGM5	-0.678404415779658	7.76504687096774	-10.0864064022716	6.83007201948815e-21	3.08551281464876e-19	36.7172609644793	down
CYP27C1	-0.686810924890247	4.31631409677419	-8.87042146629505	5.76061257964811e-17	1.41077286632444e-15	27.8180597480601	down
KLK10	-0.68781594503578	9.57199806451613	-8.23602209825273	4.94667372526292e-15	9.25031771378356e-14	23.443463827396	down
HRASLS	-0.69173812436106	5.2429484516129	-9.52305263311464	4.85923448069784e-19	1.61364877639587e-17	32.516525414303	down
OCLN	-0.692108810812436	6.53012440322581	-10.7287128176975	4.57435355543848e-23	2.8573629002453e-21	41.6524654937354	down
DUSP14	-0.6923443622587	9.09947548387097	-11.6522015663616	2.71398408276454e-26	3.07094837809482e-24	48.983328500582	down
CSRP2	-0.693073176378622	9.29446048387097	-9.22017666311448	4.56152247478041e-18	1.33359055988167e-16	30.3124312054357	down
GDA	-0.693116116723793	4.98740485483871	-8.73140737640014	1.55401793268579e-16	3.60016609410175e-15	26.8424956197395	down
PSORS1C2	-0.694797168200137	5.80281616129032	-6.57702440573025	2.02176075170401e-10	1.88746579573712e-09	13.0529586048028	down
NEFM	-0.695687499548981	5.24515429032258	-13.56131048193	2.97298951871519e-33	1.00920606704053e-30	64.8114881855842	down
AGPAT9	-0.695811787239156	6.407721	-8.96230507622803	2.974811886654e-17	7.64536039134704e-16	28.4678967176043	down
DLX3	-0.695898995128993	6.817459	-7.39975898776888	1.27394268238349e-12	1.67310226223186e-11	18.0022079966651	down
FAM110C	-0.696021330807627	9.01193809677419	-8.04896800843182	1.76925624057061e-14	3.04523885744974e-13	22.1928889572649	down
ABLIM1	-0.702982040712008	9.39454953225806	-9.67488045552879	1.55876614273353e-19	5.55361564060498e-18	33.6360734336159	down
TMEM237	-0.705041416801969	6.44731425806452	-11.0554171548486	3.39999281036313e-24	2.55689920855647e-22	44.2164071076063	down
XK	-0.708530025858446	5.70128258064516	-7.99690172238919	2.51439958668321e-14	4.21209323496397e-13	21.8481237567234	down
LOC653602	-0.708551657946957	5.78281909677419	-6.5352276414387	2.5860975306955e-10	2.37798381293186e-09	12.8130666010272	down
GPSM2	-0.709318034758548	7.62780967741935	-9.46626885300796	7.41627236959608e-19	2.3976337696468e-17	32.1002917037334	down
SOX21-AS1	-0.709829025196946	4.39864503225806	-7.8812561119589	5.46045853314112e-14	8.72851975202762e-13	21.0876409446463	down
PLEKHA1	-0.710561599915806	8.7581845	-10.6135069113151	1.1345693493822e-22	6.73058482239083e-21	40.756655933116	down
BOD1L1	-0.711020221901498	6.11670216129032	-5.30192615003681	2.17326907100718e-07	1.27592768110705e-06	6.2816290225944	down
KLF4	-0.713819312947257	10.2650792096774	-7.65742468462088	2.39954220272572e-13	3.48261347843345e-12	19.636836456315	down
KLK7	-0.714121546996211	9.95356743548387	-8.69943292523769	1.94996629481252e-16	4.45829057170372e-15	26.6194207277338	down
EPN3	-0.715058910337361	7.12735958064516	-11.8083679340531	7.5439120237285e-27	9.40718131489531e-25	50.247111778342	down
SLK	-0.715406676889772	8.92888574193548	-9.76958468452257	7.63355480068198e-20	2.87033404436105e-18	34.3391980041394	down
CDCA7	-0.715568162246677	5.44361425806452	-10.292846381468	1.38851317358171e-21	6.94001032219031e-20	38.2873756585846	down
LOC284837	-0.716798880870771	5.64617609677419	-9.10872379132771	1.02956879856713e-17	2.85302619113143e-16	29.5115120484767	down
GBP6	-0.717988916050272	9.06870898387097	-8.33794455502322	2.45154382414909e-15	4.81270543020304e-14	24.1326226482488	down
SERPINB11	-0.721153946719582	8.55104864516129	-3.42436427720558	0.000698626884703523	0.00213172780137813	-1.39352759403505	down
BC069776	-0.721171389740815	4.7280575483871	-7.85843502615627	6.35801806321128e-14	1.00515083753523e-12	20.9384390088392	down
PIR	-0.722157034097053	7.31795070967742	-7.98047320046163	2.80846116923343e-14	4.67585827229116e-13	21.739644664181	down
H19	-0.722318395573997	6.65962903225806	-4.84414607589654	2.00612618564324e-06	9.98021694381617e-06	4.14429846869412	down
MIR675	-0.722318395573997	6.65962903225806	-4.84414607589654	2.00612618564324e-06	9.98021694381617e-06	4.14429846869412	down
FAM83B	-0.722544525527697	7.09200859677419	-9.28270365074712	2.88223760699434e-18	8.58036167509729e-17	30.7641853062533	down
BNIP3	-0.725443854410974	8.35345808064516	-10.5081087744457	2.59450995657395e-22	1.41862232323544e-20	39.941056230121	down
TENM2	-0.726871813097604	7.83586187096774	-9.56531936077186	3.54418247724416e-19	1.21833141949823e-17	32.8272287850304	down
SPTLC3	-0.729396127247578	4.46909	-14.2404192855064	8.48839046542271e-36	8.29859005461586e-33	70.5999081267855	down
KRT76	-0.732248241626072	12.9154135806452	-4.76973381684189	2.83640015777305e-06	1.3741220268807e-05	3.81245270332779	down
SCIN	-0.735033691141981	4.6232014516129	-7.71613260902612	1.63178861485603e-13	2.42005737473886e-12	20.0146326419514	down
SLC47A2	-0.735377539840048	6.81540906451613	-7.08259333119024	9.43278099819433e-12	1.08697124175798e-10	16.0442562385063	down
VAV3	-0.736360604365869	7.78116770967742	-7.04987098325582	1.15575384566107e-11	1.31568606156508e-10	15.8457481386992	down
C10orf99	-0.738049220939326	10.4512417580645	-8.25160206741539	4.44486796293271e-15	8.38248594768815e-14	23.5484594156893	down
ARL9	-0.738950002405434	6.16062480645161	-13.714327096622	7.98717588651194e-34	3.25357609737064e-31	66.1099939557648	down
MTCL1	-0.739202499849658	7.44749474193548	-9.10113535992163	1.08802832498546e-17	2.99465093366775e-16	29.4571837867973	down
BSPRY	-0.739677111371705	7.45070301612903	-13.1981794795147	6.62613322487944e-32	1.66958064071421e-29	61.7449845622407	down
SPRR2G	-0.739685500030063	10.7272731612903	-4.97239843474894	1.0935095673271e-06	5.68406366121688e-06	4.7265776770636	down
DEFB1	-0.739706435744781	7.16786587096774	-7.77285243848039	1.12223429806665e-13	1.71985870854001e-12	20.3814885861347	down
C12orf29	-0.741284491250229	8.13861130645161	-10.6542340235197	8.23354965151149e-23	4.98109373843051e-21	41.0728291098031	down
FAM162A	-0.743398153226288	10.8817280322581	-12.342538088773	9.03311260064449e-29	1.4621079806116e-26	54.61615626945	down
TMEM14A	-0.744365166275788	8.98443596774194	-10.5575318409616	1.76121500460381e-22	1.00106641691911e-20	40.3230301791829	down
LOC284219	-0.7448271363281	6.45652725806452	-9.39552235837177	1.25352647756195e-18	3.94812379356852e-17	31.5836293873905	down
IL18	-0.745665028564559	8.06941180645161	-8.60496923504652	3.80189302853608e-16	8.38646818686375e-15	25.9632912224107	down
IFI27	-0.748692382584636	10.1935836451613	-5.60636484570355	4.55057014360084e-08	2.98578482898653e-07	7.79186333603604	down
PP13439	-0.74990841361477	5.17438132258065	-8.53730337047151	6.11731218196721e-16	1.31498000914213e-14	25.4959980352222	down
TGM7	-0.750139511095071	6.10530267741936	-8.52978145076703	6.44855779702112e-16	1.37890814625541e-14	25.4441930997751	down
STXBP5	-0.750639694509592	6.21410541935484	-10.1025839464338	6.0318764403191e-21	2.75046813578058e-19	36.8397284647819	down
EPHX3	-0.751004371279087	8.36229770967742	-9.41594267777536	1.07753778544007e-18	3.42027285895334e-17	31.7325390316425	down
C6orf132	-0.754455939924225	7.83164830645161	-8.55618842851575	5.35807078839038e-16	1.16199297372715e-14	25.6261874675977	down
DMKN	-0.75761506043658	9.24301625806452	-7.31617910353563	2.17157321200426e-12	2.74575379589219e-11	17.4803563740041	down
CHRNA9	-0.758680012628539	4.64435138709677	-7.95106080244454	3.42222895359975e-14	5.61360388288131e-13	21.5457990367153	down
LINC00592	-0.761023804197483	6.21119174193548	-10.6104428341723	1.16224376652278e-22	6.86144925062399e-21	40.7328915895047	down
KIAA1598	-0.761325292561186	7.75663996774194	-9.83552180688673	4.63384940769281e-20	1.81209461397472e-18	34.8308763567656	down
ELMOD1	-0.764362645378556	4.65350961290323	-10.4186685677513	5.21909701878205e-22	2.76103788389723e-20	39.2519663832334	down
LOC643923	-0.764362645378556	4.65350961290323	-10.4186685677513	5.21909701878205e-22	2.76103788389723e-20	39.2519663832334	down
DCT	-0.76541065788682	5.15884783870968	-6.04478062999124	4.26580007095149e-09	3.27966088499922e-08	10.0863601933445	down
SOCS6	-0.765513373624398	5.957349	-9.92641386356511	2.32221862390029e-20	9.52304452797768e-19	35.5114633019747	down
PAQR5	-0.765942491430632	5.79246061290323	-11.8653378663007	4.72150787705288e-27	6.07359863279208e-25	50.7097274691535	down
ME1	-0.768819476817608	8.29886703225806	-10.0994271824223	6.17998770944755e-21	2.8127575345737e-19	36.8158233221443	down
DEGS1	-0.769040464549878	9.43280914516129	-10.7127629775247	5.18872427644872e-23	3.17838621655847e-21	41.5281789919752	down
PANK1	-0.77509198869445	5.98191993548387	-9.09141363322263	1.16775426371229e-17	3.19967286540269e-16	29.3876207033152	down
PLXDC2	-0.77622167688977	6.26240698387097	-10.9460727055276	8.14551233995533e-24	5.67192213962531e-22	43.3544941353192	down
ESYT3	-0.777085590835292	4.32469383870968	-11.4492522487397	1.41890311996345e-25	1.36533114783569e-23	47.350786858665	down
HOOK1	-0.778340741776419	7.63128030645161	-9.98354638240937	1.50175398273282e-20	6.36124247694505e-19	35.940916994368	down
NIPAL1	-0.780807507968002	6.70377629032258	-9.26153603074126	3.36751547776088e-18	9.94027123091227e-17	30.6110570190692	down
MYO5B	-0.782149927836917	6.69887629032258	-11.1570267306603	1.50472538894561e-24	1.22999977361939e-22	45.0206608486006	down
POGK	-0.785021362078299	5.89083267741935	-8.23318677917307	5.04384179049485e-15	9.41761170370395e-14	23.424369872382	down
SERPINB7	-0.786946936075533	5.67032903225806	-8.71076464311269	1.79935874011378e-16	4.14106656940874e-15	26.6984215854637	down
SLURP1	-0.78983654579349	9.00839070967742	-7.24119778571646	3.49189194784786e-12	4.28225444542648e-11	17.0157527562761	down
FBXO45	-0.792184299116003	7.24191841935484	-10.2980183741989	1.33392090686664e-21	6.68081165670648e-20	38.326913460856	down
LGALS7	-0.794174115701486	11.7465399032258	-7.45397963851508	8.99392023559733e-13	1.20714115583874e-11	18.342963794705	down
LGALS7B	-0.794174115701486	11.7465399032258	-7.45397963851508	8.99392023559733e-13	1.20714115583874e-11	18.342963794705	down
A2ML1	-0.795315137410549	8.52113538709677	-8.79523678740814	9.86401165232975e-17	2.3383735091619e-15	27.2892868726823	down
WNK1	-0.795863578086481	6.49105561290323	-12.3579353900815	7.94351436796493e-29	1.32073084807776e-26	54.7430918147744	down
HECTD1	-0.796430739370978	6.1961079516129	-11.9875242900691	1.72343018798306e-27	2.36642456317381e-25	51.7047012843797	down
STX19	-0.79980473389861	4.46173458064516	-12.7643287787401	2.62159647797209e-30	5.43003724729796e-28	58.1119869557589	down
OSBPL6	-0.800548485777854	5.09498796774194	-13.5194545955344	4.25652121834495e-33	1.40585993375093e-30	64.4569288423328	down
GRHL3	-0.802949721570753	8.9305155483871	-11.2694359092555	6.08487291602409e-25	5.31144210501945e-23	45.9140226116523	down
ZNF823	-0.803731707859771	6.24252022580645	-10.1378951861486	4.59724539007544e-21	2.13614590454057e-19	37.107384457317	down
TRPS1	-0.804441488063022	7.75768437096774	-11.5825545139517	4.79373154817488e-26	5.07201700298451e-24	48.4218060854507	down
DSC3	-0.808699910998863	10.1921339354839	-10.0783171745308	7.26770595582702e-21	3.24734920048205e-19	36.6560608657091	down
LOC344887	-0.809080626616152	6.13371303225806	-8.01709019355711	2.1944285250172e-14	3.70656721354149e-13	21.9816308299784	down
SDR9C7	-0.810009809970533	7.16037429032258	-7.25675724624932	3.16498885662506e-12	3.91475165206341e-11	17.1118844655243	down
FZD10	-0.81053456972759	7.83281212903226	-8.8297024112956	7.71111924524883e-17	1.85317075194815e-15	27.5313496687425	down
IFFO2	-0.812741405977517	9.17035141935484	-9.61487948264686	2.44573400050948e-19	8.57621014439775e-18	33.1924959348503	down
TUFT1	-0.81422898670996	8.64646103225807	-11.2091686734687	9.8916017548269e-25	8.45316917796239e-23	45.4345858416143	down
OSBPL1A	-0.817600962174517	7.33982741935484	-10.3436980549125	9.35610908501076e-22	4.79397614563413e-20	38.6765362054739	down
CLIP1	-0.820045960069749	6.72781764516129	-12.083832608586	7.76750830763411e-28	1.12334716299932e-25	52.491556559816	down
DSC2	-0.820227376871738	10.6170087096774	-9.94765322205544	1.97511045934431e-20	8.19587007416542e-19	35.6709673284624	down
PPP1R14C	-0.821979540561669	8.06710864516129	-13.0861971906028	1.71789894298327e-31	3.96105359108058e-29	60.8039043798478	down
TMEM79	-0.823964287088824	9.18172783870968	-10.0010174149349	1.31401998601928e-20	5.62451181756519e-19	36.0724953685404	down
ANKRD6	-0.831735287148959	6.55949448387097	-12.0234935061382	1.28009502253968e-27	1.77765922988025e-25	51.9983103803888	down
FAM3B	-0.832255267905469	8.04194951612903	-9.02505378170159	1.89013671205909e-17	4.97810682968063e-16	28.9139391863069	down
GRAMD1C	-0.836642080702395	6.49680535483871	-7.9429435249863	3.61380014773921e-14	5.90407014778703e-13	21.4923844309718	down
BAMBI	-0.839681493174573	6.94632564516129	-8.93137606049574	3.71756060794596e-17	9.37676974394294e-16	28.2487133166433	down
KRT3	-0.848951055385169	6.30214032258065	-5.40690430243442	1.27718638149017e-07	7.81173982732762e-07	6.7945296955181	down
GGH	-0.852337437609	8.6047114516129	-12.5937256290127	1.1023357589514e-29	2.10485845972899e-27	56.6934702913166	down
DYNLT3	-0.853747522400623	10.4084143548387	-11.5571625769602	5.89668420429904e-26	6.08104888764864e-24	48.2174148400295	down
HS3ST6	-0.860588423236516	4.99053190322581	-10.6957425446778	5.93505976298408e-23	3.60842775291278e-21	41.3956434315917	down
ADH7	-0.862379861086056	8.00294616129032	-7.01559834574527	1.42879166098682e-11	1.60041691045733e-10	15.6385485836915	down
HMGCR	-0.865615004510193	8.57882696774194	-10.9743319861909	6.50142815030982e-24	4.64623992461176e-22	43.5768905109517	down
CYP39A1	-0.868414451259846	4.99341229032258	-8.69243524616459	2.0491389542753e-16	4.66322208393321e-15	26.5706664571339	down
CBR3	-0.869747042516087	8.87723732258065	-10.4680378426853	3.54973255851128e-22	1.90679150467196e-20	39.6319840988468	down
LCE3D	-0.869845718323418	10.9417288709677	-6.76314482927182	6.66438336948524e-11	6.75307603373087e-10	14.1351136500338	down
CXCL14	-0.872736469420877	10.369229516129	-8.14750700662915	9.06163964396124e-15	1.62610524624124e-13	22.8493689162902	down
ABHD5	-0.873254314450659	6.94645062903226	-12.0932910072874	7.1818745523086e-28	1.05109099361063e-25	52.5689549265351	down
BNIPL	-0.873567475494617	7.1528685483871	-11.7768712044225	9.77144427346234e-27	1.18229638360244e-24	49.9917071363446	down
ZNF750	-0.87723046785737	9.9547885483871	-10.9034904852532	1.14353017371783e-23	7.74211107363917e-22	43.0198559638728	down
LGALSL	-0.880621179866496	9.29180435483871	-11.9299515830875	2.77221870521706e-27	3.72284600957199e-25	51.2354149111983	down
ISL1	-0.903689267544652	4.17550751612903	-11.543365762709	6.59845142797201e-26	6.74781386406125e-24	48.1064322993181	down
IFT80	-0.903789091346438	5.47710483870968	-9.82392585093123	5.05964794847057e-20	1.96290246838999e-18	34.7442822034138	down
ZNF57	-0.90886732335077	6.34597909677419	-11.7925104623997	8.59371171429752e-27	1.05547189954345e-24	50.1184925047	down
SMC3	-0.909199616934265	6.18111025806452	-9.66202453036065	1.71691938375494e-19	6.09045379656815e-18	33.54090707267	down
NSF	-0.911283096999217	4.73575812903226	-10.9665595635558	6.917490472198e-24	4.91483676252882e-22	43.5156975941434	down
CD36	-0.912991027121292	5.65608803225806	-7.49980673647898	6.69241601097556e-13	9.15329265384744e-12	18.6323174528485	down
BBOX1	-0.913395776655241	8.30806409677419	-9.85532840551794	3.98729287372535e-20	1.58460853864587e-18	34.9789078478419	down
CCDC186	-0.916348749173133	5.73575564516129	-9.08210935190235	1.2494728664281e-17	3.39315181426324e-16	29.3210848570872	down
TYRP1	-0.916624083228096	5.64791058064516	-3.71824178169789	0.000237779904396213	0.000803481078853566	-0.388658825471625	down
ENDOU	-0.922310630224308	8.81787409677419	-9.19774149654122	5.37611459329687e-18	1.55869059044803e-16	30.1507609643753	down
KRT80	-0.928484572133025	8.68108435483871	-11.1513529281822	1.57492927868974e-24	1.2788321096497e-22	44.9756691144064	down
TPPP3	-0.929211644717063	7.18171012903226	-7.9238741613073	4.10653027764138e-14	6.66452234500883e-13	21.3670431485411	down
KIF21A	-0.929932718143005	6.31478716129032	-14.1820119680103	1.40838025456826e-35	1.18697316558286e-32	70.0996266522079	down
CYP2C18	-0.93487445757412	8.0211719516129	-12.105990604154	6.46417586522724e-28	9.51752544108548e-26	52.6729099892836	down
ALOX12B	-0.939374895062845	7.70397235483871	-7.99867606079968	2.48452122492381e-14	4.16489597108113e-13	21.8598486579163	down
PERP	-0.94165426483853	8.44037409677419	-10.9592145172054	7.33499041387108e-24	5.1664121240756e-22	43.4578869289186	down
STK39	-0.944210007817666	7.47143909677419	-11.1468801670593	1.63256248476683e-24	1.32124038709226e-22	44.9402081734841	down
ARRDC4	-0.944464711046967	7.45111412903226	-10.1119016922369	5.61495960580023e-21	2.56994808474463e-19	36.9103106112368	down
GSTA4	-0.945352989656625	8.49359827419355	-11.016890136628	4.62759007719023e-24	3.39648435665485e-22	43.9122901307742	down
LRIG3	-0.969419326477844	7.02619929032258	-9.77596115962128	7.27436441886488e-20	2.75220960931078e-18	34.3866699562255	down
ANKRD35	-0.975810608575377	7.58801261290323	-11.6933080639578	1.93875083186786e-26	2.24573502756788e-24	49.3153589419624	down
DNER	-0.98145823922064	3.60677406451613	-8.91793756253714	4.095030839302e-17	1.02547795843627e-15	28.153618433841	down
FAM57A	-0.988099923627399	7.71345880645161	-13.6768514949397	1.10238193865493e-33	4.34569628430081e-31	65.7916449731352	down
RP11-38P22.2	-0.99069066209633	7.31465877419355	-10.866811062338	1.53092825466649e-23	1.01954816000827e-21	42.7320696744463	down
CYP4F22	-0.991832335077274	6.56435483870968	-10.2852674747672	1.47254714514909e-21	7.3151473119083e-20	38.2294555088854	down
MAP2	-0.992771634794638	6.52070214516129	-13.3289286316459	2.17258348027235e-32	6.24707209898077e-30	62.8465695404235	down
DSG1	-0.996136898791276	11.0185086774194	-7.79012606749672	1.00096331191023e-13	1.54643137208584e-12	20.4935715248475	down
CWH43	-1.00378277136328	7.8336240483871	-12.193159272683	3.13484999269708e-28	4.81879677179303e-26	53.3874844176661	down
LCE1B	-1.00385568224187	5.57960432258065	-8.80884795329978	8.9505803680847e-17	2.13425497342788e-15	27.3848146390447	down
ANKRD29	-1.00474577545252	6.16887741935484	-12.0843624709123	7.73347742505208e-28	1.12334716299932e-25	52.4958918689652	down
MAF	-1.00516391965843	5.40834683870968	-10.5208249044637	2.34856434816394e-22	1.29867106863065e-20	40.0392541298877	down
COBL	-1.00897737055746	5.76611385483871	-13.4618866978394	6.96989552359211e-33	2.10310143817426e-30	63.9697295333218	down
AHNAK2	-1.0117803863732	8.22474611290323	-14.3644839009792	2.89161006221588e-36	4.71158943537455e-33	71.6639477113044	down
DAPL1	-1.01462361958025	9.82852732258065	-9.90969536238219	2.63752040590799e-20	1.06727874570856e-18	35.3860339213308	down
KRT10	-1.02000222923808	11.4922160322581	-8.28004382630414	3.65523922480863e-15	6.98496496431179e-14	23.7404590761401	down
WFDC5	-1.02186228396175	6.92741361290323	-10.1388097567615	4.56499141957289e-21	2.12925487186605e-19	37.1143230354605	down
MUC15	-1.03248576192195	8.18633333870968	-10.0331778882239	1.02733219002432e-20	4.46779823067336e-19	36.3150099378891	down
HPGD	-1.05321582055445	7.71694912903226	-9.08960661751829	1.1831991941278e-17	3.23112530767346e-16	29.3746954717864	down
YOD1	-1.05380364874616	7.0884789516129	-10.7073413488967	5.41572132597968e-23	3.30088890095435e-21	41.4859511045836	down
CAPNS2	-1.05466407059956	9.26226170967742	-11.1918488981597	1.13716364710996e-24	9.58393679276365e-23	45.297003652905	down
FAM83C	-1.07124891334415	7.09380912903226	-12.5981147860213	1.06242719589505e-29	2.06085580118023e-27	56.7298893255612	down
ASPRV1	-1.07270100306693	7.383298	-6.52051148214785	2.8195002402285e-10	2.58191852272105e-09	12.7288790368125	down
HLF	-1.07433158157436	6.94420151612903	-10.8873380267819	1.30037399751481e-23	8.68372701455178e-22	42.8930708412965	down
NSG1	-1.08189068254255	7.96529825806452	-13.7318876326503	6.86734021557316e-34	2.8448247832004e-31	66.2592398765264	down
EPCAM	-1.08974086355162	5.76589812903226	-10.2461226347798	1.99403379945308e-21	9.72778045757141e-20	37.9306327077388	down
LY6G6C	-1.0900449016778	8.05493538709677	-9.05463144691465	1.52539201346908e-17	4.09243756324894e-16	29.1248179661562	down
SLC19A2	-1.09061699621143	6.94574106451613	-11.6186811188166	3.56934516646886e-26	3.87726067616291e-24	48.7129090936194	down
CDSN	-1.09643258674605	7.52881027419355	-6.84063737929168	4.17149978776025e-11	4.31832385907024e-10	14.5922940997453	down
CYP3A5	-1.12332143875158	6.92290969354839	-10.7298505363717	4.53340308172948e-23	2.84104883898847e-21	41.6613342054961	down
LCE2B	-1.13395292019965	5.25800551612903	-8.64467018603096	2.87314651183975e-16	6.41302044711191e-15	26.2385150754898	down
MAMDC2	-1.14652728005292	5.59033851612903	-8.22123288760973	5.47469434426088e-15	1.01599851532331e-13	23.3439148151429	down
ABCA12	-1.17475059294004	6.59179035483871	-9.67969455548192	1.50334134571798e-19	5.37967288882769e-18	33.6717273638401	down
SLC16A9	-1.17569293944314	8.71585674193548	-11.6947318464805	1.91627858029912e-26	2.23027451338528e-24	49.3268673777993	down
ATP6V1C2	-1.18547311654338	6.04643808064516	-13.6413541481404	1.49554349164154e-33	5.53826946654709e-31	65.490296186015	down
KRT1	-1.19955267123701	11.514747	-5.44970750263916	1.02594763233847e-07	6.36264554224424e-07	7.00604605539239	down
RPTN	-1.20155335979313	10.2214897419355	-6.71865613803401	8.70628354818717e-11	8.68531739596909e-10	13.8743925112696	down
RORA	-1.23822349810572	6.999395	-13.1812382714422	7.65446016362947e-32	1.88972384706331e-29	61.6024697410772	down
SLC27A6	-1.25175416501293	4.8844845483871	-10.3161319082348	1.15901401767124e-21	5.86489888320968e-20	38.4654605359939	down
SPAG17	-1.2522029797342	6.14275693548387	-13.4961572108665	5.19704526453628e-33	1.6373958373974e-30	64.2596981537291	down
AADAC	-1.26163973239521	5.71023583870968	-11.7517883776665	1.20049459239538e-26	1.43128235769441e-24	49.7884973157429	down
POF1B	-1.29311136628781	7.25273164516129	-9.9085376015638	2.66086679413809e-20	1.07494620356246e-18	35.3773519486526	down
CLDN20	-1.29871319502075	4.77192522580645	-13.5010455010868	4.98388192667075e-33	1.60277708118105e-30	64.3010741894901	down
CALML5	-1.32663224908292	7.49818635483871	-9.0295081452418	1.83012876423576e-17	4.83569482450662e-16	28.9456716149465	down
ELOVL4	-1.33660373684527	7.53451722580645	-12.0449793038619	1.07159282063819e-27	1.5073839819373e-25	52.1738459066084	down
FLG	-1.33727136568645	7.57974109677419	-7.58809279972512	3.77417006971588e-13	5.32622609160052e-12	19.1932089285548	down
EXPH5	-1.35362600637441	7.55540987096774	-10.7682377519483	3.34616072929104e-23	2.14654893397906e-21	41.9608199337918	down
BPIFC	-1.3639454759757	7.60378296774194	-12.7402855937199	3.21089799925263e-30	6.5397964999778e-28	57.9117146212272	down
NEFL	-1.38322868242228	6.13410632258064	-13.3500148886158	1.81449628752942e-32	5.34314503174777e-30	63.0244989400626	down
LOR	-1.4388182765049	8.9516255483871	-6.50950969370309	3.00737632601571e-10	2.74061464519575e-09	12.6660345246971	down
NPR3	-1.48734388297552	5.47825848387097	-13.0766255103389	1.86344396796025e-31	4.21707722415894e-29	60.723570615441	down
LOC100130476	-1.5339240273017	6.21663661290323	-11.9811555420003	1.81654878956509e-27	2.48035022155086e-25	51.6527478152478	down
FLG2	-1.71190214444645	5.33248051612903	-8.95102786638002	3.22682798869449e-17	8.24105568147149e-16	28.3879273383504	down
KRT2	-1.73183574478321	6.83376838709677	-7.01921099340135	1.39725270007938e-11	1.56724429750528e-10	15.6603547955829	down
AADACL2	-2.0796248824343	4.98650603225806	-11.6295756460496	3.26537153132107e-26	3.61126450665241e-24	48.800765195355	down
DSC1	-2.23742930783571	6.28321277419355	-11.0068549957476	5.01410377768801e-24	3.65820031135739e-22	43.8331524406154	down
