# Supplementary material for: Identifying crosstalk genetic biomarkers linking a neurodegenerative disease, Parkinson’s disease, and periodontitis using integrated bioinformatics analyses
Source: Front Aging Neurosci. 2022 Dec 5;14:1032401. doi: 10.3389/fnagi.2022.1032401 (PMC9760933; doi:10.3389/fnagi.2022.1032401)
Supplement: Supplementary file 1 [file Data_Sheet_1.ZIP › raw data/GSE16134_mRNA_limma.txt]

final_gene	logFC	AveExpr	t	P.Value	adj.P.Val	B
IGKV1-17	2.61659379036622	11.4840676129032	14.0858118235483	3.23958552536597e-35	2.1399651304181e-32	69.2765732067872
IGKV2-28	2.59928885561369	10.6340658709677	13.1982757008929	6.62070505818761e-32	1.66958064071421e-29	61.7457941517326
IGKV2D-28	2.59928885561369	10.6340658709677	13.1982757008929	6.62070505818761e-32	1.66958064071421e-29	61.7457941517326
abParts	2.5604379415479	11.4006718387097	13.1727243437713	8.22988351549376e-32	1.99155032675429e-29	61.5308670592362
IGKV4-1	2.5604379415479	11.4006718387097	13.1727243437713	8.22988351549376e-32	1.99155032675429e-29	61.5308670592362
DKFZp667J0810	2.53251788441878	10.7854387096774	13.2988667766886	2.80825036363115e-32	7.88924679741481e-30	62.5930326813856
IGLV1-36	2.53251788441878	10.7854387096774	13.2988667766886	2.80825036363115e-32	7.88924679741481e-30	62.5930326813856
IGLV3-10	2.51612926694329	10.7968742580645	13.8878867283772	1.791150855206e-34	8.41875347155574e-32	67.5870377872972
IGKC	2.5003389524325	11.3208569677419	13.8291775937503	2.97142963500994e-34	1.28877904699576e-31	67.0869203412751
MZB1	2.44597635245656	9.34145124193548	13.9398531301897	1.14385591818441e-34	6.26624149537694e-32	68.0301199047846
IGLV@	2.43849650971195	10.8333920645161	13.9168501672813	1.39509071506219e-34	6.95865554425202e-32	67.8339431030458
IGLJ2	2.4338165926995	10.8360438064516	13.9360855551192	1.18167213193988e-34	6.26624149537694e-32	67.9979837939989
IGHV3-23	2.43172253412714	9.63289961290323	14.5228603892013	7.29410024540779e-37	3.56550208196023e-33	73.0248649131931
IGLV3-1	2.42985560586927	9.91706880645161	14.3043096086702	4.87617103998035e-36	5.98588396288412e-33	71.1476329448134
IGLJ3	2.4224966630585	10.6154073870968	14.2699022199369	6.57289902641245e-36	7.12645890833351e-33	70.8526006187192
TNFRSF17	2.4222724330988	7.92528422580645	12.687393736424	5.01383892028116e-30	1.0127540252115e-27	57.471553860941
IGLL5	2.38395124421191	10.8590095483871	13.8686573054819	2.11426331365027e-34	9.74994521677852e-32	67.4231770861615
IGK	2.36697773919057	11.8189395967742	13.9041360762884	1.55686170892355e-34	7.46103078976482e-32	67.7255446009601
IGLV1-50	2.35825563443381	9.91605937096774	13.9565737892279	9.90081088739033e-35	5.90209070484652e-32	68.1727648430338
IGLC1	2.34870786036442	9.62967464516129	14.26758644306	6.70629495076596e-36	7.12645890833351e-33	70.8327487127565
IGLV2-14	2.34659313518551	11.4925580806452	14.0880822081659	3.17656274799127e-35	2.1399651304181e-32	69.295984074988
IGLV1-44	2.32205913674905	9.21592262903226	14.2433695023532	8.27395876969789e-36	8.29859005461586e-33	70.6251890767599
ANKRD36BP2	2.29334507547056	7.16825722580645	12.0588395786903	9.55421676689998e-28	1.37361536470472e-25	52.2871418948138
IGHG3	2.2868585910157	9.462179	14.5646848847717	5.06759659715748e-37	3.09642821077815e-33	73.384725563583
IGKV1-37	2.28069312826989	11.5157728064516	13.9313823522453	1.23063537407673e-34	6.26624149537694e-32	67.9578698440218
IGKV1D-37	2.28069312826989	11.5157728064516	13.9313823522453	1.23063537407673e-34	6.26624149537694e-32	67.9578698440218
IGHV4-31	2.24545579529736	9.15237412903226	14.2987123631792	5.11892338912552e-36	5.98588396288412e-33	71.0996286561543
IGHA2	2.22936829214023	9.52676087096774	14.4130838961434	1.8954670303419e-36	4.24168472343005e-33	72.0812606725718
IGLV3-25	2.21483805099524	9.5440485483871	12.5464764339088	1.6390820394797e-29	3.0120905358589e-27	56.3016779374807
IGKV1OR2-108	2.19657425822358	12.0302518064516	13.5728948873391	2.69174959203624e-33	9.2660636308391e-31	64.9096678619052
SPAG4	2.1862221041554	7.40036558064516	13.0812037373914	1.79235468208604e-31	4.09410661540792e-29	60.7619929422055
IGLV1-40	2.18399338444886	9.04668003225806	13.8363704973808	2.7928231387517e-34	1.26406278396723e-31	67.148167252103
IGLV3-19	2.1558299897769	9.14729403225807	13.4742921175609	6.26748897201805e-33	1.93903415145688e-30	64.0746720298946
IGHG2	2.14119106440555	9.74927641935484	15.0098182990986	1.03894929537923e-38	1.51730791501194e-34	77.2256824880478
IGHA1	2.13190421071622	9.00069316129032	14.2290774354037	9.36569689654837e-36	8.80411530186687e-33	70.5027276906153
AC128677.4	2.0650355950448	11.0187354516129	14.3930443801622	2.2561229656966e-36	4.24168472343005e-33	71.9091545180318
CH17-132F21.1	2.0650355950448	11.0187354516129	14.3930443801622	2.2561229656966e-36	4.24168472343005e-33	71.9091545180318
IGKV1OR-1	2.0650355950448	11.0187354516129	14.3930443801622	2.2561229656966e-36	4.24168472343005e-33	71.9091545180318
IGKV1OR10-1	2.0650355950448	11.0187354516129	14.3930443801622	2.2561229656966e-36	4.24168472343005e-33	71.9091545180318
IGKV1OR2-2	2.0650355950448	11.0187354516129	14.3930443801622	2.2561229656966e-36	4.24168472343005e-33	71.9091545180318
FAM46C	2.05952090594744	8.44938808064516	14.3756712905061	2.623780413579e-36	4.58055836344889e-33	71.7599860660988
FKBP11	2.05124574418186	9.44149683870968	13.5140043039796	4.46006862180208e-33	1.45344716247286e-30	64.4107800797679
CKAP2	2.04960949125022	9.12943087096774	13.6737049139157	1.13260289562135e-33	4.39395990029863e-31	65.7649248915251
IGHM	2.04072651031331	8.64133825806452	14.0626137548043	3.95958819050386e-35	2.48144346061807e-32	69.0782776974432
CD79A	2.02464810632028	8.22496787096774	13.2942524394734	2.92104566108976e-32	8.11287238666987e-30	62.5541297263659
CXCL6	2.01458338625293	7.70670829032258	11.9072874567897	3.3419073995859e-27	4.39137412652037e-25	51.0509027869216
IGHG4	1.97096975163871	8.90943532258065	14.1866333934214	1.35309324013983e-35	1.18110542436634e-32	70.1391954847952
LOC100293211	1.96788345240243	6.71963974193548	13.9384892902448	1.15740360516279e-34	6.26624149537694e-32	68.0184865968615
FCRLA	1.87330704251609	5.78425964516129	11.0948551119004	2.47874552363723e-24	1.93555972342548e-22	44.5281893556552
CD27	1.8569524198689	8.22620712903226	13.9064214759108	1.52646182426869e-34	7.46103078976482e-32	67.7450279315714
CXCL1	1.82376912381982	10.1195210967742	13.6102835851952	1.95289041874484e-33	7.01920510655041e-31	65.2266855943034
RGS1	1.81499267905466	6.86180174193548	10.1589757460823	3.90826672300625e-21	1.84405303044393e-19	37.2673959240256
SLAMF7	1.80593820313909	7.86585522580645	11.5037794605444	9.10821054443959e-26	9.01270339743514e-24	47.7882894944265
FCRL5	1.79049266341933	6.39984741935484	10.7521233773923	3.80130225036267e-23	2.41318515067829e-21	41.8350411064915
IGHD	1.75524477058151	8.37413067741936	13.8278499311556	3.00562193358531e-34	1.28877904699576e-31	67.0756162250764
CXCR4	1.742951090264	8.14441941935484	14.3400845854024	3.57421752730986e-36	4.97536884283973e-33	71.4545421566283
LAX1	1.71585104215527	7.63936812903226	12.048315326612	1.04240610366948e-27	1.48124695231313e-25	52.2011107886116
LOC101929272	1.71114342413855	7.2009464516129	11.5709859818806	5.26813649581355e-26	5.47908613166719e-24	48.3286637866969
CPNE5	1.68511589151482	6.74590141935484	13.1180559791802	1.31035590932291e-31	3.0930583916554e-29	61.0714108155854
CYTIP	1.68207887786397	7.30570980645161	12.903945245722	8.05798334898549e-31	1.6978031985565e-28	59.2772159247751
ST6GAL1	1.65055539479223	6.189194	11.1093458272007	2.20674470627358e-24	1.74547078854474e-22	44.6428675331756
IGHG1	1.62875850502135	7.60568780645161	13.6439057019596	1.46312044693612e-33	5.50155797593319e-31	65.5119507880154
CD38	1.62786703710386	7.56448722580645	12.1486549725568	4.53710788492621e-28	6.80315667579641e-26	53.0224303588599
C16orf54	1.6139082133622	6.20230232258065	11.3652338282062	2.80472156292264e-25	2.57707517742076e-23	46.6783057054212
CECR1	1.59776594683986	8.5814305483871	13.0630655328335	2.09092828000242e-31	4.68847505426965e-29	60.6097923363241
KIAA0125	1.56835359071502	7.48116416129032	11.8945040275127	3.71322302676305e-27	4.85320235278694e-25	50.9468880874905
IGH	1.56347423807805	8.05864788709677	13.0981527638586	1.55193081660749e-31	3.61245153225748e-29	60.9042692898707
IGLV2-5	1.54764631487161	5.81950396774194	12.5953596861737	1.08730632950833e-29	2.09250818893804e-27	56.7070284084017
MMP7	1.53963432136629	7.23412441935484	11.4534022740262	1.371869610957e-25	1.32529111309882e-23	47.3840554957169
IGHV3-73	1.53930652234049	5.5756404516129	9.99886401241275	1.3358359309609e-20	5.70789615185582e-19	36.0562712470054
PECAM1	1.52346564375488	8.87927196774194	14.202431693249	1.17995061870985e-35	1.06811752118101e-32	70.274481360123
EVI2B	1.5147208815924	8.07756825806452	13.6012258831748	2.1107984776916e-33	7.47681530337106e-31	65.1498656973193
SELL	1.51171658608455	6.90670222580645	13.5385010775205	3.61530627156596e-33	1.21043425456635e-30	64.6182364369919
PNOC	1.48948860665103	6.47577567741935	11.4880889508813	1.03482845753166e-25	1.0157527040374e-23	47.6623103219776
LOC102725526	1.45897867670936	6.79679043548387	13.9422266188575	1.12065524712993e-34	6.26624149537694e-32	68.0503659431444
SFRP4	1.45527377232546	6.59853125806452	10.9767124553971	6.37905359189602e-24	4.57215392491292e-22	43.5956359395289
PTP4A3	1.44621155631728	7.376853	11.3556078614541	3.03207371713344e-25	2.77553983971754e-23	46.601388683127
SRGN	1.43610708400986	9.58480193548387	11.0824827464698	2.73722486453815e-24	2.12382580679927e-22	44.4303264574042
MMP12	1.42319346924047	9.60902032258065	8.92735457401767	3.8267502659021e-17	9.64222713906322e-16	28.2202472025561
IGKV1-5	1.42200961152204	6.3881205483871	13.2326394018322	4.94024018731889e-32	1.31243924367675e-29	62.0350281667377
IGL@	1.42200961152204	6.3881205483871	13.2326394018322	4.94024018731889e-32	1.31243924367675e-29	62.0350281667377
CYP24A1	1.40687931685609	6.91221593548387	12.9940902781301	3.75458148122819e-31	8.12086070643347e-29	60.0315645420037
PLAT	1.40443976546996	9.12308561290323	13.683172040514	1.04408716221889e-33	4.18336628390032e-31	65.8453221809833
THEMIS2	1.38946573937097	7.32431393548387	13.6682036728444	1.18743863851941e-33	4.53471683813326e-31	65.7182131405239
IL10RA	1.38719646701545	7.93551048387097	13.3799650573305	1.40474994334947e-32	4.18701138602493e-30	63.2773517995637
ICAM2	1.36882585032172	8.05656656451613	14.0906785192945	3.10599141264311e-35	2.1399651304181e-32	69.3181823048392
IGLV4-60	1.36285348186902	7.16570693548387	9.37360553764235	1.47422592310015e-18	4.61943022903727e-17	31.4240067920665
ODAM	1.35931198869446	10.798904	8.91890513896091	4.06662784428139e-17	1.0194097553034e-15	28.1604624741631
PIM2	1.34570669432918	7.65640509677419	11.9101064167108	3.26514083925623e-27	4.31369228390602e-25	51.0738453244066
CXCL13	1.34283463046486	10.181557516129	10.049696437195	9.05196224378737e-21	3.97911887051092e-19	36.4397262417221
MME	1.3389616868122	6.94533277419355	14.349256415194	3.30054591293527e-36	4.97536884283973e-33	71.5332505907662
ICAM3	1.33786897949365	7.93697335483871	11.6447440598521	2.88462315004609e-26	3.24898960416021e-24	48.9231403668167
LOC102725426	1.31427506705154	6.88285519354839	11.4124441758894	1.91296804550459e-25	1.80596989593607e-23	47.0559285489126
PDZRN4	1.3115231487161	6.37372116129032	11.0666338356809	3.10788036006173e-24	2.3737407462584e-22	44.305033447977
RHOH	1.30562667117686	6.6772399516129	12.1452534757524	4.66705264860862e-28	6.95533132833191e-26	52.9945482770444
SEL1L3	1.30038735582416	6.36843680645161	12.9786756580294	4.27880772858136e-31	9.09376866906583e-29	59.9024632759588
FCGR2B	1.30010904263635	7.56655848387097	11.5384888809778	6.86591566453081e-26	6.96306409779243e-24	48.0672148778319
ENTPD1	1.28023145378556	7.54038743548387	14.2981685273131	5.14314321102109e-36	5.98588396288412e-33	71.0949646954068
CD19	1.27640120752901	6.80387103225806	12.5983802771009	1.06005994756885e-29	2.06085580118023e-27	56.7320923680215
VCAN	1.27077570629622	9.38968606451613	11.0361854711897	3.96579761837625e-24	2.94614162889769e-22	44.0645422996808
FCGR3B	1.2703185660593	6.60810908064516	9.91465427050859	2.53980408754584e-20	1.02944198513612e-18	35.4232263840684
MEI1	1.26688826808588	7.13122867741935	11.3550998909878	3.04456836563793e-25	2.77657818748346e-23	46.5973304481413
NCF4	1.26497743550424	6.91954185483871	12.1708654386671	3.77288444947604e-28	5.69216474257062e-26	53.2045570381995
CSF3	1.26001199891756	7.24156119354839	11.8834920289745	4.06586324731824e-27	5.28583849083538e-25	50.8573201369666
P2RY8	1.25540086956522	7.39026206451613	11.6648821957366	2.44660191577264e-26	2.80738955039433e-24	49.0857057902222
FOS	1.24810992843826	10.2683403225806	7.79579018735421	9.64089036995274e-14	1.4932382860077e-12	20.5303605516626
IGJ	1.24261659149679	10.1487712903226	8.98336462560212	2.55529379603495e-17	6.60888208136404e-16	28.6173931884697
TAGAP	1.23216977569306	6.22917451612903	14.1340317925511	2.13411742186636e-35	1.60980793145576e-32	69.68897777269
HCLS1	1.23202394251007	8.4003295483871	13.4955194759877	5.22551758590063e-33	1.6373958373974e-30	64.2543004460227
SAA1	1.22882845631126	7.14047596774194	12.5233033088456	1.99077825465479e-29	3.55125465154281e-27	56.1096990763018
SAA2	1.22882845631126	7.14047596774194	12.5233033088456	1.99077825465479e-29	3.55125465154281e-27	56.1096990763018
PLAC8	1.22339498406398	8.32287325806452	8.8309156772585	7.64449209442173e-17	1.83896684330474e-15	27.5398811222568
SELM	1.22268827530218	8.65672022580645	11.1820704252036	1.2302548880691e-24	1.02623412011253e-22	45.2193665630224
HSPA13	1.22146860845511	7.88019261290323	10.2915541377066	1.40249653098683e-21	6.99559545180596e-20	38.2774984908559
COL4A2	1.22082449606109	8.84620969354839	11.8691401179357	4.57598975126815e-27	5.91755373072724e-25	50.7406326848794
IGHV3-54	1.21945786818209	6.39117261290323	11.7782350292709	9.66263823297345e-27	1.17494796543335e-24	50.0027609464179
SELE	1.21941268747369	8.54469038709677	10.0442669429602	9.43659192126058e-21	4.12593458224561e-19	36.398721662263
LOC101928620	1.21586095375549	6.3908085483871	14.3992305703774	2.13802544652718e-36	4.24168472343005e-33	71.9622786835388
POU2AF1	1.21586095375549	6.3908085483871	14.3992305703774	2.13802544652718e-36	4.24168472343005e-33	71.9622786835388
FCGR3A	1.21219977689579	6.06076003225806	8.56732951966784	4.95473614705666e-16	1.07643294373522e-14	25.7030749317808
CXCL8	1.20221544440436	8.19873975806452	7.84156438777493	7.11381142561274e-14	1.11956642017644e-12	20.8283260659691
IGLL3P	1.20180321366287	12.1391840645161	13.9438301013959	1.10524777394535e-34	6.26624149537694e-32	68.0640442087335
ITM2C	1.20056719766673	8.5945234516129	11.5046625360019	9.04299388186625e-26	8.9845452628737e-24	47.7953817521374
C4A	1.20005511816705	7.51450303225806	10.9862555302143	5.91105537793766e-24	4.2617139968193e-22	43.6708024483936
C4B	1.20005511816705	7.51450303225806	10.9862555302143	5.91105537793766e-24	4.2617139968193e-22	43.6708024483936
C4B_2	1.20005511816705	7.51450303225806	10.9862555302143	5.91105537793766e-24	4.2617139968193e-22	43.6708024483936
CSF2RB	1.19739153346562	8.64263448387097	14.0330437199296	5.11336580797123e-35	3.12439434281562e-32	68.8256176353375
RAC2	1.1953514267244	7.91586201612903	13.8295093744538	2.9629458403199e-34	1.28877904699576e-31	67.089745260734
COL15A1	1.17987555836189	9.70644722580645	14.0661621760691	3.83989864116078e-35	2.46976217601607e-32	69.1086047954677
C3	1.17513761741536	8.75967632258065	13.636782691493	1.55543725409737e-33	5.67409581005878e-31	65.4515014987088
LOC101928615	1.17482887666126	7.98125325806452	14.8681955214737	3.58608834448271e-38	2.92158617425006e-34	76.0015803620774
COL4A1	1.1559295739371	9.14741666129032	13.1175378829656	1.31614120834729e-31	3.0930583916554e-29	61.0670590823208
BTG2	1.14458325305189	9.04529414516129	12.7420570355189	3.16329822248438e-30	6.49698923157486e-28	57.9264662113642
ENPP2	1.13095034908894	7.6094859516129	12.5019755446389	2.3805552504958e-29	4.18583819261639e-27	55.933110068468
SERPINI1	1.12837770340971	6.28706570967742	11.372637979381	2.64146606089874e-25	2.44545727251614e-23	46.7374872866495
MMP3	1.12679009441337	6.72635393548387	5.71463781431497	2.56805077737802e-08	1.74688920261331e-07	8.34558382520785
RNASE6	1.12313556497685	7.28561964516129	11.7429966744122	1.29026595868877e-26	1.53084418914137e-24	49.7173098985536
FNDC3B	1.12282784563112	7.05751469354839	14.9894600013553	1.24160870259968e-38	1.51730791501194e-34	77.0496063593146
EGFL6	1.12020091045763	8.39680470967742	11.4083322220821	1.97784755726448e-25	1.85925277488851e-23	47.0230128180952
ZNF275	1.11966301521439	7.48406603225806	12.2381768924386	2.15575147944227e-28	3.37748217365695e-26	53.7572218504358
CYAT1	1.11964362318841	6.423569	11.4142301463711	1.88545281250682e-25	1.80009188244059e-23	47.0702265423703
RCSD1	1.1184377430994	6.36948732258065	12.4101025149225	5.13693927046625e-29	8.71888421593511e-27	55.1735527626687
RUNX1-IT1	1.11799124782007	7.86124948387097	13.2214746711364	5.43338901331884e-32	1.42792968682286e-29	61.9410336494524
MMP13	1.11659531481147	7.6583345483871	6.91224725228446	2.69667520992011e-11	2.88443933503971e-10	15.018178414389
CYR61	1.11455712490228	8.67487748387097	9.01568230831241	2.02282938250737e-17	5.31612612235081e-16	28.8472075726967
IL2RG	1.11313945156053	7.99526180645161	13.0338570538551	2.67941246701972e-31	5.95341091876627e-29	60.3648264276645
LY96	1.11074977689579	8.95448083870968	10.9461140777242	8.14282578492093e-24	5.67192213962531e-22	43.3548195441432
CCL18	1.10848788922966	7.9089975483871	8.61695586485315	3.49388141519315e-16	7.72097248361083e-15	26.0463058941851
LOC101930405	1.1037097369054	6.2760335	12.4406166644927	3.97971049818108e-29	6.84986649901717e-27	55.4256224732215
CD177	1.10110103554033	8.68512638709677	7.76476637513815	1.18388157956041e-13	1.79945582624601e-12	20.3290783037818
MMP1	1.10007814300318	6.79069696774194	5.33951928303104	1.79822315439449e-07	1.07405601457859e-06	6.46434061214642
HBA1	1.09559062691682	12.0365055322581	7.04942843316875	1.15892843391763e-11	1.31807211974783e-10	15.8430679885705
HBA2	1.09559062691682	12.0365055322581	7.04942843316875	1.15892843391763e-11	1.31807211974783e-10	15.8430679885705
LOC100131043	1.09124283661074	7.1300705483871	11.1575245418808	1.49871651208929e-24	1.22919900241524e-22	45.0246088220876
MIR8071-1	1.08620406007577	10.416443016129	11.6433623889157	2.91739157755143e-26	3.25588892908377e-24	48.9119908041619
MIR8071-2	1.08620406007577	10.416443016129	11.6433623889157	2.91739157755143e-26	3.25588892908377e-24	48.9119908041619
FCN1	1.08129905706897	6.14005832258065	12.3479687271581	8.63277911969879e-29	1.41606546620509e-26	54.660920428388
HBB	1.07782590745084	12.0821951129032	7.78573387051015	1.0305128242945e-13	1.58806834417289e-12	20.4650561325347
AL928768.3	1.07703943592519	5.73672941935484	8.26958739577423	3.92794517385762e-15	7.46271333156281e-14	23.6698226488176
Ig alpha 1-[alpha]2m	1.07703943592519	5.73672941935484	8.26958739577423	3.92794517385762e-15	7.46271333156281e-14	23.6698226488176
PPBP	1.06919587708221	5.18947632258064	7.85047556729724	6.70416183834488e-14	1.05713819026443e-12	20.8864687431163
ZBP1	1.06512769078116	5.74052783870968	10.5475687142475	1.90439626624494e-22	1.06837550551784e-20	40.245960730606
CORO1A	1.06319300980216	7.6972675483871	11.3482907758208	3.21708716178828e-25	2.91217878967657e-23	46.5429388262293
DUSP5	1.0502883264177	8.77780780645161	9.72820669750992	1.04324502852165e-19	3.8252671848142e-18	34.0315428377989
CXCL12	1.04832250736665	10.1196697580645	12.562273184927	1.43556564815068e-29	2.65808030351899e-27	56.4326125852663
ADAM28	1.04582397167599	6.39060314516129	12.6668117810772	5.9623554553839e-30	1.19447483348392e-27	57.3004274685473
SEPT6	1.04459740754104	7.41812067741935	10.5590251271829	1.74069789379368e-22	9.91710890960638e-21	40.3345843893742
PROK2	1.04454979613927	4.59741496774194	7.85941829617218	6.31650164221226e-14	9.99233764642782e-13	20.9448615826931
CFI	1.0394039376992	7.18553570967742	10.6667981095825	7.45731846482793e-23	4.5226878560511e-21	41.1704797615705
DERL3	1.03194055625714	6.39090867741935	10.2527706536382	1.89403875555372e-21	9.29562273584107e-20	37.9813427144111
GPR160	1.03111406639004	6.46497803225806	9.49103453834918	6.16842448658071e-19	2.02365721981905e-17	32.2816601438806
SASH3	1.03055706416502	7.04863993548387	12.4950265270082	2.5233111961189e-29	4.40516063888158e-27	55.8755949834611
SAMSN1	1.02986698719105	6.60073635483871	11.0183440344666	4.57410730119439e-24	3.36734206471361e-22	43.9237582543125
CTGF	1.02406478561548	8.3149044516129	9.08492680853475	1.22414640795782e-17	3.33100679736258e-16	29.3412286130304
DDIT4L	1.02350379878525	7.56598267741936	10.2191712806092	2.456085724413e-21	1.18869685525501e-19	37.7252182799461
TAGLN	1.02348528173672	8.24005306451613	9.92581373930821	2.3328600684551e-20	9.55065878276566e-19	35.5069590227394
SEL1L	1.02277356666066	7.31301809677419	10.1456325645799	4.3313648960044e-21	2.02802470159471e-19	37.1660955471367
FUT8	1.0145704657526	6.89543620967742	11.839835134934	5.82410882725504e-27	7.37549449984148e-25	50.5025333306698
MEF2C	1.01385289975345	7.5965665483871	11.917570985778	3.07024449835618e-27	4.07825248827845e-25	51.1346065438604
IL1B	1.01270039539359	8.82664346774193	9.2536586466136	3.56810341740938e-18	1.04943460439113e-16	30.5541218184028
LINC00525	1.01122940705995	4.67537351612903	7.19302457125783	4.72969903537479e-12	5.70293902928442e-11	16.7190528177503
PPAPDC1B	1.01078243279812	7.95248943548387	10.7485243709452	3.91108527032696e-23	2.47644650497568e-21	41.8069611844252
ERLEC1	1.01027973901017	9.26118522580645	12.4657742657164	3.22397456860194e-29	5.58845123625532e-27	55.6335969654968
STAP1	1.00556969781706	5.65278369354839	10.7198478708886	4.90629552813547e-23	3.028150732403e-21	41.5833764252501
GLCCI1	1.00485496181369	6.29388529032258	9.15415606653064	7.39306808047222e-18	2.09865246172847e-16	29.8373224713256
MS4A1	1.0026137672139	6.24830214516129	8.17881862767459	7.31831110261382e-15	1.33582406018659e-13	23.0590536792545
CTSS	1.00199683264178	8.17216506451613	11.8175451088201	6.99579268404002e-27	8.76841892259601e-25	50.3215771928066
CTSH	1.00036680858742	9.64094625806452	14.3372216434629	3.66419701203368e-36	4.97536884283973e-33	71.4299757341671
IGFBP4	0.992510223104217	9.58685419354839	8.2288156666088	5.19735313625212e-15	9.69683267199527e-14	23.3949416362744
LYN	0.992198756990796	7.73812538709677	13.2821407221124	3.23907909160584e-32	8.89509349190318e-30	62.4520345423638
UBD	0.991649152083715	7.7351385483871	9.91859049375733	2.46480732508937e-20	1.00403926387515e-18	35.4527554222729
AMPD1	0.99132490107643	5.90598748387097	9.12553467145593	9.10922474984311e-18	2.54735196923244e-16	29.6319599858469
BLOC1S5-TXNDC5	0.985406426724396	11.3303117096774	11.5184540131402	8.08277516868192e-26	8.12967522212982e-24	47.9061736120121
TXNDC5	0.985406426724396	11.3303117096774	11.5184540131402	8.08277516868192e-26	8.12967522212982e-24	47.9061736120121
LRMP	0.982694097961391	6.61254562903226	10.9105502971086	1.08103229630818e-23	7.3393084316856e-22	43.0752965632273
CCDC69	0.98245645107944	6.92614008064516	11.6595115012501	2.55648528098895e-26	2.91976900713323e-24	49.0423401226455
FNDC1	0.981020991039747	5.90665238709677	8.660910248736	2.56155610315232e-16	5.76491645645911e-15	26.3513210797624
APLNR	0.978815185519271	7.28883929032258	13.2065585086792	6.16969270381408e-32	1.60418573802042e-29	61.8154903273132
LOC101928789	0.977925258885078	5.29771280645161	10.5491453765586	1.88099013418254e-22	1.05929216289298e-20	40.2581546758855
SP140	0.977925258885078	5.29771280645161	10.5491453765586	1.88099013418254e-22	1.05929216289298e-20	40.2581546758855
RAB30	0.974149198388366	6.33906606451613	9.73279071363098	1.00779453243533e-19	3.73204638897757e-18	34.0655920162196
ALOX15B	0.970047584340607	7.24706941935484	9.27366260617389	3.08038186460734e-18	9.13684625641601e-17	30.6987575130512
MIAT	0.964374902880508	6.68623690322581	11.3744678583364	2.60259888844879e-25	2.42786715391515e-23	46.7521159868837
LOC102723407	0.957967127307716	6.3993025483871	11.6201414742396	3.52701834705817e-26	3.84838640269861e-24	48.7246838876633
HSD11B1	0.957814110890615	6.21603467741935	12.538639466554	1.75048002563016e-29	3.19279718704677e-27	56.2367393500744
DNAJB9	0.957182772866679	8.64101893548387	9.72822520994793	1.04309940128741e-19	3.8252671848142e-18	34.0316803274633
LY9	0.953249950688557	6.09297119354839	10.9354201239711	8.86743874281724e-24	6.08789523351674e-22	43.2707253658954
CD14	0.95031156834446	8.3631365483871	10.1321647852414	4.8045565771622e-21	2.21981412669983e-19	37.0639167218704
RGS4	0.948214361055984	6.82118222580645	10.4863387687484	3.07643916497282e-22	1.66352322192701e-20	39.7730719556662
SSR4	0.948176537975822	11.7204620967742	10.358885367745	8.31402684358674e-22	4.29604926182037e-20	38.7929431168301
ARHGAP9	0.944174089241685	6.86929022580645	11.4766410578986	1.13578371489851e-25	1.11038759103338e-23	47.570438556626
PXDN	0.943353250045107	7.66940259677419	10.9831459126541	6.05967278293566e-24	4.35601360258031e-22	43.6463062499521
CD69	0.941546057489933	5.79398583870968	7.06385052892965	1.05976176691385e-11	1.21375995056895e-10	15.9304729669531
PTGDS	0.940163219075112	9.15175267741935	8.33634061586614	2.47887795365186e-15	4.85856103169246e-14	24.1217357844319
BIN2	0.937056913223886	6.91655835483871	13.2427475139618	4.53239705165755e-32	1.23084795932847e-29	62.1201458873785
TXNDC11	0.936382141439659	8.34189377419355	10.7922067229764	2.7675597259275e-23	1.80378472697051e-21	42.1480647275608
OLFML2B	0.935176646821812	7.73121819354839	10.3280314855376	1.05672084265879e-21	5.38069044071324e-20	38.5565427420617
HSH2D	0.93232904263636	6.24967919354839	10.7215585794587	4.84042532093154e-23	3.00266079362659e-21	41.5967068215063
FCRLB	0.931470428769019	6.24863980645161	9.66731610716435	1.64998022386133e-19	5.87003881388571e-18	33.5800699233785
RARRES2	0.928544967827287	7.91807332258065	12.0538887291197	9.95401321347818e-28	1.42272536228433e-25	52.2466675328336
NID1	0.926602440916473	6.87146519354839	12.4034843534216	5.42919478455578e-29	9.15137584340192e-27	55.1189089489518
VOPP1	0.923860292861859	9.24185803225807	11.3664091510513	2.7781514006425e-25	2.56229427860767e-23	46.687699040154
ENPEP	0.923217692585241	5.83549512903226	9.04714100558097	1.61056358957912e-17	4.30675981322793e-16	29.071375716649
GLDC	0.920381168440673	5.99911532258065	11.0555897271587	3.3952979108141e-24	2.55689920855647e-22	44.2177703588911
PRDX4	0.91990975524687	10.6280676774194	10.5823442480598	1.44947783569256e-22	8.4349256624195e-21	40.5151139232354
MMP9	0.919180081784833	7.85557780645161	8.79249338011203	1.00590075617354e-16	2.3822887966703e-15	27.2700434331866
PCED1B	0.918960068554937	6.24592038709677	10.3525283128363	8.73538316528187e-22	4.50425105364249e-20	38.7442078322632
IGLV6-57	0.917758183895611	7.94953761290323	10.5969854980328	1.29195729905196e-22	7.59055969858872e-21	40.628557118085
ITGAL	0.91539694840339	6.00912643548387	12.1830787521167	3.40881030432085e-28	5.17482811477676e-26	53.3047563355577
RP11-138A9.1	0.914565824763971	8.37419870967742	9.27803804009295	2.98285719072644e-18	8.86910128936068e-17	30.7304169507108
ELMO1	0.913785137410542	5.94052048387097	13.1953388953079	6.78839571722353e-32	1.69301203800674e-29	61.7210851293335
CD180	0.910366310060737	6.06690783870968	10.4027960955889	5.90659143913999e-22	3.10458067449507e-20	39.1299715262698
SLC12A8	0.908718117746099	7.31254780645161	9.2386145348195	3.98468194629662e-18	1.16914299459107e-16	30.4454640291501
AKAP2	0.908544207709424	7.97536796774194	11.6084460166022	3.88053958758212e-26	4.1598363184252e-24	48.6304000602234
PALM2-AKAP2	0.908544207709424	7.97536796774194	11.6084460166022	3.88053958758212e-26	4.1598363184252e-24	48.6304000602234
SPCS3	0.908071600216493	8.31534374193548	10.0685079579608	7.83592319876221e-21	3.46952534240846e-19	36.5818812260314
CD200	0.904835057429797	6.47823896774194	13.4687075091964	6.57449943671655e-33	2.00859175915986e-30	64.0274264743944
SDF2L1	0.903834139154494	8.03061322580645	8.63767799020086	3.01859970788171e-16	6.72539612218204e-15	26.1899859959773
CHST2	0.90297910457634	5.48747183870968	14.1252959392945	2.30180374206403e-35	1.65465838999373e-32	69.6142415774579
SLC2A3	0.898136935474169	6.77453193548387	10.712803758874	5.18705318424903e-23	3.17838621655847e-21	41.5284966661155
TMEM176A	0.897102419267543	8.35354087096774	11.174604968053	1.30639889710076e-24	1.08604406272244e-22	45.1601131901426
TRBC1	0.894899010162963	8.03109470967742	9.72851881065449	1.04079250181783e-19	3.8252671848142e-18	34.0338608833829
XDH	0.892452379878518	7.74792685483871	10.8119446310558	2.36668750662867e-23	1.55078309248019e-21	42.3023977319964
PARM1	0.888667894040529	6.6349125483871	10.5540885839364	1.80944508190674e-22	1.02371868627043e-20	40.2963911120377
SAA2-SAA4	0.883534659029409	5.99177759677419	11.4731012449783	1.16894208558085e-25	1.13373466324133e-23	47.5420382408048
COTL1	0.882850915869867	7.64006683870968	9.72194012439755	1.09371897886614e-19	3.98978888992051e-18	33.9850097304949
CYBA	0.88243670395094	8.18505467741936	12.2067289293643	2.80040139234995e-28	4.33193736901425e-26	53.4988845269724
ST8SIA4	0.881846927055143	4.92439370967742	10.7247444308121	4.72009110681703e-23	2.93546429368231e-21	41.6215345988811
PCDH17	0.879143845691263	6.76880706451613	10.6425483900947	9.02743341946022e-23	5.44788889395129e-21	40.9820536976099
CLCA4	0.877825930001796	10.3936671290323	7.36930665362577	1.54791283227737e-12	2.00809647206429e-11	17.8115896553435
TBC1D9	0.876786988694448	7.32255972580645	13.3306266864999	2.14130567657092e-32	6.23043476679404e-30	62.8608952368707
ISG20	0.87375213121654	8.50904906451613	8.15041052420326	8.88405299228314e-15	1.60011156362854e-13	22.8687910760571
CCL19	0.871955287148954	8.37078332258065	7.44775619598152	9.36140833187919e-13	1.25233815566207e-11	18.3037638248921
ARHGDIB	0.868030878585596	9.03532748387097	11.5614175031013	5.695644983493e-26	5.89861267125222e-24	48.2516523354531
RGS2	0.867081323591316	9.42322377419355	7.93734834055349	3.75197976497302e-14	6.11755419851272e-13	21.455587103899
SLC7A7	0.86656315172289	7.67192209677419	11.1043574325854	2.29685072922337e-24	1.80505879977326e-22	44.6033825995481
VNN2	0.865401587587947	5.67642516129032	10.9553962367091	7.56183529850874e-24	5.31088553249575e-22	43.4278411046693
FABP4	0.859546812796921	5.50467709677419	9.00691133514762	2.1553685830085e-17	5.63415652805463e-16	28.7847885983408
TNFAIP6	0.857173505622702	7.36093798387097	8.44101590301368	1.19898447600392e-15	2.47399433504868e-14	24.8349916053202
PDE4B	0.85692440615792	6.67576338709677	8.16682348532966	7.9430273444681e-15	1.44338685000851e-13	22.9786644007782
GYPC	0.856259585062238	7.65011277419355	12.1074903859673	6.3842829400232e-28	9.45686420224891e-26	52.6851893082421
C1QA	0.854194924529438	7.54007129032258	9.50460563903941	5.5754831998897e-19	1.83652809822782e-17	32.3811566362196
PKHD1L1	0.85339386673883	5.10314867741936	7.18806225231939	4.87947880165518e-12	5.87484440351006e-11	16.6885699681405
CCPG1	0.851361740934517	7.46938422580645	8.70625915359672	1.85780826255899e-16	4.25953956333998e-15	26.6670033908284
ENO2	0.851092326658244	5.51432709677419	9.61965834236265	2.35967062167486e-19	8.28630885982115e-18	33.2277708852119
CD93	0.850835573696554	8.40039756451613	14.1360016577959	2.09802333409019e-35	1.60980793145576e-32	69.7058315384138
MIR6751	0.848978259666845	7.78698329032258	9.95423936001646	1.87833520842063e-20	7.84758817589891e-19	35.7204637609566
SYVN1	0.848978259666845	7.78698329032258	9.95423936001646	1.87833520842063e-20	7.84758817589891e-19	35.7204637609566
C5AR1	0.844557388297551	6.41184641935484	10.0465163024497	9.27531381138832e-21	4.0626871839452e-19	36.4157078923339
DYX1C1-CCPG1	0.843670291659154	7.47109619354839	8.66421671892489	2.50234336024248e-16	5.64725522323975e-15	26.3743041488927
DDIT4	0.842916187383485	9.79508167741935	9.10606179502514	1.04971266996841e-17	2.89571414974018e-16	29.492450902587
NCF1B	0.84153905285946	5.88009222580645	9.85259691581069	4.07082552088132e-20	1.60995220964175e-18	34.9584838741898
NCF1C	0.84153905285946	5.88009222580645	9.85259691581069	4.07082552088132e-20	1.60995220964175e-18	34.9584838741898
UCP2	0.840094257321542	7.86853256451613	9.92283193388742	2.38645621900672e-20	9.75374188106076e-19	35.4845809346712
LINC00888	0.83880473540201	5.7376255	10.940127456129	8.54088885252242e-24	5.8802215336479e-22	43.3077380100869
KDR	0.836971650730651	7.53361361290323	13.7397212004534	6.41972775174335e-34	2.7052511375924e-31	66.3258316225671
SLFN11	0.836363627397919	6.84205367741936	10.6096342740781	1.16965788189413e-22	6.88858031117455e-21	40.7266210981625
G0S2	0.836208761200316	7.74045777419355	8.36884393746561	1.97952485638246e-15	3.93396827678024e-14	24.3426129314042
XBP1	0.835629371880446	8.17828169354839	12.5643467258695	1.4107936614524e-29	2.63215327324871e-27	56.4498034998105
CD163	0.834251057189247	7.00391248387097	8.98874591776063	2.45786029710238e-17	6.37036728753757e-16	28.6556266163334
SELP	0.833862972517895	8.05467396774194	14.1551050306862	1.77810661064013e-35	1.44862345568852e-32	69.8693017724212
EPDR1	0.83107017679957	6.79702525806452	9.70711010201148	1.22303364324372e-19	4.44162931270724e-18	33.8749513075637
IL24	0.830962986349148	5.65870612903226	8.3466400219784	2.30846646755636e-15	4.55377150391809e-14	24.1916668760459
FICD	0.830933733838472	7.22681367741936	8.5995693004433	3.94929454430579e-16	8.70376086180143e-15	25.92591656177
BEX5	0.830927640868361	6.27927212903226	4.8695735546156	1.78049461340008e-06	8.93574308955061e-06	4.25870595006677
HCK	0.830238523062127	6.84745161290323	11.7299341674386	1.43613797750079e-26	1.6875311686585e-24	49.611578848431
C19orf10	0.829032096939088	8.94982632258064	9.66359850396347	1.69673152052405e-19	6.02758940307096e-18	33.5525548191272
KCNN3	0.828566393649647	5.39338029032258	10.5073918487632	2.60911480840947e-22	1.42342354982893e-20	39.9355215787264
NCF1	0.826730231222563	5.94458753225806	9.94672228375853	1.98918319645926e-20	8.24027567875607e-19	35.6639724593033
SLC2A10	0.826088813518552	7.0531355483871	9.94815309823429	1.96759482730212e-20	8.17856890715835e-19	35.6747234289953
CALCRL	0.822431925551749	6.77454261290323	9.06829275815813	1.38139340273896e-17	3.73067802832517e-16	29.222353764584
E2F5	0.819908170064349	6.1397804516129	9.09448247315882	1.14198098419685e-17	3.13608508255677e-16	29.4095749189594
CTA-292E10.6	0.819504959408258	4.3256194516129	7.63099820341868	2.8525795894703e-13	4.09875942070803e-12	19.4674185627008
CD74	0.818964983462633	8.12141125806452	6.37129550651709	6.71789984455543e-10	5.82655039392403e-09	11.8834269523043
IL6	0.818948957243368	6.74689416129032	6.12823922414953	2.67773423223328e-09	2.12281875997449e-08	10.5386751531022
MIR6787	0.817234458476155	6.10143287096774	10.5137488393012	2.48241329217324e-22	1.36380768348628e-20	39.9846036381473
SLC16A3	0.817234458476155	6.10143287096774	10.5137488393012	2.48241329217324e-22	1.36380768348628e-20	39.9846036381473
ZC3H12D	0.809311990498527	5.37831422580645	7.91265905370566	4.426725505919e-14	7.13207634081518e-13	21.2934204156989
P2RX4	0.806001006675086	7.135146	11.741140041045	1.31006269435502e-26	1.54682330013193e-24	49.702279125876
RASSF2	0.803991138372718	7.64690696774194	11.7721758918414	1.01554555307493e-26	1.22270684052731e-24	49.9536553053097
FLI1	0.799253214865596	6.21227948387097	10.612931574151	1.13971527729512e-22	6.74474118459322e-21	40.75219349469
SLC39A7	0.795317087618019	6.56998112903226	8.74380138229256	1.42295445899313e-16	3.30907991743587e-15	26.9290974206903
IGDCC4	0.795023329123818	5.78619116129032	7.73262104575066	1.46379846090304e-13	2.19354372672785e-12	20.1210904370207
NNMT	0.793397401527447	7.91463003225806	8.05424665878499	1.70718461171971e-14	2.94670191349162e-13	22.2279241167035
C4orf48	0.792649619339708	7.22466767741935	11.3032373622311	4.63127270400798e-25	4.10119333908185e-23	46.1833879649349
PTPRC	0.79245850622407	7.34236258064516	7.40233653447544	1.25307988388478e-12	1.64747312759699e-11	18.0183675620554
FAM107B	0.791972313428343	7.81212967741935	9.58667605196478	3.02095763107694e-19	1.04287041611796e-17	32.9845062656333
TRAM2	0.791860877382879	7.50958087096774	7.24539537993985	3.40056026486521e-12	4.17653735847089e-11	17.0416725156684
EVI2A	0.790800965181301	7.10276919354839	8.55423674835032	5.4319991729345e-16	1.17698131015685e-14	25.6127247854189
C1QC	0.790278661976062	7.715473	8.58301810659975	4.43726290493256e-16	9.70045998742904e-15	25.8114502767894
CSF3R	0.788791641710263	6.61829319354839	10.3274098463244	1.06183525648422e-21	5.3954917887174e-20	38.5517833027057
SMAP2	0.787331761380717	7.99945593548387	9.3440909819387	1.83345367396653e-18	5.65801025825959e-17	31.209377467475
LOC101928916	0.78648013109628	8.52965306451613	8.39450770503002	1.65676646002593e-15	3.34100899748297e-14	24.5173944671717
KISS1R	0.783937271633893	5.02463293548387	8.31587360604186	2.85531076996583e-15	5.51673126709367e-14	23.9829308317133
GZMK	0.783497376270372	6.74426138709677	7.82151991642816	8.12779150704521e-14	1.27096194640878e-12	20.6977035056549
LOC100506098	0.782195730350588	8.22850612903226	7.77180721925687	1.13002092495404e-13	1.72617758917511e-12	20.374711870968
PLVAP	0.780807256599919	8.08919235483871	8.9241930268526	3.91481783515259e-17	9.85397144273579e-16	28.1978734832142
NCF2	0.780557194058573	6.38935780645161	9.61332348642167	2.47442320214122e-19	8.65198533383885e-18	33.1810124538957
FCER1G	0.780037024174641	7.19143653225806	9.99679101820286	1.35717710570267e-20	5.77887903144233e-19	36.0406546215165
CDH5	0.779979471405378	6.81863635483871	10.5753941648312	1.53079775909406e-22	8.86593081280046e-21	40.4612890002148
PDK1	0.779819227253586	6.91707409677419	7.39098092092208	1.34759471043069e-12	1.762255875743e-11	17.9472046745409
SEC24D	0.779404998496597	5.13421380645161	7.7079714633103	1.72184209199744e-13	2.55051773154603e-12	19.9619970276543
HLA-DQA2	0.779211899091944	9.53071977419355	6.09029894662419	3.31098333924924e-09	2.59121818106278e-08	10.332448333482
FMO1	0.778044326778521	7.03494222580645	7.18776519173085	4.88859183624413e-12	5.88291841800309e-11	16.686745641674
HLA-DOB	0.77580407090023	6.32113227419355	13.0270638327933	2.83843162359032e-31	6.24991957767307e-29	60.3078755969286
NEU1	0.775409114198095	8.01534109677419	9.42600002275853	1.00010492389509e-18	3.19523718234246e-17	31.8059453146857
LBP	0.774999033315295	6.26541330645161	10.5746903082528	1.53928212879914e-22	8.88628302478536e-21	40.4558389047386
MPEG1	0.774957330567075	7.71111516129032	10.1524159519721	4.11087257683999e-21	1.93218916635666e-19	37.2175861811027
ITGB2	0.773638605448313	7.2850294516129	9.3845700086978	1.35937841479066e-18	4.2760061564863e-17	31.5038363135376
COL12A1	0.772046198207959	8.21070119354839	7.21583056533576	4.09755288810713e-12	4.98002437286058e-11	16.8593397457224
H1FX	0.771020879788317	9.12605061290323	7.67335070635825	2.1616314770842e-13	3.15794590145934e-12	19.7391294804426
NXPE3	0.770995001202718	5.07273201612903	9.7755217982985	7.29856617234341e-20	2.75709823521244e-18	34.3833984495945
TAPBPL	0.769948890492509	7.12066838709677	9.36223988663119	1.60344136006862e-18	5.00507155573911e-17	31.3413112648466
SLC2A14	0.769662121895487	6.58240798387097	9.91824935639724	2.47121899148632e-20	1.00497609602192e-18	35.450196014195
IFI30	0.769143760298267	9.25251970967742	10.7780049488982	3.09712553378113e-23	1.99703673048359e-21	42.0370981991882
IL7R	0.768750923386857	7.74280691935484	8.19914622653485	6.36868130696418e-15	1.17476935715858e-13	23.1954590011743
GMFG	0.765016260749293	7.52420612903226	11.1560359141336	1.51675658819439e-24	1.23570159240197e-22	45.0128032383121
PPP1R16B	0.7645574478321	6.42936161290323	10.7794413486193	3.06209107137472e-23	1.97990920305475e-21	42.0483186015494
BCL2A1	0.763858265079074	5.30156196774194	6.48726330590796	3.42557450622298e-10	3.10501339726905e-09	12.5392048330982
FAM20A	0.76159570509351	7.32116409677419	8.47789547038101	9.27066600408712e-16	1.93523355862351e-14	25.0876159542597
APOL6	0.760748112033197	6.38963030645161	11.513284272833	8.43019789379941e-26	8.44436339026031e-24	47.8646370464514
GZMB	0.759792604486134	7.09598283870968	7.82429825090922	7.97915541349234e-14	1.24931798501708e-12	20.7157955491563
HLA-DMA	0.758982810752302	8.61020270967742	9.42876963525926	9.79768630279283e-19	3.13436192312251e-17	31.8261677022587
CD52	0.75835036352156	7.56110646774194	8.14960174774721	8.93317113326345e-15	1.60756011069387e-13	22.863380573093
TRAM1	0.757741130555051	9.9098075483871	7.34342875741998	1.82579314399241e-12	2.33268218673907e-11	17.6500387549209
PLA1A	0.756227455649767	5.10109948387097	9.65581715038005	1.79888706171167e-19	6.37197082250652e-18	33.4949810230621
CD48	0.755783757291472	6.55390193548387	11.5963876290684	4.28200444516229e-26	4.57015155651579e-24	48.5332293585227
C4orf26	0.754062246076131	8.56904519354839	4.64807663957721	4.95100103188091e-06	2.30052122091637e-05	3.27948992277965
RNF166	0.753282428889293	5.88324706451613	9.09089473194952	1.17216884212843e-17	3.20817230352305e-16	29.3839089515768
KLHL6	0.753203838474954	5.54830038709677	10.2017956859549	2.80889467515664e-21	1.34876610521618e-19	37.5929289392994
LAPTM5	0.753090537915684	9.07000643548387	9.90015818592161	2.83607012351492e-20	1.14007220211889e-18	35.314530909979
MIR7110	0.752877219315653	7.62339103225806	10.3721401102855	7.49936457677764e-22	3.90814434159962e-20	38.8946048823517
PDIA5	0.752877219315653	7.62339103225806	10.3721401102855	7.49936457677764e-22	3.90814434159962e-20	38.8946048823517
IGLV9-49	0.752758274700824	4.78532725806452	5.50892112921168	7.56093715277095e-08	4.79493681761481e-07	7.30092168323188
UGT2B17	0.752216762884118	3.97437758064516	6.56220051073732	2.20650432986049e-10	2.04354574937932e-09	12.9677447472863
BANK1	0.751605910758316	5.88799196774194	8.59553653349816	4.06305478377114e-16	8.93835481279482e-15	25.8980138958325
GPR65	0.750783281616449	5.77954519354839	9.9618329646242	1.77259033620532e-20	7.44396570570348e-19	35.777552442789
KLRB1	0.749739419688493	5.99427222580645	8.89099161163038	4.97006609032031e-17	1.22576574483874e-15	27.963195763925
C1S	0.747014596187386	9.78722396774194	7.74051371660092	1.38954581673092e-13	2.09316123837134e-12	20.1721039290416
CTH	0.746961263154728	4.40082098387097	8.64612814987014	2.84370374579594e-16	6.36370068713926e-15	26.2486370412569
HYOU1	0.746919110589934	9.34368067741936	9.34235143209683	1.85714898713363e-18	5.71669753079762e-17	31.1967392916092
ADA	0.746187882314027	6.65947017741935	12.2227273803821	2.45149060708642e-28	3.81636190622925e-26	53.6302791137187
AKR1B1	0.745673216068303	8.77110093548387	11.246937189686	7.29593315699013e-25	6.34590399608526e-23	45.7349154357134
TMEM156	0.744697375368336	4.72233708064516	9.15244259999918	7.48611421884407e-18	2.1225999724219e-16	29.8250177263345
VNN1	0.744281966444167	6.74000203225806	7.87109079795932	5.84365038176633e-14	9.29243064285953e-13	21.0211455558693
MIR29B2	0.743302902760238	7.60183719354839	9.10744530977937	1.03919503280452e-17	2.8699396380537e-16	29.502357118167
MIR29C	0.743302902760238	7.60183719354839	9.10744530977937	1.03919503280452e-17	2.8699396380537e-16	29.502357118167
TBC1D10C	0.742850013831259	6.80121264516129	10.9255719228478	9.59134354833454e-24	6.54810133142024e-22	43.193314014
CYP4X1	0.742572068675206	7.117577	7.80459381261849	9.09422465343244e-14	1.41304478547071e-12	20.5875766125222
RASSF6	0.741672533525763	5.41543174193548	6.85040357735698	3.93128313338022e-11	4.08696261433203e-10	14.6501843084425
BTK	0.741585802513677	6.00188996774194	10.1403168634596	4.51233051811211e-21	2.1087164472883e-19	37.125757693581
SEC14L1	0.741124141559928	7.11896548387097	8.05569247931598	1.69056207821e-14	2.92007263275836e-13	22.2375228523333
SLA	0.739302471285107	7.27930420967742	11.8379956988267	5.91290629499971e-27	7.44934756474681e-25	50.4875954783963
LBH	0.738296330506945	6.68786716129032	12.3033177441508	1.25294217394732e-28	2.00151370414682e-26	54.2930653278259
MERTK	0.737327513380237	5.45683412903226	10.8954497429376	1.21910128873677e-23	8.23095430884406e-22	42.9567315179066
RUNX3	0.736846944494555	6.99023632258065	10.5020330399855	2.72090239663171e-22	1.48110413087028e-20	39.8941573430277
CHI3L2	0.735723599134039	6.2306105483871	8.13318852180691	9.99005205048605e-15	1.7835417250981e-13	22.7536554237557
CCR1	0.735069899873716	6.21941430645161	9.9828061580347	1.51027115868996e-20	6.38625214351928e-19	35.9353447920312
RP11-732A19.1	0.734315433880572	4.32281016129032	9.41948539299502	1.04960592010487e-18	3.3359451616753e-17	31.7583915588433
BTN3A2	0.731759133441571	8.05072603225806	7.09549844084866	8.70498431143082e-12	1.00690261029664e-10	16.1227265587657
RP5-1092A3.4	0.730724594984665	4.33092422580645	7.19809918813563	4.58121414207753e-12	5.53755958687028e-11	16.750241018154
CLMP	0.730142055445312	6.30102729032258	10.5942734291812	1.31979199596547e-22	7.71699429985457e-21	40.6075379698497
TIMP1	0.729508656563835	10.3497266129032	7.4930739379072	6.98996217416337e-13	9.51234217698925e-12	18.589729308889
MPPED2	0.729491358770824	4.68034562903226	9.54664370991918	4.07485517058222e-19	1.37849059782154e-17	32.6898514376471
CD53	0.728489121414397	6.31874806451613	8.84568448179665	6.87777899641378e-17	1.66106518232558e-15	27.6437885774673
SIDT1	0.72808521558723	4.9567014516129	9.32911162165411	2.04773469112464e-18	6.24827510434175e-17	31.1005925907923
AQP9	0.727554284082023	6.35287970967742	8.155339282295	8.59044310975242e-15	1.54951306306612e-13	22.9017706772306
GIMAP2	0.726099671657949	6.44429567741935	7.7655190206561	1.17800512368803e-13	1.79275362565748e-12	20.3339550680835
MARCKSL1	0.725744474712845	7.94915461290323	11.2801511887772	5.58066054745288e-25	4.88877865377405e-23	45.9993769081326
LCP1	0.725406966744842	8.60847338709677	10.5410836255604	2.00375453466387e-22	1.11812247903469e-20	40.1958139025973
NEDD9	0.72524544470503	6.09773419354839	11.7173870660906	1.59169351329427e-26	1.86136751954187e-24	49.5100619980118
DOK3	0.7252255024355	6.16164151612903	10.5137135338405	2.48309978786218e-22	1.36380768348628e-20	39.9843310074229
RGS5	0.723251317277044	8.4669045	7.39888684624652	1.28107908907405e-12	1.68066849254207e-11	17.9967411193956
CD97	0.722588578387152	7.16771912903226	9.43283543932412	9.50656013808535e-19	3.04521410661788e-17	31.8558602112151
PDGFRB	0.721201466113416	8.32250264516129	11.044100740548	3.72238849445371e-24	2.78222927195545e-22	44.1270321119652
VIM	0.720860905646759	9.24319774193548	8.39966571145249	1.59848294261035e-15	3.23951257050909e-14	24.552563383592
FYN	0.720819215226411	6.6568605483871	11.1821924766992	1.22904745119853e-24	1.02623412011253e-22	45.2203354254296
LURAP1L	0.72056883456612	6.52983241935484	11.1309662839817	1.85517111715123e-24	1.4866307303047e-22	44.8140888537667
PIP5K1B	0.719425487702208	4.46911537096774	10.9710299065169	6.67505764872756e-24	4.75641644293149e-22	43.5508906463745
KYNU	0.719228996933063	8.01408406451613	9.22349857509393	4.45180170789099e-18	1.30307168314448e-16	30.3363882999815
WFS1	0.719096555415241	6.53504429032258	10.5120458879045	2.51574223630981e-22	1.37863802685309e-20	39.9714538457373
C10orf10	0.718411958325816	7.15099127419355	11.6703422753478	2.33971180775559e-26	2.69740076855446e-24	49.1298011229092
RGS18	0.717838002285168	5.17090825806452	8.3605496529343	2.09658644801854e-15	4.15593425596278e-14	24.2861973334263
LOC101926921	0.716634302423478	8.18702414516129	12.0365432641761	1.14908394265325e-27	1.60484346527932e-25	52.1049113584845
CD2	0.713783774730886	7.24378874193548	8.71635101135974	1.72941093482384e-16	3.99136285722658e-15	26.7373907567228
ZNF215	0.713110122677246	4.96874974193548	11.0305914431602	4.14731565443401e-24	3.07165278515217e-22	44.020390039669
EMP3	0.710110659690907	8.56995174193548	7.10627306755939	8.13991372370149e-12	9.46804916050687e-11	16.1883211252804
WIPF1	0.709517256599916	6.17015512903226	12.0186442760596	1.33248370288383e-27	1.83995673345671e-25	51.9587085792114
CXCL3	0.708949446148294	6.26151406451613	5.62278483992416	4.17463111812909e-08	2.75762592319441e-07	7.87528280377027
ELTD1	0.708749837633041	7.86580758064516	9.77005372715418	7.60654362138882e-20	2.86900513349327e-18	34.3426894032267
LCK	0.708561040351191	6.30177551612903	10.2874103373663	1.44828757918118e-21	7.20928650158191e-20	38.2458297553773
SLC15A2	0.707821614649103	5.23020248387097	8.06016718724052	1.64012376904831e-14	2.84098263921401e-13	22.2672373594312
CRELD2	0.707576320885199	9.42418019354839	8.57428287765241	4.71839992498116e-16	1.02691373612168e-14	25.7510930416363
TXNDC15	0.707280607673342	8.48441153225806	9.49531577936295	5.97491083068035e-19	1.96280639264326e-17	32.3130396419647
MAN1A1	0.707027129111797	7.66897780645161	8.84126062621253	7.09907693751403e-17	1.71281875054078e-15	27.612653221649
NID2	0.706765375548737	6.96617409677419	9.12113322098184	9.40608235786373e-18	2.62736067324054e-16	29.6004117644966
FBN1	0.705868181490168	8.06531906451613	8.81990224766795	8.27082529657861e-17	1.98183569680076e-15	27.4624624675719
C8orf4	0.70558560286247	6.47806648387097	7.65852411941103	2.38231895393575e-13	3.46172755963993e-12	19.6438934887223
FMOD	0.704436424920319	9.44950932258065	11.6300708171635	3.25218549540099e-26	3.61126450665241e-24	48.8047591378633
TDO2	0.704390994647905	4.33438661290323	11.3733478527276	2.62631999837866e-25	2.44068011712444e-23	46.7431621513345
RAMP3	0.704239767274036	7.6531574516129	11.6568034998865	2.6137407445957e-26	2.971276164589e-24	49.0204773031689
INHBA	0.703973029045645	6.55528225806452	7.11989954041052	7.47675626821487e-12	8.75608049599615e-11	16.2713798667399
CLIC4	0.703726951710872	7.62773167741936	7.55337863218724	4.73002648492084e-13	6.60231737966592e-12	18.9721264150877
VCAM1	0.702331727103258	7.71034874193548	7.77183282156836	1.12982955814749e-13	1.72617758917511e-12	20.3748778571152
HERPUD1	0.701059813879367	8.40445775806452	10.7634796339317	3.47459677585761e-23	2.21730077803488e-21	41.9236721154747
SFRP2	0.700876473931081	7.96036037096774	6.92657914523284	2.47027043194723e-11	2.65855920859631e-10	15.1038048382797
ZMYM6NB	0.700825597450241	7.18976335483871	10.3668659735248	7.81355498860347e-22	4.054588056825e-20	38.8541455665625
SOCS3	0.698284435925183	6.5747779516129	8.74923948663489	1.36896242462081e-16	3.19263460116003e-15	26.9671189921205
SLC7A11	0.697754211918936	8.30618777419355	6.92667317143188	2.46884862828642e-11	2.65819952968936e-10	15.1043670297926
SERPINA1	0.696892022671235	5.66428227419355	12.3508870777988	8.42500237252836e-29	1.39132083099301e-26	54.6849788180766
6-Sep	0.695967031691614	5.91885751612903	9.54322080064001	4.18033977140864e-19	1.41121110984805e-17	32.6646884880109
MIR3652	0.692420389079329	10.7247285483871	7.57656708864575	4.06823408255722e-13	5.71446604665408e-12	19.1197284251011
SPATS2	0.691085583919656	6.40430975806452	8.949352876891	3.26602231343163e-17	8.33244795016519e-16	28.3760546386105
FLJ32255	0.690629465391789	5.23560603225806	10.0186171256456	1.14848997137669e-20	4.9506602099502e-19	36.2051615326167
LGALS1	0.689981611642306	10.8271118709677	6.94971156083642	2.14367542434175e-11	2.3296385525272e-10	15.2422838206918
ADAMDEC1	0.688609351734916	6.90306577419355	6.07102235586907	3.68666842095979e-09	2.8677868515811e-08	10.2280548226227
TMEM140	0.68830355102532	6.20155209677419	11.4742192707503	1.15836640331297e-25	1.12795351646902e-23	47.5510079071553
KCNA3	0.688015478381139	4.99519712903226	8.43650315342819	1.23726258441267e-15	2.54565787738804e-14	24.8041266018596
SMPDL3B	0.687607381381919	6.23505211290323	10.7807801635104	3.0297918531431e-23	1.96422129131752e-21	42.0587773316569
FAM198B	0.686719752540743	6.8367349516129	9.96564799239393	1.72171795923352e-20	7.25526011062523e-19	35.8062422377257
RABAC1	0.686686563232914	9.64017690322581	6.86068647590079	3.69305564176857e-11	3.86064897093522e-10	14.711203051908
OGN	0.685494391123935	7.01735312903226	4.72176709777523	3.53789516152733e-06	1.68754285017349e-05	3.60089332270488
ITGA4	0.685277983643032	4.47762648387097	8.82790428493975	7.81092401201261e-17	1.87531231608644e-15	27.5187068763625
GPSM3	0.684040140417344	7.15614372580645	11.1056146704153	2.27380167637632e-24	1.79270925071979e-22	44.6133333721518
IGLV4-3	0.683021546094171	7.05127938709677	9.55121260323174	3.9381607823567e-19	1.33870080224729e-17	32.7234465494308
ADAMTS1	0.681643820434179	6.7842395483871	7.22713842919768	3.81575385394259e-12	4.64909471307133e-11	16.9290152554157
GPR116	0.681373954236569	6.99039924193548	11.6208278545193	3.50729742597683e-26	3.8440294344529e-24	48.7302183471649
CHN1	0.680901259245894	8.25511277419355	10.170834042575	3.56687227161084e-21	1.69277524641632e-19	37.3574788849937
SERPINB9	0.680586754465092	7.33218696774194	8.1690595469395	7.82270224834665e-15	1.42363861244855e-13	22.9936443132451
MS4A4A	0.680325360514764	6.42307187096774	7.755928695658	1.2550872641135e-13	1.89941720261288e-12	20.2718384190523
TSPAN11	0.678731440254979	7.10895316129032	11.5779837220608	4.97586200378964e-26	5.21952975255891e-24	48.3850006630522
MLKL	0.678338351073427	8.09738858064516	10.5956301157382	1.30579419465545e-22	7.65345705313523e-21	40.6180522845727
QPRT	0.677607085513261	5.97367508064516	11.3013992264825	4.70057412104627e-25	4.1475354546026e-23	46.1687311763585
CMTM7	0.677359857177222	7.06798382258065	10.3752603097849	7.31943561197789e-22	3.83071361439725e-20	38.9185454466957
TCIRG1	0.677282837813458	7.53906061290323	8.65755397880395	2.6230797270297e-16	5.89794771005823e-15	26.327997322905
MNDA	0.676122430693366	7.30939225806452	6.54442203641108	2.45000940970694e-10	2.25709310149443e-09	12.8657384597276
MIR155	0.675291158818933	4.50211296774194	6.77995960354931	6.02211290472808e-11	6.12511283830457e-10	14.233987587857
MIR155HG	0.675291158818933	4.50211296774194	6.77995960354931	6.02211290472808e-11	6.12511283830457e-10	14.233987587857
TPST2	0.675152848036562	8.50942964516129	9.73220190500341	1.01228025230884e-19	3.74298663338583e-18	34.0612179841685
SSR3	0.674173365806721	6.93328274193548	8.2234686537493	5.39143332314148e-15	1.00283121652132e-13	23.3589568295921
DDX6	0.674119506284201	6.51964558064516	5.48904063143737	8.37916157924933e-08	5.2768639051387e-07	7.20162713896802
GPX7	0.672422625533706	5.99761987096774	7.77273996646234	1.12306963660646e-13	1.71985870854001e-12	20.3807593404428
GAS6	0.671790528594622	8.76070774193548	9.22784040140305	4.31233162875515e-18	1.26376135897368e-16	30.3677082427097
MGP	0.670744993084367	6.48636680645161	9.84929049008013	4.17426894468148e-20	1.64819559413506e-18	34.9337649226599
IFNAR2	0.670278913945517	7.07768432258065	9.548407164875	4.02154595596434e-19	1.36325387946913e-17	32.7028171008246
FAIM3	0.670056903902823	6.92567288709677	9.93551379192461	2.16664369903463e-20	8.94509098785564e-19	35.5797807319212
DAB2	0.669300642852845	8.01172712903226	10.6347092721761	9.60221144229314e-23	5.75214828090899e-21	40.9211843186482
MAST1	0.668935749594084	6.83366490322581	9.58936033890758	2.96087253201254e-19	1.02502387471556e-17	33.0042876486692
EDEM2	0.668841497985444	6.92258235483871	9.17451943087593	6.37131536869128e-18	1.82343464784758e-16	29.983656819941
GUCY1B3	0.668747911479946	6.25003090322581	11.2066909291038	1.0090950906569e-24	8.59348192012035e-23	45.414898021189
SH3KBP1	0.668290674424197	7.98192217741935	10.9442624231893	8.26393295144804e-24	5.7217786194431e-22	43.3402560731336
SPCS2	0.667845876480841	10.5010987741935	7.71744996810401	1.61769483784865e-13	2.40353067062971e-12	20.0231325344283
SH2D3C	0.666613565457937	5.92826683870968	9.85498124738208	3.99781426097897e-20	1.586210687542e-18	34.9763119032825
SLAMF1	0.666147118888685	5.37862696774194	10.7866593181969	2.89192120750748e-23	1.87982569767793e-21	42.1047118398562
FXYD5	0.666068271092666	8.63537103225806	8.0966233865308	1.28095644937982e-14	2.25236378268289e-13	22.5097270804749
SEC24A	0.665875658187502	7.78390187096774	8.5404973086765	5.98180758187296e-16	1.28925360765923e-14	25.5180038541667
CEACAM1	0.665737546454986	7.95246464516129	8.14902556055231	8.96832750061146e-15	1.61054292757123e-13	22.8595262431254
PDGFD	0.661762379577846	6.56414383870968	11.1893286414981	1.16046355595415e-24	9.74669751583345e-23	45.2769911007641
STK17B	0.661058529376389	5.05977585483871	9.13008773671126	8.81191658256361e-18	2.47269865894876e-16	29.6646041471336
PTGS2	0.661049899272357	5.46243943548387	5.02325720896606	8.56683490287719e-07	4.53993954599353e-06	4.96107392836398
CTHRC1	0.659700601960427	9.05763416129032	7.16539690802192	5.62517451011366e-12	6.69351948401597e-11	16.5495309312351
ITGAM	0.659658789464189	6.38155803225806	10.0819148886163	7.06972841711291e-21	3.16467458319884e-19	36.6832767787235
TCF4	0.658565775753214	8.78875069354839	9.68157847670046	1.48218840645738e-19	5.31955460238252e-18	33.6856825408353
FERMT3	0.658196525948643	6.61728022580645	10.9495832580963	7.9206589562294e-24	5.54695775212616e-22	43.3821079568827
ENG	0.65595787299296	7.17190912903226	9.13134079955435	8.7317957888695e-18	2.45868457230138e-16	29.6735898883702
SFMBT2	0.654639613626798	5.32409327419355	11.3861082764553	2.36834406504135e-25	2.21780449401056e-23	46.8451961060659
IL32	0.654367237356428	6.97730616129032	8.39716425793398	1.62649050014968e-15	3.28266344460431e-14	24.5355059880815
PKIG	0.654288788862828	8.065203	10.7307729193017	4.50047113149278e-23	2.8276610520518e-21	41.6685246532381
EMCN	0.653217080401706	6.87971635483871	9.78643027983775	6.72068280251558e-20	2.56256175314014e-18	34.464646468773
BMF	0.653101750556259	6.30321770967742	11.0136959970923	4.74728449150389e-24	3.47390360050439e-22	43.8870975593256
LINC00582	0.652552628540497	5.488414	9.99287545650544	1.39841562271657e-20	5.94411760605489e-19	36.011161772611
PTPRCAP	0.652426456792355	6.90098112903226	9.38002567166425	1.4058593467371e-18	4.41653062899763e-17	31.4707438504835
SERPINH1	0.652145179505679	8.65995680645161	7.470708410157	8.07515070235796e-13	1.09161923847528e-11	18.4484471051992
TXNIP	0.650858141199114	10.4778637741935	7.58673993093673	3.80756969741763e-13	5.36682877592758e-12	19.1845799382238
Igk	0.650681505803115	6.50031819354839	6.7515587283016	7.14563221024887e-11	7.22276248348604e-10	14.0670913469148
PDIA4	0.650069947381091	8.01937159677419	9.7521015680704	8.71128068188503e-20	3.23575092926979e-18	34.2091225926523
ECM1	0.648939619941064	10.6778250322581	6.48523839592757	3.46635786341937e-10	3.13318241641394e-09	12.5276769357256
HBG1	0.647400329544765	7.13437038709677	5.80062605333807	1.62076460943063e-08	1.13994554875091e-07	8.79143751551015
HBG2	0.647400329544765	7.13437038709677	5.80062605333807	1.62076460943063e-08	1.13994554875091e-07	8.79143751551015
LOC100129518	0.646850456732214	7.81339420967742	9.32815966255687	2.06216296057369e-18	6.28445447872587e-17	31.0936824642585
WNT2	0.646254183053692	5.27996674193548	8.47985908658135	9.14440060523134e-16	1.91187592123575e-14	25.1010859362761
KRT19	0.64563018521859	7.31764967741935	9.40438800598327	1.17386537932819e-18	3.7019927401497e-17	31.6482576937226
C1QB	0.645534537855553	6.97597829032258	6.94766752942856	2.1707339749915e-11	2.35694842660006e-10	15.2300339285187
PREX1	0.644960922184134	6.47751459677419	11.6164603541208	3.63468321330529e-26	3.9307651511679e-24	48.6950042544399
PRKACB	0.644146029226051	6.24897767741935	6.84433526912867	4.07889229003078e-11	4.23141793126665e-10	14.6142065866419
ARHGAP25	0.644110402910579	6.51224809677419	11.3068585450701	4.4977088121178e-25	3.99740003916259e-23	46.2122651654418
MOGS	0.643552842624328	7.34992058064516	8.58728624228456	4.30599325823779e-16	9.43035674055465e-15	25.8409552789939
NCKAP1L	0.643363139695713	6.73185629032258	11.4263338620526	1.70908438822425e-25	1.63810711892506e-23	47.1671494903559
DENND3	0.643308752781286	5.85011451612903	13.0023484343359	3.50061700805535e-31	7.63915895481078e-29	60.1007469934687
MUC1	0.643229069096155	6.72212003225806	8.02634538742344	2.06153349910683e-14	3.49902362858819e-13	22.0429095591053
KMO	0.642398101509411	4.81549764516129	9.06283324501573	1.43724756448512e-17	3.87021009788535e-16	29.183364993426
WFDC1	0.641048585603459	6.69421183870968	9.70026935533388	1.28769352899511e-19	4.66951298845243e-18	33.8242140364884
CCR7	0.636058809309039	6.27275051612903	6.37320913187687	6.64412647970315e-10	5.76665821343838e-09	11.8941746408371
PLA2G7	0.636039850862947	5.58199780645161	7.43111893519727	1.04181005143614e-12	1.38310045992127e-11	18.1990816541014
NCEH1	0.636030601359072	4.59761235483871	8.32354927356132	2.70793484585592e-15	5.24442437143934e-14	24.0349610042319
IL19	0.635914996091167	6.20887074193548	6.36996252698962	6.76976222729627e-10	5.86528743698504e-09	11.8759418688737
TMEM176B	0.634561207829692	6.66673733870968	10.3634244554422	8.02559346030281e-22	4.15579512210299e-20	38.8277501213405
EBF1	0.634391107402728	6.54521169354839	9.30239573198957	2.4933615836333e-18	7.47733134547012e-17	30.9068162878624
HAS2	0.63405532142642	6.19508680645161	6.60984462743426	1.66507955894974e-10	1.58659686160977e-09	13.2421385581943
UBE2J1	0.632561419207414	8.4112245483871	7.76384573296479	1.19110907882918e-13	1.80931615883555e-12	20.3231134386678
C11orf96	0.63176733237116	7.37279235483871	5.68049810906724	3.07847755173277e-08	2.07504329404029e-07	8.1700612190388
PLCG2	0.631042028684827	4.98906711290323	10.0842761485465	6.94271369911365e-21	3.11924385147126e-19	36.7011418523007
CDC42EP3	0.628589870106437	6.80481532258065	10.1513848342666	4.14365537057445e-21	1.94385951846853e-19	37.2097581720339
ARMCX3	0.627017397919293	7.35404125806452	8.12930994177111	1.02573335569125e-14	1.82992328076276e-13	22.7277473860702
PPCDC	0.626023242528112	6.34601548387097	8.03361498195503	1.96275554574579e-14	3.34495636512969e-13	22.0910740905426
GANAB	0.625994380299481	9.0623964516129	9.35889476267378	1.64356898709186e-18	5.11725727560665e-17	31.3169830802941
ZBTB38	0.625412099344523	6.33314935483871	7.26007613099855	3.09926376710241e-12	3.83734071589412e-11	17.1324086161817
KCNJ8	0.62519548529677	5.59709298387097	11.9464091079187	2.42021207067562e-27	3.28624462329905e-25	51.3694790007863
FPR1	0.624644587166995	5.85102180645161	10.7284789484632	4.58281681148953e-23	2.8573629002453e-21	41.6506424962086
F13A1	0.62404986289012	8.77304235483871	9.34389903545144	1.83605348361881e-18	5.65888817063397e-17	31.2079828734515
ALOX5AP	0.623623024836133	7.72183458064516	8.74831670959838	1.37797904203814e-16	3.21059921510527e-15	26.9606662115191
TNFRSF1B	0.622330257381679	6.96751564516129	8.75554456394019	1.30889915174669e-16	3.06719119538263e-15	27.0112200132235
ANGPT1	0.622103432557576	5.98241974193548	7.98319278828207	2.75753563209445e-14	4.59733481473536e-13	21.7575922229244
ERN1	0.61905996091166	6.26971035483871	7.35732326151181	1.6709840866463e-12	2.15063307328711e-11	17.7367299561321
GPR34	0.618706440555655	6.26568870967742	6.43191114403916	4.72956557978376e-10	4.18975398098931e-09	12.2250701991107
CYFIP2	0.618498061519035	5.91474801612903	11.0797378343884	2.79811187865573e-24	2.15843416009293e-22	44.4086211235463
SEC11C	0.617448603343552	7.02607330645161	8.90904672785023	4.36539691171648e-17	1.08429538535836e-15	28.0907506753472
CYSLTR1	0.61744047808047	5.52072061290323	7.78365635357303	1.04478828153897e-13	1.60905295457428e-12	20.4515720674068
HSPG2	0.616901411991098	7.51712667741935	6.90238457744899	2.86420970223288e-11	3.04498257208673e-10	14.9593289638296
GLRX	0.616692929220036	8.81707090322581	7.39377194289677	1.32373278890132e-12	1.73456766485999e-11	17.9646882518563
SOX18	0.61619302303205	4.67889748387097	6.27024346816258	1.19945470851092e-09	1.00054172459779e-08	11.3194142730262
CLEC1A	0.615872584641286	6.13965706451613	9.72754826336579	1.04843771939163e-19	3.83605782928903e-18	34.0266528164101
TMPRSS2	0.615421486258946	7.3515919516129	9.4612531376241	7.69797641781602e-19	2.48214039086862e-17	32.0635914573138
FFAR2	0.615025920380053	5.19271667741936	6.57459084383061	2.05101165751453e-10	1.91404260867937e-09	13.0389595275355
PIK3AP1	0.613740555054426	5.73435132258065	11.1332336414785	1.82169855509441e-24	1.46708612031112e-22	44.8320532273421
PLAUR	0.613331771603825	7.67239990322581	6.70254901010404	9.58789762348311e-11	9.51818870087533e-10	13.7803145714753
CHAC1	0.612911001262855	6.92432148387097	6.63639717148841	1.42239127776989e-10	1.37084642034597e-09	13.3957092355695
TSPAN13	0.612397945757406	9.24074987096774	10.6321096264718	9.8007464468833e-23	5.85672478993337e-21	40.9010031125242
ESAM	0.61185966323892	6.79198922580645	11.1631416318197	1.43254792906253e-24	1.18286837615599e-22	45.069161255519
MEF2B	0.611497008839978	5.75040787096774	6.97114175995239	1.87922246273011e-11	2.0633457417604e-10	15.37087334008
MEF2BNB-MEF2B	0.611497008839978	5.75040787096774	6.97114175995239	1.87922246273011e-11	2.0633457417604e-10	15.37087334008
APP	0.611441438450903	8.82474974193548	9.95490768856741	1.86878218339628e-20	7.83446060795684e-19	35.7254873540886
HBD	0.610316078537494	5.25504138709677	7.22229843547253	3.93395262045366e-12	4.78595002471418e-11	16.8991832309136
HSD17B11	0.610274798845389	7.42671248387097	8.9990521529432	2.28142256343486e-17	5.93394010391793e-16	28.7288885650387
SLC1A5	0.610144194479522	7.56861964516129	9.24853616700773	3.70485486219603e-18	1.08834564527564e-16	30.517112891712
ERO1LB	0.609739008960249	4.83371022580645	9.1074618158641	1.03907018455656e-17	2.8699396380537e-16	29.5024753099543
FAP	0.60917108064225	7.29080225806452	7.65837171661508	2.38469912256093e-13	3.46312722843207e-12	19.6429152071732
CFHR1	0.60877849058873	9.86120864516129	8.38099332625317	1.81963670632717e-15	3.64240300895515e-14	24.4253136090065
ST6GALNAC4	0.608088335137411	6.51193217741935	7.44948980141296	9.25757823874383e-13	1.24116549497059e-11	18.3146811002897
RAI14	0.606136213241931	8.13743680645161	8.91775995281603	4.10026585080315e-17	1.02573794943173e-15	28.1523621795795
MYO1F	0.605405192735583	6.90460661290323	10.2101138985503	2.63411862229044e-21	1.26983221395268e-19	37.6562458695228
PLD3	0.604409865295565	7.876295	7.0259861991064	1.33994049475663e-11	1.50572347734928e-10	15.7012723928386
SH2B3	0.604069056467614	6.65431019354839	10.8112083591597	2.38054734814155e-23	1.55569405711036e-21	42.2966384544754
GNE	0.601926685308799	6.71697177419355	7.15191808732729	6.12071855794408e-12	7.25844164360559e-11	16.4669949515539
GNG7	0.601746592699504	5.70609712903226	8.85441822479826	6.4607598202631e-17	1.56654197189534e-15	27.7052844112442
P2RY13	0.60138716880149	5.15230538709677	7.71848087678784	1.60674953231464e-13	2.39017439557529e-12	20.0297848707033
ASS1	0.601204115701485	9.79152148387097	6.4675086883882	3.84440077441967e-10	3.44558120013169e-09	12.4268579749416
ARID3A	0.600593289734798	5.7567485	10.312614019517	1.19109860138672e-21	6.01480184225059e-20	38.438543567021
RPN1	0.599217306512724	9.36123487096774	7.52360517549799	5.73740849751777e-13	7.91354407944875e-12	18.7830658734512
FAM117A	0.598713373624392	7.7966274516129	10.0182832951475	1.15142810815799e-20	4.95458704075517e-19	36.2026440211483
KIAA0040	0.59763627518191	6.31784864516129	13.5729943911017	2.68945267376133e-33	9.2660636308391e-31	64.9105112630077
VAV1	0.597493923867939	6.03758464516129	9.48611573507387	6.3984452331376e-19	2.09070053399888e-17	32.245617192045
SLC38A5	0.597114488544108	7.40516183870968	9.3197982378619	2.19330414454572e-18	6.65919833501144e-17	31.0330051370955
MIR143HG	0.596762515485	6.65606719354839	11.2118104262864	9.68337377747449e-25	8.30425749106154e-23	45.4555788679326
NUP210	0.596759923026037	6.66894561290323	9.54654782371178	4.07777383177846e-19	1.37849059782154e-17	32.6891464792408
DENND1C	0.596718019123214	6.45092535483871	9.11999598196514	9.48433086145675e-18	2.64619327151672e-16	29.5922618147887
CCL3	0.596239117204878	6.03145232258065	5.51549238428935	7.3079948158198e-08	4.65021351974621e-07	7.33380713439321
CCL3L1	0.596239117204878	6.03145232258065	5.51549238428935	7.3079948158198e-08	4.65021351974621e-07	7.33380713439321
CCL3L3	0.596239117204878	6.03145232258065	5.51549238428935	7.3079948158198e-08	4.65021351974621e-07	7.33380713439321
HS6ST2	0.596146640206864	5.66677651612903	6.17057211716872	2.1106013770282e-09	1.69409550922647e-08	10.7699619285366
DHRS9	0.596015063443377	8.35005422580645	6.89002035206483	3.08875483265658e-11	3.2666489340095e-10	14.885640097344
ECSCR	0.595573003187202	7.23625751612903	11.3147164655234	4.22092150798653e-25	3.79277730061393e-23	46.2749414720446
PLEK	0.595277349209211	7.4520774516129	10.1807485693232	3.30430908099039e-21	1.57735582516574e-19	37.4328359180122
C17orf62	0.594971115521073	7.29160974193548	9.06277937148492	1.437809733186e-17	3.87021009788535e-16	29.1829803268114
SLAMF6	0.59495562751819	6.44569248387097	7.76076765862822	1.21559128534863e-13	1.84281579302588e-12	20.3031739735912
BTN3A3	0.594928324613632	7.14056125806452	6.37132935913521	6.71658782098541e-10	5.82655039392403e-09	11.8836170606634
GIMAP4	0.594696546996224	7.30840425806452	10.0728165132582	7.58110039855779e-21	3.37503961459291e-19	36.6144590574306
SELPLG	0.594098032653792	6.5603500483871	11.0592473413623	3.29729473418004e-24	2.49502107114843e-22	44.2466661904668
MGAT2	0.593877703409703	7.90129506451613	9.52951796049731	4.63046377034688e-19	1.54397223753135e-17	32.564003568081
FUCA2	0.593770767935526	7.93994903225806	9.00347563670121	2.20960128807869e-17	5.76359285826374e-16	28.7603479860315
IGHE	0.591970990438384	6.56975709677419	5.5411494410233	6.39693237777123e-08	4.11224156352201e-07	7.4625142977096
NLRC3	0.591590970593542	5.47960209677419	6.68292698222851	1.07810007105594e-10	1.05822666010756e-09	13.6659347779899
DOCK8	0.591575386072526	5.64551824193548	9.3238998732368	2.12797135402902e-18	6.46887411241583e-17	31.0627661415227
FTL	0.591469514402558	11.9803557903226	9.33917651443974	1.9011821681871e-18	5.83021246833889e-17	31.1736762762019
THY1	0.591130865957065	8.17238396774194	9.04722610876236	1.60956991513859e-17	4.30675981322793e-16	29.0719827602683
SHC1	0.590230902038602	8.83692170967742	8.41916515245305	1.39591139683269e-15	2.84786898580866e-14	24.6856392679009
RPN2	0.590187243370028	10.8476842903226	9.56206345733042	3.63149000878382e-19	1.24136010216343e-17	32.8032679901797
MMP14	0.59018471435444	7.36140333870968	9.78965467228879	6.55873948617185e-20	2.50634592142819e-18	34.4886713664818
FDCSP	0.589086200012023	13.3973854193548	9.1800239127633	6.12004261038149e-18	1.75976425223922e-16	30.0232448229503
FAM171A1	0.587959443141503	7.21729264516129	9.77959245345227	7.0773658359141e-20	2.68599221111144e-18	34.4137117208902
LSP1	0.587798864032715	7.52829867741935	7.07448852510283	9.92014452567299e-12	1.13990715727303e-10	15.9950271146392
AIM2	0.587572661013889	7.04683296774194	7.06283774519282	1.06644419952195e-11	1.22084134334969e-10	15.9243307868551
KDELR3	0.586666766492265	7.3962375483871	8.26963808310834	3.9265758739797e-15	7.46271333156281e-14	23.6701649202166
CFH	0.586284467797215	9.08399237096774	8.42683232021953	1.32341316647655e-15	2.70447668911818e-14	24.7380176147427
RAMP2	0.585717927716644	6.85910961290323	9.02995869119271	1.82416534367173e-17	4.82515423860182e-16	28.9488817659137
SULF1	0.584149250105238	6.90301748387097	7.96012091661472	3.22024067051634e-14	5.31078962402765e-13	21.6054603942875
APOE	0.583800417944548	7.55457919354839	7.43933245193968	9.88250311215065e-13	1.31700250034937e-11	18.2507409839854
GNLY	0.583798885681641	5.4824594516129	8.05315736493348	1.71981479185087e-14	2.96640743314236e-13	22.2206930884831
LOC153684	0.582603195622106	7.36888729032258	9.47130444828613	7.14374585295305e-19	2.32127047399589e-17	32.1371481753595
AIF1	0.580651849179146	7.83562129032258	10.2312664874325	2.23685688959234e-21	1.08689899082557e-19	37.8173709895953
PMEPA1	0.580261145589033	8.09708841935484	7.66716242712928	2.25117397987587e-13	3.28483243236694e-12	19.6993649074008
MEOX1	0.579887802633953	6.81177687096774	8.85038516355653	6.65012132765178e-17	1.60926351850631e-15	27.6768824205129
GIMAP6	0.579403045883698	7.20494225806452	9.06496897110614	1.41513602909215e-17	3.81758716192508e-16	29.1986155266155
CLDN10	0.579282332972522	4.81508479032258	9.91633173393796	2.50757019088846e-20	1.01806516670274e-18	35.4358097573857
GZMA	0.578466038246435	5.96978112903226	5.97924779527653	6.12847844860562e-09	4.57921558429746e-08	9.73462811350422
CCL5	0.578068391364483	6.63885619354839	5.58952299114349	4.97037218981688e-08	3.23776297151691e-07	7.70650745732922
CSF1R	0.578018293342954	7.92463	8.74943542220969	1.3670554394344e-16	3.19123228225561e-15	26.9684891801094
CD34	0.578017871790241	6.90081648387097	10.4178747401744	5.25150818782481e-22	2.77218383625542e-20	39.2458629528661
EDEM1	0.576181392747605	8.67686587096774	8.53672046178076	6.14236829952139e-16	1.31920583135854e-14	25.4919824192893
CREB3L2	0.576057424379095	6.93109674193548	10.6314016085808	9.85552163020128e-23	5.87509278448169e-21	40.8955071232447
KDELR1	0.575978219676474	9.0027435	8.31983077380688	2.77836690084251e-15	5.37231530249144e-14	24.0097510328811
LOC100506076	0.575235499428703	5.42998993548387	6.86454759832942	3.60731878989458e-11	3.77748408499629e-10	14.7341323565369
LOC100506123	0.575235499428703	5.42998993548387	6.86454759832942	3.60731878989458e-11	3.77748408499629e-10	14.7341323565369
FKBP2	0.574712556978765	8.61601512903226	7.22732173650815	3.81134670031266e-12	4.64874652553793e-11	16.930145376751
IRF8	0.573934597390101	7.69449380645161	8.45847430383628	1.06162510165189e-15	2.20264678348675e-14	24.954495664461
IKZF3	0.573274776595107	5.34389722580645	7.12781751926139	7.11615772211814e-12	8.34978448805998e-11	16.3196955886639
SPON1	0.572476592699501	6.05090206451613	7.33740318975766	1.89724544887921e-12	2.41765255558169e-11	17.6124795822562
IGFBP7	0.572458229598883	10.3124167741935	7.87305891848985	5.76744252205121e-14	9.17721762249047e-13	21.0340153590519
FOSB	0.572275540321122	8.09538851612903	3.29357351284095	0.00110292612636938	0.00321562894603293	-1.81610537622185
GTSF1	0.571743075951648	5.05242674193548	8.52075963939121	6.86934588094063e-16	1.46121568908677e-14	25.382095399964
MYO1G	0.571311867821275	6.47574919354839	9.60636239082455	2.60691611424718e-19	9.0633907181103e-18	33.1296508203075
TMEM205	0.571188787058754	8.61688858064516	7.97210224813688	2.97111607733002e-14	4.92652971818338e-13	21.684426952744
ALPK2	0.570894960610982	5.28415580645161	7.68636051378112	1.98469071692546e-13	2.92215818146839e-12	19.8227988708809
ABHD14A	0.57080925311203	6.66331816129032	7.62280644111855	3.00944176681274e-13	4.31389266200181e-12	19.4149830830809
CTA-250D10.23	0.570463344759161	5.88613641935484	10.0137389446739	1.19217492514241e-20	5.12090463012403e-19	36.1683780212102
PEAR1	0.57001392266522	6.18155058064516	9.87496584945718	3.43483766006056e-20	1.37174619688791e-18	35.1258282882005
TLR9	0.569991065608276	5.54158570967742	8.70984969586016	1.81107901692096e-16	4.16020509892529e-15	26.6920405738451
PAG1	0.568451051175658	6.18120151612903	7.29654291997462	2.46000236340144e-12	3.08649475173997e-11	17.3583584789219
HLA-DRA	0.56841811083047	11.0463886612903	5.26059308750047	2.67330349002927e-07	1.54099553301428e-06	6.08198335235579
ALDH1L2	0.568285819351734	4.64981132258065	7.93324504045242	3.85662130670834e-14	6.27561127544996e-13	21.4286122150432
CDK2AP2	0.567678974081424	7.40421012903226	6.72716942941068	8.27300245523229e-11	8.27672750750439e-10	13.9241846333576
CBFA2T3	0.56722262493235	5.57959506451613	8.69549201767226	2.00521772266353e-16	4.57605288138369e-15	26.5919606851915
NME4	0.56566204642492	7.701333	8.25336246919333	4.39143567665659e-15	8.29451927149642e-14	23.560330984801
FCGRT	0.565595976306447	7.65586583870968	10.0042228369783	1.28220007302882e-20	5.49793894471885e-19	36.0966488969122
CCL14	0.565163528775028	8.17454993548387	5.99453085822226	5.63339652529191e-09	4.24694153222269e-08	9.81638505469108
JAM2	0.564401165133205	7.16254298387097	9.13023304743878	8.8025881786047e-18	2.47269865894876e-16	29.6656461372188
IL2RB	0.564123127067169	6.82948748387097	9.17939526517704	6.14823498838928e-18	1.7657933178757e-16	30.0187229295712
ZFAT	0.563014884238374	6.58024287096774	10.9648765943333	7.01101333119357e-24	4.96684570515079e-22	43.502449944821
GRAMD1A	0.562565173792774	6.33976782258065	8.31265550238944	2.91943546584528e-15	5.63172235364835e-14	23.9611256982377
CHST12	0.56256411870828	7.0966284516129	10.3009707518324	1.30371972358425e-21	6.54295970515868e-20	38.3494875484619
TINAGL1	0.561948807504959	6.59444509677419	11.1621586949858	1.44391316397437e-24	1.18823843908073e-22	45.0613643204207
CCR2	0.559976634794639	4.95969964516129	8.65008184941711	2.76535638844556e-16	6.19505733180549e-15	26.2760909839332
CALU	0.55993398219977	8.29364293548387	8.34344761792277	2.36000871677796e-15	4.64794303358342e-14	24.1699851940793
GCA	0.558959054663537	6.63541993548387	7.47541626316272	7.83371841820915e-13	1.06132988835615e-11	18.4781620925264
MRVI1	0.556958366107399	6.65464267741936	5.82313472944676	1.43557516217644e-08	1.01907907460803e-07	8.90903104356215
GBGT1	0.555733769920018	6.05607529032258	10.7661552306415	3.40178256664531e-23	2.17651747935545e-21	41.94456025226
CD3D	0.555430931505195	7.40597174193548	9.01892833157894	1.97585455554142e-17	5.1982627763173e-16	28.870317011076
NKG7	0.554741535269711	5.86164680645161	7.2534974098539	3.23088083535277e-12	3.99019497204938e-11	17.0917319509535
ALPL	0.55428777286668	4.88718056451613	7.67853526776865	2.08932608610567e-13	3.05596761642781e-12	19.7724611713464
LRRC32	0.553714154188466	6.87884041935484	9.68523731948419	1.44194710347862e-19	5.1827395817825e-18	33.7127896222289
FER1L4	0.553560501533465	5.75900538709677	9.35028508054859	1.7514904927711e-18	5.41875685238209e-17	31.2543895071182
BLM	0.55267172108966	6.46468725806452	8.71331825618377	1.76704349127022e-16	4.07052874365085e-15	26.7162331035816
FCRL2	0.552599228456311	5.0461694516129	9.74014429104508	9.5340791411351e-20	3.53600042926378e-18	34.1202307216737
FMNL1	0.552041409585661	5.22621209677419	9.45625091556093	7.98949571826041e-19	2.56935874802635e-17	32.0270006081194
IFI35	0.551475060436579	7.09451651612903	7.29354021933984	2.50731561770747e-12	3.14263082114811e-11	17.33972336859
DUSP6	0.551338314991886	8.14722890322581	7.16066312455682	5.79453604419813e-12	6.8849905423552e-11	16.520531490909
TNFSF13	0.551189759155695	6.3734445	12.5224468987897	2.00512721211451e-29	3.55125465154281e-27	56.1026063110206
PLOD3	0.550981948403392	7.74656316129032	9.33137799160005	2.01378649115868e-18	6.16778892611645e-17	31.1170454158768
WARS	0.550253679716164	8.37204648387097	7.13524924509204	6.79330969675673e-12	8.01328582521386e-11	16.365079249475
LEPROT	0.549147788802697	6.15320232258065	6.44990643942287	4.25964041899679e-10	3.7913281675419e-09	12.326971884291
FAT4	0.548707433399485	6.34420867741935	7.33730242277398	1.89846349426467e-12	2.41794404707259e-11	17.6118516557561
MUC4	0.548513691141983	5.21184429032258	5.36299482364713	1.59676623599625e-07	9.62430667669159e-07	6.57898164653883
ARRB2	0.548378206747245	6.35839548387097	9.84067809344154	4.4561323873267e-20	1.75382176616187e-18	34.8693986823188
DDR2	0.547895361116118	7.28839851612903	9.56401223132486	3.57898015738997e-19	1.2285653655445e-17	32.8176088458918
DAP	0.547648257261409	8.45879235483871	9.34089998939373	1.87715217409347e-18	5.77100330654322e-17	31.1861952786213
HLA-DPA1	0.547529413674898	9.94065735483871	6.48605976128654	3.44975778637568e-10	3.12048593844590e-09	12.5323526731349
GLIPR2	0.54750507547056	6.34321241935484	9.30589179748903	2.42998011281561e-18	7.32319900583555e-17	30.9321562824637
OLFML3	0.547268031150399	7.91126777419355	6.61301364419057	1.63410478369257e-10	1.55890534809642e-09	13.2604427169724
PPM1M	0.546634905887308	6.48000919354839	9.73127912093124	1.01935021233701e-19	3.7577584524478e-18	34.0543632598098
COL1A1	0.546201500390886	9.90820080645161	4.38302585003274	1.60128119525207e-05	6.80050628899319e-05	2.16004666204989
VWF	0.545849415779665	7.00614230645161	11.8027760979118	7.89865506050849e-27	9.79954458547655e-25	50.2017491943392
CTSL	0.545692279752235	8.56134058064516	9.03142388129403	1.8049049822083e-17	4.78456428092767e-16	28.9593219262038
TNFSF12-TNFSF13	0.545227393409107	6.0467039516129	12.535425106967	1.79832448035232e-29	3.2557665647623e-27	56.2101083569789
TLR10	0.544613725720124	5.0900540483871	9.64611132846755	1.93490373281497e-19	6.84384690792049e-18	33.4232030523058
C2orf88	0.544605076372607	5.02644333870968	9.56302563486623	3.60546918219672e-19	1.2359224723993e-17	32.8103483713711
TIMP4	0.544566229478622	5.62280893548387	11.1330232689607	1.8247787757235e-24	1.46708612031112e-22	44.8303863709258
CPXM1	0.543907116483251	6.66491406451613	5.89357091410829	9.79808295488453e-09	7.13147544670437e-08	9.27937181505832
MIR6732	0.543515777857963	8.24267461290323	6.06212963751265	3.87373849008484e-09	3.00088882523498e-08	10.1799835921327
ZC3H12A	0.543515777857963	8.24267461290323	6.06212963751265	3.87373849008484e-09	3.00088882523498e-08	10.1799835921327
MAP4K1	0.54320290396296	6.38521616129032	9.68101341227102	1.48850181436384e-19	5.33438018253178e-18	33.6814966645807
TMEM56	0.542656758373929	4.19929440322581	8.10145211038843	1.23963515381166e-14	2.18442125409595e-13	22.5418989091987
FAM101B	0.542585420349988	7.05960401612903	7.18519650113069	4.9680948718797e-12	5.96977417716872e-11	16.6709728883481
SEC62	0.542498406398457	7.99099064516129	8.12834839123377	1.03246824489848e-14	1.83925337999736e-13	22.7213256840758
CADPS2	0.542424558301764	6.4143484516129	9.46503425546272	7.48464867524774e-19	2.41654290979828e-17	32.0912570971972
FILIP1L	0.542402420470261	6.91110080645161	5.90452146783771	9.23032700454678e-09	6.73830413136583e-08	9.33726742284304
ITGA7	0.541404226952915	6.29958051612903	10.7074362903223	5.41166250464399e-23	3.30088890095435e-21	41.4866904985268
CYP1B1	0.541283004991286	6.56876729032258	5.49755571766199	8.01866808797996e-08	5.06943266265697e-07	7.24412020419157
FAM65B	0.540451918936799	5.51504270967742	8.10858075027506	1.1810301703965e-14	2.09019249780311e-13	22.5894169213662
CMAHP	0.540347599073909	5.06722943548387	8.89358466900353	4.87837199473001e-17	1.20802725352782e-15	27.9815056484431
RHOJ	0.540172296590296	5.83266735483871	9.53114527166809	4.57458709306007e-19	1.5295141332624e-17	32.5759565022782
AX746823	0.539592499248302	6.56182429032258	4.73559406418631	3.32014588973379e-06	1.58801733250457e-05	3.66168810690893
PRKCQ	0.539201077334777	5.98669962903226	11.2151111733105	9.42932450837035e-25	8.11486339116478e-23	45.4818115993136
GPR183	0.539005328642735	7.39173158064516	6.66016786690579	1.23482493861961e-10	1.201925779562e-09	13.53358267503
MDK	0.538335647964399	7.11874487096774	6.51493192674016	2.91329532040546e-10	2.65983753926148e-09	12.6969973879743
FKBP10	0.538014077214505	5.81929777419355	8.82670001811952	7.87848128906209e-17	1.88967577218809e-15	27.5102404249182
WISP1	0.538012123098202	5.90984437096774	8.092239813626	1.31964601564083e-14	2.31539614273349e-13	22.480531911135
SLC17A9	0.537701411389741	6.12205977419355	7.64185827889228	2.6570013599784e-13	3.83804788647944e-12	19.5369932079839
FOXF1	0.537404174634675	6.84681058064516	6.59184634592268	1.85224532858698e-10	1.74925533523935e-09	13.1383062752373
CLPTM1L	0.536461058391966	8.57123535483871	5.78742273169795	1.74003532054227e-08	1.21752657513237e-07	8.72262893566966
SNURF	0.535472062661615	7.6450855483871	7.97695021477718	2.87581465084628e-14	4.78473695584301e-13	21.716401174318
FBLN5	0.535132157676351	7.41115209677419	7.47618941134652	7.7947555830493e-13	1.05722320313711e-11	18.4830432847471
HHEX	0.534336680798602	5.68481882258065	9.78978019411184	6.55251420699059e-20	2.50634592142819e-18	34.489606711841
XCL1	0.533832249082932	5.59633558064516	7.88201353408836	5.43292147914954e-14	8.69018546282028e-13	21.0925978327498
CERS2	0.533475298574777	8.48753793548387	10.2585378529656	1.81134003930712e-21	8.92559715740028e-20	38.0253470732878
TNFRSF6B	0.53225907811654	7.18908416129032	9.15904154134353	7.13402294478716e-18	2.03219877381752e-16	29.8724132877185
CNRIP1	0.531547720849117	7.24757693548387	8.65213124856879	2.72559022725343e-16	6.11718555962361e-15	26.2903247416439
MYL9	0.530936317878407	6.67138038709677	8.94289735775439	3.42154359385792e-17	8.69292588123507e-16	28.3303087062607
MAGEH1	0.530638641529858	7.33381396774194	9.45930314937238	7.81034057556956e-19	2.51505314897886e-17	32.0493261838785
SLCO2A1	0.529697213302065	8.52937367741935	10.0652276332498	8.03562338529891e-21	3.55151304086963e-19	36.5570827714539
BCAT1	0.529544217030486	5.56048553225806	8.34096928681997	2.40080571988218e-15	4.72068323408208e-14	24.1531568601928
RAB26	0.52782150640448	5.67542474193548	10.1236215382918	5.13099931167315e-21	2.36170911820345e-19	36.9991351078036
VMO1	0.527642615911962	5.5538304516129	8.91754662931925	4.10656228698671e-17	1.02626266724174e-15	28.1508533371506
MRC1	0.52736188766612	7.16931119354839	6.68130246351355	1.0886075008501e-10	1.06811143830901e-09	13.6564764457017
FAM69A	0.527247735281737	7.316871	6.65430167841588	1.27872076570808e-10	1.24168511063454e-09	13.4995235858752
ALOX5	0.526307051837146	5.48785027419355	8.76939245501848	1.18599200538509e-16	2.78719525034778e-15	27.108146574835
EGR1	0.526239113596731	9.39835122580645	5.56198835210873	5.73922943377123e-08	3.71287735814724e-07	7.56741170643894
PLTP	0.525873787359433	7.97279996774194	5.71326061284809	2.58694146603306e-08	1.7582713117718e-07	8.33848672900463
SRPRB	0.525557298695051	7.44063638709677	7.51692520805473	5.9909929129076e-13	8.23542507223705e-12	18.7407190752746
ANXA6	0.525446823320705	5.87061637096774	12.565171307923	1.40106147605343e-29	2.63215327324871e-27	56.4566400398266
CCM2	0.52529437127909	7.01741096774194	8.0529024717449	1.72278354558293e-14	2.96943248502062e-13	22.2190011305523
ATP2A3	0.524781445667209	5.61838206451613	7.8616371183905	6.22379811748513e-14	9.87765258373079e-13	20.9593565693606
MIR145	0.524619834024897	6.69417961290323	10.3411850990501	9.54063974174867e-22	4.87830075163346e-20	38.6572830172049
FBP1	0.524064238378738	5.48375058064516	7.31460433840753	2.19341924752999e-12	2.77194208008689e-11	17.4705639655931
LOXL1	0.523510348788261	7.71738519354839	5.36410631491414	1.58779272841526e-07	9.57258067962443e-07	6.5844198845224
PODXL	0.523421132359129	7.88690351612903	8.09633181062016	1.28349472155595e-14	2.25520449241906e-13	22.5077848275953
LOC101929880	0.522562293583496	6.2533455483871	10.2696369531177	1.66215314367117e-21	8.20700706756909e-20	38.110068612982
CST7	0.522482651993504	6.30731638709677	7.8750175333284	5.69257755677306e-14	9.06990143840225e-13	21.0468251306422
MS4A7	0.521816497684768	7.28966212903226	7.09424000742457	8.77345002640276e-12	1.01434196828434e-10	16.1150700482633
ACP2	0.519449165914967	7.92548780645161	9.58234652691701	3.12043032094494e-19	1.07569023235847e-17	32.9526069051564
XCL2	0.519129344518618	5.63664525806452	7.28425384471406	2.65938766060452e-12	3.32131291838708e-11	17.2821253536119
PKN1	0.518902071080643	5.76874277419355	7.02676462023199	1.3335057835921e-11	1.49918191613498e-10	15.7059753554899
GPR75-ASB3	0.518498575981715	8.1113144516129	8.6849987425768	2.16000935991635e-16	4.90639300796614e-15	26.5188809133585
CFB	0.518371125744184	6.33932935483871	8.86447292892384	6.01161718609151e-17	1.4678315249277e-15	27.7761260836091
TMEM214	0.51814760538818	8.24169377419355	7.50050587414395	6.66224409347155e-13	9.11712810126193e-12	18.6367413478794
PHLDA1	0.518041415298571	7.38467259677419	7.03544392085111	1.26378748782166e-11	1.42868778861467e-10	15.7584383833028
SIT1	0.518002870888206	6.51208922580645	9.26614030586832	3.25549585622268e-18	9.64455445114407e-17	30.6443479210852
CLPTM1	0.51790408142402	8.10424090322581	6.16387382350877	2.19177453768459e-09	1.75579028107339e-08	10.7332827394069
NR1H3	0.517787310120874	5.56852135483871	9.05506254432056	1.52062837642529e-17	4.08414045584731e-16	29.1278945097369
EGFL7	0.517715809128625	6.86470229032258	8.48305811856969	8.94233094577457e-16	1.87283213920888e-14	25.1230347614594
DOCK2	0.517557778880269	4.89620385483871	10.5558609943263	1.78445692371046e-22	1.01192370469622e-20	40.3101030149547
CCDC88A	0.51720816765891	5.2117644516129	8.93949233226813	3.50650908554452e-17	8.89031001657611e-16	28.3061874038402
NAPSB	0.517157907270431	5.22165987096774	8.09342800778359	1.30904628172009e-14	2.29844828818396e-13	22.4884444240209
NRROS	0.516569185158456	5.56586812903226	8.46266831478867	1.03102011939659e-15	2.14460959473805e-14	24.9832269441714
GABBR1	0.516122691683204	6.98116116129032	8.57109127958225	4.82545947253087e-16	1.04927984847088e-14	25.7290497036738
ARFGAP3	0.516048082867277	8.52504170967742	8.24747620905441	4.57263027014341e-15	8.59028873424865e-14	23.52064232885
RASAL3	0.515990592940043	6.69660687096774	7.37747353614042	1.46920297938103e-12	1.90801222205375e-11	17.862656747485
OSGIN1	0.515948717902461	6.8846805483871	7.68325326297563	2.02560525410082e-13	2.97880974822372e-12	19.8028065933582
COL6A2	0.515633492693488	8.23053193548387	5.28152869198553	2.40748488472271e-07	1.40031742188262e-06	6.18294284791251
PLEKHO1	0.51517097841121	6.61131548387097	7.11054224768956	7.92614776235395e-12	9.25133607734923e-11	16.2143311607137
DRAM1	0.514484863792172	6.66412483870968	9.46778085225337	7.33337659291708e-19	2.37397426897333e-17	32.1113571789283
MICB	0.514254438631309	6.35098577419355	9.37779293256919	1.429270852326e-18	4.48431436478816e-17	31.4544880170727
PBXIP1	0.514082398821333	7.50808383870968	9.61235777273428	2.49239663373954e-19	8.70238087503258e-18	33.1738858489009
CHPF	0.514005193938302	7.38908106451613	8.04616768838727	1.80308550003416e-14	3.0882419555946e-13	22.174308925108
VIMP	0.513772080101022	10.0295789677419	6.40520954957944	5.52190169280171e-10	4.84089506716052e-09	12.0742686822644
CD46	0.513567596367789	8.49546883870968	5.71340444935335	2.58496218130946e-08	1.75741476142933e-07	8.33922789315826
PREB	0.512921522641167	7.96394903225806	8.1079509639116	1.18609541581227e-14	2.09763806496872e-13	22.5852178051332
RASD2	0.512860166576462	5.23309770967742	10.0855919690145	6.87292085899828e-21	3.09357382531817e-19	36.7110981432818
STAT4	0.512189782909376	5.73516161290323	8.35114812526456	2.23757371084646e-15	4.42106217193196e-14	24.2222932513662
RASSF4	0.511963822538939	5.9876930483871	10.5374420198086	2.06179048900236e-22	1.14788659092726e-20	40.1676610513527
IRF4	0.511713456010586	5.74815174193548	7.36062465176489	1.63614697792449e-12	2.11358711878713e-11	17.7573450562636
MFAP2	0.511226254134341	7.58553167741935	6.05816226105982	3.96016277209949e-09	3.06201639711748e-08	10.1585551128216
CD37	0.511170858139397	5.42862274193548	10.0212919431944	1.12521552805262e-20	4.85890330762088e-19	36.2253346403179
PLS1	0.510481374706833	7.36428070967742	5.80864735758856	1.55224142082439e-08	1.09616678897339e-07	8.83330177302766
IGFLR1	0.510442991761379	6.97079029032258	8.49887420706068	8.00643593772749e-16	1.68839776319239e-14	25.231625900603
TLR1	0.509408883276206	5.69089606451613	5.91830350485743	8.5612799510859e-09	6.27613207212029e-08	9.41025488387464
NAGA	0.508957070178605	7.47003090322581	10.2754394839284	1.5890884243493e-21	7.8621275667047e-20	38.1543783209838
TM4SF18	0.508750480185213	6.15908891935484	8.65695981474062	2.63412278590107e-16	5.91733410020294e-15	26.3238688673189
DUOX2	0.508166804377897	8.47022841935484	5.2316032891942	3.08887286222761e-07	1.76803610364649e-06	5.94273722700641
CFHR2	0.507643113235916	5.66359216129032	11.2024061880821	1.04451662288769e-24	8.86424679861039e-23	45.3808563749697
ITGA5	0.507617188646343	7.13332635483871	9.5238086203058	4.83191569077444e-19	1.60675988296895e-17	32.5220761008766
MXRA8	0.507385696073122	8.34514696774194	8.85954633416052	6.22768198527068e-17	1.51453507862687e-15	27.7414091700028
CPLX1	0.507281153406701	4.51694612903226	6.27806306061794	1.14711716339474e-09	9.58519336428401e-09	11.3628099029772
PAPSS2	0.507257676348547	7.34070193548387	6.79631981975781	5.45574121596572e-11	5.57457236870477e-10	14.3303632824944
TCN2	0.50651855974502	6.86157312903226	10.6417284879195	9.08591107842988e-23	5.46967371103214e-21	40.9756863283704
TOR3A	0.50464126465813	6.8447374516129	8.10299208410131	1.22673626255621e-14	2.16325115390595e-13	22.5521617508002
LOC100653247	0.503724056166931	8.30648990322581	7.93859554272154	3.72073343767523e-14	6.07065727304542e-13	21.4637879768048
BTN3A1	0.50365293914246	7.36575620967742	9.40721007837511	1.14957796359609e-18	3.63008204240981e-17	31.6688369761684
RAB5C	0.503319169523121	7.75637477419355	8.56157049901689	5.15932335031247e-16	1.11988474249545e-14	25.6633227839268
CSGALNACT1	0.502688547417158	7.38342466129032	9.50864108073712	5.41034110237827e-19	1.78694793085442e-17	32.4107574794454
POU2F2	0.502146660653075	5.95593896774194	7.64522482977931	2.5991054859837e-13	3.75663732601583e-12	19.5585745932936
FAM78A	0.502077275242047	5.76954125806452	7.92133314170471	4.17701018777186e-14	6.76542783295772e-13	21.3503563079342
HOXB2	0.501362120392086	4.80174064516129	8.4363705294754	1.2384056365183e-15	2.54565787738804e-14	24.8032196749645
HLA-DMB	0.501324346623363	8.30528432258065	8.44965332153897	1.12895954195094e-15	2.3364013687403e-14	24.8940961030904
PF4	0.500333811413799	6.19920629032258	6.92470269633973	2.49881389163497e-11	2.6845499044154e-10	15.0925865408203
OGT	0.50011297191653	8.20528496774194	6.28740912045612	1.08749218755381e-09	9.14009510178906e-09	11.4147317326342
AQP1	0.499006636598709	9.36055625806452	6.67540425694229	1.12760967746416e-10	1.10460553614835e-09	13.6221501511876
CYP11A1	0.498787697997474	5.82493764516129	8.22311622632863	5.40447424659743e-15	1.00372914180158e-13	23.3565855585275
CD40	0.498432831198511	6.74004096774194	10.2560012388606	1.84726213183226e-21	9.08429250786969e-20	38.0059909331024
SEC61A1	0.498333010102831	9.05615459677419	7.06441062804908	1.05608390291565e-11	1.21011470563344e-10	15.9338700458967
KLF2	0.498279254314751	7.35120751612903	11.101964706498	2.34136113262262e-24	1.83414126418043e-22	44.5844460103445
MS4A6A	0.498022507065965	7.59899074193548	7.29179939457592	2.53515507421943e-12	3.17528213688744e-11	17.3289220887745
STOM	0.497917974021298	9.6623445483871	9.41413446513273	1.09207734919976e-18	3.46192769024532e-17	31.7193458991439
SAA4	0.497724044741112	5.47852987096774	8.59323788831632	4.12934287620474e-16	9.06785887127762e-15	25.8821131936786
CHST11	0.497671108906124	6.69073364516129	7.62316307099399	3.00243884794089e-13	4.30649107291804e-12	19.4172650698801
FAM162B	0.497569797341995	5.61143270967742	7.94409761981885	3.58593031040255e-14	5.8663803692469e-13	21.4999765913824
FHL1	0.497540759516511	7.13290390322581	6.1103119284206	2.9606085970794e-09	2.33420112003928e-08	10.4411049282485
9-Sep	0.497251042455948	6.7649250483871	6.20755356662217	1.71270647883299e-09	1.39302026785881e-08	10.973027970973
TENC1	0.496948977088222	7.16209470967742	7.20261377146266	4.45298159180785e-12	5.3932271102763e-11	16.7780004784114
LILRB2	0.496111748752183	5.20307477419355	7.35761126150727	1.66791615220175e-12	2.14781552560395e-11	17.7385280759774
CLEC3B	0.495745246857896	7.98730093548387	5.71102564703547	2.61788660403497e-08	1.77782068600218e-07	8.32697228452585
C1orf162	0.494024673161345	6.34536680645161	8.25016198063164	4.48905574821363e-15	8.45929156068538e-14	23.5387491485964
PARVB	0.494003053100005	5.58597912903226	9.53396938560335	4.4792001128279e-19	1.50173017774522e-17	32.5967028397182
RRBP1	0.493950579710144	6.66343116129032	7.2261222113557	3.84027741654147e-12	4.6766427671993e-11	16.922750466042
C1R	0.493592336279985	10.1378743225806	6.15582707125667	2.2933358878857e-09	1.83174583123576e-08	10.6892606901704
IRF1	0.492981525347288	7.47038359677419	8.07884846168005	1.44513699065369e-14	2.51392122338555e-13	22.3914074816225
TMEM184B	0.492959219435926	8.55036980645161	9.47115712740266	7.15157590490938e-19	2.32127047399589e-17	32.1360697529818
ZYX	0.492890693066333	7.82590182258065	5.29073006709251	2.29894399026794e-07	1.34293714307215e-06	6.22742129162415
SAMHD1	0.492469252811357	6.83813498387097	7.9359094481064	3.78835074851525e-14	6.17273870963074e-13	21.446126846577
SPARCL1	0.491731058391961	10.4106613870968	7.14738239757378	6.29694993285145e-12	7.44935882424115e-11	16.4392462127096
IRF2	0.491283780143123	6.9584055483871	6.01961658162212	4.90425678117393e-09	3.74065366300525e-08	9.95093954975207
RASL12	0.490950055325029	6.51646074193548	11.1950783218214	1.10798690804705e-24	9.37034879570174e-23	45.3226502533817
SDC2	0.490366731613442	6.79171522580645	7.43512977369998	1.01530737975732e-12	1.35085071685621e-11	18.2243030588027
TRGC2	0.489932452642974	5.58358014516129	6.95837834812722	2.03258494536657e-11	2.21976803617982e-10	15.2942531382768
TRGV9	0.489932452642974	5.58358014516129	6.95837834812722	2.03258494536657e-11	2.21976803617982e-10	15.2942531382768
AMICA1	0.489672816164535	6.69804851612903	8.10134311950087	1.24055313079491e-14	2.18446390992496e-13	22.5411726096188
LAMC1	0.48949566029226	8.59409166129032	11.6276210918345	3.31794181153426e-26	3.65287458629319e-24	48.7850008333988
LYZ	0.489230220398101	8.55833327419355	3.61607878490359	0.000348665664559382	0.00113404698032843	-0.746615982294624
LINC00341	0.489200435985332	8.43763403225806	7.17808828559977	5.19479778526122e-12	6.20557442177759e-11	16.6273466831348
PLXND1	0.488818565157252	7.09369541935484	7.96256268346271	3.1678491401998e-14	5.23144600240698e-13	21.621547235807
COL23A1	0.488780852125804	5.65586841935484	9.21214519048936	4.83800394182949e-18	1.41104599453764e-16	30.2545297879883
IFITM2	0.487811291418602	10.6903264032258	7.10867686644254	8.01886235752623e-12	9.34728746492832e-11	16.2029649192301
NOSTRIN	0.487629954296708	5.57122093548387	7.63266928536934	2.82158569161507e-13	4.05661034639788e-12	19.4781198851529
CCL8	0.487481719285582	5.94344641935484	5.84981563207047	1.24269847335215e-08	8.87574324582111e-08	9.04889496965712
FCGR1B	0.487409963918453	5.9626545483871	8.14951323305934	8.93856303110742e-15	1.60756011069387e-13	22.8627884540479
TMEM119	0.4873386276986	6.38326503225806	6.20954135154287	1.69353902760493e-09	1.37834789789184e-08	10.9839697200187
ZHX2	0.487307800529196	6.31917737096774	9.56045584793704	3.67538224904509e-19	1.2528593800406e-17	32.7914389292331
LOC100509457	0.486135514462682	7.23120912903226	1.68374196628088	0.093231755548003	0.159314642896507	-5.72401536913633
PRKAR2B	0.485422086114614	6.24977203225806	5.74550224789971	2.17829813625274e-08	1.5005576310077e-07	8.5049994146983
MRGPRF	0.484840833483677	6.70852638709677	6.42327580739432	4.9727632370685e-10	4.39404578008645e-09	12.1762482573237
KCNN4	0.484262541343444	6.67479	8.43425505402366	1.25678031916532e-15	2.57692682724158e-14	24.7887545531332
LST1	0.483872578627705	7.03544980645161	8.49330452400778	8.32439608109743e-16	1.75091707932962e-14	25.1933708623295
LOC730101	0.483829754044141	5.82804006451613	5.64370850453076	3.739198511527e-08	2.49358119564069e-07	7.98187041754762
RAB39B	0.483193514342414	3.60069790322581	7.11921241757244	7.50888440051866e-12	8.78949442687148e-11	16.2671888434902
KIF21B	0.483155987732277	6.33319090322581	9.09724519490825	1.11926148987286e-17	3.07715073948059e-16	29.4293428518612
APOBEC3G	0.48300166275783	6.39751629032258	8.69457711203482	2.01826484643115e-16	4.60023819020624e-15	26.585586749254
KIAA1462	0.482779266943293	4.69305861290323	8.47787556291515	9.27195490016012e-16	1.93523355862351e-14	25.0874794032988
DNAAF1	0.482764377593358	5.84904037096774	7.78284594818685	1.05040969617414e-13	1.6166916488786e-12	20.4463128100434
SPCS1	0.479427705213793	10.7594702903226	6.99006618627909	1.67256083970813e-11	1.84889459445077e-10	15.4846669825224
FERMT2	0.479269839437129	5.80182625806452	6.41336818356863	5.26691959682154e-10	4.63720395770588e-09	12.1202949392951
GLT8D2	0.478874645198147	7.72297040322581	7.97478754224465	2.91794940243528e-14	4.84823938442696e-13	21.7021359274669
LOC102723479	0.478185068254256	6.28354322580645	6.22921662633578	1.51479579552441e-09	1.24280376094032e-08	11.0924191211395
TYROBP	0.477693222081908	7.508721	6.5654623108546	2.16448284865834e-10	2.00767078952783e-09	12.9864824557587
CLDN7	0.476764293703766	8.90604535483871	5.62422932555745	4.14304641469249e-08	2.73824222340452e-07	7.88263082360704
NR4A2	0.476609566420116	7.41659651612903	2.94649754131379	0.003456047325911	0.00900288323258332	-2.86268470256167
EPB41L2	0.476547103854707	6.745921	5.82921217223721	1.38922307954695e-08	9.87034921139737e-08	8.94084450207976
ADCY4	0.475148307775568	7.41635383870968	10.5630963361765	1.68596073091411e-22	9.62770238884853e-21	40.3660890103191
PGPEP1	0.474902249383609	5.61651740322581	11.8557840340977	5.10781614002904e-27	6.53613268473559e-25	50.6320889143549
PLXDC1	0.474542883516746	6.60478867741935	8.33901887519634	2.43340238567662e-15	4.78093148780726e-14	24.1399154224632
TCRDV2	0.474527465271514	5.79619509677419	6.95114112207242	2.12494858188871e-11	2.31237169590124e-10	15.2508527526104
TRDC	0.474527465271514	5.79619509677419	6.95114112207242	2.12494858188871e-11	2.31237169590124e-10	15.2508527526104
LOC102724614	0.474510751097478	6.55663587096774	8.9733429078106	2.74706182945336e-17	7.08985619574123e-16	28.5462258582688
LPXN	0.47403833273198	5.8086729516129	10.5923693709129	1.33968942172862e-22	7.81464180345327e-21	40.5927825858705
DCHS1	0.473833202237061	6.16118558064516	9.53764178069994	4.35810878336237e-19	1.46716992801873e-17	32.6236857802872
ELF3	0.472995112153468	6.59979961290323	5.73094281883122	2.35437296864434e-08	1.61095267991703e-07	8.4297131188021
PFKFB3	0.472755270310897	8.90044938709677	6.27005611206306	1.20073697567167e-09	1.00126961523e-08	11.3183750349698
CTSK	0.472493335738774	9.84961329032258	6.93402509729884	2.36013425083573e-11	2.55126232749563e-10	15.1483421655106
PRDM1	0.472377106861513	7.75356061290323	7.86023998968765	6.2820129150011e-14	9.94993726192007e-13	20.9502291739036
PPP1R3B	0.472092516086354	5.92136661290323	7.28120351299902	2.71129515461051e-12	3.38095739152222e-11	17.2632172300915
CCL4	0.471450333754284	6.93777548387097	6.19071599907071	1.88381584547033e-09	1.52055294184743e-08	10.8804551607881
ITK	0.470348602441515	5.51085448387097	5.80083065854845	1.61898060322044e-08	1.13934652816904e-07	8.7925047994618
HSP90B1	0.469956960731263	9.59706870967742	5.63218883319727	3.97313816272564e-08	2.63520949349192e-07	7.92314797759084
CLSTN3	0.468765409224852	6.3392545483871	9.13551349125783	8.47016648103188e-18	2.39052354460624e-16	29.7035174622135
LSM10	0.467891180467863	7.61165664516129	8.3268634264105	2.64665210339389e-15	5.14203688863673e-14	24.0574356789437
GPR124	0.46753619550183	6.68910791935484	10.1380023845818	4.59345315932522e-21	2.13614590454057e-19	37.1081977240885
TFPI	0.467245909555594	4.33425441935484	6.99835516352438	1.58924425290681e-11	1.7679890207235e-10	15.5345797291916
AEBP1	0.466219232064464	9.16316770967742	5.10116835894768	5.87216144801257e-07	3.20217532242024e-06	5.32422562497382
IGHV1-69	0.465865964279271	3.518208	4.15434849984599	4.2164415825966e-05	0.000164308113393245	1.24098107029079
SLC13A5	0.46555994226953	5.78109748387097	4.27515271593566	2.54137883939623e-05	0.000103678584900156	1.72104685193083
ERGIC1	0.465149862589446	6.82118527419355	9.04547850565166	1.63009757722279e-17	4.35423113496198e-16	29.0595177189183
CXCL5	0.4640848559745	3.81036912903226	4.96811880150408	1.11610167925219e-06	5.79779832998995e-06	4.70693811743149
LOC100996809	0.463823302062652	10.8097168064516	5.33922835282559	1.80086845346985e-07	1.07537321942967e-06	6.46292249831898
MGAT1	0.463770091406571	8.38227790322581	8.20727747759935	6.02390928343468e-15	1.1136941512589e-13	23.2500835004587
PTPN7	0.463415116362976	5.72394896774194	10.0722269743374	7.61547537827936e-21	3.38417879491865e-19	36.6100010222102
MAN2B1	0.463335522280351	8.00315774193548	6.88401635930593	3.20395013235345e-11	3.38116343630617e-10	14.8498922064566
PLA2G2D	0.463072221420407	6.06019203225806	6.48277278738066	3.51666074689325e-10	3.1716127422442e-09	12.5136438194619
ZAP70	0.463037884118106	5.71145475806452	8.14468682776008	9.23748816762488e-15	1.65401793629978e-13	22.8305085074286
LEPR	0.462685729749227	5.58168258064516	6.27735660440165	1.15175212559535e-09	9.62063352757211e-09	11.358887631099
PRAF2	0.462412610499731	7.16707677419355	10.4705380911679	3.48103276520536e-22	1.87814396941246e-20	39.6512524286738
TMEM71	0.462078481568337	4.77683687096774	6.33554796832083	8.25327078267942e-10	7.07534869166846e-09	11.6831107735163
RRAS	0.461611212339888	7.42659983870968	7.27320258509423	2.85223783561621e-12	3.54946766498452e-11	17.2136484194477
PIK3R3	0.460544498767216	5.95655961290323	11.9338110168634	2.68534554331669e-27	3.6261066532709e-25	51.2668480222454
NRGN	0.460503259967527	5.2949954516129	8.11361254465933	1.14132111040532e-14	2.02578280751027e-13	22.6229741382087
TSPAN4	0.46039154880029	7.34444382258065	7.50776202586787	6.35691366433963e-13	8.71392747448822e-12	18.6826725506361
TRG-AS1	0.460371696433945	5.7904295483871	5.17978686177387	3.99292361234025e-07	2.24450427804066e-06	5.69545587290744
FTH1	0.459456514522822	10.3389203870968	8.04506058868102	1.81663547277088e-14	3.10927083963537e-13	22.1669645203731
GIMAP1-GIMAP5	0.459270620001204	7.45769470967742	11.4123920646539	1.91377686284294e-25	1.80596989593607e-23	47.0555113741771
GIMAP5	0.459270620001204	7.45769470967742	11.4123920646539	1.91377686284294e-25	1.80596989593607e-23	47.0555113741771
RILPL2	0.459135101930364	7.11353964516129	9.14777476660944	7.74552340117633e-18	2.19106872046471e-16	29.7915037838672
ZCCHC24	0.459099692705513	7.93004987096774	8.15683808979872	8.50307575580693e-15	1.53602124573302e-13	22.9118021412893
RHBDD1	0.458788202537733	6.5816944516129	7.81351026104866	8.57177117368891e-14	1.33611389831716e-12	20.6455700776178
AOC3	0.458023961753564	6.02464625806452	6.64752485319366	1.33134059624983e-10	1.29021790297154e-09	13.4602053524716
SRPR	0.457920752901549	8.84587435483871	6.52422843610013	2.75866760382706e-10	2.52810629565568e-09	12.7501292452678
LYVE1	0.45754818479764	4.69933688709677	8.19881119399875	6.38329804842453e-15	1.17657758372205e-13	23.193209050251
GOLPH3L	0.457504811473921	8.27034222580645	8.38464324364738	1.77414932373012e-15	3.56302248326113e-14	24.4501732915104
1-Sep	0.456749274760961	5.15129616129032	5.2305450497348	3.10517171488275e-07	1.77653328378861e-06	5.93766639344734
SOD3	0.456654279872505	6.98445477419355	7.36479648983929	1.59314711682664e-12	2.06349277595972e-11	17.7834048374724
PPAPDC3	0.45663651271874	6.10437719354839	7.7926485010074	9.84372973330758e-14	1.52272530640361e-12	20.5099527653649
EDIL3	0.456626453785555	5.62626096774194	6.12978580428522	2.65460880663459e-09	2.10585179626602e-08	10.5471029933399
ITGA8	0.456547523904022	5.56608540322581	10.0861718003445	6.84238756818309e-21	3.08551281464876e-19	36.7154857046066
TEK	0.456406136869322	5.91372693548387	10.5793110915647	1.48442524304669e-22	8.61777609627174e-21	40.491621608283
P2RX1	0.456355999158096	6.23446158064516	9.20553087815678	5.07813177716633e-18	1.47579808282666e-16	30.2068666833215
BAX	0.456341828432265	5.50786027419355	5.46678157027506	9.39761644991565e-08	5.8683480749205e-07	7.09080326302613
LPL	0.456247110469661	6.47487258064516	6.64780964484373	1.32908708806771e-10	1.28854492342178e-09	13.4618570707361
BATF	0.455918444284083	6.61156996774194	8.14906541868765	8.96589113691952e-15	1.61054292757123e-13	22.8597928633132
PLOD1	0.455717808046185	7.54638732258065	8.1222901744082	1.07591814045712e-14	1.91247383788455e-13	22.6808772871516
CFLAR	0.455659576041854	7.76620422580645	5.98064806736967	6.08140313515829e-09	4.54682086345683e-08	9.74211200278752
LILRB1	0.455430035780862	6.89545737096774	9.03377078457453	1.77447350366268e-17	4.70900183528985e-16	28.9760467573807
FHOD3	0.455330305490405	5.57168983870968	5.70112529468202	2.75936207861307e-08	1.86870514168418e-07	8.27600997683715
VKORC1	0.454930267003428	8.43354029032258	7.76582797153935	1.17560126396276e-13	1.79020999953358e-12	20.3359570065527
SLC41A2	0.454804582356124	4.43649258064516	8.41401663864509	1.44678599876096e-15	2.94919904885044e-14	24.650483909663
RGS16	0.45441336821216	5.86407322580645	7.38853512516417	1.36885339815632e-12	1.78814248553386e-11	17.9318874682058
TSPAN18	0.453331537374463	6.14818472580645	10.1610566436389	3.84609350710265e-21	1.81822768679102e-19	37.2831999208779
SEMA3G	0.452915566780925	6.14037851612903	7.71617268940193	1.63135803205011e-13	2.42005737473886e-12	20.0148912349203
CHRDL1	0.452797842925014	5.64961409677419	3.59440959759513	0.000377735473419114	0.00121845489056837	-0.821362892937369
ELOVL2	0.452666817607791	4.57165303225806	10.4453958416973	4.23657621654864e-22	2.26083317267828e-20	39.4575918472083
SIGIRR	0.452539025798298	6.37823803225806	6.64738474198793	1.33245064919566e-10	1.29027045629917e-09	13.4593927630233
SLC2A11	0.452402063864328	5.35493090322581	9.07005291175247	1.36384890702318e-17	3.68737070094618e-16	29.2349266920635
SIPA1	0.451995424860183	6.62451477419355	7.4736460217502	7.92365465621858e-13	1.07232582199689e-11	18.4669871732652
CD3E	0.451869929039632	6.25317822580645	6.66239383257104	1.21855860593166e-10	1.18703829763156e-09	13.5465125167566
FCGR2C	0.45159650880991	6.18671711290323	9.81774058339168	5.30243367370278e-20	2.05058198447737e-18	34.6981148702701
TFEC	0.451450961573152	4.03880019354839	8.02397125237725	2.09484506716066e-14	3.55309564791629e-13	22.0271859692408
LEPRE1	0.450799780503941	6.56564467741936	10.3066189580197	1.24782313037152e-21	6.27531792786219e-20	38.3926829312846
ZNF281	0.45059151602622	6.64314929032258	6.23287667893729	1.48364684234294e-09	1.22011482078411e-08	11.1126226214598
BC048103	0.450576958325819	6.17222116129032	7.80506685001359	9.06573394387147e-14	1.40951401604429e-12	20.5906521791209
DAAM2	0.450412564796441	5.92943567741936	8.21751580913307	5.61594384094529e-15	1.04063141331724e-13	23.3189124821245
mir-223	0.450291842564194	4.88880370967742	8.8688786664418	5.82469712002731e-17	1.42361422310588e-15	27.8071823176796
NRN1	0.449935641349449	5.75339780645161	7.84424937507459	6.98784618244057e-14	1.10045069938808e-12	20.845840130534
CARD8	0.449928924469305	5.8424550483871	8.58856395324728	4.26744954345163e-16	9.36272300641842e-15	25.8497896630846
TMPRSS4	0.449421799867702	7.77262674193548	6.48625484287547	3.44582659559276e-10	3.11923880825492e-09	12.5334632686142
COL5A2	0.448825635035179	9.39553682258065	5.94098118852792	7.56212761450083e-09	5.58893138875158e-08	9.53064717179475
CHST15	0.448728164952796	7.12702046774194	9.84005822474531	4.4771335927595e-20	1.75925437525137e-18	34.8647671204375
RNF19B	0.447536353358591	7.43553574193548	4.69939608844894	3.91962474295778e-06	1.8558610682416e-05	3.50285792626566
BC089413	0.447359118407598	4.10236070967742	6.85459485255143	3.83241151656359e-11	3.99266708765263e-10	14.6750472090188
IGLVI-70	0.447359118407598	4.10236070967742	6.85459485255143	3.83241151656359e-11	3.99266708765263e-10	14.6750472090188
ADORA2A	0.447018546515132	6.29424029032258	8.03556836315048	1.9370204956142e-14	3.30605572159963e-13	22.104021038539
SPECC1L-ADORA2A	0.447018546515132	6.29424029032258	8.03556836315048	1.9370204956142e-14	3.30605572159963e-13	22.104021038539
HLA-DRB1	0.4469071597811	11.0715652903226	5.56072552122793	5.77713847645982e-08	3.73641284739758e-07	7.56104578375986
C11orf24	0.446614448854404	7.32808106451613	8.14706994197907	9.08867387409783e-15	1.62975992778302e-13	22.8464456983199
LRIF1	0.446371039749833	6.54253864516129	4.84907602481363	1.9603266277297e-06	9.77204632028179e-06	4.16643991154053
TNFSF13B	0.446201196103194	6.75307196774194	5.3376355778535	1.81541797976863e-07	1.08273867358529e-06	6.45515979478786
C8orf60	0.44617961633291	6.15185374193548	8.47708503988332	9.32328043205718e-16	1.94426665845465e-14	25.0820571427359
SLC1A1	0.445966164531841	6.26929903225806	7.12850820841177	7.08552699068014e-12	8.31783694424655e-11	16.3239120210126
PSAP	0.44587825094713	10.6012063387097	6.15157644418446	2.34882941875923e-09	1.87423244609515e-08	10.6660245732591
CASP3	0.445510948944614	7.71275622580645	7.96996991388021	3.01401551681381e-14	4.99427479636925e-13	21.6703674366838
FNDC3A	0.445123284322571	5.5025005	9.14289086302196	8.02648554344028e-18	2.26792292678871e-16	29.7564490087524
MIR21	0.44490238168261	10.1267486935484	6.74547063559016	7.41203436825308e-11	7.47041369049376e-10	14.0313827349298
SLC2A6	0.444502080101025	6.05636712903226	6.52680273342055	2.71729277976751e-10	2.49299372486103e-09	12.7648521495723
TNIP3	0.443712463768118	4.70032819354839	6.03388501364122	4.53158897321419e-09	3.46873053850072e-08	10.0276705409675
PIK3CG	0.443574491550902	4.05692832258064	6.96837261884478	1.91149773293592e-11	2.09595855050188e-10	15.3542411807237
ARHGAP15	0.44337989175537	5.14289493548387	10.5742000630928	1.5452192158806e-22	8.88628302478536e-21	40.4520429433999
LOC101928361	0.44337989175537	5.14289493548387	10.5742000630928	1.5452192158806e-22	8.88628302478536e-21	40.4520429433999
GNAI2	0.443307601178661	8.03472967741935	5.94761781072157	7.29193179929208e-09	5.39739870098418e-08	9.5659492433314
FLOT1	0.443197460761323	7.73859137096774	8.39175650221678	1.68870900402941e-15	3.40261638643716e-14	24.4986414515089
ARPC1B	0.442962016958328	9.30947941935484	6.99347573109694	1.63778196225768e-11	1.81455253579057e-10	15.5051926260774
DERL1	0.44162805550544	8.7541179516129	7.07164414637732	1.00969936138807e-11	1.15913866095283e-10	15.9777598118049
TMEM163	0.441412535931208	4.54656996774194	8.74180015883443	1.44335007961383e-16	3.35331932469977e-15	26.9151090645488
PXN	0.441224476817605	6.42460927419355	6.79580858434996	5.47261982634574e-11	5.58948187111225e-10	14.3273490642641
CD300LF	0.440811274881233	5.93755970967742	8.02836721591505	2.03357833800005e-14	3.4563760889471e-13	22.056302270655
DYSF	0.440135445907746	7.43779474193548	8.83661842148131	7.33888588964781e-17	1.76893205156688e-15	27.5799910968756
JSRP1	0.440023287630048	5.63512725806452	4.14045798741528	4.46584283375873e-05	0.000173088589755625	1.18656928220609
CKLF-CMTM1	0.439477296890974	7.87712525806452	7.97385100692342	2.93638441255791e-14	4.87555512413912e-13	21.695959219075
SKAP2	0.439092518491789	5.32458293548387	9.37187287505892	1.49323527502068e-18	4.67300427103463e-17	31.4113964717549
EMILIN1	0.439089306031631	5.48879203225806	4.87998588858829	1.6953528109245e-06	8.55058152121456e-06	4.30570311363986
LRG1	0.438886774309943	6.43408429032258	7.38147828068246	1.43206163158282e-12	1.86373899560787e-11	17.8877126907042
DENND5A	0.43867268326418	7.95405596774194	8.30456127144631	3.08709022651227e-15	5.94575037243391e-14	23.9063047270524
TPSB2	0.438622701304947	8.89680580645161	4.19046034278885	3.62868401475769e-05	0.000143393154413408	1.38320020385539
IRAK3	0.438248203740454	4.81322683870968	8.77852365899616	1.1112765509007e-16	2.61916202319807e-15	27.1721096802489
RGCC	0.437834551987492	6.13024011290323	8.96023121946507	3.01964578115015e-17	7.75243303961039e-16	28.4531860661059
COL5A1	0.43704508509231	8.35458832258064	5.46517016259196	9.47584864580706e-08	5.9096508484861e-07	7.08279475100512
PTPRU	0.436963789764864	6.42872077419355	8.5982585117959	3.98592021848617e-16	8.77656541081266e-15	25.9168463495115
PPOX	0.436573622587046	4.04640687096774	6.4613638967688	3.98463572698009e-10	3.56212442586395e-09	12.3919650329711
ST3GAL5	0.436452425882495	6.50965583870968	8.37013902165212	1.96183999430241e-15	3.90466867269912e-14	24.3514249464554
CDR2	0.436313724818089	6.84795409677419	6.33624762040868	8.22015504570459e-10	7.04943191130056e-09	11.6870230446164
LOC101060399	0.436313724818089	6.84795409677419	6.33624762040868	8.22015504570459e-10	7.04943191130056e-09	11.6870230446164
LOC100996740	0.435992265920983	6.788551	5.40943998034397	1.26076714101371e-07	7.71904050438778e-07	6.80702158156081
CYYR1	0.435948517649891	7.13511032258064	8.01220503879682	2.26795289794312e-14	3.82546837671689e-13	21.9493048668991
PHF1	0.435723034758552	7.56804227419355	9.57312977003771	3.34314716438857e-19	1.15084309640593e-17	32.8847250736871
C3AR1	0.435077056347343	7.41069848387097	6.6720081800431	1.15068562435611e-10	1.1249562937955e-09	13.6023960044404
B9D1	0.434977236755069	5.54326783870968	7.30973024210732	2.2624172823714e-12	2.85176589986794e-11	17.4402646499542
SCUBE2	0.434765958265678	6.85115735483871	6.87217229959922	3.44371974867812e-11	3.6201270699975e-10	14.7794395715429
FGD2	0.434328152023572	6.11097438709677	8.43220104718531	1.27487920753639e-15	2.60965851854245e-14	24.7747119114605
ORAI2	0.434268285825968	5.92450233870968	7.86840154955608	5.9493915840802e-14	9.44828328177415e-13	21.0035636667802
SLC39A14	0.434122371760173	5.43752832258065	5.98405761411392	5.96825169417871e-09	4.47316895606936e-08	9.76034046410211
HLA-C	0.433708523964151	12.1196019516129	7.23231746157371	3.69314910895381e-12	4.51547060389896e-11	16.9609527328264
CD248	0.43343400926093	7.4148724516129	8.18015506874088	7.25179049468524e-15	1.32566201556172e-13	23.0680149733176
PTX3	0.433413012808948	4.37120583870968	3.81394613244184	0.000164843792164033	0.000574824814421621	-0.0450659999159999
STARD3NL	0.433272289373986	7.09791774193548	6.58714333425161	1.90446272275305e-10	1.79371766500221e-09	13.1112097083787
ATP8B2	0.432838971074629	7.2918464516129	7.73519788421742	1.43913527990837e-13	2.15923298810561e-12	20.1377417094889
CCR10	0.432658302363339	4.52896867741936	6.6401619902068	1.39092191783907e-10	1.34157547726538e-09	13.4175210725787
ETS1	0.432651776414698	5.95402809677419	7.43944020629853	9.87566014714898e-13	1.31680856331952e-11	18.2514189746684
P2RY10	0.432466360274221	4.62228337096774	8.96851671300071	2.84443521097507e-17	7.32569451964611e-16	28.5119701692562
RARA	0.432319342714532	6.11010661290323	7.64162922759272	2.66098636705587e-13	3.84153383326713e-12	19.5355251027139
GLIPR1	0.432302169102173	6.89253558064516	6.94619900974705	2.19038111966881e-11	2.37722490878443e-10	15.221234705518
RP11-389C8.2	0.432026483853511	5.89766096774194	6.63342230018103	1.44775115998837e-10	1.39254175920014e-09	13.3784806037856
PIP4K2A	0.431770891815503	7.23375690322581	4.85713780098118	1.88759881860301e-06	9.43259102953921e-06	4.2026887257418
BSG	0.431619618136999	8.66458538709677	4.47226444181051	1.085180044554e-05	4.74724994969469e-05	2.53050708074749
CHSY3	0.43109629021589	5.07627448387097	6.48424444783053	3.48655071036854e-10	3.14677939114171e-09	12.5220193492912
HLX	0.431092251488364	5.76460467741935	6.79794203223358	5.40252137243546e-11	5.52943990216478e-10	14.3399288768055
SRM	0.430823647844123	8.18309890322581	4.89912181950176	1.54901984655701e-06	7.85957942073902e-06	4.39229944557683
BID	0.430775877082207	7.16361625806452	8.07011912344964	1.53321852425693e-14	2.66524850294193e-13	22.3333622558204
GLUL	0.430565209573643	10.4287157419355	4.10270542013839	5.21668270059788e-05	0.00019968824101067	1.03951010376221
PTK2B	0.430559858981291	6.55287259677419	8.23738341994341	4.90068062466106e-15	9.17132734665703e-14	23.452632902945
UNC93B1	0.430497794214931	6.44290412903226	6.51129379858446	2.97609595553225e-10	2.71514599660932e-09	12.6762202329568
SLCO2B1	0.43043418185098	6.28024351612903	7.38691276748564	1.38313685658551e-12	1.80390863990429e-11	17.9217291386308
SSR2	0.430303222683271	9.73517938709677	8.37581716998749	1.88613020164152e-15	3.76625067469938e-14	24.3900703616092
PARVG	0.430217473089179	5.92910141935484	7.79501038424093	9.69084899107929e-14	1.50002558702324e-12	20.5252945861798
SIL1	0.430095386974565	7.273091	6.84396151272605	4.08815980928681e-11	4.23923266435209e-10	14.6119914317841
SCARA5	0.42984766792952	7.08861783870968	4.35905812192251	1.77575892850809e-05	7.47396658716483e-05	2.06167103561796
LOC440354	0.429637882013343	7.99711793548387	5.56392899931116	5.68144460980649e-08	3.6774414117659e-07	7.57719680261938
EFEMP2	0.429327505863249	7.48649033870968	7.95351004323089	3.36642208013764e-14	5.54065468421846e-13	21.5619229997715
CD63	0.428954494557695	11.2959139032258	6.4127437265507	5.28602074140311e-10	4.65234544258673e-09	12.1167705317127
GGT5	0.428758667388299	6.48905296774194	7.58808323706907	3.77440513508126e-13	5.32622609160052e-12	19.1931479314508
CARD16	0.428651287509773	7.02979238709677	5.34200294262339	1.77579346596606e-07	1.06247657531644e-06	6.47644960844206
TNS3	0.428297444524627	6.69183498387097	11.0796763454711	2.79949113681707e-24	2.15843416009293e-22	44.4081349277335
CLEC14A	0.428247055745985	6.55148841935484	9.2083529303267	4.97426651841112e-18	1.44733390448198e-16	30.2272001658811
RDH10	0.428063536893379	7.16869466129032	7.29984181671749	2.40903590714867e-12	3.02565501575646e-11	17.3788380621132
FAM47E-STBD1	0.428041119129234	5.45833687096774	7.52478102194518	5.69388030841943e-13	7.86238014791408e-12	18.790522690466
APOC1	0.427746412893137	6.82008935483871	7.39293490013703	1.33084503876252e-12	1.74221658234573e-11	17.9594443464994
FLT1	0.4276910740273	5.819998	8.36035094526452	2.09947334469468e-15	4.15828428020119e-14	24.2848462077106
ZNF580	0.4275580046906	7.16250012903226	5.4211549779753	1.18753542266441e-07	7.29076947132397e-07	6.86479779727919
GHDC	0.427501402369355	6.19480380645161	6.36180328640252	7.09587585481646e-10	6.12611450962801e-09	11.8301514925733
STK10	0.427308150820854	6.67338632258065	8.05269356886775	1.72522042453653e-14	2.971537166744e-13	22.2176144782331
TSPAN7	0.426802805941435	7.87605722580645	8.01858126874096	2.17245992656939e-14	3.67453931247629e-13	21.9915001213393
IFFO1	0.42679150279632	7.02057532258064	9.99040266440517	1.42509784777441e-20	6.04701675303027e-19	35.9925392152511
SERPINE1	0.426609000541221	6.96915235483871	3.9210858103078	0.000108418473521677	0.000392164556954759	0.348997852990307
ACKR1	0.425316401767992	6.36860485483871	11.5747581637891	5.10852136490572e-26	5.33578507178038e-24	48.3590309165421
ADAM12	0.42500682061459	5.36736606451613	8.29817879706017	3.22597603718408e-15	6.19864215788396e-14	23.8631011394725
CCNYL1	0.424910351795055	7.22641809677419	6.27546416146942	1.16425876798406e-09	9.71845920365384e-09	11.3483823994539
TARP	0.424891546996211	5.48582956451613	6.85244514660117	3.88281345575932e-11	4.03829122009419e-10	14.6622936229178
LAMP3	0.424875233026635	8.3464385483871	5.53591247046573	6.57342390772297e-08	4.2201485087643e-07	7.43620354224755
IGF2	0.42472654579349	6.53467570967742	3.78035719355647	0.000187621777400712	0.000646414415203101	-0.166562374210467
INS-IGF2	0.42472654579349	6.53467570967742	3.78035719355647	0.000187621777400712	0.000646414415203101	-0.166562374210467
PHTF1	0.424081129953694	4.78065351612903	9.35187811725114	1.73100515397014e-18	5.36216691611966e-17	31.2659686772431
SND1-IT1	0.424029046845874	6.88388896774194	7.60157718340935	3.45667342761215e-13	4.90049624386708e-12	19.2792739073658
IQSEC1	0.42395667388297	7.18093393548387	10.9192180470015	1.00892995881904e-23	6.86887385055606e-22	43.1433860042359
LAT2	0.423832663118645	6.14191933870968	11.0203222022412	4.5023254039831e-24	3.3245116374245e-22	43.9393627956414
IL21R	0.423469135847016	4.78487658064516	7.90069578655204	4.79549019734773e-14	7.71603528066991e-13	21.2149625639853
SMIM3	0.423410981418007	7.89666093548387	7.11282825496605	7.81396514897826e-12	9.12911674025706e-11	16.2282633074122
SLC15A3	0.423216246316668	6.84816722580645	7.69169994636429	1.91628088305576e-13	2.82313568793042e-12	19.8571659892532
ST5	0.422790576101981	7.91438325806452	6.47611291793239	3.65614099245076e-10	3.28649290167301e-09	12.475759188049
SERPINF1	0.422676947501355	9.94872593548387	5.59612908103006	4.80139506233391e-08	3.13437224141301e-07	7.73996266980564
S1PR1	0.422115901737924	6.90989570967742	9.01019099217999	2.10483074724417e-17	5.51976054650159e-16	28.8081242550281
PDIA6	0.422102898851399	9.94181820967742	7.24885323683399	3.32709508601252e-12	4.09866587687661e-11	17.0630324738945
FYB	0.421967924108483	5.9713354516129	7.05662665327679	1.10834206783621e-11	1.26406852449766e-10	15.886676597335
LOC727820	0.421526593902219	8.03027119354839	5.15090445063262	4.60321033140621e-07	2.55407636117819e-06	5.5585196050879
TBXAS1	0.421154947982436	4.90297393548387	8.92097398106836	4.00655084633124e-17	1.00744968348953e-15	28.1750976612083
INHBE	0.421139043839073	3.51880077419355	5.3154932795534	2.02989998004735e-07	1.19808706622403e-06	6.34744454833778
PWAR6	0.420250121474528	5.30813412903226	5.28499419182759	2.36603367495464e-07	1.37848477518122e-06	6.19968711174667
CYSTM1	0.42013107462866	7.851136	8.68565132275213	2.15004682605535e-16	4.88830646284827e-15	26.5234242051631
TLR4	0.420081945697279	4.71060266129032	9.60869483450218	2.56175551721088e-19	8.91906931569103e-18	33.1468582483188
TTYH3	0.420033789764875	7.26174906451613	7.51177641632882	6.19396696902533e-13	8.50009807355127e-12	18.70809671004
TMEM173	0.41963346052078	7.67722914516129	5.99019205436525	5.76982950250412e-09	4.33908931909856e-08	9.79315775787849
PADI1	0.419620168079859	7.25667685483871	5.16226276192531	4.35312651388823e-07	2.42854976320343e-06	5.61229436361463
LOC100507535	0.419599458776839	6.01847387096774	7.34595538854187	1.79662725615674e-12	2.29661960082254e-11	17.6657944562349
CALHM2	0.418931285405014	7.09376985483871	9.67675758985009	1.53691739438506e-19	5.49178333862064e-18	33.6499746380479
CD247	0.418873795177102	6.16935987096774	7.29001017177203	2.5640859197137e-12	3.20556644315716e-11	17.3178224128217
VMP1	0.41882589331891	9.88616393548387	6.31973495771287	9.03758410770803e-10	7.691072185811e-09	11.594777386146
DPYSL3	0.418302720548441	5.01516793548387	6.32063376043411	8.99110995668351e-10	7.65418733721009e-09	11.5997936439248
LY86	0.418167111071018	7.01304874193548	7.33932079027181	1.87421224127785e-12	2.39079443575532e-11	17.6244302096921
GPR171	0.417853180588127	5.08092019354839	4.27877349364353	2.50265627735462e-05	0.000102269557055383	1.73562454496572
FOXF2	0.417812726562028	6.73985990322581	5.70840078508708	2.65469125721467e-08	1.80231413937732e-07	8.31345376892692
ADAMTS3	0.417516480245354	4.19054887096774	5.35944906136744	1.62572312601862e-07	9.78195443698206e-07	6.56163940535749
DENND5B	0.417328830957961	4.57125603225806	6.95457646648102	2.08060209297162e-11	2.2681532450633e-10	15.2714498070282
FUCA1	0.417139738408798	6.34016141935484	10.9444774799614	8.24977570879765e-24	5.7217786194431e-22	43.3419474631323
TMC4	0.417053869144264	6.98451067741935	5.30046011069765	2.18933747630916e-07	1.28505276797483e-06	6.27452550872565
FAM167B	0.417009594683979	5.85812596774194	9.26239334822745	3.34637158166221e-18	9.88980263934776e-17	30.6172550870899
SOAT1	0.416742704913103	5.75558761290323	5.9533826083047	7.06490403494928e-09	5.23887498538214e-08	9.59663925788614
AOAH	0.416541173852911	6.43854296774194	7.72457360873007	1.54353913634748e-13	2.30174740887545e-12	20.0691128548185
ACSL5	0.416443453304467	6.75797569354839	8.5329406501425	6.30732577395654e-16	1.35344468166174e-14	25.465947684499
SLC16A4	0.416427283661077	4.39799935483871	6.82762492593643	4.51410817646611e-11	4.65328207258575e-10	14.5152560025523
CSRP1	0.415147108665575	9.42748977419355	8.53889688696605	6.04933072341633e-16	1.30265808115435e-14	25.5069765206052
ST3GAL1	0.414435313608751	6.43591119354839	7.3978339038419	1.28974745334585e-12	1.69113291347779e-11	17.9901415215911
IGHD3-16	0.414352299597093	5.10218390322581	6.73100493911293	8.084786050271e-11	8.09505349670928e-10	13.946632920827
GNS	0.413698403993029	7.58805787096774	6.45474408110798	4.14132698017615e-10	3.69409389498122e-09	12.354402980795
BICD1	0.413646050273622	5.02554267741936	6.56704616071649	2.14436255407471e-10	1.99256688306313e-09	12.9955835631221
TGFB3	0.413092921703043	5.82559469354839	11.5849039546049	4.70271359534515e-26	4.99734882538394e-24	48.4407267272237
CANX	0.413074297311921	9.16164325806452	4.21270135071443	3.30650693965201e-05	0.000131855663423127	1.47133862719564
NRCAM	0.413012237356419	6.61192711290323	6.86530738833898	3.59067947018643e-11	3.76413351739524e-10	14.7386454928356
SGCE	0.412915459739007	6.51176006451613	4.95504764873922	1.18793330745131e-06	6.13702768281919e-06	4.64704288723992
PI15	0.412697179024591	4.97735406451613	5.92062633168959	8.4532840911598e-09	6.20440590006116e-08	9.42256955573094
ISLR	0.412680054723675	6.34686183870968	6.06079311976347	3.90264476726593e-09	3.0213665111418e-08	10.1727635964668
AMER2	0.412255625714115	3.75138709677419	5.98515441585544	5.9322919120384e-09	4.44758118472793e-08	9.76620604638218
DUOXA2	0.411729289794938	7.063154	5.73907922200934	2.25433228342553e-08	1.54833481916611e-07	8.4717671541225
SLC5A1	0.410816545793494	6.99779180645161	6.52573458005325	2.73438599830012e-10	2.50773464106767e-09	12.7587426394032
SBNO2	0.410464488844786	7.04271166129032	4.95692451161104	1.17735097576739e-06	6.09137070252555e-06	4.65563485913675
LRRK2	0.410372111371696	6.90757890322581	4.66153753474043	4.6576734358075e-06	2.17414431712321e-05	3.33787239125387
TGIF1	0.41033455349089	6.45479680645161	4.11149900234469	5.03174222570631e-05	0.000193274888792217	1.07365626187557
SOX17	0.410299821697036	4.62822908064516	9.08521079781123	1.22162200838077e-17	3.32861354591241e-16	29.343259230081
EMR2	0.410086731012088	5.03616870967742	8.64006349706073	2.96817434770413e-16	6.61908295914567e-15	26.2065398234944
GCHFR	0.409944963016419	6.21625132258065	7.6973407669106	1.84653758234209e-13	2.72531552234439e-12	19.8934905788439
TNFRSF13B	0.409751572553971	5.93611677419355	6.86014492262273	3.70524003277263e-11	3.87030007958167e-10	14.7079877928252
ANKRD28	0.409668171567739	7.20276766129032	5.62031301026359	4.22922443275991e-08	2.78760699840717e-07	7.86271230808147
WAS	0.409550559263935	6.79833209677419	9.92818884931227	2.29102585901141e-20	9.42676145119494e-19	35.5247864177746
TRMT2B	0.408917533826451	5.90177670967742	8.08561840324446	1.3802874835184e-14	2.41313350391082e-13	22.4364519534621
EPAS1	0.408860537615004	8.77295022580645	6.68409464764939	1.07060917882783e-10	1.05214149335468e-09	13.672734264412
STAB1	0.408485663299051	5.92017937096774	11.1300607912858	1.86870915462344e-24	1.49258563556051e-22	44.8069150312258
COPG1	0.408243661074026	7.30667116129032	4.54085647945574	8.01277771645835e-06	3.59076457953719e-05	2.81971329065943
C1orf54	0.408236576462806	8.21319087096774	8.13693371421626	9.7385017125318e-15	1.74117571584484e-13	22.7786800551905
TMEM230	0.408150207168205	9.31814872580645	6.30245087184416	9.97847733487444e-10	8.43305548207697e-09	11.4984212519861
AIP	0.408075714715258	7.2162854516129	7.88255835505664	5.41319868691563e-14	8.66430838945022e-13	21.0961635656749
HMHA1	0.407415834385715	5.70060012903226	9.92698943813852	2.31205780167879e-20	9.49731171946745e-19	35.5157834536673
TPSAB1	0.407131267664919	8.77865274193548	3.86740244515347	0.000133902478756273	0.000475063214295555	0.150309478856094
TRIM27	0.407110532202781	7.61008212903226	8.45343877958531	1.09956077107954e-15	2.27748854287754e-14	24.9200112996086
MOB3A	0.406808382945456	6.87256129032258	7.09766003531763	8.58860728445831e-12	9.94382523161751e-11	16.1358803280651
SH2B2	0.406787597570502	7.14091658064516	6.69034415682923	1.0313776224842e-10	1.01644759964259e-09	13.7091411643956
ARHGEF6	0.406729904985266	7.32191390322581	6.7401140001875	7.65448350403604e-11	7.69573144064767e-10	13.9999841664002
BCL6	0.40657990077575	7.41894525806452	8.78563469795207	1.05633780100659e-16	2.49448813472483e-15	27.2219494415472
PCOLCE	0.406541479944675	9.2559065483871	4.48640037336965	1.01973465407809e-05	4.48342052173457e-05	2.58979276208363
MANF	0.406154673161344	9.28768496774194	7.54717871670708	4.92427895069059e-13	6.84998872133344e-12	18.9327147127519
ICAM4	0.405917748511636	4.35533309677419	6.31709177908613	9.17562244484616e-10	7.79497352014199e-09	11.5800288782372
TLR8	0.40581907961994	4.86325798387097	7.78047763278987	1.06700937094282e-13	1.64017459340965e-12	20.430945353184
SKAP1	0.405657569306632	6.4378244516129	8.72354986167993	1.64323164103109e-16	3.79964281347595e-15	26.7876305129723
GJA4	0.405327492633353	6.79757088709677	10.0439422162046	9.46010370635271e-21	4.12882847655297e-19	36.3962696198234
KIAA0226L	0.405315867761138	5.76360366129032	6.38903962444566	6.06353489372408e-10	5.27773704905664e-09	11.9831800564108
GALNT2	0.405019949185158	6.99151585483871	6.23422822562442	1.47230378608785e-09	1.21186518814752e-08	11.1200854940226
LINC00152	0.404878394070597	6.75072624193548	9.90135712346322	2.81031639844335e-20	1.13158061110962e-18	35.3235177378554
LOC101930489	0.404878394070597	6.75072624193548	9.90135712346322	2.81031639844335e-20	1.13158061110962e-18	35.3235177378554
SLC7A5	0.404758815322634	8.81562632258064	5.09063828460841	6.18132765590439e-07	3.35877788434769e-06	5.27486741284685
VPREB3	0.404477141740332	5.11197067741935	6.9291048279582	2.43235698091475e-11	2.62353208166538e-10	15.118908072328
A4GALT	0.404300636839258	6.27259809677419	5.75030520476271	2.12308231900259e-08	1.46665502992488e-07	8.52986916702039
POSTN	0.404270072163092	6.34522716129032	5.82190950563582	1.44510100423466e-08	1.02494816147706e-07	8.90262061665668
TRAJ17	0.404129713753077	5.84386029032258	7.6120988385637	3.22737486538155e-13	4.60211604928766e-12	19.346501779921
TRDV2	0.404129713753077	5.84386029032258	7.6120988385637	3.22737486538155e-13	4.60211604928766e-12	19.346501779921
ACBD4	0.404041938781645	6.38159451612903	10.0409144457411	9.68214958027596e-21	4.21820709254055e-19	36.3734085746151
CHPF2	0.403474297011245	7.62544988709677	8.11570825179425	1.12517461683062e-14	1.99857505886317e-13	22.6369544688696
GLIS2	0.403428433459622	6.695608	7.2020064117039	4.47002502491536e-12	5.41118779762043e-11	16.7742651967977
TMEM258	0.403305410427558	10.4778352580645	6.65843127318664	1.24766307022075e-10	1.21249038168053e-09	13.5234976686694
ZKSCAN2	0.402566011786637	6.05981029032258	9.18036708316379	6.10470690036243e-18	1.75742215962024e-16	30.0257133393667
BIRC3	0.402406584881832	6.39275258064516	6.66001615791251	1.23594128760871e-10	1.20205495465358e-09	13.5327015693542
PTPN6	0.402127099645199	7.20266341935484	5.74075861800731	2.23420572347071e-08	1.53647220279538e-07	8.4804533264676
HCST	0.402068938601237	6.98685458064516	7.98393320140028	2.74382981717175e-14	4.58073391813489e-13	21.762479178086
CPA3	0.40205683805401	9.08937270967742	5.08270067806548	6.42474010314789e-07	3.48020994816129e-06	5.23771803305576
DSG2	0.402012139635579	7.31226832258065	5.39011877715973	1.39123993576258e-07	8.47751066316959e-07	6.71195896769749
SLC1A4	0.40184021227976	7.94257067741936	5.50571020957246	7.68761131010952e-08	4.86769191788567e-07	7.28486454155721
FAM110B	0.401771169042032	5.40129816129032	8.87426708416041	5.60389941674366e-17	1.37514965506658e-15	27.8451779689447
NR2F2	0.401740218894703	5.97150612903226	5.76179660796991	1.99645702441739e-08	1.38465965192354e-07	8.58943979419841
AGPAT1	0.40167523994227	7.59626575806452	7.52125091200043	5.82554892962302e-13	8.0260564480787e-12	18.7681383563885
PSMB9	0.401461757171203	8.47944109677419	5.59019735949191	4.9528605068677e-08	3.2280763639561e-07	7.70992118121227
PLA2G4C	0.401324127127302	5.04808641935484	6.99643258483362	1.6081975775931e-11	1.78744688467271e-10	15.5229989363281
TRAF3IP3	0.401303014011663	5.15597848387097	7.49355213375425	6.96840530398334e-13	9.48828936126222e-12	18.5927532504664
LOC101926963	0.400928993926273	5.97112503225806	8.28853972607239	3.44752589764236e-15	6.60352511475524e-14	23.7978933675479
BHLHE41	0.40009904774791	5.13548575806452	5.71916971312358	2.50683273396599e-08	1.70809865767669e-07	8.36894771066975
NLRP7	0.400071621264058	4.40928487096774	6.57161742122854	2.08731585841395e-10	1.94569362683048e-09	13.0218602076793
ICAM1	0.399964588971074	6.54932209677419	4.93595646209161	1.30093407885936e-06	6.67425059223378e-06	4.55980436228608
DAPK1	0.399527305610683	5.64083156451613	11.1274362086796	1.90850744014275e-24	1.51940815454492e-22	44.7861230181938
TMEM8A	0.398848580191231	6.36629325806452	9.51137961935152	5.30104660892098e-19	1.75321894680159e-17	32.4308491709673
RAB37	0.398747107462864	3.94082951612903	9.9494051676544	1.94889444788126e-20	8.11463870539451e-19	35.6841319821938
CNGB1	0.398569708340849	5.04873522580645	6.80009411638322	5.33270487308721e-11	5.46026978647358e-10	14.3526215382867
AARS	0.398276501894289	9.01930177419355	6.65622536886724	1.26415981963112e-10	1.22803378980939e-09	13.5106900535458
APOBEC3F	0.397991192495035	5.65214083870968	8.36830027597695	1.98699568490683e-15	3.94509841874962e-14	24.338914004757
HIST1H1C	0.397916687714231	7.64826161290323	4.84275169928726	2.01926629469292e-06	1.00392366779067e-05	4.13803953884949
TYK2	0.397479251909307	8.27973748387097	7.15670655757309	5.93993563849528e-12	7.04747412332346e-11	16.4963038479349
IL1A	0.397298539298813	7.09317351612903	5.64346741270222	3.74395414355194e-08	2.49607155544334e-07	7.98064043260944
CLDN5	0.39707280594143	7.4327645483871	6.30946101316254	9.58582943035676e-10	8.11524964001903e-09	11.5374771591395
GJA5	0.397061108004091	4.5474370483871	10.4613929278334	3.73893898330028e-22	2.00402209848338e-20	39.580785268463
CMTM3	0.396498537494735	6.93292070967742	8.05707796955021	1.67478331035747e-14	2.89486413638239e-13	22.246722113543
WBP1	0.396492576222263	7.85079274193548	8.16702472004419	7.93212414424926e-15	1.44247802239283e-13	22.9800124120311
TOX2	0.39647719465993	4.17348687096774	5.94571707403538	7.36833708714176e-09	5.44920036105373e-08	9.55583548479444
FOXC1	0.395932186240904	6.83699411290323	4.8531945920251	1.92284017584744e-06	9.59692398159839e-06	4.18495209736486
GBF1	0.395899417884416	7.41106929032258	5.75470161295993	2.07373861237659e-08	1.43500128610126e-07	8.55264850732019
KCNA2	0.395461306452584	4.66372398387097	9.79247110300792	6.42046042627344e-20	2.46346111897252e-18	34.5096599547702
KCTD12	0.395389589271749	9.2185205483871	5.93973852345437	7.61379622339729e-09	5.62371693853288e-08	9.52404056850947
LDB2	0.395367500451022	5.57306156451613	11.5782755914964	4.96402875160305e-26	5.21952975255891e-24	48.3873507146957
HOTAIRM1	0.395157429189965	4.49915390322581	7.05894011257195	1.0925502607538e-11	1.24838807494547e-10	15.9006989401457
CTSLP8	0.394854514402553	4.79327348387097	5.74050203624422	2.23726932068428e-08	1.53814625785779e-07	8.47912610137806
TGFB1	0.394786718383545	6.55720809677419	5.36909027626197	1.54815410098546e-07	9.34969936741976e-07	6.60881661109716
TREM1	0.39457877082206	5.56842070967742	5.06180787748682	7.11063677695551e-07	3.82546936970217e-06	5.14017065356783
ATP1A1	0.394463062721751	9.8166894516129	5.82538290408296	1.41825526076034e-08	1.00707660744461e-07	8.92079641150489
TSPAN12	0.394062466774908	4.93502077419355	9.62025805637437	2.34908482384817e-19	8.2610046301688e-18	33.2321983157836
GMDS	0.393793753683327	6.48850216129032	5.73692859739735	2.28036460881796e-08	1.56469375081751e-07	8.46064669063249
HLA-F	0.393738224186659	9.70680377419355	5.97300493391245	6.34272502642955e-09	4.73062381357842e-08	9.70127944988771
GPC6	0.393201911419808	6.05087408064516	8.24725528959265	4.57957284608715e-15	8.5967234970212e-14	23.5191531112295
MAP1S	0.392578364904682	5.74024990322581	4.97842684762146	1.06243440531322e-06	5.53666509600435e-06	4.75426696148937
ABCB1	0.39246077815864	5.45553167741935	6.74579053983823	7.39779626461533e-11	7.45965471708807e-10	14.033258479517
MED22	0.391880224908295	6.06093367741935	6.64995712050174	1.31221466745474e-10	1.27319724840259e-09	13.4743135856892
MIR142	0.391875226111011	5.95902037096774	6.60664305459809	1.69695773211333e-10	1.6138266120849e-09	13.2236530616402
P4HTM	0.391873040471463	7.59831519354839	7.53849891453683	5.209514268546e-13	7.21801237174223e-12	18.8775763011967
SPRY1	0.391593093090383	6.91652791935484	9.30441048563289	2.45663782749613e-18	7.3853241256867e-17	30.9214188638011
FCRL3	0.39127706837453	4.73921332258065	7.76069458382624	1.21617850094134e-13	1.84281579302588e-12	20.3027006669084
RWDD2A	0.391192307414759	5.47072764516129	8.06274338562057	1.6117629907365e-14	2.79383682670857e-13	22.2843496104475
POLK	0.391110887605988	6.548305	4.78176150691601	2.68275321378348e-06	1.30511885545545e-05	3.86579091678703
TCN1	0.390554890853323	4.94229232258064	4.6763982877062	4.35327385497492e-06	2.04337173592168e-05	3.40249664517166
LAIR1	0.390533292140233	6.2454099516129	9.76966891672418	7.62869703807366e-20	2.87033404436105e-18	34.33982499443
ADAM10	0.390196063503517	6.82959858064516	4.55778181261191	7.43079571540562e-06	3.34714482270971e-05	2.89166887712829
BSCL2	0.390055475374354	8.11114580645161	6.03914647172746	4.40127853139604e-09	3.37744579547412e-08	10.0560011522128
SLC7A6	0.390006690721026	6.03914367741935	5.73141967010298	2.34839229545712e-08	1.60776067488144e-07	8.43217645534053
MLEC	0.389811416501286	8.27612469354839	6.72221781473118	8.5223659721268e-11	8.5192289048978e-10	13.8952181554531
KLHDC7B	0.389742387696196	5.67456414516129	6.82798132591607	4.50436607788268e-11	4.64532961347385e-10	14.5173645685413
DDX12P	0.389711126946904	6.67224216129032	6.46383580433009	3.92762930041829e-10	3.51630724291295e-09	12.4059986176599
LOC642846	0.389711126946904	6.67224216129032	6.46383580433009	3.92762930041829e-10	3.51630724291295e-09	12.4059986176599
RASGRP3	0.389671011185279	5.13239017741935	9.48069948965406	6.66158530782155e-19	2.17377578782999e-17	32.2059410511191
TRAC	0.389641959829211	5.61318483870968	7.44852202377564	9.31540009462552e-13	1.24754900664516e-11	18.3085863611278
PTPRM	0.389615974803055	7.39527485483871	7.1062160071856	8.14280894209952e-12	9.46804916050687e-11	16.1879735603023
OSTC	0.389545095315404	9.97985583870968	6.23418996657894	1.47262370966742e-09	1.21186518814752e-08	11.1198742207083
DNAJB11	0.389113884779601	9.21981712903226	5.15397724507824	4.53421315184618e-07	2.51865235555165e-06	5.57305759468865
GIMAP1	0.388982829995793	5.45147683870968	7.69404755214238	1.88694461197083e-13	2.7815930796851e-12	19.8722814199602
SAMD9L	0.388868604245597	6.20425122580645	5.47009084951753	9.23891932701414e-08	5.77810714615027e-07	7.10725610194777
CMTM2	0.388595730350591	5.09092387096774	6.33299404667194	8.37526566038493e-10	7.16987278477997e-09	11.6688327381303
GGT1	0.388225361717483	6.85639825806452	6.91598639554866	2.63571174350123e-11	2.8241749549721e-10	15.040505545393
GGTLC1	0.38801305069457	6.85729929032258	6.90538047876499	2.81226506826869e-11	2.99497039361896e-10	14.977198651724
RCN1	0.387743256359373	8.43801867741936	7.50209615899598	6.59411270143209e-13	9.02894725690205e-12	18.6468051690919
PTAFR	0.387389495459737	7.10468090322581	7.04269264186274	1.20831978463253e-11	1.37169270117063e-10	15.8022900441862
LINC-PINT	0.38721039389019	4.65576470967742	9.11004719903576	1.01969742864921e-17	2.82887909802671e-16	29.5209894656716
CDK5RAP3	0.387084546875935	9.07855861290323	6.39786555697101	5.76174909607084e-10	5.02759406130194e-09	12.0328765381291
FCHSD2	0.386952883817425	6.03909966129032	9.0616210162008	1.44995001396164e-17	3.89859497153317e-16	29.1747097843679
ECE1	0.386811676589094	6.750848	8.78723957847194	1.04431587806634e-16	2.47087360850139e-15	27.2332010589837
DNAJC1	0.386772353719399	8.63177880645161	5.3597419253662	1.62331221518452e-07	9.77225956929181e-07	6.5630714356407
NFKBIE	0.386331813097605	6.17133574193548	8.32785257328292	2.62862890967542e-15	5.11202985018308e-14	24.0641446014053
TSC22D3	0.38629714294305	7.49216777419355	5.53139819192331	6.72935653888198e-08	4.3078104548668e-07	7.41353999142298
RAB8B	0.385760283240126	5.94249403225806	7.50935830592443	6.29161936071036e-13	8.62926311981605e-12	18.692781074049
TIMP2	0.385155079078716	9.70813512903226	4.1180511679869	4.89801941408741e-05	0.000188493926152906	1.09914143768689
P2RX5	0.384684399843646	8.02617182258065	7.4612515166089	8.58251683445882e-13	1.15509523100775e-11	18.3887964503825
DUSP2	0.384611226772504	6.38220551612903	4.39604072294257	1.51354281878249e-05	6.451430072177e-05	2.21366584802005
GBP5	0.384191051777012	5.33908451612903	4.99002490590664	1.00503348415269e-06	5.26447136437544e-06	4.80761870992222
PRKCD	0.38408071200914	7.49243496774194	4.65121854370318	4.88098544097106e-06	2.27057794371477e-05	3.29310382891798
BRSK1	0.383971578567558	5.49036780645161	5.92670833899414	8.17677683228233e-09	6.0122924957224e-08	9.45483208664606
LY6E	0.383909710144932	8.05910912903226	4.21696068205454	3.24800598432262e-05	0.000129819320135452	1.48826531390869
LOC100289098	0.38374572072885	5.18936874193548	5.66076964252733	3.41719852130855e-08	2.28633312508356e-07	8.06902017387543
ID1	0.38353535029165	10.9063466451613	3.05179820768975	0.00247023991103036	0.0066447255023062	-2.55672877851998
CBX7	0.383396412291774	7.28099051612903	7.48005878966149	7.60261164652467e-13	1.03173476542315e-11	18.5074774726641
CD8A	0.383102460761322	6.64328735483871	4.97358393587888	1.0873299507623e-06	5.6567542202174e-06	4.73202058000555
GGTLC2	0.383009005953455	6.85831948387097	6.86738190568041	3.54563113511875e-11	3.71926053963251e-10	14.7509699523135
TM9SF2	0.382913920861142	10.5812745483871	7.37808780797358	1.46344496922957e-12	1.90154484279319e-11	17.8664993603525
MMRN2	0.382337295688252	6.25997293548387	5.50700533287132	7.63627076171196e-08	4.83643673715994e-07	7.29134025845234
PCTP	0.381844662938245	6.81328096774194	6.90980503199737	2.73723999602369e-11	2.92271222118021e-10	15.0036002304071
LOC101929655	0.381824878224785	5.22973935483871	6.16195822779322	2.21554525552484e-09	1.7725087263595e-08	10.7227988514807
HLA-B	0.381560230320522	11.9399033225806	4.02859597104855	7.05395840643178e-05	0.000263698068846129	0.75434718425161
ADAMTS5	0.381130274520414	5.33628537096774	4.79388692183253	2.53599663225052e-06	1.24014193054892e-05	3.91967976090224
PLEKHO2	0.381051744542662	7.57211787096774	7.6378705356727	2.72722857665259e-13	3.92788412739929e-12	19.511438040835
FADS1	0.380455254675564	6.33427603225806	9.48804691892978	6.30713837575024e-19	2.06362475290109e-17	32.2597668850139
MIR1908	0.380455254675564	6.33427603225806	9.48804691892978	6.30713837575024e-19	2.06362475290109e-17	32.2597668850139
RNASE1	0.380177160683136	6.08202853225806	9.29160604665634	2.69949683203706e-18	8.07569180805603e-17	30.8286448431198
GEM	0.379616062902157	8.40429319354839	4.09510195838597	5.38179441704579e-05	0.000205461476643262	1.01003814252502
KLHL5	0.379328081063202	6.50649206451613	4.96779820775538	1.11781213968294e-06	5.8042163811325e-06	4.70546746885525
TGM2	0.379280608274696	5.57904827419355	9.434749504706	9.37249426760658e-19	3.01015942699832e-17	31.8698410524145
DPEP2	0.379270436586685	5.40337261290323	8.30395429780649	3.10003961529593e-15	5.96598962499589e-14	23.9021951556526
RAB3A	0.379192347705813	6.14030306451613	7.50625892991863	6.41900715978926e-13	8.79411177087496e-12	18.6731554791202
TIE1	0.379098538096095	4.81294390322581	7.07411432680184	9.9432349328053e-12	1.14202351970251e-10	15.9927551916145
APH1B	0.378999596788741	6.34656227419355	10.0886497265767	6.71341427783554e-21	3.03856589564034e-19	36.7342375095822
HID1	0.378782313729031	5.64350291935484	7.88532442775212	5.3141514078959e-14	8.51134826739081e-13	21.1142694300186
HTRA1	0.378649014372478	9.288704	5.33867414580061	1.80591807432074e-07	1.0781251503291e-06	6.46022124242867
GIMAP8	0.378458106921642	5.68747319354839	8.74091070180882	1.45250775634939e-16	3.37139051025027e-15	26.9088924671861
SPI1	0.378451167839314	5.57806816129032	4.90794846523947	1.48570787710819e-06	7.56661517491172e-06	4.43234068880103
TP53INP1	0.378086282398213	5.42950970967742	5.71510300003552	2.56170039744787e-08	1.74353994469572e-07	8.34798136731407
TCL1A	0.378056646521144	5.81629717741936	7.13409118783716	6.84265212152617e-12	8.05981978323958e-11	16.3580050561368
LILRB3	0.377818374526428	7.10308483870968	7.85665555782418	6.43383863967155e-14	1.01582332165512e-12	20.9268171486035
HEG1	0.377619318359487	8.76631001612903	7.04669689182963	1.17871370240269e-11	1.33995077211276e-10	15.8265280555326
CD86	0.377610933309273	5.30991190322581	9.18606404448377	5.85561672083225e-18	1.68770198436157e-16	30.0667008036614
COLCA2	0.377416073726618	5.37532809677419	5.36275493971411	1.59870936854908e-07	9.63364291832051e-07	6.57780807950656
ZDHHC2	0.377316438150221	5.02283629032258	9.11364562919671	9.9332854711622e-18	2.76514157403958e-16	29.5467631812055
CDX1	0.3772887702207	6.40982883870968	7.568942288461	4.2750795454533e-13	5.99811820725741e-12	19.0711597834392
C5orf56	0.37728129713152	7.201511	8.62817613229383	3.2280108697156e-16	7.16583230397085e-15	26.1240771673735
BC022568	0.37717130073967	6.35817722580645	6.23145719331225	1.49565222436976e-09	1.22833454354238e-08	11.1047859622267
CTC-265F19.1	0.37717130073967	6.35817722580645	6.23145719331225	1.49565222436976e-09	1.22833454354238e-08	11.1047859622267
CCDC71L	0.377077767755118	5.54725661290323	8.32782577287253	2.62911563425397e-15	5.11202985018308e-14	24.0639628200522
CLCC1	0.376967856154909	6.84338877419355	5.66127729984339	3.4080437460297e-08	2.28083234383111e-07	8.07161660619385
SHANK3	0.376963867340189	6.36799306451613	8.18264610268509	7.12939272391853e-15	1.30523960723066e-13	23.0847207241681
CUTA	0.376927971014485	9.87770312903226	6.70173656665789	9.63461717144893e-11	9.55680512529965e-10	13.7755737446361
CDC42SE2	0.376665079680078	6.39078512903226	5.80513529778209	1.58188851913209e-08	1.11549155499444e-07	8.81496614212756
LIME1	0.376532426784536	7.07328330645161	6.20376906769344	1.74978788640306e-09	1.42128832607435e-08	10.9522037620788
TRANK1	0.376496840459441	6.21151303225806	7.8747700052977	5.7019856690714e-14	9.07897275164651e-13	21.0452061257748
NPC2	0.376217571110702	10.4789080967742	5.2660619683065	2.60123799082384e-07	1.50335440372962e-06	6.10832406120485
SNAP25	0.375872600276624	4.59502396774194	6.92968380161929	2.42374687891325e-11	2.61539944668957e-10	15.1223708222712
IGFBP5	0.375826737627033	6.47942751612903	5.20121462666723	3.59162122127197e-07	2.02966044552851e-06	5.79746421515876
MMP19	0.375719594984661	6.71529646774194	9.19927689750295	5.31603677130105e-18	1.54310278773597e-16	30.1618180802678
PAPPA	0.375531351253831	5.97404664516129	5.620944231201	4.21521739580875e-08	2.7791779975981e-07	7.86592195548439
RAB29	0.375330129292198	6.75204122580645	7.29135874509267	2.54225016119178e-12	3.18152259035782e-11	17.3261882838346
SEPN1	0.374673887185037	6.93067235483871	5.05926271071868	7.19888663127392e-07	3.87209480974837e-06	5.12831065803262
PITPNM1	0.374664917313122	6.78216190322581	7.2316551202415	3.70860979997847e-12	4.53210660606369e-11	16.9568673734612
MTHFD2	0.374398236815202	6.48646958064516	6.29067358679007	1.06739004226785e-09	8.98349863053321e-09	11.4328814826341
LHX6	0.374329083228099	5.62753379032258	10.2254479543871	2.33977833412752e-21	1.13465321953196e-19	37.7730331906776
GSPT2	0.374303290035483	6.13419641935484	5.43745688247631	1.09247326225216e-07	6.735907921974e-07	6.94536765699808
FPR2	0.374096554813877	5.13847432258065	6.7870601381411	5.76953501540224e-11	5.87799938772181e-10	14.2757946875338
CR2	0.373595697877203	3.67344190322581	9.3539493715443	1.70472536745637e-18	5.28746100329963e-17	31.2810254744152
3-Sep	0.373555697877201	6.13602580645161	6.88285360604878	3.22674260702734e-11	3.40374691663164e-10	14.842971795736
MAPKAPK2	0.373155003307473	7.25306951612903	6.48635629008273	3.44378401729691e-10	3.1185448375974e-09	12.5340408155235
FCGR1C	0.372815658788863	6.06501164516129	6.7180847912594	8.73614740546777e-11	8.71155360004234e-10	13.8710525288484
P2RY6	0.372795337061756	6.29404077419355	7.06694633201472	1.03958990488375e-11	1.19177377416809e-10	15.949251876109
LOC100509445	0.372780343376032	7.15222216129032	4.17004383512065	3.95061919797551e-05	0.000154912696643221	1.30265880010322
LOC728715	0.372780343376032	7.15222216129032	4.17004383512065	3.95061919797551e-05	0.000154912696643221	1.30265880010322
OVOS	0.372780343376032	7.15222216129032	4.17004383512065	3.95061919797551e-05	0.000154912696643221	1.30265880010322
OVOS2	0.372780343376032	7.15222216129032	4.17004383512065	3.95061919797551e-05	0.000154912696643221	1.30265880010322
PRKCB	0.371827635756813	5.44679643548387	8.52980255870417	6.44760385497827e-16	1.37890814625541e-14	25.4443384347452
AK021977	0.371746369595287	7.04691296774194	6.03593719381808	4.4803199682702e-09	3.43163586162619e-08	10.0387182995992
GFI1	0.371630026459796	4.89761512903226	7.72115574265767	1.57868988595842e-13	2.3512955211889e-12	20.0470482802107
LOC101928152	0.371613655060435	4.83678138709677	5.950582677453	7.17429398828963e-09	5.31324503721822e-08	9.58173033343039
LL22NC03-N27C7.1	0.371325321426425	4.72876041935484	5.27965284764515	2.43021523121282e-07	1.41185858013008e-06	6.17388315076973
MCTP1	0.371265685248662	5.33738941935484	4.51816141942025	8.86220678335547e-06	3.93462663019057e-05	2.72359640443056
EOMES	0.37126066931264	5.41371783870968	5.13121098333318	5.07018900309731e-07	2.79132399680216e-06	5.46551943336946
HEY2	0.37114289794936	6.10094048387097	9.58772537577547	2.99732680180756e-19	1.03617629933492e-17	32.9922387171186
GGT2	0.37107732094533	6.91750138709677	6.70810906867681	9.27408604007914e-11	9.22164104579228e-10	13.8127705254042
PPIB	0.370300606169934	10.2926160322581	3.49570997040386	0.000541333230915818	0.0016903954895635	-1.15658393274328
S1PR3	0.370208823140301	5.69167025806452	8.3282047534766	2.62224121181345e-15	5.10678864206635e-14	24.0665333974725
SNX10	0.370203565457931	6.19170196774194	4.20615194248908	3.39842791417171e-05	0.000135122185628395	1.44534087947682
AP2B1	0.370045027361839	7.45270835483871	7.49736928138999	6.7986644028212e-13	9.28302551225436e-12	18.6168963348032
TBCEL	0.370028874857178	4.77763529032258	7.81434217511957	8.52456499595729e-14	1.32960365709121e-12	20.6509831933065
ABHD14B	0.369513960550839	7.70139629032258	4.18581771598066	3.69961404424538e-05	0.000145912968945298	1.36485457160196
PRSS12	0.369440309098562	7.86847403225806	4.77483242887663	2.77025955412838e-06	1.3444780334085e-05	3.83504894800185
PRSS22	0.369162635155446	7.74749432258065	5.58089264082835	5.19987520305027e-08	3.3809563670591e-07	7.66284941572014
PLEKHF1	0.368533735041195	7.0174255483871	8.16076834695285	8.27812712772116e-15	1.49870892687876e-13	22.9381128622288
IFITM1	0.368260879487641	10.7022570483871	6.92738528433842	2.45810661630693e-11	2.6478000797337e-10	15.1086250012653
CERCAM	0.368231429731192	6.68452437096774	9.5299153051479	4.61675802586876e-19	1.54150523101446e-17	32.5669220432891
FBLN7	0.368203539599496	5.62347464516129	8.02168089363189	2.12748516874768e-14	3.60595457762566e-13	22.0120201078244
IFITM3	0.368153329725185	11.6429444516129	5.64904279821677	3.63547073422858e-08	2.42904702611484e-07	8.00909546602377
COL11A1	0.368140607974018	8.41119267741935	2.98266122977163	0.00308284368780782	0.0081141269194175	-2.75875260369533
CNTD2	0.368103265379758	7.23444451612903	5.99971183248335	5.47460878042897e-09	4.13105628905416e-08	9.84413826239693
DOK5	0.367973723916053	5.10620482258065	7.83409387225446	7.47621026996656e-14	1.1743319743461e-12	20.7796172814998
HAPLN3	0.367669718563959	7.49095790322581	8.93821322752668	3.53896406236224e-17	8.96329747649694e-16	28.2971275854302
DPAGT1	0.367552477599377	7.54083661290323	7.10757964229454	8.07389529813748e-12	9.396860713418e-11	16.1962802557598
DTX4	0.367529829214016	7.23682248387097	8.08465579965565	1.3893297557942e-14	2.42547204009757e-13	22.4300456777754
ACTN1	0.367405405015334	8.22141829032258	5.25839378823229	2.70282752087997e-07	1.55680315278598e-06	6.07139694028132
LGALS2	0.367181884659326	6.04620270967742	4.53988859677481	8.04734936158386e-06	3.60493522262594e-05	2.81560555903452
C15orf57	0.366793048289135	5.31256129032258	6.19693237043348	1.81877822444548e-09	1.47536536952114e-08	10.9146099065194
GRINA	0.366778108725716	6.90458880645161	4.06988106301975	5.9658280843704e-05	0.000225713319210676	0.912630251876113
JUNB	0.366666614949789	9.47324212903226	4.75410075410845	3.04882393166909e-06	1.46816153285466e-05	3.74329938104096
KNTC1	0.366306305249858	6.94205274193548	4.94996036867243	1.21708143144123e-06	6.27302557272353e-06	4.62376811021868
PTPRG	0.36630041042756	5.72755185483871	8.06870935867396	1.54793281417309e-14	2.68891442154972e-13	22.3239919437168
ZNF671	0.366199548980696	6.30867322580645	8.59468915954151	4.08736773535596e-16	8.98375492984128e-15	25.8921519473738
TGFBR2	0.365934468097897	7.50467316129032	6.15441222278455	2.31166326670373e-09	1.84578117940235e-08	10.6815250061402
BCAR3	0.365739416681704	5.93652174193548	7.47216986825566	7.99942790747385e-13	1.08198128105461e-11	18.4576701334616
SIGLEC1	0.365727965602265	5.73084341935484	8.46093313634094	1.04357486765676e-15	2.16703596774841e-14	24.9713389406672
ITGB7	0.365457022671235	6.98819829032258	6.20486922991938	1.73892794951815e-09	1.41387684677888e-08	10.9582563861704
NES	0.365351854591378	5.51635551612903	9.08480552286413	1.22522609992593e-17	3.33100679736258e-16	29.3403613916437
LRRN3	0.365314007757531	5.78084391935484	6.2653720570274	1.23323471374403e-09	1.02626794819945e-08	11.2924010568184
FGL2	0.365299838535086	7.53423833870968	5.22815087332572	3.14235498498829e-07	1.79486558046503e-06	5.92619723691099
LHX8	0.365264093451204	6.11213641935484	3.62111440476147	0.000342218126524864	0.00111492311788779	-0.729186701512437
FBLN1	0.365023260568885	7.60117774193548	5.22139711820962	3.24958855054872e-07	1.85092504693455e-06	5.89386749638884
FSTL1	0.364789867701001	6.11528093548387	4.6543419246298	4.812327592612e-06	2.24077155060069e-05	3.30664540114257
SLAMF8	0.364761925551744	5.61250609677419	6.97018447275553	1.89031886527507e-11	2.07459736803718e-10	15.3651230874216
TMEM47	0.364476890672925	6.83869269354839	4.78079497509747	2.69479744434736e-06	1.3104565128789e-05	3.86150043502047
ACVRL1	0.364237028083465	6.1260974516129	9.6010726388669	2.7122857434609e-19	9.41633179771704e-18	33.090634430238
RPS6KA2	0.364182495038789	6.72009512903226	7.31302411997013	2.21555862085726e-12	2.7957491359531e-11	17.4607391407759
TMEM208	0.364139979553793	8.58602961290322	6.34068143005821	8.01330220369061e-10	6.88169779200289e-09	11.7118234821701
NPL	0.364024677972218	6.42669461290323	5.4931991372921	8.20118039971341e-08	5.17277548772633e-07	7.22237267566864
CDH11	0.363985598352277	6.18808785483871	7.55497366219138	4.68128696896635e-13	6.5417572789312e-12	18.9822693262484
GVINP1	0.363982978832166	4.76190820967742	8.49246570968449	8.37335290739583e-16	1.75970007231007e-14	25.1876108661053
B3GNT2	0.36339333694149	6.55875741935484	4.03295786748861	6.93064362102558e-05	0.000259524836435554	0.771001665364469
SNX20	0.36314434842744	5.86211138709677	9.71005357592905	1.19621334982912e-19	4.35717592893793e-18	33.8967886772412
LYL1	0.363047639064287	6.75641229032258	7.73962144049224	1.39775008884973e-13	2.1018636961104e-12	20.1663350286097
RAB33A	0.362724360454625	4.17296067741936	7.21624613895893	4.08684271307155e-12	4.96947874379014e-11	16.8618990057403
PSMB8-AS1	0.362491806783334	5.65864401612903	7.85016925597641	6.71784836312292e-14	1.05861335811146e-12	20.8844694250723
NARR	0.362476681399968	8.63559682258064	6.32188971101722	8.92656089539239e-10	7.6045338042623e-09	11.6068040813958
RAB34	0.362476681399968	8.63559682258064	6.32188971101722	8.92656089539239e-10	7.6045338042623e-09	11.6068040813958
RNF121	0.362413323110231	5.72551887096774	6.90904388691548	2.75000469063731e-11	2.93249845741128e-10	14.9990575488557
PPP1R14A	0.362295418846593	4.38224735483871	5.93038856852569	8.01377401566931e-09	5.89421157739914e-08	9.47436698847053
LMAN1	0.361568473149317	7.22492438709677	4.12047944278072	4.84932607616023e-05	0.000186737637667295	1.10859564528142
A2M	0.361487490227915	7.65860266129032	11.3542129116403	3.06650859947276e-25	2.7861909546362e-23	46.5902444456861
ARSA	0.361381657646276	5.92145908064516	8.27278858075808	3.84238672026285e-15	7.33112988524156e-14	23.6914416025603
BET1L	0.361272662817957	6.54246383870968	6.68901457992027	1.03960404041158e-10	1.02331705000803e-09	13.7013935027674
NUDT4P2	0.361269217631849	7.03889058064516	4.8974782285412	1.5610934208626e-06	7.91590960566449e-06	4.38485026529557
CD302	0.361173634012872	7.71172496774194	4.84687625912219	1.98063650719549e-06	9.86524085436416e-06	4.1565579084012
LY75-CD302	0.361173634012872	7.71172496774194	4.84687625912219	1.98063650719549e-06	9.86524085436416e-06	4.1565579084012
EFHD2	0.36106089993385	7.4168945	5.91053469075958	8.93236030624773e-09	6.53053599297041e-08	9.36909580726802
SERPINB4	0.360987228035363	10.4356423709677	3.28287361148794	0.00114418101052923	0.00332125036559915	-1.84999810316148
COL8A2	0.360604568825543	6.71715814516129	6.01854186582063	4.9335096577709e-09	3.75989739774177e-08	9.94516589092656
APOL1	0.360418179084735	7.52384838709677	6.62981624281263	1.47908750429141e-10	1.42044706060457e-09	13.3576043081275
NFIL3	0.36035094774189	7.55346061290323	4.4059606054511	1.44978165874029e-05	6.20345124672119e-05	2.25462839032096
CNTNAP1	0.360069392025979	6.43484187096774	7.35183512562842	1.73052117125693e-12	2.22024503657169e-11	17.7024743807263
GFPT1	0.359820804618439	7.16937448387097	6.05362685410146	4.0612721018855e-09	3.13424538813336e-08	10.1340721468878
EXOC6	0.359707779782304	5.30729364516129	7.35509812416914	1.69487573326318e-12	2.17858346294516e-11	17.7228390400109
TSPAN1	0.359416450778757	6.39736658064516	6.81584290045569	4.84809129761009e-11	4.98704542949866e-10	14.4455958702227
SNCAIP	0.359199494858376	6.41845516129032	6.41160165054658	5.32113089570965e-10	4.67987622245555e-09	12.1103253851923
FPR3	0.358567449335497	5.91927285483871	6.26947077985442	1.20475165223424e-09	1.00393232636403e-08	11.3151284341134
COL6A3	0.358436933068729	10.9030975483871	5.30882545923379	2.09917447377229e-07	1.23509685395928e-06	6.31508076118409
GPRC5A	0.358268853208255	7.57712238709677	4.92418971330713	1.37568355702261e-06	7.04148310307638e-06	4.50617866324987
PTGFR	0.358106510613985	6.0210320483871	3.75587619079577	0.000206062599643275	0.000703994408426236	-0.254496424850009
CTSO	0.358041959227855	7.28750309677419	5.54755428155883	6.18734559653401e-08	3.98694736949348e-07	7.49472019336588
CCL2	0.357904811473928	8.14960125806452	3.35354031939026	0.000896181716050832	0.00266791441193647	-1.62425525023591
MANEA	0.357603641830535	5.49355835483871	4.81528370563689	2.29570483079179e-06	1.13055252406573e-05	4.01506002848708
LOC100996761	0.357583344759155	5.22186438709677	8.04698939450398	1.79309314271675e-14	3.07543785972913e-13	22.1797604803169
LOC101929792	0.357583344759155	5.22186438709677	8.04698939450398	1.79309314271675e-14	3.07543785972913e-13	22.1797604803169
LOC101930416	0.357583344759155	5.22186438709677	8.04698939450398	1.79309314271675e-14	3.07543785972913e-13	22.1797604803169
TMEM39A	0.357346842864878	6.40925661290323	7.95115044085104	3.42017048517238e-14	5.61360388288131e-13	21.5463890908856
ADPRH	0.356954090444401	5.32810461290323	7.68296104278321	2.02949560905223e-13	2.98242927606107e-12	19.8009267099201
CFL2	0.356927674544471	6.18402161290323	4.64007009747176	5.13381928536039e-06	2.37868582281504e-05	3.24483365972041
SLC25A45	0.356912008238618	4.43024327419355	8.78065967913578	1.09448307574828e-16	2.58207151103898e-15	27.1870780450375
TPM1	0.356868955739967	6.3754085	6.91858070366629	2.59421240980055e-11	2.78336898630093e-10	15.0560018444171
CASP10	0.35686039298815	6.17620959677419	7.46136178668491	8.57642342057001e-13	1.15491110094849e-11	18.3894916915551
STC1	0.356712676649235	5.37503548387097	4.16017874402048	4.11576684354343e-05	0.000160898044502631	1.26386781849919
EPHA7	0.356707064165013	4.07302590322581	5.18582242606166	3.87568958142384e-07	2.18161513264809e-06	5.72415280079551
SLC43A1	0.356638277106257	6.10307706451613	8.29785379528136	3.23321130642963e-15	6.20761331818119e-14	23.8609017357694
KDELR2	0.356213141499794	9.72341119354839	7.53543882744534	5.31391171947554e-13	7.35848817766015e-12	18.8581475396186
LIMS2	0.356097467075584	6.60865619354839	7.75707562364542	1.24561289563837e-13	1.88624688861818e-12	20.279264361263
MDM4	0.35589610229118	5.37702182258065	6.87256573231511	3.43547897409559e-11	3.61301814138857e-10	14.7817784160914
PRF1	0.355833853508926	6.27853951612903	7.8803019622706	5.49534419029982e-14	8.77854296438679e-13	21.0813970400673
CSNK1D	0.354937535029167	7.53168719354839	5.01295851276826	9.00230484484494e-07	4.74704061947907e-06	4.91342554138152
TGFB1I1	0.354797968609057	7.19396767741936	3.94256621084667	9.95708123243118e-05	0.000362738146373305	0.429194118327108
FAR2	0.354794676769503	4.5446684516129	6.08738559090763	3.36525930466031e-09	2.63285219798984e-08	10.3166541899158
ZEB2	0.354425444705032	4.7564915483871	6.80122567722696	5.29635202902133e-11	5.42532019871376e-10	14.3592965027255
ITGB2-AS1	0.354421412592461	5.66652493548387	6.56921229151915	2.11714224530697e-10	1.97049023676876e-09	13.0080332539512
PTP4A2	0.354316564435626	9.68979161290323	7.16762769990804	5.54706224998877e-12	6.60700528518399e-11	16.5632016480134
DGKD	0.353745762222621	7.11591619354839	8.50107596236907	7.88408531069255e-16	1.66403220275161e-14	25.2467528226753
IKZF1	0.353644649106982	4.80140106451613	6.32590817159785	8.72306965115226e-10	7.44323725995209e-09	11.6292414532404
G6PC3	0.352768628600636	7.55372314516129	8.23353457929901	5.03182163156587e-15	9.4023511083411e-14	23.4267118443399
MTFP1	0.352592010944731	6.69254112903226	7.65526648891781	2.43370970865015e-13	3.52801298867843e-12	19.6229854756184
C1GALT1C1	0.352582477900054	6.50202879032258	7.32948633469462	1.99532861954687e-12	2.53602843423532e-11	17.5631644246249
RASA3	0.351928443682718	6.03355583870968	7.04062843097709	1.2238665338539e-11	1.38732095327695e-10	15.7897991225983
PPM1G	0.351927613807212	7.88641519354839	6.06621836339232	3.78660138942963e-09	2.94177764014779e-08	10.2020790630137
AGTRAP	0.351631295928799	7.60972961290323	5.12352197597656	5.2647049519702e-07	2.89156525238435e-06	5.42929050428512
SPRY4	0.351478921763184	6.36697680645161	6.97308252580282	1.8569223552513e-11	2.04161220354012e-10	15.3825329381107
GADD45B	0.351271706957728	7.06226817741936	5.47146654688744	9.17371734860799e-08	5.74026691544618e-07	7.11409810973466
GIMAP7	0.35090816765891	7.03777961290323	4.00100411897971	7.88367058586003e-05	0.000292478434713122	0.64937293725752
UAP1	0.350880870166575	9.103101	4.53291403099482	8.30074293081428e-06	3.70081098088347e-05	2.78602789536866
ADAMTSL4	0.350507587347408	6.13745348387097	4.82096914410906	2.23564545227406e-06	1.10342105208058e-05	4.04046545079069
ASRGL1	0.350180378555539	5.39113446774194	9.55591386414032	3.80225718335468e-19	1.29430317295782e-17	32.7580240857405
FEZ1	0.350074861086049	5.97429301612903	8.80780681517223	9.0173857920531e-17	2.14808894876774e-15	27.3775044550307
ARMCX2	0.349740070960369	7.00477890322581	5.02452193376456	8.51478378065043e-07	4.51333399225498e-06	4.96693108487322
PDGFRL	0.349726178964458	6.63677216129032	3.34209805171074	0.000932606376676958	0.00276691338338936	-1.66111091871591
GMPPA	0.349299990378248	7.07807793548387	5.59794104389098	4.75603331386267e-08	3.10641930048416e-07	7.74914462859033
IFNGR1	0.349206413494503	8.77826112903226	4.00196083898076	7.85341127843523e-05	0.000291532844860625	0.653001931398166
LINC00847	0.34908938300559	5.3991214516129	5.60973360567695	4.47084655987421e-08	2.9382081411639e-07	7.80896162822077
HLA-DQA1	0.348715502134825	7.46727020967742	2.31644101239298	0.0211818260335797	0.0450295738094044	-4.47893079896111
PDPN	0.348705169883932	6.01718203225806	6.6833431481254	1.0754243675526e-10	1.05602438599249e-09	13.6683580709651
SUOX	0.348584346022011	6.381301	8.93485059698176	3.62571185470944e-17	9.16401483360427e-16	28.2733139280379
TXLNB	0.348483130073968	3.93743622580645	6.13991532266454	2.50790541924274e-09	1.99530326665728e-08	10.6023433593117
NUDT4	0.348467607192249	5.99681212903226	6.47843394188532	3.60692557572219e-10	3.24703012877444e-09	12.4889589555976
LIMD2	0.348317998677012	5.61839451612903	5.79035985606615	1.71278400863558e-08	1.20052061815493e-07	8.73792473218905
LOC101928443	0.348277609597688	5.19656558064516	6.55482227206698	2.30453378228026e-10	2.13110519003828e-09	12.9253857485568
MAP1B	0.348242027181429	7.13839719354839	4.54315892859801	7.93110930522966e-06	3.5567750922774e-05	2.82948805385315
NFKB2	0.348231876841666	5.81069683870968	5.14040664483357	4.84669180560678e-07	2.68125836172103e-06	5.5089075398561
DCN	0.348153619580252	9.744856	6.03607598217019	4.47687321049472e-09	3.43007078801572e-08	10.0394655633908
GLB1	0.348130332551561	8.3263935483871	8.51688396321011	7.05835491941163e-16	1.49621207793009e-14	25.3554313753709
TMPPE	0.348130332551561	8.3263935483871	8.51688396321011	7.05835491941163e-16	1.49621207793009e-14	25.3554313753709
TMEM255B	0.347804030308501	5.52977219354839	6.04716317136443	4.20974442796041e-09	3.23860130827134e-08	10.0992049739104
BMI1	0.347762754224549	8.90704503225806	5.03091862504102	8.25617420160185e-07	4.39340635012738e-06	4.99657443446816
COMMD3-BMI1	0.347762754224549	8.90704503225806	5.03091862504102	8.25617420160185e-07	4.39340635012738e-06	4.99657443446816
TTC7B	0.347216115220399	5.90397006451613	5.83903689733543	1.31736334766513e-08	9.37614373333818e-08	8.99233006853582
LRRC25	0.347025639545373	6.57631270967742	5.00752807875345	9.24047162147365e-07	4.86318619509986e-06	4.88833432991791
AF007147	0.346705821757175	5.93975190322581	6.6317931473149	1.46182679671117e-10	1.40497478326456e-09	13.369048007132
ASB3	0.346699877022068	6.18282691935484	10.055055762789	8.68758648748784e-21	3.82582524938181e-19	36.4802119072538
LNP1	0.34624449876721	6.04148558064516	8.76668288108771	1.20910544123473e-16	2.83878444661076e-15	27.0891740011633
LRRC70	0.345783379637983	5.02926767741936	4.95421390037698	1.19266367987633e-06	6.15756083647178e-06	4.64322701375063
SPATA20	0.345367858560343	7.05738348387097	4.47929799972659	1.0521284185889e-05	4.61174151340233e-05	2.55998507467377
MLXIP	0.345303181189482	5.28324870967742	8.43459670194867	1.25379465429219e-15	2.57512564248366e-14	24.7910905073085
VPS13C	0.345266400264599	5.21708670967742	6.10234539087488	3.0955062642437e-09	2.43114616337983e-08	10.397818623555
SRBD1	0.345132852246077	5.87296774193548	6.07723916265613	3.56116775545211e-09	2.7781200482287e-08	10.2616938621346
PLEKHG2	0.344956894581751	6.09492935483871	6.43843901353252	4.55349941554967e-10	4.04551360288802e-09	12.2620103361803
ARHGEF17	0.34478202718143	6.91698732258065	10.0647136140175	8.06737096091437e-21	3.55910854974202e-19	36.5531972817398
COX7A1	0.344634960610978	7.24704690322581	5.64843108465166	3.64722192810425e-08	2.43623260849402e-07	8.00597235427201
DLST	0.344594884238377	7.63919893548387	4.78336029052715	2.66294417824478e-06	1.29728958860835e-05	3.87288963711337
LOC101060835	0.344497642672442	8.83494290322581	4.28738815586142	2.41278054641202e-05	9.89608480195608e-05	1.77035229345089
B4GALT5	0.344363043478257	7.7274614516129	5.82744406673891	1.40255542495981e-08	9.96217876821932e-08	8.93158629204114
TSHZ3	0.344298127969209	6.51705170967742	7.93476354211744	3.81756489231075e-14	6.21619610479461e-13	21.4385936930756
FADS3	0.344117956581878	6.58621403225806	7.10339729825194	8.28709807618194e-12	9.60839488045365e-11	16.1708067976422
RAPGEF1	0.344081173251548	6.89228087096774	6.31571149453029	9.24852590247419e-10	7.85144916923834e-09	11.5723290064298
C12orf45	0.344074368272286	7.24562558064516	6.73060120826166	8.10439814192119e-11	8.11136752607272e-10	13.9442695355573
DIRAS3	0.343540241746349	6.69955135483871	3.67185878185161	0.000283210649118272	0.000939844056361125	-0.552307928430293
BFAR	0.343525912562383	7.6225635483871	6.45815884055088	4.05975945092423e-10	3.62265720116974e-09	12.373775288156
C3orf70	0.343519057670336	4.21267416129032	3.56020804352326	0.000428289724499776	0.00136584409662044	-0.938498236776107
SLC29A1	0.343427199470802	6.11534709677419	7.13354522432897	6.86603673658075e-12	8.08346839493112e-11	16.3546702292168
C16orf58	0.343403498105716	6.78676461290323	5.67220290726796	3.21671212325135e-08	2.1598807968238e-07	8.12754185843239
WDR45	0.343397074087434	7.97026324193548	5.49900107245534	7.95899488687345e-08	5.03300890116621e-07	7.25133837405272
ENPP4	0.343365088099099	4.36263612903226	6.0061541247626	5.28325684945249e-09	4.00521341989666e-08	9.87867451284734
OLFM1	0.342939426904799	6.69362151612903	7.7381824405868	1.41108223171466e-13	2.11974559467351e-12	20.15703229975
HYI	0.342506819411873	6.73106838709677	7.33241748045412	1.95844493958544e-12	2.49044499315337e-11	17.5814185584997
CTSZ	0.342228259666842	5.76649103225806	7.68078359141489	2.0587173870821e-13	3.01534985117683e-12	19.786920464506
TRHDE	0.342137274039331	3.90295022580645	6.40569217582878	5.50648704826485e-10	4.83767253582463e-09	12.0769901297224
IL3RA	0.341913050093209	6.21994996774194	7.24698433008285	3.36660527859093e-12	4.14316211551062e-11	17.0514869191532
SLC46A3	0.341809797943352	6.14885216129032	5.75188069314986	2.10526933795602e-08	1.45476075456554e-07	8.5380307125711
LRRN1	0.341769364964818	3.24973203225806	5.24251809176463	2.92553481354521e-07	1.67886819389196e-06	5.99508849971441
MSI2	0.341462782488427	5.62946093548387	6.04032863802856	4.37250791644139e-09	3.35747615412328e-08	10.062369273252
TPK1	0.341259914005652	4.62796561290323	7.94834696247376	3.4851328534651e-14	5.71295319057951e-13	21.5279369821031
TMEM243	0.34125672740393	7.36261219354839	4.80036143027908	2.46083705480266e-06	1.20604207853282e-05	3.94850251674009
SMOC2	0.341076335017136	5.42765782258065	7.97649503794902	2.88463248475535e-14	4.79614303128609e-13	21.7133985617932
FUT6	0.340895815743576	6.57350219354839	3.69134645520589	0.00026320828479467	0.000881577482281371	-0.483780396771211
FNDC4	0.340817166396056	7.15643206451613	7.42742167356692	1.06684430066203e-12	1.41556685952663e-11	18.1758405216724
MUSTN1	0.340415335257681	5.98196706451613	5.34590885443082	1.74106828411635e-07	1.04323240823946e-06	6.49550221438706
LAMC2	0.340323079259126	7.4225079516129	3.29309386429774	0.00110474548672591	0.00322016510925081	-1.8176269000745
RGS3	0.340177877202477	5.92308767741936	10.5684312421	1.61681653032826e-22	9.25447606973138e-21	40.4073812311218
NOMO3	0.340004066991405	8.91893603225807	4.8706117005231	1.7718237766365e-06	8.89588022283744e-06	4.26338786690007
EFCAB4A	0.339922093330927	6.139911	6.29555960440415	1.03798105545317e-09	8.74501722727712e-09	11.460060328911
C12orf55	0.339861516026219	3.38040564516129	6.76809268757528	6.46870604974839e-11	6.56023421418674e-10	14.1641890429927
ISY1-RAB43	0.339828488183295	5.8526105483871	6.10016703537763	3.13342753502467e-09	2.45855866399801e-08	10.385990215288
EGFLAM	0.339413646641407	5.94326441935484	7.1810035489013	5.10061440189372e-12	6.1109861076806e-11	16.6452351893799
LOC100129034	0.339080895423656	5.71673464516129	9.47206123829765	7.10365665100901e-19	2.31185715322652e-17	32.1426881957488
SYNGR3	0.338978029346325	4.57170822580645	5.30550248090771	2.13454987568371e-07	1.25470258565622e-06	6.29896456435126
SLC52A3	0.338877751518432	6.24297135483871	9.53133051400399	4.56826904406482e-19	1.5294940233697e-17	32.5773172157792
FZD2	0.338208053701364	5.54633137096774	7.00984218195795	1.48049692265266e-11	1.65605607718781e-10	15.6038207774978
NUDT4P1	0.338192640567684	6.76621025806452	6.11313545452501	2.91419214627669e-09	2.3005739743911e-08	10.456457238347
PIK3CD	0.337731754164415	6.31242970967742	8.24128114017829	4.77132006194124e-15	8.94293202714002e-14	23.478891055088
DNAJC10	0.337404333393474	6.96801335483871	4.46241983010698	1.13311823338568e-05	4.94545406110345e-05	2.48931618957165
LOC100996696	0.337324654519215	8.79275619354839	5.05796473034494	7.24429947780581e-07	3.8930941850715e-06	5.12226426112288
PABPC4	0.337324654519215	8.79275619354839	5.05796473034494	7.24429947780581e-07	3.8930941850715e-06	5.12226426112288
LOC102725198	0.337303373925069	6.09368240322581	5.32975849064313	1.88906794446537e-07	1.12228268426539e-06	6.41679757366177
RASA4CP	0.337303373925069	6.09368240322581	5.32975849064313	1.88906794446537e-07	1.12228268426539e-06	6.41679757366177
THSD7A	0.336907311924951	5.76594761290323	5.74426369337294	2.19276247692022e-08	1.50882059961731e-07	8.49858888943828
PNKD	0.33666506284202	6.45028022580645	6.45257495323007	4.19397295981431e-10	3.73832578814083e-09	12.3421013374917
MIR5193	0.336335140718019	7.52940127419355	6.46227487982023	3.96353308564473e-10	3.54585329964286e-09	12.3971364160843
UBA7	0.336335140718019	7.52940127419355	6.46227487982023	3.96353308564473e-10	3.54585329964286e-09	12.3971364160843
MSRB1	0.336317682362139	7.83875277419355	8.33114295571639	2.56954442017517e-15	5.01615296912949e-14	24.0864653648966
FGR	0.336101255036385	6.3672365483871	7.73778736225177	1.41476449556481e-13	2.12397168526409e-12	20.1544784341032
KLRC1	0.336096174754943	4.42322390322581	4.8419891364843	2.02648751292701e-06	1.0062856827194e-05	4.1346172826863
KLRC2	0.336096174754943	4.42322390322581	4.8419891364843	2.02648751292701e-06	1.0062856827194e-05	4.1346172826863
LOC441178	0.335737026580073	7.62559027419355	3.34435043682555	0.000925329084697364	0.00274598933451776	-1.65386522493305
SLC25A20	0.335441440856336	7.09850316129032	8.18535753482391	6.99848704801097e-15	1.28415932387715e-13	23.1029082655364
CPXM2	0.335205077274638	7.37283216129032	4.08639051467494	5.57708099941719e-05	0.000212187790639408	0.976331812976941
C15orf39	0.335093063323106	6.65372435483871	6.10300958515505	3.0840334139993e-09	2.42369326918189e-08	10.401425839292
IRF7	0.335049085934207	8.18736306451613	4.09577638218878	5.36695034054409e-05	0.000204958801989434	1.01265031045697
NTN4	0.334651265860846	5.94519451612903	3.78709783350073	0.000182824766063587	0.000631846734638026	-0.142258991439626
LOC101928000	0.334589556197009	5.33024748387097	7.38767031197021	1.3764491378733e-12	1.79614486805987e-11	17.9264722796418
OSER1-AS1	0.334437328161646	4.92353022580645	8.3344167238734	2.51206269757211e-15	4.91965740315385e-14	24.1086789640645
CDK14	0.334180472668227	6.08754619354839	5.98544826556348	5.92269376868821e-09	4.44174772631202e-08	9.76777766894271
GRAMD1B	0.333965977509169	5.42796277419355	8.32454604141018	2.6893572281981e-15	5.21671269955475e-14	24.0417199131876
BMP1	0.333913397678756	6.43985841935484	6.32437682864937	8.80007369152534e-10	7.50462669555376e-09	11.6206897900534
SCCPDH	0.333784199591075	5.7885895	9.32609747727213	2.09376506593851e-18	6.37281593731048e-17	31.0787147296268
PRPS1	0.33365549672259	7.00149966129032	5.79890643867623	1.63583438926272e-08	1.14955228027516e-07	8.78246867064819
HLA-DQB1	0.333567070178594	8.47115432258065	4.38290347586309	1.60212883823525e-05	6.8029240679826e-05	2.15954316634131
TSPAN15	0.333500378856222	6.23942225806452	5.40205633506936	1.3091589176028e-07	7.99529063096703e-07	6.77065992751538
TNFRSF21	0.333256363882372	10.0281723387097	4.09898631006147	5.29683246498747e-05	0.000202439221699388	1.02508824373934
BCL2L1	0.333174307535026	6.28561238709677	4.46763054137252	1.10749722559305e-05	4.83881653391486e-05	2.51110841504672
LOC254896	0.333006021709064	5.66135279032258	4.67033096491302	4.47516610864048e-06	2.09615819971794e-05	3.37609038717641
SATB2	0.332865137410549	5.55271203225806	4.70564763603233	3.80913206432977e-06	1.80809859748075e-05	3.53021316889233
MYCT1	0.332399457273441	5.31206217741935	10.7192883608018	4.92803217287875e-23	3.03390514703601e-21	41.579016752074
PCDH12	0.331687722653195	6.74242277419355	8.24805039582049	4.55463463267726e-15	8.56306346594345e-14	23.5245130398861
SHMT2	0.331579985567386	7.94745974193548	4.18793883020285	3.66704510800823e-05	0.000144768614900386	1.37323403527806
ERP29	0.331392775873473	9.41766912903226	5.00335246478806	9.42773903050503e-07	4.955341282679e-06	4.86905671485872
FUT8-AS1	0.331217058151419	4.96967158064516	7.22730269573207	3.8118042534037e-12	4.64874652553793e-11	16.9300279861181
MCAM	0.331124837332375	7.5994944516129	7.02165633958101	1.37629431331067e-11	1.54444487197549e-10	15.6751197089328
RAB27A	0.330455522881714	7.3132645483871	6.10860701185249	2.98898545335722e-09	2.35429563214643e-08	10.431837509672
KRTCAP2	0.329955241445672	7.29467496774194	7.31681119805019	2.1628648735202e-12	2.73757536891286e-11	17.4842873639168
LHFP	0.329789628961455	7.139741	5.5146860802442	7.33858228413226e-08	4.66724667203946e-07	7.3297703014392
CPQ	0.329772405736962	6.71317101612903	5.89120819566605	9.92498399380370e-09	7.21309942885983e-08	9.26689136671335
FMO3	0.329610779060673	6.22608130645161	4.1178755292034	4.90155943954625e-05	0.000188570776423658	1.09845780205564
GXYLT2	0.329566699440742	5.76281566129032	4.4128162724106	1.4072288415884e-05	6.03404914337931e-05	2.282985341548
CXorf36	0.32949249293403	5.92313543548387	7.89732097312501	4.90489791927992e-14	7.88169691289419e-13	21.1928440161904
CHID1	0.329139216429127	7.52542151612903	5.26438787487071	2.62309550063299e-07	1.51383889329329e-06	6.10025840847495
ACSL4	0.329116352757231	5.9514534516129	6.14214789271884	2.47665499622766e-09	1.97212108715662e-08	10.6145280725027
ANGPT2	0.329101878946413	5.32099082258065	6.70069913148628	9.69460008137921e-11	9.61240245797117e-10	13.7695206540292
SDF4	0.329027086715975	8.55249282258064	5.98095293496412	6.07120083421289e-09	4.54058199476736e-08	9.74374158124346
CYTH4	0.328966836249927	6.09002025806452	7.27006273724326	2.909499978774e-12	3.6152053371233e-11	17.194206400709
ERVH-6	0.328861348247034	5.49191303225806	5.68915676731069	2.94036605713121e-08	1.98413823308514e-07	8.21449733702088
DOCK4	0.328769099164112	5.57185725806452	5.32558131531719	1.92929334002593e-07	1.14423340265891e-06	6.39647342727896
SLC50A1	0.328752497444222	7.40566232258065	7.1345454018683	6.82325708003876e-12	8.04084986949023e-11	16.3607796030381
DPEP1	0.328574425401403	6.37334316129032	7.78662426310918	1.02445370428929e-13	1.58172286712157e-12	20.4708359411263
HSPA12B	0.328559796439956	5.36289562903226	6.98172448164077	1.76074304452419e-11	1.94110603298221e-10	15.4344801693649
LOC101060373	0.32850421943593	9.55575930645161	6.07104506014167	3.68620230513624e-09	2.8677868515811e-08	10.2281776257652
NOMO1	0.32850421943593	9.55575930645161	6.07104506014167	3.68620230513624e-09	2.8677868515811e-08	10.2281776257652
NOMO2	0.32850421943593	9.55575930645161	6.07104506014167	3.68620230513624e-09	2.8677868515811e-08	10.2281776257652
NRP1	0.328499232665819	5.57908680645161	8.9568863180468	3.09337326533221e-17	7.92506666435897e-16	28.4294636280338
STRIP2	0.328433777136324	4.25373135483871	6.93159187449678	2.39558297549651e-11	2.58729312877199e-10	15.1337842020691
DUSP1	0.327731683204043	7.72438625806452	2.6760466541614	0.0078430835967947	0.0187145178355227	-3.60176168388254
CHCHD10	0.327462398821327	8.76840183870968	4.25336980779336	2.78670046249467e-05	0.00011278315284622	1.63357776693818
AKR1A1	0.327130919478021	9.49748109677419	6.64375271042486	1.36154526731648e-10	1.31583740128438e-09	13.4383329035083
C19orf54	0.327089856876542	6.531467	6.86846558480867	3.5223203870003e-11	3.69957166216907e-10	14.7574090493883
U2AF1L4	0.327088457513982	6.24133141935484	5.3746242011401	1.50526785384782e-07	9.11100832488721e-07	6.63592745711732
MOXD1	0.326855913163753	7.36960425806452	4.59510035104823	6.28763596147847e-06	2.8660222031797e-05	3.05114949630007
PRRX1	0.326631659149672	7.85292948387097	3.49252511637662	0.000547581875031181	0.00170837996012728	-1.16725740132799
ALDH1A1	0.326571783029639	6.60241264516129	2.60246799041197	0.00969735865924462	0.0225920448947286	-3.79109947370559
HEPH	0.325954057369655	5.13292364516129	8.08489385163773	1.38708816531856e-14	2.42328962462837e-13	22.4316299043077
BGN	0.32579790306092	7.25597087096774	4.7727225818171	2.79744669651292e-06	1.35659513312445e-05	3.82569591159076
ATP6V0B	0.325650610379453	9.55048129032258	5.32754772443538	1.91025463400178e-07	1.13404259192707e-06	6.40603938609034
EVL	0.325539656022612	7.37401503225806	5.48389973059559	8.60438841049908e-08	5.41173075504396e-07	7.17599859575613
SSR1	0.325495734259425	8.98861559677419	5.74653573871608	2.16629987561835e-08	1.49355529647357e-07	8.51034942269792
APLP1	0.325485498827348	5.52206916129032	5.9652848551821	6.6178091324429e-09	4.92827157239601e-08	9.66007788402421
C7orf31	0.32535819472007	4.91078961290323	5.62635004681722	4.09709676624165e-08	2.71145540992991e-07	7.89342160290987
CCDC80	0.325306915629321	6.77770322580645	4.8727103234408	1.75441993776322e-06	8.82118446798411e-06	4.27285502543169
TAPBP	0.324968022130012	6.74821309677419	4.30587715904951	2.23019099043039e-05	9.20278541230949e-05	1.84509518475227
HENMT1	0.324962134223343	6.0480505483871	7.11704644662901	7.61105191752667e-12	8.90056076154399e-11	16.2539796657899
TCTN3	0.324902048228997	7.84830238709677	9.78412402053072	6.8389432936748e-20	2.60359210343779e-18	34.4474651223877
RAB31	0.324752349509893	10.0157612258065	5.39193345670576	1.37844768973101e-07	8.40165585653756e-07	6.72087542098894
IL15RA	0.32447544771183	7.22513929032258	7.17972781466491	5.14162076808987e-12	6.15427820141339e-11	16.6374064484178
SELK	0.324308508028151	10.1392645806452	4.60393806988866	6.04279366811218e-06	2.7642133640713e-05	3.08908365251883
NUAK1	0.323967958987309	6.99019519354839	5.14384917413245	4.7655034168445e-07	2.63813519843933e-06	5.52516735094316
SECTM1	0.32363745685249	7.43298622580645	5.85563956533022	1.20409187778825e-08	8.62520796747436e-08	9.07949271515961
CIB1	0.323611863010397	8.91266009677419	4.32571070488957	2.04903794314009e-05	8.5170980218175e-05	1.92559056371709
NAT9	0.323590510553851	6.94016161290323	7.5215359243824	5.81480779830234e-13	8.01577650300662e-12	18.7699453431716
PDE7B	0.323563607553067	5.3222934516129	8.77189014068903	1.16507402469852e-16	2.74067124520275e-15	27.1256386193536
KIF26A	0.323420852125804	5.45288435483871	5.59800352539349	4.75447658350929e-08	3.10623261634725e-07	7.74946129125727
FGD5	0.323248281917133	6.20032135483871	8.32561439473113	2.66958540681206e-15	5.18247314756899e-14	24.048964800209
FMNL3	0.323137547657709	4.97597635483871	10.4356883305269	4.57011206902198e-22	2.42821976258622e-20	39.3828782678721
CDH3	0.323064112093338	9.43907832258065	4.53977935642033	8.05126028600812e-06	3.6060262534419e-05	2.8151419868657
IL2RA	0.322964382404235	5.06070108064516	7.64969658926382	2.52412427753479e-13	3.65474653241871e-12	19.5872509790118
SHC2	0.322862523302655	6.18532580645161	6.8791063291159	3.30128766758085e-11	3.47937783024336e-10	14.8206748023748
PCDH18	0.322509504780802	7.19303143548387	7.1334303045026	6.87096897857472e-12	8.08538049135026e-11	16.3539683050253
SCN1B	0.321710838294546	6.30123829032258	7.46400986821269	8.43136778281499e-13	1.13725750540718e-11	18.4061897100086
C1QTNF1	0.321703261170248	5.98973522580645	6.80776183426213	5.09108751349631e-11	5.22820461837661e-10	14.3978687188829
PCOLCE-AS1	0.321691561729503	6.638212	4.68325709479016	4.2193293180214e-06	1.98622164602776e-05	3.43238344251381
MAP3K5	0.321239638583201	7.53191870967742	6.25739567934263	1.29056800613041e-09	1.07142570101336e-08	11.2482051455118
ARHGAP4	0.32093442540141	5.79681367741935	6.26649743964045	1.22534910897782e-09	1.02005305083538e-08	11.2986401453339
APBB3	0.32080607673342	6.62584983870968	7.78609811774451	1.02802985702852e-13	1.58524149751635e-12	20.467420518183
MIR6831	0.32080607673342	6.62584983870968	7.78609811774451	1.02802985702852e-13	1.58524149751635e-12	20.467420518183
SULT1A1	0.320680715015932	7.29842803225806	5.13584557551055	4.95632668663079e-07	2.73510003495017e-06	5.48737875291952
CLCN7	0.32043526369595	7.45268967741935	7.10506325705841	8.20151658863202e-12	9.52272051984586e-11	16.1809523823555
KLRG1	0.320009094954598	5.23793503225806	6.23051610388805	1.50366393125336e-09	1.23408496117406e-08	11.0995911848789
BC044596	0.319859481628476	6.80598509677419	4.7830550273325	2.66671548240125e-06	1.29886793753226e-05	3.87153408732534
RARRES3	0.319847189849058	6.95213090322581	4.50036132330781	9.58826859293274e-06	4.23390917217469e-05	2.64850577356811
ELL	0.319732756629977	5.95596512903226	6.04998778459463	4.14422062667989e-09	3.19221230181794e-08	10.1144382283967
PCAT19	0.319476743039268	5.5284775483871	7.37462907662496	1.49615862602817e-12	1.94198688150582e-11	17.8448659900086
TPP1	0.319411707559085	7.81344988709677	5.13576854283369	4.95819880963587e-07	2.73551551030046e-06	5.48701528790807
PLCL2	0.31939011365686	4.53524483870968	7.24081293288496	3.50038556576299e-12	4.29051773384218e-11	17.0133768591017
CYP26A1	0.31938673041073	5.49996148387097	5.77233323957299	1.88684698262082e-08	1.31460738603864e-07	8.64414521191207
SRPX	0.319278600637441	7.88660887096774	4.41825884072322	1.37430198014191e-05	5.91049000468914e-05	2.3055250018916
GLYR1	0.319242970112454	6.50818725806452	6.95103125484547	2.12638208399951e-11	2.31290184757597e-10	15.2501941519161
DXO	0.31923328702868	6.89025248387097	7.10794154871508	8.05570236062268e-12	9.38015347289085e-11	16.1984850309972
SLC17A5	0.318906459498465	7.13055753225806	7.6790631033587	2.08210002296841e-13	3.04722195577071e-12	19.775855499593
C10orf128	0.318794045943828	5.70824680645161	11.2974176825755	4.85424668204267e-25	4.26772097682751e-23	46.1369868251445
RBP5	0.318569568825547	6.02176432258064	6.9241406504886	2.50742636881061e-11	2.69261897539983e-10	15.0892267981394
NRIP3	0.318525674724875	5.66343824193548	7.76183763283579	1.20702516255607e-13	1.83121675965444e-12	20.3101045579101
ZNF488	0.318508969871918	5.64036851612903	6.6958000407057	9.98285096287e-11	9.87018043622596e-10	13.7409455364479
PSTPIP1	0.318499523122257	5.35442783870968	6.44388328626509	4.41158876372132e-10	3.92371328144516e-09	12.2928404642868
BST2	0.318488322208194	7.43227029032258	2.56683039761734	0.0107294209477536	0.0247487521124997	-3.88098838208564
APLN	0.318396051476332	6.05516406451613	6.56588835901884	2.1590524383519e-10	2.00339410196503e-09	12.9889304477854
MEGF10	0.31806017499549	4.90316048387097	4.86701745566658	1.80201873619172e-06	9.03634385130524e-06	4.24718189132513
KLRD1	0.31803772145048	4.96994041935484	6.92815801312555	2.44650223782513e-11	2.63762510783784e-10	15.1132457784443
FAM65C	0.318028830356606	5.371273	8.16114318312228	8.25698324508089e-15	1.49598908445532e-13	22.940622593576
STT3A	0.317802682662816	7.776079	3.58827691534821	0.000386366991053096	0.00124334372986553	-0.842442282798929
CD79B	0.317586102591856	5.58868903225806	6.62073774220716	1.56095786098908e-10	1.49495968183519e-09	13.3050845524705
INPP4A	0.317470068254257	5.23197027419355	8.66734218898538	2.44761914934468e-16	5.52885948513247e-15	26.3960340095936
ZFP36	0.317231535269713	10.5384419354839	3.79644963287132	0.000176361090456284	0.000611323416797905	-0.10847572216089
EIF2AK3	0.317200171988693	6.0342804516129	8.62765974304219	3.23979492447467e-16	7.18546531298415e-15	26.1204965482836
MRC2	0.316986614348423	8.38712464516129	6.16337221695522	2.19797476201646e-09	1.75960370646722e-08	10.730537244494
MEF2D	0.316917087618021	6.43501370967742	6.01958189648012	4.90519822835883e-09	3.74065366300525e-08	9.95075319922876
LENG8	0.316630458235614	6.99366551612903	2.81414717322755	0.00520130062902583	0.0129997943219164	-3.23280795082808
LOC101929857	0.316591102892544	7.28326564516129	6.40520525741487	5.52203897027271e-10	4.84089506716052e-09	12.0742444801818
SLX1A-SULT1A3	0.316591102892544	7.28326564516129	6.40520525741487	5.52203897027271e-10	4.84089506716052e-09	12.0742444801818
SULT1A3	0.316591102892544	7.28326564516129	6.40520525741487	5.52203897027271e-10	4.84089506716052e-09	12.0742444801818
SULT1A4	0.316591102892544	7.28326564516129	6.40520525741487	5.52203897027271e-10	4.84089506716052e-09	12.0742444801818
ALDH1A3	0.316450201755965	6.26293175806452	7.05749721593111	1.1023733659126e-11	1.25799094530031e-10	15.8919528631647
FTH1P5	0.316337436406277	11.7228611935484	8.47696431200874	9.33114353081829e-16	1.94426665845465e-14	25.0812290883222
CCL21	0.316294440435388	7.01412370967742	3.6506683838739	0.000306580760594729	0.00100876957050293	-0.626445586234541
ORMDL3	0.316014264838534	6.72987125806452	5.77878402025058	1.82266245518454e-08	1.2724276797248e-07	8.67767693186869
SEMA6D	0.315446019604305	5.46993529032258	6.6137848259659	1.62665306188493e-10	1.55300888615349e-09	13.264898041618
COLEC12	0.315271567141735	6.18688358064516	5.1220616565252	5.3024562671797e-07	2.90968418558911e-06	5.42241497608444
NFE2	0.31514016176559	4.04052403225806	5.78393717145712	1.77292439139164e-08	1.23912053331436e-07	8.7044851288045
KLHDC4	0.314433474953388	6.06220159677419	6.79768316403108	5.41097970113929e-11	5.53577877252178e-10	14.3384023122832
FUOM	0.314426663058516	6.46895296774194	5.74807179493405	2.14858612372983e-08	1.48259721767591e-07	8.518302465105
SENCR	0.314334889650612	6.22764683870968	5.60331778178238	4.6238721710164e-08	3.02656828419421e-07	7.77640504293674
SGIP1	0.314313109627756	4.37593193548387	5.2702060871608	2.54788867650916e-07	1.47461395080654e-06	6.1282993226181
ZNF689	0.313918941006674	6.10710622580645	5.94614352748165	7.35112685704411e-09	5.43956680330049e-08	9.55810440620041
VAMP1	0.313712354922124	5.90700112903226	7.82273313509511	8.06255303349301e-14	1.26156759725738e-12	20.7056032509378
C1orf115	0.313595877683563	5.6002835483871	9.79399465356789	6.34686902435695e-20	2.43905386516208e-18	34.5210150727043
SAT1	0.313260945035784	11.2264206290323	7.36414124740944	1.5998263078605e-12	2.07104633423827e-11	17.7793111177503
CEP85L	0.313158669192372	5.08861416129032	7.60812053669549	3.31225321537684e-13	4.70393845653837e-12	19.3210750260433
NAA40	0.31298061849781	6.36520030645161	7.61102325922321	3.25010865189019e-13	4.63183122803779e-12	19.3396264692139
CALR	0.312854005051413	9.27926919354839	3.10042018580289	0.00210876331697368	0.00576900427917549	-2.41204132733384
FA2H	0.312802938541102	5.04204043548387	7.46269544569908	8.50306373987854e-13	1.14566362109356e-11	18.397900836027
SOX13	0.312644601599619	6.06414393548387	4.64221244604626	5.08427510050708e-06	2.35707070810875e-05	3.25410170815417
LGI4	0.312631414997896	6.00480774193548	8.27103344170341	3.88906563527783e-15	7.40862456678297e-14	23.6795877468855
DMXL2	0.312489180948943	6.14149535483871	6.36889217301714	6.81169052697577e-10	5.89952261409691e-09	11.8699323783285
LOC100129637	0.312316527752717	6.13497729032258	6.22860301109334	1.52008029040535e-09	1.24588472091875e-08	11.0890328660653
CD33	0.312138544109688	6.10664080645161	6.61473253736968	1.61754126249197e-10	1.54612147033893e-09	13.2703737607145
FBLN2	0.311936915027968	7.88030883870968	4.51491306836471	8.99064361663346e-06	3.98875150906042e-05	2.70987368269494
LOC102725188	0.311900280834688	8.23788267741936	3.60157972107811	0.000367873511086215	0.0011891544087367	-0.796675600233063
EXOSC7	0.311695727945157	7.82655916129032	4.92188071058874	1.39083113843374e-06	7.11752593267566e-06	4.49566846955304
TSPAN33	0.31163906969751	6.86910583870968	7.12270243558211	7.34709622242091e-12	8.6083594809295e-11	16.2884787993107
INPP5D	0.311603791568945	5.50372435483871	6.428430144784	4.82616488372509e-10	4.27223092803784e-09	12.2053835047312
PI16	0.311558473149314	6.28124564516129	5.89075291567293	9.94962076406495e-09	7.22286333645492e-08	9.2644869271575
HLA-G	0.311429028203742	10.1432875483871	5.09710831710121	5.98954900493348e-07	3.26400372864168e-06	5.30518454986789
OMD	0.311399464790427	7.33934	3.07277074492034	0.00230784879514197	0.00626443628544736	-2.49458337142396
BFSP2	0.310989977148358	4.51163861290323	6.5530529726617	2.32866935120028e-10	2.15260997022262e-09	12.9152334295562
KIT	0.310792330266398	7.02413916129032	4.15248600730035	4.24909424038215e-05	0.000165527753154575	1.23367586641302
DGAT1	0.31071881472127	6.79772751612903	4.9677057735347	1.11830577355155e-06	5.80554617913626e-06	4.70504346358749
VAMP2	0.31069476456792	6.14907664516129	3.53515943919215	0.000469269542341359	0.00148298640863268	-1.02363134077637
SLC40A1	0.310656596909012	7.56617016129032	6.69930511962764	9.77577768095992e-11	9.67718842852739e-10	13.7613881582385
LCN10	0.310615914967824	5.62696983870968	7.00260576584416	1.54811731845817e-11	1.7269527786598e-10	15.5601917478644
ITGAX	0.310515554453065	5.2820280483871	9.33013019644839	2.03240766854512e-18	6.2092594783639e-17	31.1079867080653
DDX11	0.310363760298277	6.70219525806452	5.42933622762735	1.13886385406729e-07	7.00956219019359e-07	6.90520748523803
SULT1E1	0.309817829995791	3.97246743548387	6.13893643954535	2.52172872825848e-09	2.0049958310789e-08	10.5970019956694
GRASP	0.309649532744	7.29931232258065	7.11004958155788	7.95053156088086e-12	9.27536715415222e-11	16.2113290125046
MEIS3P1	0.309516094172832	6.44147119354839	5.37534590122558	1.49976071058052e-07	9.08442417033417e-07	6.63946479262352
MBTPS1	0.309442006735232	8.3923334516129	6.90496644327408	2.81938828974078e-11	3.00124865808164e-10	14.9747287108658
SURF4	0.309383964760364	9.35449209677419	6.16426523972775	2.18694824085469e-09	1.75249842474523e-08	10.7354252394569
LPAR1	0.309380200853925	7.41113496774194	6.73325571488113	7.97630139670295e-11	8.00282358115011e-10	13.9598105891405
TUSC3	0.309158987311327	5.13152806451613	4.9563062684996	1.18082671519339e-06	6.10806047535271e-06	4.65280433651209
BARX1	0.309128399783508	4.91063109677419	5.69653913209241	2.827398374817e-08	1.91213181181246e-07	8.25242686440587
VSIG4	0.308870941728306	6.38592616129032	5.87008397888032	1.11332440656959e-08	8.02440631700599e-08	9.15548584244724
GPX1	0.308867221721098	10.0725202258065	3.63145782790513	0.000329324477828812	0.00107722424553185	-0.693316172094874
FMO4	0.30870571892476	7.45684032258065	5.56039014865303	5.78724695959669e-08	3.74196039522494e-07	7.5593553714852
SLC1A3	0.308663103614166	6.47373661290323	6.00069027268958	5.44511639136418e-09	4.1126109308199e-08	9.84938165743503
FN1	0.308506052679041	9.66136596774194	4.48112509416757	1.04370200037622e-05	4.57891233013737e-05	2.5676491770151
RP11-138I18.2	0.308234074809068	4.31968119354839	6.48470711409432	3.4771369618113e-10	3.14060253080673e-09	12.5246527793588
LINGO1	0.308185625112756	5.60480077419355	5.59744409472491	4.76843252167767e-08	3.11368579381042e-07	7.74662614193394
CD81	0.307959234469894	10.527434483871	3.91556971783612	0.000110807997327206	0.000400156362688275	0.328467737212178
HOXB7	0.307880260388476	4.69412758064516	7.41168624820253	1.18019134980335e-12	1.55582830531519e-11	18.0770172769538
RXRB	0.307863582295989	5.93489577419355	4.07228481169713	5.90766561614648e-05	0.000223685910649475	0.921890685032919
CBS	0.307400159961509	5.16528593548387	5.87149244717561	1.10483988155395e-08	7.97265767495133e-08	9.16290391163943
SLC16A2	0.307333777737688	6.74851809677419	6.59069843073332	1.86485942885512e-10	1.7598080811061e-09	13.1316911765943
GFPT2	0.30727281255638	6.13579548387097	4.52438070214316	8.62120057679616e-06	3.83389307309816e-05	2.74989401374967
SH2D2A	0.307068037765348	6.10064483870968	5.51491529362877	7.32987433006639e-08	4.66292187665676e-07	7.33091782934609
CHRDL2	0.306972427686572	5.0565064516129	5.90646197709943	9.1331254518153e-09	6.6733249377524e-08	9.34753584269541
ST3GAL4-AS1	0.306817416561431	4.24874058064516	6.58830860013753	1.89139171007246e-10	1.78278074762364e-09	13.1179220699127
RNF208	0.306770352997773	6.02796935483871	4.93288305485646	1.32007044767104e-06	6.76816484403776e-06	4.54578708636997
IL1RN	0.306742638763614	10.3349895483871	1.99286954733145	0.0471465604776549	0.0896320072055354	-5.16365101656825
SH3RF3	0.306703419327682	6.47566529032258	6.22512934739557	1.5503378268889e-09	1.26855730923976e-08	11.069868232323
GUCY1A2	0.306506344338205	4.31766693548387	8.09698206096246	1.27784086701257e-14	2.24850314115581e-13	22.5121163541019
LOC101928054	0.306449598893494	4.48531651612903	6.09259545373164	3.26880372240558e-09	2.56148867519444e-08	10.3449025488224
SLX1B-SULT1A4	0.306272359131639	7.43714916129032	5.66642505783211	3.31655209915193e-08	2.22386419356303e-07	8.09795568892492
TMEM256	0.306024592579232	7.96543306451613	5.77676300168934	1.84253870475723e-08	1.28556918307084e-07	8.66716825638487
GPR108	0.305680413735047	8.26351129032258	5.67456379698994	3.17676499567503e-08	2.13599211167245e-07	8.13963812084324
MIR6791	0.305680413735047	8.26351129032258	5.67456379698994	3.17676499567503e-08	2.13599211167245e-07	8.13963812084324
PIK3R5	0.305440568284318	5.56727932258064	7.11189583177566	7.85953247387248e-12	9.17796623000083e-11	16.2225802347245
GPR4	0.305420888508028	5.35203337096774	7.39929689422664	1.27771892468103e-12	1.67716048539899e-11	17.999311382341
MC4R	0.305375269108182	4.52587435483871	4.84080101365764	2.03778833954806e-06	1.01148628771109e-05	4.12928610614688
DPH7	0.305352552167904	7.24531712903226	7.48259049996182	7.47942907518544e-13	1.01558181125893e-11	18.5234693565759
SIX1	0.305094754344818	5.45711816129032	5.8846851319336	1.02837273613343e-08	7.4406329318642e-08	9.23245571822339
RELT	0.304961306151902	6.55754238709677	7.36845471569143	1.55635916322979e-12	2.0179827219363e-11	17.8062648161023
RGL1	0.304946874736908	7.71783522580645	4.98305192790964	1.03917379057287e-06	5.42817837473638e-06	4.77552992935455
PILRA	0.30473722562992	5.13778137096774	6.64108303013908	1.38332782555419e-10	1.33583229491782e-09	13.4228586191075
HS3ST1	0.304707001022311	5.50829961290323	4.76282436237389	2.92846536006009e-06	1.41395934147034e-05	3.78186434803617
PYCR1	0.304615097119497	7.01773048387097	7.59740008096676	3.55209864847711e-13	5.02412286269844e-12	19.2526020734615
GPR176	0.30446259065488	6.25551880645161	7.54245198269142	5.07764235703649e-13	7.05529601184359e-12	18.9026827289734
MPV17	0.304238161043961	7.56122425806452	5.11362160562168	5.52583582852928e-07	3.02682549271816e-06	5.38270963628017
CR1	0.304175102832402	4.41501617741936	9.30122218182553	2.51500283454873e-18	7.53298826951047e-17	30.898311424529
ZNF791	0.304158090083591	8.35211780645161	4.29986458449954	2.28806764638616e-05	9.42252086694593e-05	1.82075767793866
ATF7IP2	0.30413780323531	5.85645377419355	8.20000425957203	6.33139796061953e-15	1.16877415072131e-13	23.2012214937476
PPP1R18	0.304097738288535	8.41096132258065	4.87602861577882	1.7272377735129e-06	8.69882926487305e-06	4.28783140672864
TPBGL	0.303744102471584	5.14096393548387	4.80053360961913	2.45886793006489e-06	1.20531871397345e-05	3.94926946998926
DHTKD1	0.303706731613443	6.95464212903226	5.1310818599577	5.07339731285942e-07	2.79213924169325e-06	5.46491065384425
DPM3	0.303486264958806	7.49603580645161	5.69133742172029	2.90654673497746e-08	1.96185884423044e-07	8.22569707656444
ASB16-AS1	0.30348314751338	5.04397077419355	7.05894946680046	1.09248685997451e-11	1.24838807494547e-10	15.9007556447509
TSPYL5	0.303373648445489	5.67401709677419	4.18384367839808	3.73017243036736e-05	0.000146975889683393	1.35705953992993
CYTL1	0.303305974502373	4.69076564516129	5.52740077819714	6.87043683080446e-08	4.3912224524501e-07	7.39348397567812
ACAP1	0.303196229478623	5.89261322580645	5.06218294254557	7.09772082292266e-07	3.81936139658857e-06	5.14191881299729
TSPAN32	0.303139957904865	5.88341658064516	7.95854366861758	3.25453694735474e-14	5.36373145855005e-13	21.5950709040893
ACY1	0.303115151843168	6.41815077419355	5.6982543718291	2.80176326021589e-08	1.89584429244011e-07	8.26124522532474
COL9A3	0.302677946358771	5.86305783870968	4.03658006995176	6.82980092991729e-05	0.000255983997129441	0.784844196454908
CD163L1	0.30255373143304	6.75669967741935	6.71262436067794	9.02668473698577e-11	8.98294795019012e-10	13.8391425945585
LOC101928099	0.302546717180832	4.60931335483871	7.26075722918594	3.08594297976382e-12	3.82472273673466e-11	17.1366213844046
NT5E	0.302456290817248	4.7969975483871	7.22447401061734	3.88038263108906e-12	4.72312907801034e-11	16.9125909546785
MSRB3	0.302197977629439	5.79295977419355	5.76722580037264	1.93922463089482e-08	1.34572939249575e-07	8.6176177022215
RND1	0.302131774610615	6.5238784516129	4.19023600583425	3.63208139351103e-05	0.000143504205203367	1.38231330478348
PTPN18	0.301834841541882	6.72345587096774	6.90952300079787	2.74196295708293e-11	2.92647670891109e-10	15.0019169633115
IRS1	0.301724786818206	6.13390393548387	5.96926312085758	6.4746293851035e-09	4.82458587808886e-08	9.68130435228971
RGS19	0.301498108725717	7.65525887096774	6.39126725614045	5.98593452617463e-10	5.21762574016527e-09	11.9957182960038
ATRAID	0.301394246196399	9.75773638709677	6.30159897820898	1.00272539676365e-09	8.45965185443574e-09	11.4936773450996
ACTA2	0.301350872572012	4.45418158064516	3.5416548843728	0.000458303578055798	0.00145171043951034	-1.00160839089618
CATIP-AS1	0.300768049792528	4.76363290322581	6.50550701345937	3.07873293057058e-10	2.80146357245255e-09	12.6431903652575
LOC101928806	0.300558000481093	5.18100583870968	6.50018783253445	3.17613485379156e-10	2.88686916926439e-09	12.6128491666077
LCN2	0.300421010283252	9.70836006451613	2.64580720224775	0.0085626309974303	0.0202476068312881	-3.68018671000241
LOXL3	0.300325688856816	6.00430103225806	7.92555374877618	4.06059013681415e-14	6.59434442085546e-13	21.3780749223465
FKBP1A	0.300261471224974	8.56797820967742	3.23461318911921	0.00134868383433169	0.00385895359340914	-2.00158700214436
LOC101929368	0.300261471224974	8.56797820967742	3.23461318911921	0.00134868383433169	0.00385895359340914	-2.00158700214436
BST1	0.300119716158521	4.50495206451613	7.35401322187229	1.70664629463316e-12	2.19076376508031e-11	17.7160673655574
HPCAL1	0.300066553009801	7.11968609677419	5.17533007025458	4.08169112259522e-07	2.2896629040016e-06	5.67428346930501
RCN3	0.300053311684411	6.80008848387097	4.92028666730911	1.40138232673676e-06	7.16551996815338e-06	4.48841511049228
LINC01000	0.30004130194239	8.4134554516129	4.18927991093144	3.64659463594687e-05	0.000144031059303778	1.37853393166971
CNTN3	0.299987554272656	3.79974729032258	2.91339480952227	0.00383342132266077	0.00988840639020073	-2.95676868680519
NEURL1B	0.299939205003293	8.75211535483871	4.99142717142245	9.98300112433777e-07	5.23256552605489e-06	4.81407637503703
TNFRSF11B	0.299727834205303	4.59331530645161	4.20808646827921	3.37102607031593e-05	0.000134231424217321	1.45301618767067
NAV2	0.299711887666128	5.06252667741935	7.12973120360061	7.03160764524869e-12	8.26645129665817e-11	16.3313787277641
SHE	0.299595474171629	6.03908987096774	9.11876737720141	9.56959131793761e-18	2.66693707413584e-16	29.5834577558205
SERPING1	0.299581549100962	8.12072716129032	3.68093071967666	0.000273727355081137	0.000912337417910551	-0.520448209360498
NDUFAF3	0.299370580912858	7.62319648387097	5.10629640600437	5.7270763831472e-07	3.12724472476543e-06	5.34829381444681
DLL4	0.299280527391903	6.67576067741935	6.79103090096071	5.63285826561727e-11	5.74593860058229e-10	14.2991881990854
MEF2BNB	0.299214946779725	5.99286983870968	5.25910602002866	2.69323183894683e-07	1.55175104610324e-06	6.07482489038827
LY6G5C	0.299047219315648	4.49523480645161	6.77633505121413	6.15520218729353e-11	6.25527221038009e-10	14.2126591628852
LUM	0.298777500451024	9.17791062903226	4.31362028320015	2.1577163995518e-05	8.93994685903468e-05	1.8764819901472
NNT-AS1	0.298702811955017	6.03029270967742	4.22161769449623	3.1851740309476e-05	0.000127474764189275	1.50678984426375
LAMA4	0.298399109387211	5.60163196774194	6.59738955888135	1.79250181038456e-10	1.69611059804913e-09	13.1702624049782
FBXO6	0.298392481808888	6.85162232258064	4.44991111483217	1.19696474557271e-05	5.21108217786652e-05	2.43709355748401
TSACC	0.298246721991696	5.08553277419355	4.87360664906782	1.7470371386687e-06	8.79129806592584e-06	4.27689953180318
COL14A1	0.298111271874435	5.18556051612903	5.71550203948305	2.55626520219942e-08	1.74032528710184e-07	8.35003812092432
GNG11	0.297857894942568	5.97932585483871	5.28213672039919	2.40016155319153e-07	1.39672258384653e-06	6.18587999713198
SLC45A4	0.297785381863011	5.94404817741936	8.37523595659952	1.89374506858331e-15	3.77528737530544e-14	24.3861138709797
SEC22B	0.297774973840879	7.64320341935484	5.6332551414225	3.95089826681299e-08	2.62330629011617e-07	7.9285794670195
FAM65A	0.297551322388596	7.0296295483871	5.13676706166715	4.93398487240958e-07	2.72400099992235e-06	5.49172697808116
ELK3	0.297464976547002	7.66858872580645	6.43889220245228	4.54151773225867e-10	4.03633581433215e-09	12.2645759201054
KCNMB1	0.297336704852968	4.8365020483871	8.32960562546589	2.59698446747741e-15	5.06567417155748e-14	24.0760359778386
ZNF667-AS1	0.297285834987076	5.42764822580645	4.36241816132524	1.75024583578014e-05	7.37674745168173e-05	2.07543358939983
CCRL2	0.29722272475795	5.22719003225806	6.55684844809275	2.27719555825756e-10	2.10662137166439e-09	12.9370145826338
SUPT5H	0.29714114318359	7.97523429032258	4.80884618050249	2.3655884795797e-06	1.16145737302948e-05	3.98632505351709
CCDC88B	0.296899053460825	7.39621883870968	6.49954344172668	3.18813797340152e-10	2.89670186646493e-09	12.6091747702716
PRKCSH	0.296818644837325	8.43210937096774	4.84241498985379	2.02245175459369e-06	1.00489415194195e-05	4.13652838532037
LINC01002	0.29678276865717	8.70960916129032	4.09115227368664	5.46951482614893e-05	0.000208419725391185	0.994748034453112
LOC100132062	0.29678276865717	8.70960916129032	4.09115227368664	5.46951482614893e-05	0.000208419725391185	0.994748034453112
LOC100133182	0.29678276865717	8.70960916129032	4.09115227368664	5.46951482614893e-05	0.000208419725391185	0.994748034453112
LOC100133331	0.29678276865717	8.70960916129032	4.09115227368664	5.46951482614893e-05	0.000208419725391185	0.994748034453112
LOC729737	0.29678276865717	8.70960916129032	4.09115227368664	5.46951482614893e-05	0.000208419725391185	0.994748034453112
BET1	0.296778930182215	7.70139603225806	4.53632041631327	8.17604251035185e-06	3.65254350201992e-05	2.80046868416369
ADPGK	0.296733138192321	7.57415369354839	6.79274043867895	5.57499929782382e-11	5.6916690826279e-10	14.3092629586881
FFAR3	0.29662775813338	5.44311358064516	7.34214242026885	1.8408206097002e-12	2.34942540583199e-11	17.6420188089217
GPR42	0.29662775813338	5.44311358064516	7.34214242026885	1.8408206097002e-12	2.34942540583199e-11	17.6420188089217
EHD3	0.296564662336888	6.75040235483871	4.78998894585923	2.58230905593833e-06	1.26051958530435e-05	3.90234319795844
MUC20	0.296361559023394	5.98897366129032	3.787964867394	0.000182216214439401	0.000630010821490084	-0.139130035203094
CLEC2B	0.296285541824524	8.02215427419355	3.53900374134663	0.000462750039979619	0.00146484571003003	-1.01060165330159
OS9	0.296141740633839	9.46029530645161	6.58729334236652	1.90277509293291e-10	1.79281904573528e-09	13.1120737602721
PAX5	0.296009418185101	6.09354801612903	7.11777131102973	7.57670905100223e-12	8.86464078102181e-11	16.2583999311016
CBLB	0.295998541704255	5.48636209677419	4.66545889441248	4.5754176960186e-06	2.13901652464404e-05	3.35490767059004
PVRIG	0.295649968729322	6.43182893548387	5.31065414963675	2.07995033389407e-07	1.22585160623836e-06	6.32395335955179
CTA-445C9.15	0.295579176739436	6.03518716129032	4.79318783207788	2.54424324034867e-06	1.24367698074724e-05	3.91656960824298
IGF1	0.295572435504243	6.07285764516129	5.0628100463321	7.07617623844005e-07	3.80944545030205e-06	5.14484195740982
RTEL1-TNFRSF6B	0.295537980034879	5.73967332258065	4.72619419601034	3.46672104539188e-06	1.65456217673155e-05	3.62034176636407
ANGPTL6	0.295335189127427	5.2205504516129	5.50034860342216	7.90374982331312e-08	5.00066138834057e-07	7.25806941215142
CYBB	0.295309503578084	4.7217950483871	8.33253959152275	2.54486444374807e-15	4.97592254957173e-14	24.0959413247222
TMEM109	0.295223873955139	8.65235	5.15007206045345	4.62207547894683e-07	2.56396157015296e-06	5.55458266173799
TMPRSS11E	0.295064840339164	10.6392221612903	2.87207035707413	0.00435719524777124	0.0110839101843023	-3.07280741401053
FAXDC2	0.295044217932528	6.62120612903226	7.33314369018088	1.94941114345304e-12	2.48024767085558e-11	17.5859419286091
AKNA	0.294830473570267	5.38389517741935	7.86018010971947	6.28451994503777e-14	9.94993726192007e-13	20.9498380042359
SEC31B	0.294760391484753	5.78972112903226	5.93660158401994	7.74576581317845e-09	5.70911526658306e-08	9.50736798498179
KBTBD8	0.294377465872872	4.78750329032258	4.0262863987978	7.12009379828617e-05	0.00026596700676129	0.745535406022038
MPP1	0.294334406759274	7.10216532258065	8.15618400728625	8.54109445629909e-15	1.54174955396164e-13	22.9074242444337
RBM38	0.294057657105061	6.00749683870968	6.05612502515764	4.00527127952994e-09	3.09493630550083e-08	10.1475559487055
AAAS	0.293986322689284	7.37986819354839	5.79667877076783	1.65555990490246e-08	1.16207753118096e-07	8.77085319580396
ZFP92	0.293908734740516	6.20825048387097	4.88946574344742	1.62126554880157e-06	8.1989139826731e-06	4.34856626126249
STARD8	0.293683329725182	6.04086003225806	7.79597360783082	9.62917640914765e-14	1.4932382860077e-12	20.5315521862383
POM121L12	0.293495003307472	6.55335029032258	5.33027371152518	1.88416325969038e-07	1.11991328380575e-06	6.4193053116704
PRKD2	0.293384862589451	7.63620683870968	4.37187184380784	1.68033217966563e-05	7.1029053620214e-05	2.11420569624847
STC2	0.292754475915566	5.29976538709677	8.26950656731985	3.93012970240053e-15	7.46271333156281e-14	23.6692768491942
CLASRP	0.292392461964033	7.50183822580645	5.27764776497537	2.45474193762627e-07	1.42441471266675e-06	6.16420224690192
TAOK2	0.29208972698298	6.26564461290323	5.73290594475622	2.32984632829334e-08	1.59595779455767e-07	8.43985537244654
RP4-781L3.1	0.292085441698232	8.58719577419355	6.1065735729729	3.02317836971011e-09	2.37969412348099e-08	10.4207869959021
C9orf91	0.292009342714532	5.25661690322581	5.09386671545284	6.08490179569114e-07	3.31153606743458e-06	5.28999105438526
GNA14	0.291758926273379	4.5783865	7.08310872078959	9.40259907780426e-12	1.08400435877648e-10	16.0473881232451
CCL15-CCL14	0.291594531541284	5.61309543548387	6.21254181083532	1.66500389838609e-09	1.35738359841409e-08	11.0004908930994
TMED2	0.291487440615795	9.73269435483871	2.2205829093783	0.0270972650419343	0.0556303256693197	-4.6921728085731
TIMD4	0.29123739190571	3.95224648387097	5.01607927367675	8.86813392644638e-07	4.682351723834e-06	4.92785541266238
SDPR	0.290889372181128	4.97726041935484	5.63191500902405	3.97886894398088e-08	2.63829451600208e-07	7.92175332543863
ZNF469	0.290782149858677	6.75276590322581	5.71219505919492	2.60165027792387e-08	1.7672855598315e-07	8.33299658917959
LOC100506403	0.290694647302904	4.98717164516129	8.38213814200053	1.80524650390351e-15	3.61655981982834e-14	24.4331102454431
RUNX1	0.290694647302904	4.98717164516129	8.38213814200053	1.80524650390351e-15	3.61655981982834e-14	24.4331102454431
CLGN	0.290339312646579	3.30342409677419	5.01779135215876	8.79535050669589e-07	4.65296886870464e-06	4.93577501588456
SLC12A7	0.290265486198811	8.29349235483871	7.75435303718495	1.26821934408825e-13	1.91810327901367e-12	20.2616378099945
FCGR2A	0.290042970713812	4.41383690322581	6.25114751876824	1.33729507123564e-09	1.10646001476203e-08	11.2136155210014
PBX2	0.289796555715923	5.85225830645161	7.19563635193454	4.65269497604533e-12	5.61563051405057e-11	16.735102659206
TMEM39B	0.289493434963012	6.3458534516129	4.86675115972973	1.80427552838929e-06	9.04580475679235e-06	4.24598160646508
MIR4647	0.289228845390581	7.87077558064516	6.40459723773068	5.54151927853256e-10	4.85449006045213e-09	12.0708161857611
SLC35B2	0.289228845390581	7.87077558064516	6.40459723773068	5.54151927853256e-10	4.85449006045213e-09	12.0708161857611
MLLT6	0.28854911119129	6.72814525806452	5.79657620604414	1.65647366073705e-08	1.16238509164726e-07	8.77031849068026
ASPN	0.288436854591376	8.91417030645161	2.78302313144695	0.00571380951782689	0.0141161648059443	-3.31750221465162
CCND2	0.288292862469182	5.67519916129032	4.90635940720649	1.4969183064231e-06	7.61577442283241e-06	4.42512752432462
NLRP11	0.288230571892472	4.27178167741936	6.02041971030486	4.88250706470089e-09	3.72683807521407e-08	9.95525470240389
ZNF827	0.288183111431837	5.38413883870968	4.55509866842744	7.52026673321597e-06	3.38308189262896e-05	2.88024626433507
LOC100996724	0.288180775452521	5.31827108064516	8.10708556935643	1.19309066100301e-14	2.10696017670336e-13	22.5794481108561
OSM	0.287912051837149	5.22976238709677	5.33247678084532	1.8633301253248e-07	1.10914884542288e-06	6.43003060018192
HEXB	0.28761399603103	9.31916277419355	4.72621042839316	3.46646263478244e-06	1.65456217673155e-05	3.62041310498637
MAD2L2	0.287215097720854	7.13873367741935	5.59843658576927	4.74370049112961e-08	3.10085005893819e-07	7.75165616497097
CPZ	0.287052203980996	5.92086225806452	5.09654810973404	6.00592360053856e-07	3.27219747482753e-06	5.30255825520962
FOLR2	0.286956002164891	6.40412819354839	6.64020684731373	1.39055111874553e-10	1.34157547726538e-09	13.4177810124918
DDHD1	0.28677020025257	4.77819722580645	6.00680784433466	5.2642091644944e-09	3.99449041258639e-08	9.8821806534749
CREB3	0.286620114859588	7.33844938709677	6.38535284836964	6.19413726394833e-10	5.38949479772735e-09	11.9624363790114
PDE1B	0.286572786697937	5.60376041935484	7.24972288721398	3.30886606827344e-12	4.07826503150132e-11	17.0684056376927
RP11-180N14.1	0.286522414456675	3.64636183870968	6.12757733954999	2.6876912697113e-09	2.13002147610291e-08	10.5350688284083
STAT2	0.286514404955195	6.30610503225806	5.12492482492194	5.22868464349827e-07	2.87242709309376e-06	5.43589700509654
CEACAM21	0.286371944494554	4.90459833870968	5.95566970497974	6.9767607832766e-09	5.17822685405598e-08	9.60882160479366
LOC100505585	0.286337363641827	6.79022348387097	5.2181046858889	3.30314334036006e-07	1.87705478683423e-06	5.87811955961771
NCK1-AS1	0.28600944855373	5.68697348387097	5.44737750321915	1.03828935190535e-07	6.43102636845378e-07	6.99449668536236
M6PR	0.285834326177172	8.26008835483871	5.46564525126212	9.45271796228749e-08	5.89953079238663e-07	7.08515568516132
TMTC1	0.285666193697754	5.53656779032258	5.17917430278423	4.00501227894802e-07	2.25078190640995e-06	5.69254494617656
RHPN2	0.285415183113835	4.1595455483871	6.8311503853009	4.41864472899627e-11	4.56257270052377e-10	14.5361172183793
TRIB3	0.285356017198873	5.71319658064516	7.08960180091451	9.03040240721617e-12	1.04256998221431e-10	16.0868589037448
LCP2	0.285347619820789	4.94739251612903	7.10828233834132	8.03860785787491e-12	9.36470994539184e-11	16.2005612341245
SND1	0.285302279752238	7.72311835483871	6.17843417910276	2.01907425242645e-09	1.62222859314776e-08	10.8130534782691
EFHD1	0.285222975524685	6.13857206451613	5.84509317449989	1.27488834093635e-08	9.08920056418212e-08	9.0241020557957
ADAMTS2	0.284875643754889	6.32904812903226	5.53157125401194	6.72331279331579e-08	4.30619727414652e-07	7.41440855540563
FLNC	0.28487204101269	6.15253880645161	7.18294923498989	5.03869301779875e-12	6.05163125543093e-11	16.6571771067039
GBA	0.284779800348786	6.94976709677419	5.13588249371186	4.95542970743303e-07	2.73510003495017e-06	5.48755294652801
CXXC5	0.284688726321482	8.26132861290323	4.86864493269455	1.78828538477627e-06	8.97115826956419e-06	4.25451869900907
COL4A4	0.284668186301041	4.38632235483871	5.15223123898843	4.57329441000671e-07	2.53863022200713e-06	5.56479600382031
PLAU	0.284246476336519	6.96830030645161	3.77885066270975	0.000188710041651657	0.000649705892098627	-0.171988774932273
SLC43A3	0.284150122677249	7.58146793548387	6.11410745819881	2.89837854732000e-09	2.28882940468653e-08	10.4617435848169
LHFPL2	0.28414247639665	7.49096148387097	5.80045516258538	1.62225612065534e-08	1.14066633616045e-07	8.79054611977512
C19orf60	0.283981570449216	6.84124972580645	4.18448019418533	3.72029286866856e-05	0.000146628911041624	1.35957263932496
PALM	0.283915392386795	6.8561604516129	6.37629872643115	6.52669050119273e-10	5.66875773062017e-09	11.9115322758414
DDIT3	0.283823495700283	7.37330480645161	7.1781726934969	5.19204689502026e-12	6.2053211814763e-11	16.627864550092
FZD4	0.283684997895244	5.63564119354839	10.8333909070917	1.99637151916686e-23	1.31518372776165e-21	42.4702324863666
LIX1L	0.283559401948401	5.84756630645161	8.43646344591378	1.237604703815e-15	2.54565787738804e-14	24.8038550676753
CCM2L	0.283318575981719	6.15101596774194	9.50649063637471	5.49773004450529e-19	1.81336059403176e-17	32.3949826463051
MSC	0.282398581995308	5.15228864516129	4.1223843655959	4.81145045242288e-05	0.000185454440163488	1.11601573786997
DBN1	0.281871539178548	6.85881427419355	6.75083601313535	7.17675775658827e-11	7.25122514794435e-10	14.0628511386081
MFAP4	0.281859864694208	7.10182809677419	3.86012608357425	0.000137764530058493	0.00048798592451589	0.123570094073667
LOC101928269	0.281756367791206	4.92230212903226	8.6995753887168	1.9479974578688e-16	4.45795935091493e-15	26.6204135473296
NSUN5P1	0.281755504540262	7.75341537096774	5.14583724472368	4.71921889806012e-07	2.61476452677027e-06	5.53456161656442
DNASE2	0.281501843766911	7.38185867741935	6.26164828700675	1.25968332731914e-09	1.04753761761869e-08	11.2717627749079
PORCN	0.281374585362923	7.23374619354839	5.00868596706534	9.18918336910962e-07	4.83827726679036e-06	4.89368239045355
RSPO4	0.281325946238494	4.87246432258064	6.0660558874852	3.79002713356198e-09	2.94350343728593e-08	10.2012008195016
TNFAIP8L2	0.28132288471947	5.59165629032258	6.87395576557331	3.40651855772644e-11	3.58564685914693e-10	14.7900425529432
LITAF	0.281303708581397	9.03834848387097	3.83352931098103	0.000152797255375617	0.000536414495638533	0.0262208363311007
CNTN4	0.281147657105061	3.94202035483871	7.62272062945371	3.01112920149547e-13	4.31389266200181e-12	19.4144340062512
CDC42EP5	0.280959253713397	7.0180834516129	3.5525353901894	0.000440471152830693	0.00140067075804514	-0.964634279354482
CNN1	0.280787436406277	4.62557393548387	5.70611098397546	2.68720948834591e-08	1.82287224825596e-07	8.30166498640605
NPDC1	0.280676179565813	7.43698164516129	3.35458455378754	0.000892924394810463	0.00265951317737784	-1.62088592613105
ZNF521	0.280571285705696	6.53797125806452	3.50700410480731	0.000519708261713791	0.00162723413073876	-1.11866120508182
SPRY4-IT1	0.2805233676108	6.04132748387097	5.48589913147105	8.51610181741036e-08	5.36034108986162e-07	7.18596370932309
SELT	0.280455339467206	8.36796003225806	4.58467948773671	6.58859983784874e-06	2.99204698321927e-05	3.00650171191201
FHOD1	0.280451120933308	7.04537841935484	5.06958953493748	6.84726734405153e-07	3.69598191598859e-06	5.1764630427455
TNFRSF18	0.280429826507906	6.0243929516129	4.67377659984229	4.40554609808859e-06	2.06592387151541e-05	3.39108285898671
TMED9	0.280385731853993	9.5724750483871	5.46824317871247	9.32720047349703e-08	5.82884445852061e-07	7.09806897237403
PHYKPL	0.280323103313485	7.00000940322581	6.47389872341309	3.70370484906445e-10	3.32802390499942e-09	12.4631703205944
GLS	0.280287984845747	6.31312	6.04818965301678	4.18581633021025e-09	3.22120708207395e-08	10.1047401824491
SHOX2	0.280172246076131	4.49379393548387	5.33066842158766	1.88041415637115e-07	1.11877318393055e-06	6.42122662299633
TXNRD1	0.280032501353061	5.31479333870968	10.0263496240441	1.08248037259373e-20	4.69094021038359e-19	36.2634864659846
GBAP1	0.279680339767872	6.94580267741935	5.24655365825006	2.86729142296675e-07	1.64737822446475e-06	6.01446763629085
PYCRL	0.279546545192136	5.59514967741935	4.89860501026134	1.55280649481307e-06	7.87715723115945e-06	4.3899569014659
CDS2	0.279519745023753	6.45604116129032	6.1791081354082	2.01141162069347e-09	1.61713524412399e-08	10.8167493904902
NDN	0.278652718744363	7.7630204516129	4.89944920798996	1.54662569606329e-06	7.84906117887935e-06	4.39378351066389
FLT3	0.278627435804918	5.41489441935484	6.43562548890134	4.62858176455044e-10	4.10923236132863e-09	12.2460855539427
ROR2	0.278492678453305	4.24734661290323	5.35282406580695	1.68120017564968e-07	1.01033227177413e-06	6.5292622273653
PQLC3	0.278489814480723	7.0035689516129	6.61585228691899	1.60683996586875e-10	1.53649356830196e-09	13.2768442482586
ADCY3	0.278388425942628	6.71645085483871	5.33344142510815	1.85427864191007e-07	1.10487771379439e-06	6.43472797606718
TICAM2	0.27831125353298	6.38846875806452	6.36458714743348	6.98291451117462e-10	6.04139517053519e-09	11.8457696965698
CASP8	0.278293876961936	5.99908974193548	4.56711951618217	7.12732964594814e-06	3.22054102193785e-05	2.93146694597884
CYB561A3	0.278198364303329	7.69706838709677	6.32968181603032	8.53611823307751e-10	7.28970180763967e-09	11.6503218841896
CMTM8	0.27816163750075	5.50216751612903	5.61323138475433	4.38950975084838e-08	2.88863779807445e-07	7.82672362526549
LOC100132891	0.278049736003368	4.249484	4.68591895448479	4.16842262680241e-06	1.96452791017504e-05	3.44399255812395
HTRA3	0.278038200432979	5.92939988709677	7.83391834196866	7.48494100552145e-14	1.17494825379544e-12	20.7784731732543
BCL3	0.278036835047208	7.19492570967742	3.65913570296019	0.000297032796271076	0.000980918602035046	-0.596868657887723
MIR8085	0.278036835047208	7.19492570967742	3.65913570296019	0.000297032796271076	0.000980918602035046	-0.596868657887723
HELZ	0.277901824523421	7.01737567741935	5.43922389037306	1.08262511871674e-07	6.68192942589792e-07	6.95411284573745
ARHGAP6	0.277871312466177	4.59899514516129	6.96137077401111	1.9955593234892e-11	2.18225796086798e-10	15.3122078220087
BASP1	0.277665410728241	7.29085543548387	7.31849036287875	2.1398978970458e-12	2.71272015050292e-11	17.4947312370215
ABI3	0.277611893679719	6.79004361290323	7.62244723599235	3.01651154791879e-13	4.31907198258249e-12	19.4126846916653
CLN3	0.277595524084432	7.37454574193548	5.65297720582961	3.56076665845257e-08	2.37978391849164e-07	8.02918920825947
MRVI1-AS1	0.277523322508871	6.5546334516129	4.08677037905712	5.56842664544809e-05	0.000211957507617811	0.977800241268875
ATG4C	0.277308165253477	5.22946038709677	4.41707912428206	1.38137582549912e-05	5.93787556277633e-05	2.30063728686597
PTHLH	0.277296292621327	5.4736885483871	2.68057720170915	0.00774009906752555	0.0185049164931421	-3.58993854427519
IRF3	0.276955007516993	7.94339380645161	4.50757950819818	9.28721038138545e-06	4.10764945587119e-05	2.67892473275884
ANTXR2	0.276870620903243	5.76524385483871	7.03110268934971	1.29819881412864e-11	1.46352754686892e-10	15.732191447172
TCEAL3	0.276852595465745	8.02157158064516	5.96435201497874	6.65182774583036e-09	4.95209631239232e-08	9.65510223965737
PRKD3	0.276774126525946	6.1675685483871	5.76051687550397	2.0101855703364e-08	1.393390400584e-07	8.58280100479738
HIC1	0.276572908172467	5.07488487096774	7.4946045178389	6.92119494055818e-13	9.4292600636668e-12	18.5994086263553
C3orf18	0.276442332671834	6.67327596774194	7.28752273888711	2.60484770626795e-12	3.25486108327684e-11	17.3023944988635
CD72	0.276433057910877	5.06773832258065	5.81555513594718	1.49550312362773e-08	1.05793319376513e-07	8.86939163701652
ZNF764	0.276422174815088	5.48690420967742	6.28861701342487	1.08001128568591e-09	9.08034256396603e-09	11.4214465156655
ZFP36L2	0.276406112814965	7.63351483870968	2.26546960888231	0.0241691294142702	0.0504240454130755	-4.5934049129236
DENND4B	0.276277972217212	7.4862364516129	6.25542808002859	1.30510754518141e-09	1.08239340046755e-08	11.2373096853
ATM	0.276184862890129	5.80099037096774	5.86323485393867	1.15549845080282e-08	8.30633459884466e-08	9.11943341437416
DAPK1-IT1	0.275801792651389	5.47638770967742	3.75821444437041	0.000204229976443995	0.000698123755841633	-0.246120101612043
RNF113A	0.275648132178724	7.72019390322581	5.53905062515816	6.46710375334581e-08	4.15516516392022e-07	7.45196731176749
SSBP3	0.275173513741054	6.38629883870968	3.35521757642496	0.000890955154458199	0.00265429484764906	-1.61884294196044
C1QTNF6	0.275017212400027	5.11542008064516	6.92577972816689	2.48239127952151e-11	2.66925320117841e-10	15.099025273744
LTB	0.274983447290873	5.8838240483871	6.47741780223866	3.62839148882148e-10	3.2627489469568e-09	12.4831796806436
C16orf93	0.274720807625237	5.5029325483871	5.97867867201527	6.14771325561083e-09	4.59218397556187e-08	9.731586776492
GCKR	0.274718451500384	5.60721506451613	7.55326946953333	4.73338042512082e-13	6.6032277951129e-12	18.9714322957853
HPS3	0.274658532683862	5.37688761290323	5.87083333588258	1.1088024374355e-08	7.99653006000622e-08	9.15943235128062
GSAP	0.274412450237539	7.02383456451613	3.33147366562188	0.000967656962292035	0.00286014074439226	-1.69522723587359
LRRC15	0.274336800469056	6.59516256451613	5.78795097692797	1.73510313378677e-08	1.21442312980763e-07	8.72537944186382
MAPK11	0.274086912622529	6.04147235483871	5.89516226002524	9.71350670337612e-09	7.07377386876148e-08	9.28777993910682
TBX2	0.273867233447588	5.64724120967742	5.79277668432269	1.69067284791877e-08	1.18570258467669e-07	8.75051564164791
B4GALT7	0.273628567262009	6.07055856451613	5.04714744663567	7.63370806261262e-07	4.08887702735733e-06	5.07192513422281
DUSP10	0.273534861988089	6.13353977419355	4.2754712773009	2.53794912894153e-05	0.000103573242044515	1.72232897893394
YIPF1	0.273257527812859	8.09828409677419	5.74615288764939	2.17073703048741e-08	1.49619243548062e-07	8.50836745067414
ZNF652	0.27298369174334	6.87787222580645	3.9064559169575	0.000114865733919515	0.000413100853844448	0.294604821667581
NUCB1	0.272970728847194	7.88759403225806	3.33919988995277	0.000942048516956751	0.00279255400884657	-1.67042732814272
LIF	0.272903843285825	5.70600319354839	6.20390303013059	1.74846197230156e-09	1.42077979876993e-08	10.9529407216703
SLC38A6	0.272610066750858	5.60128451612903	4.48753959278185	1.01462859617898e-05	4.46337968308321e-05	2.59457776861924
FAM49A	0.272409412472189	5.56741316129032	4.44211164192392	1.2385056865949e-05	5.3708867079606e-05	2.40459682477091
SWT1	0.272281531661552	5.45672519354839	5.91505232027618	8.71470465630057e-09	6.38286174721733e-08	9.39302490740334
TNFRSF10C	0.272248314390524	5.31110864516129	4.90047621286208	1.53913851107059e-06	7.81593275484654e-06	4.39843951566039
LOC100507006	0.272196798965665	4.88619816129032	6.9262142901035	2.47579516633437e-11	2.6633322913899e-10	15.1016233879073
IDO1	0.272149576041855	6.20947	3.01874960972125	0.00274756936735318	0.00730721903236986	-2.65384400199102
EVA1B	0.2719579914607	6.37150729032258	4.93827167379006	1.28669590413016e-06	6.60675096488348e-06	4.57036856481243
CARNS1	0.271724708641529	5.20164361290323	5.12647152741832	5.18924743397511e-07	2.85268548209145e-06	5.44318273056732
CTSD	0.27172363701966	7.65535625806452	3.52061588773391	0.000494720916666987	0.00155537354312552	-1.0728063070609
4-Sep	0.271720408322808	5.36012751612903	6.99543723474553	1.61809722243466e-11	1.79436999749191e-10	15.5170042810817
COL18A1	0.271540102531721	7.4336349516129	3.87404953962675	0.000130464206003449	0.000463942333614184	0.174776370864326
FAM195A	0.271355709002345	6.89123391935484	5.22880908628591	3.13208963442314e-07	1.78942035425283e-06	5.92934992763674
HEY1	0.271282477599378	6.6468594516129	6.43262617524004	4.70995917935169e-10	4.17541212559066e-09	12.2291150464873
EMD	0.27127719465993	6.97066396774194	4.62316537436447	5.54138739991142e-06	2.55012331841904e-05	3.17183248769752
CHAC2	0.271275404413979	6.50097967741935	3.38758688349185	0.000795485636817959	0.00239586746142547	-1.51389845911214
ARHGEF2	0.271262507968007	6.66198356451613	6.41197336988903	5.30967832517644e-10	4.67148480725837e-09	12.1124230349594
CEP128	0.270865374346022	4.79399641935484	5.65679270092962	3.4897502908963e-08	2.33423609359049e-07	8.04868650371717
GPR18	0.270713905225807	4.6924605483871	3.67831733606277	0.000276428119625031	0.000920335059495353	-0.529633533216961
PPAP2B	0.270566311263451	8.78196551612903	3.40384485805086	0.000751217983487912	0.00227515721616209	-1.46083551855907
ZBTB32	0.270346252931624	5.25876632258065	4.87412366623746	1.74279225623375e-06	8.77174331437583e-06	4.27923276786495
TRPA1	0.270219806963737	4.80477106451613	7.21330969538808	4.16311587804019e-12	5.05719260314017e-11	16.843817521107
RUNDC3B	0.270159811173255	5.5001214516129	3.53015631492189	0.000477883263115258	0.00150786791037955	-1.04056911752472
CIRBP	0.270148012508267	7.84596032258065	3.89658042457425	0.000119421400636088	0.000428224538284422	0.257992518559129
SLC25A19	0.270032997774972	6.38941380645161	5.86742375038641	1.12952336613541e-08	8.13157013010771e-08	9.14147893133035
LOC100505501	0.269986482049432	4.48728706451613	4.98177229041386	1.04555963755631e-06	5.45687019037238e-06	4.76964534540574
RNPEPL1	0.269827884418786	6.64123970967742	5.00504483416755	9.35140156839178e-07	4.91733230923114e-06	4.87686825208178
MGAM	0.269755943833061	3.64215841935484	5.7391678051767	2.25326626340799e-08	1.54827328490173e-07	8.47222527272059
COX4I2	0.269715868061813	6.59153074193548	6.23583416265853	1.45893609680117e-09	1.20181520532246e-08	11.1289546749692
ADD3	0.269714706536776	9.21829498387097	4.1041496707118	5.18587035620221e-05	0.000198664353253822	1.04511374030635
TRIB2	0.269650894220942	6.98226283870968	4.66145628096158	4.65939280293084e-06	2.17453159244668e-05	3.33751953795022
TRIB1	0.269635805520477	4.02796835483871	3.68717677925274	0.000267372779764353	0.000893350391007594	-0.498470818448481
SETD5	0.269566587888632	7.27706164516129	4.29755922905066	2.31063751045056e-05	9.50414849980645e-05	1.81143413731633
RASD1	0.269321822117988	7.16197425806452	5.05892862722186	7.21054890677623e-07	3.87751431970336e-06	5.12675426739805
NFATC1	0.269290641048768	6.35196574193548	6.67459139452452	1.13309125819213e-10	1.10877698813288e-09	13.6174212449911
KCNMB3	0.269014379698118	5.593608	5.14575404164743	4.72114719391072e-07	2.61476452677027e-06	5.53416839425589
SLC22A14	0.268997685970298	5.69786864516129	4.3094218745998	2.19672861474004e-05	9.08157037768291e-05	1.85945750588041
RIPPLY2	0.268913976186179	4.4657954516129	5.55542330286591	5.93898437755732e-08	3.8329737832553e-07	7.53433024714925
RPL39L	0.268792618317394	6.00267661290323	4.66163578358189	4.65559526099772e-06	2.17358937486237e-05	3.33829905458873
C1QTNF5	0.268685762823983	6.82347919354839	7.659273628519	2.37064748562193e-13	3.44886876167176e-12	19.6487048200005
MFRP	0.268685762823983	6.82347919354839	7.659273628519	2.37064748562193e-13	3.44886876167176e-12	19.6487048200005
MILR1	0.268587428588607	5.34913564516129	6.49521978307695	3.26983411032825e-10	2.96651876356841e-09	12.5845278920812
CABIN1	0.268398003487886	7.12586048387097	4.39605793531166	1.51342989234536e-05	6.451430072177e-05	2.21373685313747
CFP	0.268048155030368	5.6715265483871	5.87022500772709	1.11247199945713e-08	8.02062776953741e-08	9.15622854389292
TNFSF8	0.267804380900838	4.76509790322581	6.36425841235615	6.99616132693595e-10	6.05071404782879e-09	11.8439251315146
GAA	0.267770978411207	7.47944193548387	4.44838199080648	1.20500228430735e-05	5.23488461264769e-05	2.43071846386882
HLA-A	0.267750837993868	12.2174935967742	5.39692014295486	1.34388087106777e-07	8.20119659669595e-07	6.74539037474098
GAB3	0.267646039148476	4.74828408064516	10.2030335023877	2.78217463226267e-21	1.3385655548648e-19	37.6023493850833
DCPS	0.267624412772866	7.00987335483871	4.43410169937789	1.28260479043554e-05	5.54736218068219e-05	2.37127539980396
ARHGAP26	0.267474066991405	4.61561980645161	6.75778340889073	6.88298441402548e-11	6.96880787337186e-10	14.1036258409992
MFNG	0.267420333754284	5.75472861290323	6.01208746025008	5.11281576649126e-09	3.88443674693232e-08	9.91050825653672
KHSRP	0.267355718624087	6.73224888709677	5.5670392837151	5.59001216757305e-08	3.62113669196005e-07	7.5928852472631
GPC4	0.267276086054484	5.46076908064516	5.89748465279606	9.59135529691116e-09	6.98725230437573e-08	9.30005391437596
DFNA5	0.267226476035845	7.75051848387097	5.00677412897259	9.27401631145355e-07	4.87978972375105e-06	4.88485254788889
LOC101927933	0.267100908653553	6.04649738709677	5.46129780184216	9.66644699093527e-08	6.01470547111632e-07	7.06355751687132
LRRC8C	0.267100908653553	6.04649738709677	5.46129780184216	9.66644699093527e-08	6.01470547111632e-07	7.06355751687132
[truncated: 22,442 more rows]
