# Supplementary material for: Identifying crosstalk genetic biomarkers linking a neurodegenerative disease, Parkinson’s disease, and periodontitis using integrated bioinformatics analyses
Source: Front Aging Neurosci. 2022 Dec 5;14:1032401. doi: 10.3389/fnagi.2022.1032401 (PMC9760933; doi:10.3389/fnagi.2022.1032401)
Supplement: Supplementary file 1 [file Data_Sheet_1.ZIP › raw data/GSE6613_GSE49126_GSE99039__mRNA_limma.txt]

rownames(final)	logFC	AveExpr	t	P.Value	adj.P.Val	B
RPS4Y1	0.960255091291223	7.60432556936544	3.76457705581316	0.000184234260181108	0.00693869291591188	0.545665703163878
EIF1AY	0.466053554524197	4.059567930862	3.62753439466858	0.000311973438414726	0.0100804787900023	0.0729317568453478
MMP9	0.372290605494078	9.40576657172067	5.2036440405054	2.73594633472014e-07	0.000151128464203589	6.49382155603064
DEFA1	0.327187049240109	10.273097064059	3.12067818658418	0.00189620051222096	0.0361717464097727	-1.52959502163068
GPR97	0.326531025037253	7.91942790344457	6.21681952541724	9.84604449854304e-10	1.09890844734705e-05	11.7127695186876
CEACAM8	0.317362755797308	4.96840776918135	2.48869781502571	0.0131071638385463	0.138424899067805	-3.20104604578512
PTGDS	0.317036452150061	7.24456857657494	5.97303953901855	4.11445005293199e-09	1.19319051535028e-05	10.382476268698
DEFA4	0.305070242213574	6.84287907235009	2.56596254370444	0.0105449190776303	0.120040295682543	-3.01637656584011
PGLYRP1	0.301070548132897	7.12051250166636	4.1814198288136	3.35582360596458e-05	0.00249535601469161	2.08532537348298
TCN1	0.298959861322715	6.39442129808468	4.29352253266154	2.06878267189838e-05	0.00180435180406174	2.52526866960086
GPX3	0.296206957807622	5.05773877479267	5.59922290409493	3.35936843360484e-08	5.56695340425944e-05	8.43359324039089
BMX	0.296000289819314	4.31448736925106	5.02338480794249	6.81404149637828e-07	0.000244124955371948	5.65249715048526
SPI1	0.292354741485576	8.12865461776951	5.35532107296214	1.24312022209013e-07	0.000110924573663427	7.22250433170402
LTF	0.276631189784411	7.62580005261655	2.14800298899347	0.0321367732852088	0.244610610307364	-3.94934952295868
CFD	0.268140204302298	9.64778430254413	3.50174326976102	0.000498639580776108	0.0139378774385611	-0.346282408884652
SLPI	0.265275165699921	7.25289838243399	4.43995219441022	1.08193338648788e-05	0.00117293712927658	3.11627861138068
ZYX	0.262817701861126	9.57074237378607	5.16934821534691	3.26149847232543e-07	0.000164492966430326	6.33168111505244
PI3	0.261026623155891	8.83816320022779	3.73118050413413	0.000209784470343451	0.00772539636820326	0.428927989365429
ANXA3	0.260619171558981	7.21791664877531	3.16026489397809	0.00166037555745606	0.0332734429538568	-1.41276564851889
G6PD	0.257618722169767	7.98004575650383	4.76544609942928	2.39772051663066e-06	0.000463559299881927	4.49574034173624
RNF19B	0.245864266720054	7.89836114944839	4.63741158304257	4.3843461464025e-06	0.000669189674977224	3.94236724635108
CA4	0.245283715740764	5.99161616386333	4.58361605624509	5.6262538295059e-06	0.000767818169673746	3.71401094370417
LSP1	0.241445843722488	10.2635379749252	6.03689635971534	2.84200460520789e-09	1.09890844734705e-05	10.7264530163319
TREM1	0.239297649906906	9.76296731728846	5.02260335545891	6.84064404153472e-07	0.000244124955371948	5.64890857786241
PRKCD	0.237925905222156	8.56525924413088	4.71935238826736	2.98440960125758e-06	0.000516703751859521	4.29492127330255
ABHD2	0.234983534118499	6.89438503869866	5.54855255744397	4.42652936500199e-08	6.41846757925289e-05	8.17802560775293
DDX3Y	0.23428531856274	3.74350056067365	2.40579994849476	0.0164563785748431	0.160820548835872	-3.39304057412367
USP9Y	0.234170399815534	3.10340661836392	3.10679283508747	0.00198597221012081	0.0375095888416662	-1.57023733101997
CPA3	0.234117677495022	5.74389984588888	2.48286691937463	0.0133212639173231	0.139338738900764	-3.21475853857977
BTNL8	0.233409832536227	6.47945045951976	2.32324471428725	0.020519000368204	0.184942039060736	-3.57791253436157
ACTN4	0.232221828861228	8.17758017020553	4.77319963808974	2.31063402637401e-06	0.00046195074844969	4.52969698167316
AZU1	0.231990179308562	5.03994191146802	3.00287676971873	0.00279237058690204	0.0469442011711068	-1.86884054674303
MGAM	0.226318814719377	8.70681398308102	3.8333655126949	0.000140559128504163	0.0057684483405634	0.789224279508359
CST7	0.225944404084892	9.73625020311473	4.62244135000885	4.70061348246694e-06	0.000690216663248311	3.87857292501704
KRT23	0.222472585700881	8.23499359959732	3.68443310910897	0.000251195485477962	0.00864149522185827	0.267182542008304
AKR1C3	0.221189157184418	5.53863536519721	2.61381729510402	0.0091916581876236	0.108361854585584	-2.89923651208673
KIR3DL3	0.219888625959184	5.43960081365474	3.9935024116249	7.36790692250207e-05	0.0040893646077045	1.37237096964089
RNF24	0.219540964490431	8.72125361064786	4.7321684742511	2.80870692831443e-06	0.000509078130756991	4.35057755316441
CSF3R	0.219207418827049	10.3735251104745	4.2941662413796	2.06297947211947e-05	0.00180435180406174	2.52782630295327
LILRB1	0.218945703927066	7.54653799297709	5.42517848116185	8.58884163515791e-08	9.88285593874802e-05	7.56444362068512
LCN2	0.217184549532491	7.12178032493766	2.89786845685996	0.00390238527431719	0.0596411978683523	-2.16059622344561
CLIC3	0.217031720364989	6.76918672261088	3.05049284287602	0.00239149836513522	0.042744808991631	-1.73323375457371
C5AR1	0.21615675128251	9.66246415361449	4.83987865560775	1.67740889013912e-06	0.000357885231774705	4.82380995800413
CFP	0.21364757373771	9.98848966799955	4.9333407185445	1.06395264811795e-06	0.000301020749223615	5.24234998968764
FLOT2	0.210250847131823	8.35508050152227	4.52317351904619	7.4239257854682e-06	0.000916144033100331	3.46038123400822
KLRF1	0.209813805389348	7.3671302245064	2.52201942906418	0.0119411991839118	0.13081213360466	-3.12208073681164
H1FX	0.208307982886256	8.15381294067448	3.25998645687718	0.00118101060939481	0.0262446802087736	-1.11217943987493
BCL2A1	0.207273958187945	7.57921979863871	2.0188549883004	0.0439727134127898	0.298294430168632	-4.20476090482489
SLC15A3	0.207199255080655	7.3157566338945	4.54419809997578	6.74376523313636e-06	0.000859644798949251	3.54825112019435
ZBED1	0.206074195665687	6.56482291078491	5.29697386390264	1.68766618275712e-07	0.000131669020434579	6.93996052456466
RHOG	0.205421058583912	11.1297322239435	5.63254992648911	2.79872556946395e-08	5.41086943429697e-05	8.60281314045839
NINJ1	0.204941057342001	9.63270845160562	4.89782924386829	1.2659720640842e-06	0.000328809014759898	5.08246020662515
ST6GALNAC2	0.202289604803216	6.91984913686836	4.38640928700322	1.37425983008203e-05	0.00133961462428165	2.89803097139202
GNLY	0.201933854238924	10.6110608769517	3.41540051639902	0.000682480527268543	0.0171730458054557	-0.625844962495473
KIR3DL1	0.201018253016453	5.80887788447807	3.99604384298449	7.29145117288073e-05	0.00406952175163793	1.38180727368305
SH2B2	0.200714930816611	7.59096022526228	4.51746727837558	7.61958630946855e-06	0.000920700012394117	3.43659781280852
KIAA0319L	0.199401949477828	7.04185952954507	6.05912683768763	2.49661594379559e-09	1.09890844734705e-05	10.8469515379522
CAMP	0.198597646478889	7.2199519661381	2.70996834631808	0.00693270385828487	0.0902574239686919	-2.65749958174023
P2RX1	0.196087640967186	7.83032620988502	4.76969826139483	2.34957708263204e-06	0.00046195074844969	4.5143564110138
TLE3	0.195197966478158	7.77880688547131	4.99277351971348	7.93461516195971e-07	0.000244124955371948	5.51230489147621
PRF1	0.193932686197829	9.5382383248785	3.71855241554496	0.000220287685661839	0.00793529048180707	0.385043904063846
IL4R	0.193872863806714	8.50357785958104	4.62295238784574	4.68946480860183e-06	0.000690216663248311	3.88074752596571
FKBP9	0.193870277301604	4.81821813784004	4.72402040757322	2.91922277979944e-06	0.000513075518873841	4.31517694120453
PILRA	0.192999516472121	9.03189556977276	5.40876680534359	9.37167373501968e-08	9.88285593874802e-05	7.48375400261433
CD97	0.192333983128703	9.9145131141518	4.72539424945352	2.90030003014081e-06	0.000513075518873841	4.32114188604208
LILRA2	0.191509360815578	8.53887507134691	4.84940200953131	1.60191520755299e-06	0.000357885231774705	4.86612175543906
RPH3A	0.19139423636264	5.42206300201005	3.08917888233649	0.00210547613721181	0.0390152127662252	-1.62154155160945
KIAA1324	0.191377052238877	6.01899408119403	3.60936052442195	0.000334130301793843	0.0105610667596964	0.0114933176110368
SH2D3C	0.189684941543065	7.24375208395983	4.44450005789621	1.06005576933027e-05	0.00116893118653307	3.13492974157804
PTOV1	0.189597718078332	6.93933715345799	3.29576561377219	0.00104289956679953	0.0237674557463154	-1.00214302857962
FOS	0.189531410894539	7.44697033255258	2.65246027227588	0.00821464935908966	0.100942725175254	-2.8031052328934
LILRB3	0.189339946843479	9.87433926325023	5.20761880556177	2.68062435901693e-07	0.000151128464203589	6.51267578770282
DYSF	0.188495786295572	9.50541352721819	3.90541877625295	0.000105400946736013	0.00501086468089244	1.0488192380182
EFHD2	0.187783281025869	9.3121235057901	4.86655059703438	1.47415325471974e-06	0.000342903306629446	4.94250429131063
OLFM4	0.187267501142522	3.46467308110214	1.82425206532089	0.0686404036346527	0.391652081732401	-4.56013611082
S100A11	0.187143894728093	11.4849276235834	5.12686835845614	4.04896583753797e-07	0.000195700015481002	6.13219595431249
SBNO2	0.186158437612425	6.47549411898384	3.91635669969402	0.000100854387351716	0.00489944659499743	1.08862619463966
PPP1R15A	0.186121040288322	7.27805389266867	4.01102150108652	6.85592944784143e-05	0.00393706839579013	1.43753406623578
CD14	0.185561281262661	10.4298014519157	4.07643168861628	5.22710088366003e-05	0.00331335356559871	1.68320347559294
AMPD2	0.18421304545328	8.64456791027446	5.28017368034706	1.84199630726e-07	0.000133250383151143	6.85912346242734
CCR3	0.184090358353	7.12230804233836	2.6627029349589	0.00797181687544435	0.0986840254785371	-2.77739430176732
MAP1S	0.183298520505781	6.3348740863113	3.661887783894	0.000273808802262119	0.00915326255400743	0.189869203345999
PLOD1	0.183101227426656	7.3398810778563	5.00554356820944	7.44704431393181e-07	0.000244124955371948	5.57069367393201
VAMP2	0.183076965353102	6.9050265700544	3.57251213424284	0.000383660306626076	0.0117426373531992	-0.112173136481074
NCF4	0.18243712383906	10.1086800463003	4.56372341744013	6.16594633197505e-06	0.000812840626257781	3.63019304011151
GMPR2	0.18182899443965	7.77239545188846	4.56370821525837	6.1663771647142e-06	0.000812840626257781	3.63012911455329
CDA	0.181657073052678	9.04159538318051	3.51270373500695	0.000478939463681197	0.0135664859008965	-0.310317064628852
GNB2	0.181361066645133	9.57387937981473	5.18838437572948	2.95878679147639e-07	0.000156008758096028	6.42155857971911
IL18R1	0.181207449362781	4.99987972139035	3.09407950068762	0.00207158005789295	0.0386961814356815	-1.60729577351812
GNAI2	0.181204348809741	10.354495066179	4.66011989850632	3.94330514235661e-06	0.000626607392484063	4.03950025423986
NECAB2	0.181171487329415	6.00181400456081	3.96425656749774	8.30423547428678e-05	0.00429854471825035	1.26418896400656
FCGRT	0.180679417135389	9.49286459106211	4.02483159691495	6.47632483771429e-05	0.00381445655307834	1.48909080588979
SIGLEC5	0.179658940497886	8.72603973861571	3.70615123728481	0.000231082377994301	0.00816596558324969	0.342085946305425
LMNB1	0.179363162367103	7.0225831527294	2.97356726122965	0.00306880371910985	0.0501378993422598	-1.95128563606377
PPP4C	0.178789695729042	8.66661220161301	4.18595608752456	3.29146897133448e-05	0.00247928831607013	2.10291616594901
CYP4F3	0.178513943269334	6.64617424233999	3.55569609106114	0.000408479673652019	0.0123345588543301	-0.168206998313479
NR1H2	0.178072049951449	6.69479349437406	3.84376720339957	0.00013487561983231	0.00566868547121304	0.826417123858317
TGM3	0.177873212588396	6.13994711943603	3.87914456331613	0.000117127572505613	0.00522569169640426	0.953628224186016
NFIL3	0.177385675492134	8.60264694614797	3.21453515755279	0.00138089225981307	0.0291773227938645	-1.25029600770922
DAAM2	0.177361769715158	4.84634991909022	3.46972891508223	0.000560605971204056	0.0151585763775456	-0.450718053638055
PRKCSH	0.176723754825487	7.92947634150986	4.42812262305718	1.14088280852133e-05	0.00121232255717019	3.06784780097423
NACC2	0.175668602193749	6.76498420741047	4.47683273338633	9.16289415087245e-06	0.00105237200148634	3.26803986134499
ATG2A	0.175458247114729	8.14962012016734	4.45766990268255	9.9906531613795e-06	0.00112516093856313	3.18904036550196
C15orf39	0.175458165257629	7.41394159657889	4.93689138939709	1.04555690576929e-06	0.000301020749223615	5.25839488249979
FGR	0.175001787690961	9.5943685376078	4.83749071229711	1.69686963341455e-06	0.000357885231774705	4.81321240058365
PTPN6	0.174979434797406	10.5256812515258	5.01174598841877	7.22079939162228e-07	0.000244124955371948	5.5991021848871
MAST3	0.17455562711552	8.17936616068539	5.29528257712591	1.70261664355059e-07	0.000131669020434579	6.93181211992103
CHSY1	0.174550262634591	7.50468786283417	2.91843399435069	0.00365758743983185	0.057257779085087	-2.10424892548959
CHI3L1	0.174475028811941	6.79445169389116	2.84272910861482	0.00463411686975242	0.0674476231984042	-2.30976467246811
PNKP	0.173814418817334	6.34504124320627	3.726346112693	0.000213748427285513	0.00779711244186147	0.412111216676641
TAF12	0.173164989503229	6.57860586899872	3.31984680445917	0.00095854937674896	0.0224176870368708	-0.927433335744825
ENC1	0.173065951203122	5.65948320954521	3.16286619864087	0.00164586884470206	0.0330885244342183	-1.40503889912088
MBOAT7	0.172911897666577	8.6289055655318	5.65712610323358	2.44473386957421e-08	5.41086943429697e-05	8.72817190901412
TNFRSF1A	0.172862269308487	9.58897323238044	4.42878773960394	1.13748838977697e-05	0.00121232255717019	3.07056763090293
HSPA6	0.172276801573323	9.09562226330836	3.97323815982459	8.00531093036544e-05	0.00420188266028231	1.29733257500031
VPS37B	0.172260511538654	7.51996785490531	4.32000479269557	1.84245576022877e-05	0.0017097989454923	2.63078563085265
MGRN1	0.172248143279312	8.67499173133476	5.25791411775438	2.06767835924188e-07	0.000133250383151143	6.75237441437699
MLF2	0.171370416081574	8.81200108409494	4.20740496823813	3.00277472252393e-05	0.00233773065646158	2.18633307527361
IRF2	0.171257576578173	7.95593041380506	3.54802644596523	0.000420291948191029	0.012565429378907	-0.193679755781094
QPCT	0.171253560252573	9.2494705758266	3.09821394224476	0.0020433745007466	0.0382926400786116	-1.59526027014198
MX2	0.170829842317426	9.43606448141528	4.63114770573683	4.51410964202833e-06	0.000680047686331541	3.91565110589021
RBM42	0.170523832172273	7.53543627337866	4.077866768669	5.19586848799914e-05	0.00331335356559871	1.68863530348519
MID1IP1	0.170509098474741	7.99398554489408	4.12681487681452	4.23075801873916e-05	0.00286998789575288	1.87498127645057
C8orf60	0.170437581310602	7.02455690538419	4.04689621056907	5.91092152505967e-05	0.00358717410616533	1.57181012598564
TPD52L2	0.17029354670675	8.6623222353888	5.26302697852887	2.01358323004862e-07	0.000133250383151143	6.77685790092266
OSBPL2	0.169933233318417	7.50237997065632	5.01759217592916	7.01363700075012e-07	0.000244124955371948	5.62590841190642
PRR14	0.169799246519759	7.26015775594616	4.38376115473906	1.39052294872163e-05	0.00134417218376424	2.88730082134285
HCK	0.16963084312261	10.9362110973212	4.39455641196176	1.32535838028169e-05	0.00131403053087757	2.93108070804244
UBN1	0.169208961148145	9.0094586456192	4.41565387153356	1.20634040355209e-05	0.00123836713992958	3.01693025156949
NOD2	0.169205327050729	7.31993946196327	3.13851416921627	0.00178637004042666	0.0349594685421013	-1.47713274962714
ITGAM	0.168730604132861	8.91825967530479	4.60204200895526	5.16702626992873e-06	0.000739969194212015	3.7919498008343
PRRG4	0.168214401530292	6.33543492165753	3.32444149253576	0.000943193244891569	0.0222831805310432	-0.913119407968971
TNFSF14	0.168194600831393	7.34515356222026	4.84172484287973	1.66251083497892e-06	0.000357885231774705	4.83200651965736
NKG7	0.168130356037258	10.6794057027283	3.1387466795963	0.0017849778123795	0.0349594685421013	-1.47644694606581
CORO1A	0.16812194351005	11.426694323145	4.49450851129722	8.45794318449788e-06	0.00101146537051727	3.34118786526381
MAP7D1	0.167274501593655	8.60560712353496	4.26725239935604	2.31936772459824e-05	0.00194005597955455	2.42119582333167
ADAM8	0.167190406243233	7.31546792736724	4.01593938049672	6.71839166016359e-05	0.00389666716289488	1.45587467097519
LILRA3	0.166990467013055	7.80886040290733	2.48701266417264	0.0131687238937676	0.138492472500185	-3.20501223808811
GBA	0.166252338506251	6.74143575019901	4.59651431938492	5.30087203504457e-06	0.000743119115985698	3.76853818715979
SLA	0.165779693262206	10.1715366844226	4.48365582670272	8.88434858834149e-06	0.00105161677168124	3.29624428917711
RPS6KA1	0.165350567316407	9.15532303939083	5.0647042103916	5.54128816765328e-07	0.000244124955371948	5.84296707549011
B4GALT5	0.165313317558786	8.18091729000745	3.6775430090316	0.000257912912915514	0.00879938173476459	0.24350683335702
PRKY	0.164897482410543	5.77488358114591	3.26250654469599	0.0011707537759062	0.0260666867572206	-1.10446687443588
REPS2	0.16470965573992	6.24587603310482	4.16614826435255	3.58139937744199e-05	0.00253318492550775	2.02623644070319
MYH9	0.164661297164022	8.87942698839073	4.14530332477461	3.91269333273808e-05	0.00268563566034093	1.94591025599713
SF3B4	0.164620480667217	7.4200095441426	3.23471357362624	0.001288575917434	0.027810495292846	-1.18920847895762
CDKN1C	0.16415912866103	6.75495196710425	3.21143983958688	0.00139558269346193	0.0293806882834091	-1.25963413274725
LTB4R	0.164017855369383	6.51332802873058	4.2054150183594	3.02850820025061e-05	0.00234204634152714	2.1785771466024
GRN	0.163988387657955	9.63603558221399	4.39086896601565	1.34728170762792e-05	0.00132444642444779	2.916115091105
IL1R2	0.163835472247493	8.34974058542535	3.03618770498838	0.00250599897878178	0.0438305041930975	-1.77419035664166
RNASE6	0.163699569139606	9.00001267697418	3.24358281719208	0.00124983479908748	0.0272009074473074	-1.16224164573448
DGAT1	0.163472542280171	6.98031184038199	3.36962639816583	0.0008038884982772	0.0196732206329441	-0.771342022437272
PLD3	0.162645094436395	7.01205807647128	3.73590778028341	0.000205975362035217	0.00760928089047299	0.445392179731817
GCA	0.162633050816217	9.45891134385932	2.62606281376886	0.00887135283787783	0.106529702815096	-2.86892245455769
BAZ1A	0.162560758681014	8.03245314778928	3.03583085252008	0.00250891851588075	0.0438305041930975	-1.77520967144897
SIPA1	0.162551407958032	8.47765127596772	4.87823493961863	1.39279026996157e-06	0.000336590981907379	4.99468968013564
PYCARD	0.162418350410862	10.0030244113619	4.25250489162918	2.47247085556001e-05	0.00203408949819122	2.36303318839476
IFITM3	0.162108224032332	12.5036336566966	5.36937922588899	1.15435475802323e-07	0.000110924573663427	7.29099650438043
ICAM3	0.162005723920348	11.5340743327744	4.46807131775898	9.53285515404926e-06	0.00108412862536247	3.23188153775875
TBC1D10B	0.161900946679537	8.06715735310565	3.88775354021718	0.00011315569187871	0.00517633873747741	0.984751469063537
ETV6	0.161855285706439	6.83015073911362	3.95468863763004	8.63429541718246e-05	0.00441112752375524	1.22895952650777
IRS2	0.161822565205052	7.94976587913076	3.47829785091009	0.000543350389833534	0.0148302694636917	-0.422854784267936
IL17RA	0.161705764768099	9.05645172150477	5.05910071586491	5.69934066583522e-07	0.000244124955371948	5.81705346274839
PLAUR	0.161705212977185	7.79398022010053	4.39997393882009	1.29376697325462e-05	0.00130501712084814	2.95308912782383
TSEN34	0.161535260845843	8.76955548226278	4.89370812604565	1.29168357739963e-06	0.000328809014759898	5.06397337261191
SLC25A20	0.161519068691168	7.10697324560007	3.96791811398117	8.18111706576195e-05	0.00426595190870585	1.27769215253948
MANSC1	0.161505045999813	7.36901079961853	3.0573420270332	0.00233839412870199	0.0419922276807685	-1.71355821361853
KIAA0232	0.161375905938898	6.85185059713661	3.50034130350229	0.00050121339729186	0.0139430204915123	-0.350875030984743
FCER1G	0.161304837186149	10.7376217021375	4.2113086794102	2.95289707306532e-05	0.0023144328410512	2.20155796672139
CEACAM21	0.161143683393679	5.85976160426558	3.0206816511224	0.0026357748872006	0.0449632186640103	-1.81837508654613
LPPR2	0.161096892099235	7.23504603984507	4.03441209640991	6.22479334678246e-05	0.00370295399090649	1.52495539574509
CHST7	0.160867736344342	6.41415228431152	2.71453960428192	0.00683897787296342	0.0896408399168087	-2.64579510017704
ATP6V0D1	0.16033699022519	10.8356252560948	4.64568416388195	4.2184519695632e-06	0.000652453904625776	3.97770183155055
ACIN1	0.15992872353235	6.8390578559355	3.98013575875519	7.78269971386696e-05	0.00414869770677447	1.32283392548583
TYMP	0.159432768362401	7.94860488396823	3.28649193237194	0.00107718130572143	0.0244048889577511	-1.03077443003846
RGS2	0.159378069987932	12.3260179793278	3.39270016402292	0.000740377276724549	0.0183640432718186	-0.69823519032184
UBE2M	0.159153758846533	7.75755141942204	3.34672756670036	0.000871899428207032	0.0208967631553751	-0.843421552673295
TYROBP	0.159030789726438	11.9719672017504	4.90003084585121	1.25243936237192e-06	0.000328809014759898	5.09234216090043
PBXIP1	0.157888244574377	7.84646610922262	4.06333727398983	5.52043938509462e-05	0.00342444368273249	1.63372372484515
POR	0.157855938254587	6.54356042899491	3.33202835689335	0.000918336061932663	0.0218292998328256	-0.889442294088929
SLC39A4	0.157697553604865	5.70544888678122	3.46124745837148	0.000578188215844749	0.015475182834717	-0.478232133577532
FMNL1	0.157448018321919	8.10970029335467	4.17145221706145	3.50146641825767e-05	0.00252279568023534	2.04673558580064
TRIM21	0.157094746450525	8.19020691863955	4.42230922374456	1.17096700780922e-05	0.00121278725808812	3.04409151276241
CEACAM4	0.156970086420573	7.73406398857029	4.67435716119345	3.68888162295275e-06	0.000594319817031276	4.10062230047313
PADI4	0.156948018524919	5.88276829111467	3.98863799787032	7.51637163962552e-05	0.00409342305256601	1.35432524401642
BCL3	0.156559987684855	6.39669226670076	3.7115615323125	0.000226313132991646	0.00807763797754799	0.360810558637588
RHBDF2	0.156526676066439	7.50393698340499	3.91896486889945	9.97979945814917e-05	0.00489944659499743	1.09813377435352
AKT1	0.156417329171701	7.60658075488513	3.83863569658142	0.000137651799490207	0.00570045977364145	0.808056704183195
CD177	0.15601256689282	5.31078604444779	2.34538004757094	0.0193516278075525	0.176338478057823	-3.52896375108662
PPP4R1	0.155805811089611	8.52770066426523	3.35920300886269	0.000834210380221506	0.0202274793648934	-0.80421058102385
TCIRG1	0.155719870625758	9.51647051142016	3.68332881568126	0.000252260916907997	0.00864149522185827	0.263385141053295
ANAPC2	0.155381309228558	6.34388564920492	3.62623548423053	0.000313510084416583	0.0101019916089788	0.0685309162261767
LILRB2	0.155259731354906	8.74481518084642	4.28475237457746	2.14941696510843e-05	0.00186068931307894	2.49045808327041
EMR2	0.154795764695184	6.81996949354159	4.14929792330322	3.8470278132904e-05	0.0026562811091767	1.96127420214366
ALOX5AP	0.154401665444604	11.7588068363178	4.11971152852219	4.35938015866353e-05	0.00292305259193624	1.84780918945872
NFIC	0.154384131984684	5.78506142050751	3.91642364380922	0.000100827140984272	0.00489944659499743	1.08887015176719
EMR3	0.154360302235423	7.43170896614824	3.548994761821	0.000418783167002127	0.012565429378907	-0.190466638985183
MYO1F	0.153888577393454	10.8326838893968	5.00194924792059	7.58127164942985e-07	0.000244124955371948	5.55424553374923
COPE	0.153830187610328	6.82876750144617	4.51928899528722	7.55659068344384e-06	0.000920700012394117	3.44418764337553
C3orf62	0.153409461168711	6.70516594100646	4.44280471989642	1.06816125665953e-05	0.00116893118653307	3.12797495784666
BAP1	0.153230148546802	6.56331888257028	3.772337008128	0.000178732702618581	0.0067754880731227	0.572931982524509
HNRNPH2	0.15311666757635	8.82627833253526	2.47490406220351	0.0136186505437565	0.141302635337724	-3.23343396641944
SLC9A3R1	0.153079398658511	9.20459588079991	3.89935921503861	0.000108002510933972	0.00507218269973308	1.02681165592539
YIPF3	0.152802945761086	8.03520773054037	4.09297796833428	4.87758165647037e-05	0.00318666602297437	1.74594083402535
THBD	0.152721893786374	5.83082428353477	3.23989334342265	0.00126581765556749	0.0274971625553986	-1.17346807660473
RENBP	0.152678206463341	6.12528578834687	3.52664057151974	0.000454940305410648	0.0130950559373785	-0.264430073429232
ITGB2	0.152525801615235	9.52740008975168	3.89285924996058	0.000110860630740439	0.00516459163288791	1.00324049501685
OS9	0.152411019687186	8.84391265818474	5.06808530438131	5.44797938876866e-07	0.000244124955371948	5.85861571525967
CTSD	0.152304710381213	6.73797184663513	3.83305853704381	0.000140730248308573	0.0057684483405634	0.788128090889956
PFN1	0.152071227389559	11.9644926243581	4.17610534851938	3.43274311567474e-05	0.00252024178112829	2.06473952197414
PSENEN	0.151946956345672	7.76223742290226	4.00439274299841	7.04554632461579e-05	0.00396739501774481	1.41284646653702
MVP	0.151773350081326	9.32734968414891	4.65130459286301	4.10920139140344e-06	0.000644145082976756	4.0017414776214
AQP9	0.151712566103303	11.191549933065	3.37992907173199	0.000774928187479006	0.019044845285501	-0.738758170326421
P2RY13	0.151338340056162	9.87689120604277	3.58804717514859	0.000361993936517553	0.0112276194214	-0.0601836966045761
PRKACA	0.151155665604416	5.75680559329423	4.2020009806148	3.07314781773197e-05	0.00236082878713185	2.16527877104885
CSTA	0.151071368889031	10.1293430121093	2.13536645183539	0.0331591986763014	0.249746223014901	-3.97502775468329
TNFAIP2	0.150773360645809	8.44811669875285	4.53533947060096	7.02272703247342e-06	0.000875953049211738	3.51118143305677
SIRPA	0.150758217296486	6.79863633262705	3.88686265135616	0.000113560730442867	0.00517633873747741	0.981527693443006
SLC22A18	0.15067830237524	7.01502933919366	3.80777885721443	0.00015551728540917	0.00615699833019241	0.698141575110109
CCNJL	0.150568478001173	6.8168409840246	3.84649412756226	0.000133421941178534	0.00564852013748536	0.836183449076822
NCF1	0.15049506608651	10.7679936855483	4.45296768259019	1.02044545405151e-05	0.00113818916028822	3.16970338986141
TPST1	0.150494861681521	5.28771269139056	2.77085607450094	0.00577442607627126	0.0791081780585211	-2.50002530163154
CLEC4E	0.150224728779787	7.61581218994225	3.10638684547564	0.0019886549256573	0.0375095888416662	-1.57142302789083
TP53	0.149856557996657	5.13492123183575	3.09067496961148	0.00209507446211632	0.0390094121357132	-1.61719483499084
RAF1	0.149625238312627	8.80211095433215	4.30921559325656	1.93165212353836e-05	0.00174288312013008	2.58772359411033
ALPL	0.149546937764582	6.01165669480564	2.47436902942406	0.0136388414819645	0.141385666837166	-3.23468668544574
KIR2DL5A	0.149535423226141	7.02120565368831	2.54508748406292	0.0111889619136113	0.124920075262648	-3.06681333843471
DHTKD1	0.14921203399676	6.58492542750143	3.50791823503467	0.000487449571823914	0.0137243083329063	-0.32603327104885
DHRS9	0.149151369239584	7.18822741711998	2.99639530699178	0.00285145931328157	0.0476050497718569	-1.88713971018892
CEBPA	0.148849577451141	7.75345793268222	4.00859487271648	6.92477484448404e-05	0.00395701419684802	1.428492067024
FES	0.148833004146283	7.51100629511349	3.27088318340569	0.00113725073838747	0.0254673910526924	-1.07878954058743
MCTP2	0.148776615121538	6.63500166324552	4.01999310224558	6.60699405384763e-05	0.0038513131168157	1.47100842820379
CTDSP1	0.148668968822243	9.38421380865309	4.99118962688507	7.99719681390863e-07	0.000244124955371948	5.50507230139676
UPF1	0.148621569997403	7.07796898602113	4.95340913606509	9.6393926143993e-07	0.000286710139300082	5.33317446584662
GPSM3	0.148467659066123	9.63548173569684	4.34838596633062	1.62622006060893e-05	0.00153367095146859	2.74454076612879
ARRB2	0.148037536457688	10.0023789100708	4.54179451459352	6.81838616543925e-06	0.000859709559990167	3.5381864876633
ASF1B	0.14802592230761	6.55221564173848	3.85840024772048	0.000127246633211713	0.00553694819497439	0.878901354972284
S100P	0.148003479251322	10.0700689114488	1.5233273797257	0.128234630484597	0.555121156379308	-5.03958566289827
DENND3	0.147995909430645	7.48598899879443	4.26672115532328	2.32472225136278e-05	0.00194005597955455	2.41909738345431
CENPB	0.147559590772352	5.54284447391127	2.88187477378194	0.00410297638361844	0.0616509404792408	-2.20415009712334
RAB3D	0.147479770282903	6.90541142166264	3.88718457471742	0.000113414211498544	0.00517633873747741	0.982692526573314
DDIT4	0.147445820039563	7.10141700676919	2.39329742337323	0.0170220647444905	0.163186736393463	-3.42144455904283
CSF1R	0.147258809957231	8.56892535331428	3.87587213206949	0.000118671651504664	0.00527429562242951	0.941814821699708
GMIP	0.146957326960927	7.35120926408219	4.47796210723022	9.11621793592795e-06	0.00105237200148634	3.27270556785923
RNASE3	0.146709556405304	6.09370590659196	1.99716050645825	0.0462854470755142	0.307685493453275	-4.24613581463725
IFITM2	0.146486693257613	12.821604269656	5.04075942032736	6.247737697702e-07	0.000244124955371948	5.7324158350571
CEBPB	0.146413486925907	11.6374640027779	4.05104933391637	5.80987879433133e-05	0.0035470838954865	1.58742761857697
HK3	0.14635377143156	8.21530458276031	3.54863019106597	0.000419350626615648	0.012565429378907	-0.191676475146142
GZMB	0.146328988808879	9.85028071254215	2.69200641838664	0.0073122883969982	0.0930613858506848	-2.70330425409986
SELPLG	0.146273708616702	9.32480565694747	3.97756925194252	7.86483603211522e-05	0.00414869770677447	1.3133403311385
ARHGAP26	0.146029406499248	6.27580713886662	4.58823734245801	5.5075292977113e-06	0.000760563569683941	3.73353107892521
TYK2	0.145627922597392	8.5862035640748	4.21875492658288	2.85993768335541e-05	0.00227738493767167	2.23063579150222
FPR2	0.14517989821212	7.93199490257814	2.38725350473473	0.0173016095964946	0.164642060147118	-3.43512354115672
FOSL2	0.145057409605713	6.56075067718911	3.62869596782276	0.000310605257175461	0.0100714779108767	0.0768685563439782
SLC2A3	0.144927093189125	8.10051259070009	2.95557551913434	0.00325066207212726	0.0526643575931233	-2.00150713801188
SCO2	0.144732391286162	8.14250944842001	2.98601422280174	0.00294848791974563	0.0489305577525742	-1.91636900450002
VASP	0.144636649738977	9.91508904914742	4.21857046011471	2.86220649703437e-05	0.00227738493767167	2.22991486323774
CTSA	0.144414264196687	9.32161585300278	3.34429331932826	0.00087943556674139	0.0210339228334023	-0.851056199798154
ZBTB48	0.144317062767566	6.64179606840082	2.92174775367428	0.00361947907038345	0.0568145564498621	-2.09513346689508
MME	0.14410237233154	7.56409960025249	2.38072533385611	0.0176080798019295	0.166195057528383	-3.44986046557526
MYO18A	0.143910814454686	6.96245039640523	2.90588121698846	0.00380528545767165	0.0586985522725945	-2.13868807272331
FRAT1	0.143559988097664	9.39993984504556	3.87964820573515	0.000116891625034865	0.00522569169640426	0.955447199278992
F8A1	0.143312493183204	9.41898223843561	3.62850768555984	0.000310826645870159	0.0100714779108767	0.0762303492566723
TFEB	0.14325658838592	7.70676211750736	4.21974199642275	2.84782648506478e-05	0.00227738493767167	2.23449394016631
FAM53C	0.143103114935052	9.03534069964907	3.88635925098281	0.000113790205004891	0.00517633873747741	0.979706394859246
PLEKHO2	0.143089044045633	9.10644183353333	5.00667781207577	7.40516536343242e-07	0.000244124955371948	5.57588637643502
MCTP1	0.142996706366123	5.80627075926376	2.80023859594545	0.00528066873793216	0.073946083961668	-2.42281647375163
PPP1R10	0.142935349020448	6.76807697241916	4.30844168522226	1.93820622842052e-05	0.00174288312013008	2.58463862311176
FRAT2	0.142794576623546	10.2151302636714	3.59369497515551	0.000354405461151442	0.01105984174866	-0.041229498042358
RALY	0.142784193354291	7.76526774487523	3.96327038445215	8.33769449660627e-05	0.00429854471825035	1.26055409181518
STK10	0.14277333535769	8.86696540166894	4.55096801948177	6.5377749152405e-06	0.000842646544630997	3.57662559697661
IFNGR2	0.142730578302027	9.8270865997755	3.84764645965312	0.00013281211149259	0.00564329851030787	0.840312432541553
LIMD2	0.142584698072957	7.6503630930865	2.97578996487505	0.0030469945220733	0.0499931208713582	-1.9450607862063
KIR2DL4	0.142578577507989	4.67779863674647	3.55510441019675	0.00040937975507906	0.0123345588543301	-0.170173983154714
CABIN1	0.142543878375682	7.85898248118653	3.78427492861719	0.000170570600086144	0.00655171841390485	0.614982460231194
PLEKHF1	0.142505719832195	6.95991327335313	3.08991569192554	0.00210034748517545	0.0390152127662252	-1.61940108649248
RRAGD	0.142452179375014	6.34731120322392	2.91299627572594	0.00372091477625506	0.0577040259419235	-2.11918523033075
FOLR3	0.142393269123659	7.22143373584595	1.46334206248204	0.143928213143815	0.590370322654971	-5.12494661042803
GAS7	0.14232468247868	6.83998893628973	4.05220891384833	5.78196122603103e-05	0.0035470838954865	1.59179081973057
ALOX12	0.142198361804578	6.49330021344522	2.29598898504778	0.0220406407581369	0.193837325848664	-3.63755911583526
DPEP2	0.142181708895578	9.49278952794882	4.02354301933599	6.51088273715095e-05	0.00381445655307834	1.48427314408462
FLNA	0.142101013563204	8.5990841530561	3.62435192033648	0.000315751016721784	0.0101460160497859	0.0621518773639362
CUEDC1	0.141973916954502	5.61976697643822	3.85800884665246	0.000127445273108462	0.00553694819497439	0.877495062648224
KCTD13	0.141952043001722	5.16102898036259	3.13093227853596	0.00183232108798753	0.0355505138788064	-1.49946915196349
SPEN	0.141659277105363	6.91203903690779	4.39607562550289	1.31642566705305e-05	0.00131403053087757	2.9372498867922
PHF21A	0.141477567136317	6.63700802857021	4.09310813864891	4.87492214993391e-05	0.00318666602297437	1.74643533870747
CETN3	0.141235510607453	3.91843734791581	1.73798016747437	0.0827574999014786	0.437551047792685	-4.70630899842239
CEBPD	0.141198114034459	7.63096866652839	4.15881651233094	3.69475703598369e-05	0.00259752615863096	1.99794036957564
PRKDC	0.141117446605334	5.38120464928573	3.86469781822998	0.000124090505659526	0.0054731934055152	0.901546899644427
RIN3	0.14110921796342	6.82813736981994	4.87846941580028	1.39120268220493e-06	0.000336590981907379	4.9957380862065
RNPEP	0.140825246556677	8.35861014195041	3.82244761656953	0.000146767560899611	0.00591147120290102	0.750288350655904
SIRPB1	0.140748270182652	6.47198436800988	3.85997329097443	0.000126451245296378	0.00553694819497439	0.884554614093878
HPCAL1	0.140412906265764	8.07868032005712	4.16672257026323	3.57266117616692e-05	0.00253318492550775	2.02845488383193
ALAS1	0.140329678942141	6.92099162412078	3.13907469714654	0.00178301540600807	0.0349594685421013	-1.47547935496871
RELA	0.140236420597297	7.32681274452377	3.89294052842401	0.000110824453906967	0.00516459163288791	1.00353500977936
POMZP3	0.140074545900877	5.61530975175589	2.52247688558111	0.0119258552326262	0.13081213360466	-3.12098952015946
TREML2	0.140051508871878	7.83787598570403	3.21829920342628	0.00136322072810062	0.0289621986189875	-1.23892876043494
GPR56	0.139404332203045	6.90452717958193	3.52376339548421	0.000459800667012043	0.0131371619146298	-0.27391738333703
ZBTB16	0.139287910897623	6.28927324705567	3.08942943802453	0.00210373082337868	0.0390152127662252	-1.6208137313202
ILK	0.139180742625509	9.35716016339963	4.866009301748	1.47803149409244e-06	0.000342903306629446	4.94008950034219
SEMA4A	0.139064975146065	7.15197948259999	3.5590729908522	0.000403378013423898	0.0122293738317194	-0.156974847907822
ACTN1	0.138986828520519	8.90726277745857	4.77280471252692	2.31499518396224e-06	0.00046195074844969	4.52796617784656
STX11	0.138823628008477	6.69449825500638	2.37724506537543	0.0177734055116342	0.16721127650848	-3.45770079691907
XPO6	0.138819566178514	10.449084194268	4.35705838649108	1.56513505705176e-05	0.00148816120178692	2.7794394206314
SULT1A2	0.138747807767182	8.53804845302617	4.09237669964016	4.88988406973653e-05	0.00318666602297437	1.74365686310492
MGAT1	0.138616741982569	8.64470114434208	3.78317786664039	0.000171305748447934	0.00655823987457438	0.611112878752378
C3AR1	0.138588741261616	7.89328643959563	3.07068287073425	0.00223805358380237	0.0407446979977008	-1.67511181534707
ABCD1	0.138182409727393	6.2465916228717	3.72656994011807	0.000213563353764587	0.00779711244186147	0.412889358946617
SLC2A14	0.138091109882794	8.41039960487067	3.02901661583778	0.00256527017359044	0.0441500504653548	-1.79465166439704
TKT	0.138089959873518	8.92001451344198	4.55418540850746	6.44200739946143e-06	0.000839632425098344	3.59012421832983
GMFG	0.138034366978701	10.5186675152671	2.73697346602902	0.00639535245608925	0.08527136608119	-2.58807606849678
PDLIM7	0.138015174894747	5.64785055551285	3.97836399954536	7.83931418049935e-05	0.00414869770677447	1.31627951171544
BCL6	0.137901857344882	9.80244908283103	3.22611601363616	0.00132718841095486	0.028457274615668	-1.21528144931443
S100A9	0.137821441036145	12.8983419264595	3.54612571403017	0.000423268385326556	0.0125974846653958	-0.199984430967137
CRISP3	0.137784180112766	2.994700622088	1.95437668062461	0.0511480606775556	0.325819606732369	-4.32644033178259
PEF1	0.137511506863062	8.15643591900973	3.52494268829114	0.000457802663064302	0.0131371619146298	-0.270029632732622
STAT3	0.137421440402548	8.44517664814111	4.19928660541748	3.10908578473755e-05	0.00237272336203655	2.15471294413483
TSPAN14	0.137319546910975	8.2897868052436	4.30590255856969	1.95985914535743e-05	0.00174879739124201	2.57452072786417
GDI1	0.137295727071979	8.38323516301796	4.01283172930536	6.80499521934897e-05	0.00392726092260936	1.44428261920095
LY6E	0.137160200477067	7.64014696159015	2.16677614590217	0.0306678957283823	0.237805762106368	-3.91092630796811
HPSE	0.136982244743974	6.42536006549845	2.93258598479569	0.00349735382982594	0.0553469364610927	-2.06524976444177
PSTPIP1	0.136920547151304	8.52111930943838	4.310629570814	1.91973199120417e-05	0.00174288312013008	2.59336136175896
VNN3	0.136865089924494	5.21628605161751	3.21525359607053	0.00137750304660248	0.0291588236142131	-1.24812734479124
ZNF516	0.136597856429047	5.91821265222379	2.63962303235072	0.0085283549747368	0.103807888464792	-2.83519267360421
MAD1L1	0.136543368836405	6.40148199477316	2.18723327097345	0.0291334360628103	0.230383645065816	-3.86868238598005
FPR1	0.136511681458478	10.0457839336151	3.20881409981056	0.00140815763407609	0.0294848890889579	-1.2675488195627
CANT1	0.136491209529648	7.39380720636344	3.51914234217338	0.000467708716989092	0.0133302730149225	-0.289139541240513
SLC25A44	0.136474785258807	8.04152622650112	3.98395608266742	7.66194188417514e-05	0.00413388492355496	1.33697612738431
HSPA1A	0.13636492325219	8.78168551019402	3.12816508442004	0.00184936153531416	0.0357336889680602	-1.50760838311265
PIK3CG	0.136259468243619	6.3652360670236	2.93626889465533	0.00345671841582046	0.0548535343686968	-2.05507066376449
TMEM115	0.136028144778356	5.7504663976747	3.11504255882966	0.0019321756868955	0.0366641845159906	-1.54611154068925
CFLAR	0.135954946256612	8.00090072547377	4.06817190674631	5.41035939494474e-05	0.00338537782799332	1.65197487267707
RTN1	0.135640647398397	6.19859678323543	2.63037038092074	0.00876107962279793	0.105752886185698	-2.85822613456474
EPHB6	0.135635858890471	5.58194165161916	2.8440160119512	0.00461570751037171	0.0673486882016501	-2.30631490332208
CALCOCO1	0.135603245180878	7.92555075940166	4.70874201673418	3.13782802145309e-06	0.000535276544836116	4.24894890131664
TIMP2	0.135345068338383	8.21677655607945	3.29993260717463	0.00102782758340835	0.023562845785646	-0.98925268925891
CIDEB	0.135244806623053	7.89550488987464	3.37469702465376	0.000789511635110426	0.0193622303748011	-0.755317274530009
IL6R	0.135132602101052	8.09887442940583	3.21181244630773	0.00139380667684905	0.0293806882834091	-1.2585104908245
ITGA5	0.135085441718039	7.89345246642442	3.16609838817753	0.00162800680420965	0.0328432677023165	-1.39542967377673
NAGK	0.134501080399225	10.1416230854217	3.41080928244805	0.000693838530543394	0.0173459632635848	-0.640523475145108
CUX1	0.134493291822769	7.05962217757792	4.13881880457224	4.02156609806065e-05	0.00274412745514727	1.92099919314687
BIN3	0.134399243475325	6.87703731278988	4.40311855071532	1.27576146073207e-05	0.00129814324074492	2.96587552677447
RASSF2	0.134372609354882	10.9067476232019	3.7177672729009	0.000220956795312387	0.00793529048180707	0.382320108983776
HMOX1	0.134283991179653	7.86671312359181	3.24857453001754	0.00122850792180472	0.0267870148363435	-1.14703316494694
KIF21B	0.134095920295925	8.08240141177867	2.84464603581472	0.00460671915119318	0.0673021941484142	-2.3046254617727
ALDH1A1	0.134069293992006	5.93256626932088	2.40532592495497	0.0164775203489521	0.160891612834885	-3.39412013147373
DENND5A	0.133951498558499	9.26695376188667	3.41170389003313	0.000691611685671502	0.0173276361852903	-0.637664832527421
KCNJ2	0.133720908375551	8.77129889736184	2.44383519595372	0.0148359576235709	0.150486786114527	-3.30573934169354
TXN	0.133611229983043	6.63374250966889	2.68544725844294	0.00745549571743461	0.094004076437219	-2.71995683315263
LYN	0.133561127039611	10.6995215929832	3.08389836858552	0.00214257011875207	0.0396392557855247	-1.63686726043232
SLC22A1	0.133332804303583	4.24304870174405	2.87368538330269	0.00420927834583296	0.0629222020768844	-2.22636088870598
GP1BA	0.13333119870089	5.80890243708076	3.42068259374048	0.000669627933131708	0.0169971204033431	-0.608934378547739
FKBP1A	0.13310400799488	7.71701735015134	3.90987879523017	0.000103524120154358	0.00498290370867449	1.06503811432376
SPAG1	0.132850293519581	3.44739676440814	2.09176039173478	0.0369044621328297	0.267892215732681	-4.06249357544291
GBE1	0.132668248536776	6.93752509615301	2.5820995314949	0.0100699340024996	0.116345851024895	-2.97711202371526
TMEM185B	0.132601773503977	4.98224853897315	3.17895281122327	0.00155872537000804	0.0317214285826197	-1.35712017671726
TIMP1	0.132574897767142	10.3715449077344	3.54053360229886	0.000432140155355284	0.0127025306879028	-0.218514607778371
HIST1H2AD	0.132434288439472	5.75700118018316	2.66940867311143	0.00781634863219987	0.0974090233646727	-2.76050940272507
SECTM1	0.132311852163589	9.65500660653012	3.60402222791938	0.000340913914202469	0.0107170769776386	-0.00649741112665492
KIR2DS2	0.132042334214025	4.85935207826486	2.57435500804343	0.010295453231291	0.118011123995036	-2.99598598692243
EFTUD1	0.131823320705196	5.89057375776029	3.11470477000278	0.00193435180377468	0.0366641845159906	-1.54710059456536
EPB41L3	0.131723198756222	5.08739918974993	2.46686964900253	0.0139246544578056	0.143885108447878	-3.25221777125193
CSK	0.131716759728112	9.59935013827648	4.37573838999766	1.44092464727621e-05	0.00138138230647967	2.85482966926454
ACSL1	0.131664711220612	10.081210177214	2.55067236653896	0.0110133103597679	0.123793023423747	-3.05335896732893
PPP2R1A	0.131620461604478	7.70155415051082	4.30912720767737	1.93239957515444e-05	0.00174288312013008	2.58737124320193
PTAFR	0.131499933315766	9.19585405651831	3.97746406573979	7.86821978871021e-05	0.00414869770677447	1.31295136707069
IQSEC1	0.131220651626577	8.53104518990716	4.74396921673491	2.65575755277418e-06	0.000493655605299796	4.40194735534738
LST1	0.130945729995194	10.1154565130341	3.8852126933411	0.000114314500082145	0.00517987578497218	0.975558991051099
KLHL21	0.130870100762415	7.13485847407251	3.47742738723741	0.000545080364930496	0.0148425639276849	-0.425688235785768
MARCKS	0.13076168322232	7.69076707433854	2.77079148111355	0.00577555604429423	0.0791081780585211	-2.50019416255153
GPS2	0.130712881192624	7.95900184862727	4.11383478473405	4.46859453278139e-05	0.00297906302185426	1.82536240418288
KCNJ15	0.130575980865888	7.35304785583944	2.95337408042515	0.00327357734476892	0.0528878791076873	-2.00763189231051
RBM23	0.130563998713189	8.67906969117969	3.79660107158072	0.000162512721081533	0.00639033072727385	0.658532638420457
TNFRSF1B	0.130538401247506	9.86090288698677	4.75855284214471	2.47779046907451e-06	0.000471186384283022	4.46559392568108
DNASE2	0.130506624943444	7.20965914643467	4.2549609845613	2.44632051797037e-05	0.00202695128631831	2.37270669469354
BEST1	0.130500293367477	6.38942809988107	3.79462267470544	0.000163781383855319	0.00639684866236263	0.65153360771311
CD7	0.130445954490715	6.78946253466528	2.18488747484366	0.0293059603900941	0.231415344128722	-3.87354624946988
ABHD5	0.130415249168263	6.14292830427174	3.59853063850539	0.000348026980471761	0.0109111161445201	-0.0249782712908022
PSMB3	0.130088184250386	10.4284475977242	4.08962008345488	4.94666507224052e-05	0.00320566004681508	1.73318965690367
CST3	0.130073640666205	7.54768851239433	3.54279098746242	0.000428538112273857	0.0126812298530019	-0.211037833912441
FCAR	0.13006663895776	5.10904930866813	3.18503436524902	0.00152690538961427	0.031293467348985	-1.33894346772103
ZNF267	0.129906165663185	5.10608576387866	1.54541386077512	0.122804410556278	0.545170747207357	-5.00729957522096
GRAMD1C	0.129825273314736	3.28441654028534	2.11501864216911	0.0348641921075566	0.257431335740074	-4.01606264845993
CD93	0.129798614697464	8.38897747838244	2.97313034961266	0.00307310745106437	0.0501378993422598	-1.95250871070237
MYD88	0.129652369306275	11.104985318091	4.74197253911062	2.68106061499027e-06	0.000493655605299796	4.39324734490441
CAPN1	0.129621918251142	6.71799758236068	2.7310910630388	0.0065090922624276	0.0863906982198629	-2.60325533222241
HIST1H1C	0.129606149366486	7.72628043112321	2.88699734042581	0.00403773103801214	0.0612257255437135	-2.19022580545395
GABARAPL1	0.129587053633188	6.79882124257232	3.39593127950729	0.000731866111039088	0.0182181263692134	-0.687959567392373
ZNF281	0.129576175603872	6.99112881846491	2.3139288444207	0.021028425920654	0.187927381109081	-3.59837706395717
SASH3	0.129533264113897	9.81730926023227	4.16637105630066	3.57800713188834e-05	0.00253318492550775	2.02709701292483
SLC11A1	0.129522008617179	6.80566391490843	4.84000453282042	1.67638903352962e-06	0.000357885231774705	4.82436872701629
APPL2	0.129495565125014	5.18047044128748	2.20686135607503	0.0277238991035656	0.223930385552339	-3.82778382965884
RAB1B	0.129470875997479	8.85366902094708	4.68741339487826	3.4694914689901e-06	0.000579608199488337	4.15682520954831
SLC27A3	0.129412911896199	6.76193489324094	3.03006395092214	0.00255653422185743	0.0441306502582532	-1.79166621403661
MYOM2	0.129342711897644	6.47573805627224	1.21748203688837	0.223927577042388	0.702007177536527	-5.43922741796545
MKNK2	0.129303738798766	10.0296249649714	3.95578875660989	8.59572226781985e-05	0.00441112752375524	1.2330061136398
ELMO1	0.12918751594392	7.16276949918097	2.82894081381238	0.00483558581233785	0.0695078010199741	-2.34663148840647
SCAND1	0.129117284206512	7.71833983114086	4.12360450750966	4.28843543519204e-05	0.00289220064233881	1.86269536550317
ARID5A	0.129102887285334	6.947552817869	2.71132090406988	0.00690485213310485	0.0901985188558741	-2.65403842389905
PADI2	0.129069140741338	6.20691889099371	3.54595535301353	0.000423536122371064	0.0125974846653958	-0.200549356260734
PPCDC	0.129051429771477	7.13478701967291	3.14162707027563	0.00176781331064072	0.0349594685421013	-1.46794699545519
JUNB	0.12904593751081	7.21191002067151	2.94847727666051	0.00332507931810481	0.0533484371922763	-2.02123973528508
SH3BGRL3	0.128907828224873	11.1180468125356	3.74109509920894	0.000201870557815857	0.00750544381623057	0.463481391426151
FLOT1	0.128902079308162	7.77576790934932	4.23871116356448	2.6243596357343e-05	0.00214384308271253	2.30880262932934
MARCKSL1	0.128862427683966	8.30597793267164	2.91604384153782	0.003685300988799	0.0575044798271926	-2.11081751317547
TRPC4AP	0.128849907462518	6.47474436438762	3.79192938165609	0.000165523502253316	0.00644319673200826	0.642011028416425
YIPF1	0.128811375520437	7.34529282074281	3.90054847191078	0.000107487181043986	0.00506850121996032	1.03112834303624
RNF44	0.128805345606455	8.52827997986651	3.20518166706751	0.00142572646591072	0.0297453723103676	-1.27848767537856
ULK1	0.128785225725937	7.31595169899285	3.12682179493808	0.00185768606993443	0.0357959442047166	-1.51155693816343
STXBP2	0.12875720865375	7.43372136586368	4.17450223851787	3.45627353112133e-05	0.0025215580478621	2.05853463008056
S1PR4	0.128683042762235	9.31219443570347	4.00566260279441	7.00884081126645e-05	0.00396597821515565	1.4175728478907
AOAH	0.128671254765441	9.0121565525279	3.48849902820639	0.000523455011718973	0.0144573288950954	-0.389598333082955
FAM129A	0.128638840698994	9.81973327788555	2.77712725436266	0.00566566784196883	0.0781722647941784	-2.48361287865019
CKAP4	0.128608225527837	6.92159673711144	3.68304002125006	0.000252540248293961	0.00864149522185827	0.262392224672408
C17orf62	0.128545413896983	8.80503844829625	4.18199616858416	3.34758127647378e-05	0.00249535601469161	2.08755932365876
SELP	0.128340533784267	6.98716761163321	2.66845759411722	0.00783823174576128	0.0974528277072142	-2.76290671598835
PRKCZ	0.128313323573092	6.95973367655086	3.17661422023589	0.00157112351915709	0.0318619454933955	-1.36410091007223
FFAR2	0.128305611411809	8.62092286242627	2.11784745892308	0.0346227556464488	0.256301190490623	-4.01038097436459
LRP10	0.128076926536441	9.05608627873259	4.07758524635793	5.20198139025759e-05	0.00331335356559871	1.68756958999631
CYP4F2	0.128050626992563	5.23973955792201	2.74696117810014	0.00620633475651601	0.0839084885496337	-2.56223049247412
TACC3	0.12804173592322	7.79428918415525	2.94957997023843	0.00331341764637362	0.0532865399382767	-2.01817734183784
ENTPD1	0.128025498331029	6.54273921475811	2.93669955675515	0.00345199494679586	0.0548535343686968	-2.0538795595983
RAB31	0.127961729431371	10.1342911635986	3.49643231444423	0.000508455501162306	0.0141102483576142	-0.363670984489106
ADAT1	0.127755125036886	6.71376543596087	2.82377874802915	0.00491303350848247	0.0700957841842625	-2.36038892478698
PNPLA6	0.127727077175839	8.18610753399437	3.12108648826546	0.00189361822226695	0.0361717464097727	-1.52839727962967
DGKZ	0.127712258040868	7.48018319774361	3.84019468097957	0.000136802721714461	0.00568785509637187	0.813632260153804
SLC5A6	0.127347325941858	5.88498134189408	3.19662231579939	0.00146792932371333	0.0302988970730864	-1.30421647956535
TBXAS1	0.127184568987987	7.74833210200347	3.47192742632691	0.000556130591949628	0.0150726982864853	-0.443575510490201
NCOA1	0.127171231441542	8.66828265726868	3.94502532257598	8.98023550364772e-05	0.00449028617113133	1.19346043640956
C11orf68	0.127146007382859	7.75341622650814	3.70052450324954	0.000236142639414259	0.00825076691929337	0.322639797587669
MARK2	0.127106779859698	5.72205193088824	3.15673048180419	0.00168027498416978	0.0334900168666142	-1.42325422239365
CAMTA2	0.12701604102265	6.70241625744566	3.64649688360345	0.000290330191035683	0.00959495788038155	0.13734949300772
TMUB2	0.127005258813156	6.7041766957416	3.57933854333599	0.000373994133358242	0.0115688851918816	-0.08935443117893
IGF2R	0.126957816821145	8.96107148715323	2.91367592829895	0.00371294530233209	0.0577040259419235	-2.11731983942704
RAC2	0.126856751246752	11.2710622887294	3.85633382581274	0.000128298677790218	0.00555322635211392	0.871478288320185
LIN7A	0.126440636430872	4.81414080453105	3.03367874459036	0.00252659191665049	0.0439963481166791	-1.78135450596611
CRISPLD2	0.126375268130839	7.27193909668873	3.8428111550666	0.000135388806302003	0.00566971174405499	0.822994643276373
SH2D2A	0.126373740275701	7.29311225792966	3.12783971235835	0.00185137474739691	0.0357336889680602	-1.50856495365983
WAS	0.126205874984935	9.25123677952107	3.42140958803091	0.000667876746557502	0.0169898470615505	-0.606604945102669
ZDHHC18	0.125878914240421	6.93274953324388	4.68569481420476	3.49763568656755e-06	0.000579608199488337	4.14941900892096
CEACAM1	0.12570163501505	5.88740713596551	3.81445239145516	0.000151477272499804	0.00603826928177914	0.721842130240387
PLEKHG3	0.125565773830083	6.46462191638886	3.98976769261187	7.48164192902143e-05	0.00409342305256601	1.35851427262121
RRAS	0.125550654685706	6.43514803175603	2.50356827986147	0.0125748989313525	0.135334572290455	-3.16593292611098
PYGL	0.125513893290485	9.35485979821273	2.89995010219618	0.0038769449585638	0.0594875152372223	-2.15491031507407
S100A12	0.125491874222398	11.0055923631507	2.08050491930204	0.037927884524144	0.271934782089994	-4.0847817141597
PDZD8	0.125485970205474	4.38435287676853	2.32596184039773	0.0203724653975888	0.18390708063193	-3.57192853568994
LAMP2	0.125377724815738	8.33537027866207	2.61499777951233	0.00916033571485298	0.108334806367429	-2.89632021324701
RABAC1	0.125251530060023	9.32518703734997	3.82289761929619	0.000146506632524265	0.00591147120290102	0.751891093385372
ADAMTSL4	0.125190431325001	5.22318082851979	3.13214618742488	0.00182489155521059	0.0355180235577901	-1.49589645502045
CHIC2	0.125070751731796	7.90483833016512	2.81750823487846	0.00500862385755263	0.0709193026110223	-2.37706766774951
FCN1	0.124823788580645	11.8141018575897	3.22435523227889	0.0013352271540108	0.0285092771914816	-1.22061295905506
LGALS3BP	0.124750883277901	5.31104472401279	2.41111402761465	0.0162209972698135	0.159595901891295	-3.38092385770168
PXN	0.12464898414373	7.29765637786466	3.53500704354532	0.00044107870559607	0.0128555602636041	-0.236800133744776
ORAI3	0.124606675256653	7.8979898705952	4.26909526193069	2.30088416689962e-05	0.00194005597955455	2.42847711363995
HCLS1	0.124515556930284	12.0045828489371	4.4264200291423	1.14961621800622e-05	0.00121232255717019	3.06088719447289
LCP1	0.124416756232693	11.8326726760723	3.26626397780479	0.00115561409161916	0.0258287542635496	-1.09295685346866
ABCG1	0.124370428913841	5.69557887233813	3.17385173890726	0.00158588620555379	0.0321052006708969	-1.37234058682601
ZNF652	0.1243657417918	7.18107254062009	2.38257143598398	0.0175209328905019	0.165650476409533	-3.44569701664072
PVALB	0.124365299199908	5.16921568092529	1.9258186478947	0.0546269812120551	0.339043864130465	-4.37908901156309
HDHD3	0.124343919936447	5.45746375980993	3.03329078460231	0.00252979001670905	0.0439963481166791	-1.78246178574724
ALDOA	0.12426453281668	10.5924022081343	4.18653843844977	3.28329296927674e-05	0.00247928831607013	2.10517571251307
HLA-G	0.124098774363462	10.9001741541315	4.60219937838954	5.16326368543233e-06	0.000739969194212015	3.79261669389829
ELOVL1	0.123947627309642	7.3643385666207	3.90166349974243	0.00010700612984895	0.00506641267856252	1.03517672866598
TPP1	0.12380292628386	7.70927493721989	3.53628171235814	0.000439001859253146	0.0128272583560113	-0.232585102826904
PACS1	0.1237949105021	6.28595733808266	2.76401726976301	0.00589517684917559	0.0801741180011444	-2.51788215363135
KBTBD11	0.123714934361183	6.27911572681919	2.84798036020226	0.00455941345213025	0.0668637118137937	-2.29567825124722
IFI35	0.123678219777945	7.33260111725971	2.35930768964405	0.0186473057760829	0.172908670665517	-3.49793185722165
TRAFD1	0.12362490503219	6.27038268503901	4.59585140453462	5.31714539886318e-06	0.000743119115985698	3.76573226845462
PARN	0.123605904412472	7.27461848944323	3.41992086316948	0.000671467383886618	0.0170065974958183	-0.611374605307311
ANO10	0.123601858460396	5.82512906787197	3.10000804628159	0.00203124522012893	0.0381367045722768	-1.59003274469549
LBR	0.123555150730439	8.86017661427164	1.66910427014326	0.0956490125530646	0.477011412560425	-4.81798022523832
HIST1H2BC	0.123481490531502	5.88063727968963	3.2960610317905	0.00104182432554805	0.0237674557463154	-1.00122968630946
PYGM	0.123465598851205	4.95244010019093	2.71056265387711	0.00692045350202049	0.0902574239686919	-2.65597897216735
TBX21	0.123332461736862	7.75386107282813	2.58036705044187	0.0101199970213215	0.116625670190837	-2.98133900854657
AGPAT1	0.123279076031734	7.52534380436738	3.35661686784549	0.000841896498315841	0.020337640205708	-0.812350457243827
PITPNA	0.123236613097784	7.86360588845158	3.95308258919276	8.69090238031896e-05	0.00441112752375524	1.22305387754121
BAZ2B	0.123211793609672	6.79945136126041	1.73598321403063	0.0831103134686724	0.438893459154957	-4.70960960356024
SPATA2	0.123108128442821	5.33562947974284	3.46086869205322	0.000578985288816135	0.015475182834717	-0.479459359321361
HLA-B	0.123016765071398	13.4107746320578	4.67582458687692	3.66357405879128e-06	0.000594319817031276	4.10693188769516
ZMAT5	0.122941787250426	5.85973379987458	3.06243206081401	0.00229963290286478	0.0414863789630349	-1.69890854364837
KLF7	0.12293511511203	6.20332756333197	4.17189183156451	3.49491801737992e-05	0.00252279568023534	2.04843574098321
RGS19	0.122826528001779	9.19634317378492	4.04058297972164	6.06771995874593e-05	0.00364691976795092	1.54809860207996
YWHAE	0.1225182234689	6.98228538059064	2.64743400280656	0.00833622239431273	0.102004409044333	-2.81568676074419
LY96	0.122422741330618	7.20436484459895	1.67466400966894	0.0945518820912917	0.47439525616738	-4.80913176250886
NUP98	0.122332760948548	6.74611037213397	3.39250505440473	0.000740894159587164	0.0183640432718186	-0.698855379591181
NEU1	0.122304021822642	7.11204899235831	3.23549606875437	0.00128511377201623	0.027810495292846	-1.18683216860585
BCKDK	0.122135723105616	7.28806802410357	3.4575796298495	0.000585950021699394	0.0155894959901674	-0.490110717004644
RGS14	0.122055557755804	6.82023044255684	3.70715660770331	0.000230189037171295	0.00816572731249853	0.345563491620825
LXN	0.122038029903021	5.9381199079686	2.56987340216084	0.0104280057894746	0.11941250459813	-3.0068827135341
KIF1B	0.121822038726955	5.5959025282346	2.93799229518163	0.00343785164666903	0.0547038122103714	-2.0503031506158
GAB2	0.121767695076544	8.28211031927976	3.56897992707865	0.000388753332099887	0.0118672069798913	-0.123963966910648
VSIG4	0.121696875369088	5.32487228761952	2.37820123150567	0.0177278487288466	0.167053651709684	-3.45554786977291
PLEKHO1	0.121639595701279	8.75525224286625	2.65861725052838	0.0080678965863495	0.0996673060720492	-2.78766168100582
RGL2	0.121617941150594	8.24811516221093	4.05696722844618	5.6687303067744e-05	0.00349772721056293	1.60970743879207
ARID3A	0.121592592785581	7.11649755507871	3.72449378429439	0.0002152858462252	0.00782857622637089	0.405673249659995
ZNF467	0.121478510126058	6.33644698863402	3.50462476641092	0.000493388299234166	0.0138578795910807	-0.336837558244087
CPT2	0.121472124527502	5.6142708565167	3.44728111318928	0.000608266661801771	0.0159275243270893	-0.523398940386148
CNN2	0.121459647197023	10.0567872873119	4.045819363505	5.93739162399779e-05	0.00358717410616533	1.5677631891228
B3GNTL1	0.121391997556194	5.89912174590662	3.90855779070233	0.000104076691714559	0.00498880009871439	1.06023245270491
PLXDC2	0.121208294770084	6.19394831893554	2.62868182244817	0.00880415933331748	0.106052178885237	-2.86242110902392
MLC1	0.121106671176471	5.95488423578953	2.50351469924419	0.0125767818042336	0.135334572290455	-3.16605981112816
SLC25A11	0.120924929740079	7.11379746057572	3.12269604517338	0.00188347014920534	0.0360532239781881	-1.52367421528023
HAL	0.12077310840952	6.21212352048418	3.5388367076138	0.000434866478730447	0.0127385130133161	-0.224131963591349
SPTLC2	0.120605370351723	6.06434116657224	3.57338958257502	0.000382404860626358	0.0117426373531992	-0.109242408457889
NCF2	0.120481216098556	11.3155223925446	3.76761283859644	0.000182063246816318	0.00687926274615404	0.556326241702946
RPGRIP1	0.12043501253549	5.56673975918773	3.84540601831756	0.000134000210727187	0.00565237252521954	0.832285660848616
TMEM184B	0.120330702834254	7.6972250360707	3.32092572129807	0.000954922758622208	0.022383722696195	-0.92407387107874
TRIM34	0.120259502656318	5.51638143492459	3.10173964002904	0.00201960139932142	0.0380314549222865	-1.5849845871926
NAGA	0.120176312081051	7.24169715088097	3.18892109033326	0.001506884572117	0.0309926614123354	-1.3273091946923
TNFRSF10C	0.120145121644958	8.30839023203126	3.24980091734014	0.0012233200546787	0.0267241292547513	-1.14329323236064
LIMK2	0.12013207135138	7.43180502538887	3.05732397224209	0.00233853267946348	0.0419922276807685	-1.71361013536762
CAPNS1	0.119953891962721	10.3279758317866	3.25467608012487	0.00120289710580058	0.0265277688731687	-1.1284127428279
CBFA2T3	0.119681680635524	6.93211841570113	3.57447313731997	0.000380859831517587	0.0117426373531992	-0.105622325739954
DMXL2	0.119622293353611	6.37131644683763	2.40379762419271	0.0165458465868853	0.161301768022189	-3.39759931767732
UBXN2B	0.119415759714278	7.20344717536824	2.95239155761327	0.00328385218954918	0.0529800909579561	-2.01036400154657
EP300	0.119227637265148	6.22817879072653	2.47971239025766	0.0134383798382224	0.139685733138378	-3.22216392514592
ASCC1	0.119222419490757	5.5904200301728	2.70379622201619	0.00706108823464269	0.0909152175909534	-2.67327253988038
TMEM140	0.119082427690955	8.71826963850361	2.86271303402086	0.00435563063824309	0.0646931055103967	-2.25602335481308
STRN4	0.119072996185079	5.89252799680821	2.7974205136084	0.00532631023523054	0.0743504196494275	-2.43025589295037
FBXL15	0.11898929011073	6.07001466049659	2.83453401976838	0.00475292118596811	0.0689173571965376	-2.33169748363969
KLF10	0.11894758267176	6.68742719655598	1.72325361710454	0.0853881416502654	0.446521259652935	-4.73056112896106
TNFSF13	0.118919539427099	8.01036038051366	3.51238319971124	0.000479505105117892	0.0135664859008965	-0.311370384035748
SIGLEC9	0.118905495004032	6.40871621447444	2.92261343457493	0.00360958353014324	0.0567360012868043	-2.09275050857362
HIP1	0.118792272236271	5.03240035679721	2.74379444099484	0.00626571206327363	0.0843098173060601	-2.57043508992542
FLII	0.118754513871841	7.37279791076863	4.89177803504179	1.30389781715132e-06	0.000328809014759898	5.05532011540416
SRBD1	0.118582079350943	6.61220235474777	2.931902875093	0.00350493867182768	0.0553914013531349	-2.06713643329341
SCRN1	0.118565881819015	6.56834986030149	2.59814652908427	0.00961663532188755	0.112226327700096	-2.93782829799556
PRMT5	0.118563648101876	6.08360953771958	2.90680877079835	0.00379418854899361	0.0586053091455737	-2.13614820735912
KLRC1	0.118543137558614	4.85332973229297	1.43080413292504	0.153037528118861	0.607333330885661	-5.16982595601495
IL18RAP	0.118489314072724	9.45304347669376	1.89471307421004	0.0586391935418126	0.354094037004178	-4.43556437122281
TGFB1	0.118448466464226	7.188362635709	3.09114784708899	0.00209179658277568	0.0390094121357132	-1.61582051905522
BZRAP1	0.118326393278738	6.01428234495623	2.5807288993884	0.0101095224531484	0.116625670190837	-2.98045638199197
KPNA1	0.118313104406102	6.01248524275907	3.04740201021781	0.002415823298293	0.0430099305800467	-1.74209877810131
CNNM3	0.118285547870578	7.52977053845671	3.07236568221427	0.00222568155982555	0.040594191971661	-1.6702507107631
NQO2	0.118262811023498	7.48956617905222	2.76127174165997	0.00594429240093152	0.0807421450243625	-2.52503895325
DOK3	0.118261182658856	8.50382773501577	3.78698445489001	0.000168767657177932	0.00650400273509636	0.624544121170148
MTMR3	0.118191443035871	6.89162906491088	3.88990393974305	0.000112183644287239	0.00517633873747741	0.992535795775323
PIAS1	0.118162497602575	7.81919466475299	2.56621200756308	0.0105374267126743	0.120040295682543	-3.01577139815305
CECR1	0.118012072488966	9.67749678803975	2.74892206776723	0.00616982259781332	0.0835121845211604	-2.55714547236884
PDK3	0.117865276203058	6.34021908752613	3.66950371471824	0.000265964156952827	0.00899470618266119	0.215935564340101
RAB27A	0.117859960784726	8.57063650401138	2.70525073801064	0.0070306420261198	0.0908189838563359	-2.66955865466091
SH3BP1	0.117837240905529	6.18018330610343	3.03016880862572	0.00255566109473823	0.0441306502582532	-1.79136726003584
COL9A3	0.117815259035114	4.7674548627368	2.11616956129156	0.034765789023924	0.257195888187193	-4.01375193047513
PRAF2	0.117789967010931	7.16064008303657	3.0535531518432	0.00236763533329018	0.0423835954724785	-1.72444772321397
CTSW	0.117759746173613	9.08158919886778	1.91198047427443	0.0563826488528464	0.345139169758849	-4.40432566935686
HGS	0.117709485115502	6.38140558670693	3.72986233692773	0.000210858381553136	0.00774037096840626	0.424340597811336
RTN3	0.117667874968541	9.76794817670464	2.89930782592295	0.00388477821985055	0.0594910669054452	-2.15666508227615
TOM1	0.117644948519273	6.5722186698742	3.43348879682251	0.00063939795832869	0.0165233743250814	-0.567831406582074
CTSC	0.117630841034471	7.43823010555035	3.45425213253882	0.000593075660661255	0.0157429694820837	-0.500876683096861
TLR4	0.117582122982767	6.81142585583359	2.23983695753645	0.0254884403548141	0.21118993436846	-3.75826562272058
AOC2	0.117368233204511	5.08269828724283	2.86900854738967	0.00427110356937939	0.0636822640164536	-2.23901762927606
DHRS7B	0.117277107937897	6.545283625043	2.91430606794141	0.00370557030997193	0.0576974705982207	-2.1155899661326
SEC16A	0.117121392103934	7.90596368691584	3.35614340212772	0.000843310770598755	0.020337640205708	-0.813840038871462
ADM	0.117121139426102	8.22373695383983	1.98241189173902	0.0479156767085092	0.314111578304618	-4.274012300585
HLA-E	0.116954045251807	11.8471211819462	5.21611811771315	2.56593943523403e-07	0.000151128464203589	6.55303581304216
TUFT1	0.116880695620126	5.27491563018664	3.03009369014024	0.00255628656212246	0.0441306502582532	-1.79158142721225
RARA	0.116686572026269	6.55897629794633	3.94861044045586	8.85038650019041e-05	0.00446367319140038	1.2066211360312
MAP3K3	0.1166795713065	8.18057979172925	3.53015857433185	0.000449062729746708	0.0130228191626545	-0.252819627464313
NUCB1	0.116451847500562	7.32263007501158	2.68194217068076	0.00753305243485156	0.0948788363130055	-2.72883943099746
CDC123	0.116372712344426	8.03928263308832	3.1836180259259	0.00153426192680918	0.0313343033860157	-1.34317964926532
LITAF	0.116227196157295	9.1204668796514	4.17754027372776	3.41181076639203e-05	0.00252024178112829	2.07029534323134
ITGA2B	0.116164672825709	5.85094251928197	2.22548357254119	0.0264414980354653	0.2168652186754	-3.78864944246404
RALBP1	0.116158215849259	8.25808340914454	3.52669164249043	0.000454854467949101	0.0130950559373785	-0.264261603261585
DPEP3	0.116107231203855	5.62096184394276	2.46683367060291	0.0139260383329309	0.143885108447878	-3.25230175151383
KIAA0040	0.115908654005017	7.13972572700697	3.21757282417223	0.00136661457893097	0.028981223246068	-1.24112338974308
ADIPOR2	0.115901635964195	7.60871026976794	3.45896800554969	0.000583000591243643	0.0155466824331638	-0.485615758176647
FCHO1	0.115812124282209	6.05674608868776	2.82630038711351	0.00487506130128635	0.0698156927097798	-2.35367154513023
ZNF20	0.115805215205904	4.58985340242924	2.59489954751662	0.00970685666529566	0.113051744294608	-2.94579620506831
LAT2	0.115734672322562	7.87094094681951	5.03160959592525	6.54004352960432e-07	0.000244124955371948	5.69029771430885
ARF3	0.115681854748537	8.09365750849496	3.7951523165229	0.0001634408340606	0.00639684866236263	0.653406997533614
DENND4B	0.115667209297859	8.46956779101975	3.32841789295218	0.000930088291016348	0.022018416685285	-0.900716304131723
MYO9B	0.115643003476343	6.90510852618275	3.95259452831825	8.70817416327543e-05	0.00441112752375524	1.22125966280805
TFE3	0.115601855052983	6.22874819025479	4.47877966771904	9.08257096669847e-06	0.00105237200148634	3.27608378256136
STX10	0.115555801703714	7.90735378531828	4.06866794464985	5.39918378559866e-05	0.00338537782799332	1.6538486124881
WWC3	0.115540459533078	8.53598975590281	3.31282883915548	0.000982453167623099	0.022884451294032	-0.949259860393234
ALOX5	0.115515321052618	8.24461511204669	3.74020639841716	0.000202568286535959	0.00750732307928795	0.460380623248625
GRK6	0.115432708911639	8.51716707380667	4.8981902007609	1.2637437270344e-06	0.000328809014759898	5.08408009360851
NFYC	0.115360965099342	6.28130000944978	3.69275369237395	0.000243302721382632	0.00845003463484592	0.295829844138153
TSPAN2	0.115275413441532	4.63272540054833	2.29702889675812	0.0219808264313505	0.193837325848664	-3.6352960328366
PHC2	0.115142060374635	7.56919574277195	4.42303962811221	1.16714589864218e-05	0.00121278725808812	3.04707469463293
FCER2	0.115107237538757	4.89858384630461	2.13324494565989	0.0333335585752304	0.250433471161058	-3.97932418252612
ATP6AP1	0.115100787285103	8.97903433220179	3.25182416588502	0.00121480562638509	0.0266185968978676	-1.13712026227551
ARAP1	0.11501551362946	7.52507244605607	4.03517149780904	6.20525736514883e-05	0.00370295399090649	1.52780164855304
FBXO46	0.114936277789175	7.16251977905449	3.47503915203107	0.000549853245091238	0.0149374652062257	-0.433458711544345
IDH2	0.114907643023318	6.77431301345024	3.44516558494158	0.000612948072380928	0.01601395864779	-0.530225264300555
PPM1F	0.114901231309633	7.09776921858164	3.93359688704781	9.40630968991167e-05	0.00468296963102899	1.15158284659134
IL10RB	0.114878573279235	8.38356185107453	3.00503855203073	0.00277291327918391	0.0468206609003396	-1.86272866480958
HN1	0.114681788432247	8.44225745341371	3.04719573823942	0.00241745471880952	0.0430099305800467	-1.74269009143765
SLCO3A1	0.114621479348734	7.47897288356053	3.98230440649026	7.71393063235414e-05	0.0041426664507087	1.33086032756333
PGS1	0.114519873827465	7.51480285028833	2.85358805063352	0.00448084837398053	0.0658781256504108	-2.28060783069199
TUBA1C	0.114480196590765	11.2769179899157	3.83107911074864	0.000141838388315132	0.00579339895935045	0.781061694443267
SVIL	0.114473667648897	6.23081918732958	3.67670413401453	0.000258742201683601	0.00880178750595242	0.24062717608769
NAT1	0.114449543922376	5.16694546585205	1.98254315580084	0.0479009568540979	0.314111578304618	-4.27376509537018
CHST11	0.114345781920096	7.77910916514973	3.02293001727092	0.00261658326976861	0.044701569851717	-1.81198189128831
MICALL1	0.114303056224222	6.33238435363863	3.22397111509639	0.0013369867924281	0.0285092771914816	-1.22177566399771
SUOX	0.114270934835628	4.91831851578252	2.47970297164978	0.0134387308777957	0.139685733138378	-3.22218602193418
BEX4	0.114084283489003	5.46278673813888	1.76499245279989	0.0781035929892346	0.424046336889684	-4.66129391961213
ASMTL	0.114054791456194	7.54252461700157	4.15380870592452	3.77413804570773e-05	0.00263734947772347	1.97864017742545
GSDMD	0.114053080224879	8.15014900191895	3.5240234271872	0.00045935941131471	0.0131371619146298	-0.273060248894854
SLC25A1	0.114001834199812	6.64783866966474	2.86654584058851	0.00430399002280567	0.0640902237028829	-2.24567431984558
SULT1B1	0.113887052121439	5.50171942932871	2.6412517502512	0.00848796761480445	0.103533569223693	-2.83112999968865
HNRNPUL1	0.113882173116081	7.38212573280494	2.91897451773066	0.00365134653532509	0.0572373240672582	-2.1027627429287
NDUFA1	0.113864507650051	8.30897683132518	2.5474004933858	0.0111159144531335	0.124463907004197	-3.06124463086465
TCTA	0.113807819629871	7.12074759280826	3.84853729226041	0.000132342476598131	0.00564329851030787	0.843505225538881
SIPA1L1	0.113770944726356	5.6754025035879	3.54028219314686	0.000432543070838069	0.0127025306879028	-0.219347028307234
CLN3	0.113748401561579	7.75010093201477	4.21664456207645	2.88599642963565e-05	0.00227738493767167	2.22238986869417
CHKB	0.113451526124996	8.10781773966183	3.22857526142764	0.0013160357827031	0.0282703982951037	-1.20783034946558
GP6	0.113403855731737	5.83080896387352	2.41900742147191	0.0158768439022015	0.157512687848312	-3.36287770625503
PIGB	0.113230110577981	6.78232782460106	2.49872255160255	0.0127461978300993	0.136524371956742	-3.1773974317406
NPLOC4	0.113223505936753	8.21830299447503	3.66506928983754	0.000270505671007559	0.00906897625343262	0.200751990153512
NDUFS2	0.113103747782727	8.06300439824354	3.52815056104826	0.000452408782566614	0.013087136852301	-0.25944801730014
GCM1	0.112975997657379	3.48293890216849	2.90071854484968	0.00386759186444872	0.0594547064565281	-2.15281035278459
MCM5	0.112871784108145	6.50774504759948	2.82468399805252	0.00489937100873445	0.0699910144104922	-2.35797810438254
FAM49A	0.112852273223383	7.60630889648978	3.44933493520551	0.000603753734442285	0.015845120632422	-0.516767891667216
KIT	0.112839621043733	3.93602626818985	2.5519843516524	0.0109724048086177	0.123452857206562	-3.05019412739845
NPC2	0.112800712092715	10.5673450896287	3.35885009423561	0.000835255397912408	0.0202274793648934	-0.805321733754998
SORL1	0.112781025529518	11.1824434143077	3.48528557521634	0.000529647557768121	0.0145539638408648	-0.400084429575682
IQGAP1	0.112750900337563	9.26407714185217	2.66927487019603	0.00781942394552422	0.0974090233646727	-2.7608467199651
SLC12A6	0.112710677017378	6.89959905035938	2.98298257488966	0.00297738835655692	0.0493395784800861	-1.92488648633735
HSPBAP1	0.112709836828295	7.87592585471742	2.61494392807253	0.00916176250400409	0.108334806367429	-2.89645327717005
UPF2	0.112708490078756	6.83548898043844	2.07037490128543	0.0388695709023024	0.276627287346342	-4.10474003088075
TSPO	0.112478477336968	10.3117661257745	3.42755423748196	0.000653245113070365	0.0167081621912905	-0.586897338005068
RAB8A	0.11246181792689	9.51123341948538	3.65588035130961	0.000280149495149442	0.00933831650498139	0.169344465340059
RAB11FIP1	0.112461739650799	8.81606243296565	3.28543330899872	0.00108116045674898	0.0244472929791193	-1.03403787574375
HIST2H2BE	0.112375191968735	7.35091027139619	2.36960392694031	0.0181411798686845	0.169162127392878	-3.47487530742431
IFITM1	0.112368546620772	12.3868172056325	3.78988926695385	0.000166854740743688	0.00645171664208927	0.634802135818231
CD86	0.112284400736943	6.89134732078116	2.58466717845262	0.00999614412456801	0.115608446505473	-2.97084227245233
PLEKHM2	0.112249281365125	5.98483295445699	2.54784094431964	0.0111020527523078	0.124428803793982	-3.0601836592467
IFI30	0.112153002441909	11.7997813067644	3.48473375281059	0.000530717819369467	0.0145539638408648	-0.401884199467645
VAV1	0.112118348624387	8.64069813367026	4.33803135446041	1.70213947561179e-05	0.00159232402557232	2.70295773629981
KIAA0556	0.112111012058169	6.2901325757005	3.42926726763389	0.000649219645903565	0.0166639296657159	-0.581397136120426
SMAD7	0.112090273601709	5.19671931413584	2.03582047031814	0.0422329669762844	0.291261841215754	-4.17209815798024
CDC42EP2	0.112066292410063	7.1222678618339	2.95742606214569	0.00323151281588245	0.0524273407891418	-1.99635521319756
PSAP	0.112006662145866	11.5990895098924	3.85919196096431	0.000126845725064548	0.00553694819497439	0.881746369752994
SUPT6H	0.111963964790321	5.62669842302138	3.58841782690721	0.000361491288819485	0.0112276194214	-0.0589406489037341
PPP1R14B	0.111900709034503	7.42963897776032	2.70929017578991	0.00694670672366467	0.0903383385588679	-2.65923436867402
TBL1X	0.111843670809394	6.97483476715704	3.430480521687	0.000646382613538513	0.016662307371215	-0.577500024900615
GPATCH3	0.111812518747506	6.24437016382754	3.8406343840453	0.000136564139808534	0.00568785509637187	0.815205202972333
MAP3K5	0.111192128001941	8.13738166266824	3.06470713978049	0.00228249945456799	0.0412414231666491	-1.69235300717744
PAK1	0.111184320387211	6.95898839340601	3.43341496306507	0.000639568540686339	0.0165233743250814	-0.56806880594731
ARSA	0.111179157440156	5.93705632639523	2.77429523012635	0.00571455086411743	0.0787277791256083	-2.49102908842186
TUBA4A	0.111072354169705	10.1458148197807	3.69035061554914	0.000245557950038095	0.00850290215057285	0.287549874256405
TMEM222	0.111057422422301	7.44367710725164	3.04163818091569	0.00246179225340982	0.0434654340023652	-1.75860720469922
CDK2AP2	0.111028727328041	7.54360719554302	2.74291458092763	0.00628230048564661	0.0843098173060601	-2.57271305714796
SNX27	0.111027305289664	7.95992776601157	3.50033361473931	0.000501227546979363	0.0139430204915123	-0.350900213323034
RYR1	0.110999395457815	3.8150035919237	2.1954080938269	0.0285390403721655	0.227371475492527	-3.85169232463851
TRIM27	0.110887524046625	7.89651427475009	3.29891749920634	0.00103148048493025	0.0235999479786802	-0.992394305178164
MFSD5	0.110880104249812	7.51643864205841	3.00177219007642	0.00280236063865878	0.04704397020035	-1.87196181854713
STAT6	0.110843774347119	8.79014288890572	3.15319972937135	0.00170037323843155	0.0338324692380891	-1.43372064034708
CASP5	0.110766975616511	6.39688670439105	2.37737156248256	0.0177673726264209	0.16721127650848	-3.45741602159179
FAM50A	0.110700869531001	7.3798391323177	2.60636962514753	0.0093914907948536	0.109985549026936	-2.91760582003204
ISG20	0.110632796620809	9.98778706092305	3.30113652518494	0.00102351080430743	0.0235569947023139	-0.985525529369951
KCTD20	0.110592607003336	6.76511684981162	3.88154650876882	0.000116006337075876	0.00521578879876033	0.962305193930031
LILRA1	0.110567612196523	7.18172228254038	3.66801815748012	0.00026747754612403	0.00901959167162425	0.210847035840585
CD33	0.110548617377631	7.28440384725307	2.27211046474414	0.0234536978221026	0.201567029007383	-3.68924762687982
KIR2DL2	0.110528871795792	5.7673319442265	2.41454145812734	0.0160707613479009	0.158386432995455	-3.37309503778046
VNN1	0.110527307446644	5.47872713076764	1.82547501791542	0.0684555302608182	0.390789444402309	-4.55801374078781
CORO7	0.110441974932545	6.93439229006212	2.67274548818868	0.00774000614989474	0.0967500768736843	-2.7520919631955
CD74	0.110438691044482	8.42128676979227	3.92825144504014	9.61210390036667e-05	0.00474469809550015	1.13203475217741
GNG5	0.110416579837306	10.5000927395825	3.27514889343838	0.00112053324985498	0.0251902823610809	-1.06568932223394
KCNMB1	0.110316671993362	4.8658824841564	3.36121917550247	0.000828263577139736	0.0201422588989957	-0.797860527386525
MAPK3	0.110307967472845	8.01507808894733	2.94348462159353	0.00337835020175115	0.0539791492290817	-2.03509142718761
CSNK2B	0.110223867417337	8.17315049707578	3.31087774840959	0.000989196399320097	0.0229953471585433	-0.955320054636993
TRIP4	0.110166973016033	7.41084311041354	2.52561236918891	0.0118211561855311	0.130223562917531	-3.11350493502069
SCAP	0.110155576846656	8.21152685218418	3.32887484189937	0.000928593216713204	0.022018416685285	-0.899290086938372
SIGLEC7	0.110074588984215	6.85292779029699	3.98519910042279	7.62303546538e-05	0.0041321126821686	1.34158033053173
SETX	0.110067300608336	6.90530090234536	3.32114697527556	0.00095418062264109	0.022383722696195	-0.923384814600694
LYZ	0.110010013547216	11.9317780897435	1.56518124562048	0.118098623772076	0.534043909389931	-4.97801291948555
ELL	0.109983918464633	5.68103022245552	3.63746036625864	0.000300462076052339	0.00987354130936864	0.106611522579311
RUNDC3A	0.109946086242994	6.67309431419311	1.86694927772207	0.0624247947457612	0.367764153911036	-4.48520582523403
CTBS	0.109881381912905	7.33888628165803	2.2250078306041	0.0264736086971539	0.216874195541656	-3.78965322835586
DAPK2	0.109833978514509	6.5494168351312	3.23904243619342	0.00126953054873928	0.0275262698418236	-1.17605549599212
WIPF2	0.109787050484253	7.07347635408729	4.2745763757969	2.24673666488628e-05	0.00191633421416771	2.45015077969473
INTS12	0.109690769169719	6.40732987805225	2.72322658959468	0.00666400598283584	0.0879436511955583	-2.62349959920633
N4BP1	0.109679736070287	7.96532760900254	3.99585609535304	7.29707348569559e-05	0.00406952175163793	1.38110997539411
PRR13	0.109577357235558	10.2551884246885	3.84829809132653	0.000132468425779982	0.00564329851030787	0.84264784753174
BRMS1	0.109497105874119	7.83621275558841	4.58032915217675	5.71218777468588e-06	0.000770481141701817	3.70013826280493
MOSPD2	0.109490142369641	7.1099192845082	2.59056869130258	0.00982837193741611	0.114123237711739	-2.95640875067388
ASL	0.109331593715861	6.66322984603669	3.2514932357583	0.00121619451343706	0.0266185968978676	-1.13813018918048
NRGN	0.109308288889091	9.99687118534902	2.04209625313637	0.0416043743146668	0.288842364851632	-4.15994751844704
IGSF6	0.109280126323627	8.11103421350798	2.6544672648116	0.00816655128053347	0.100564750375996	-2.7980749249789
FAM8A1	0.109163044208828	8.02312275499299	1.72260058852533	0.0855063455504657	0.446789913687118	-4.73163182999811
PSD4	0.109128300361559	6.73911469415305	3.36764195929945	0.000809581052375106	0.0197708214895815	-0.777607172139538
DDX41	0.109032954013637	7.52470527454436	2.74656777478539	0.00621368345532579	0.0839100443326882	-2.56325024916976
AKAP13	0.109025651723805	7.27716103480132	3.64354724863667	0.000293601548681303	0.00967550558154294	0.127308242779709
CLTB	0.108982880213724	6.22732230906898	4.0244003829413	6.4878699855746e-05	0.00381445655307834	1.4874784454364
FAM171A1	0.108881666888047	5.71783114083259	2.52342849587208	0.0118939925777119	0.130653706346078	-3.11871892988522
SEC24C	0.10888140272011	7.65425955712003	3.8197749987758	0.000148326307420416	0.00595358188953919	0.740773161347072
APLP2	0.108704002220025	8.21250875402007	3.64934337689161	0.000287205712112414	0.00954002551797347	0.147046959527184
CTSK	0.108666466731885	5.91838411892036	2.84679324757154	0.00457620479202597	0.0669433402027666	-2.29886487425963
SLC16A5	0.108566669875886	6.75704990086596	3.55880533469237	0.000403780187719702	0.0122293738317194	-0.157865489679096
INO80B	0.108564930063498	5.75851747726523	3.25542405109751	0.00119979180775047	0.0265096856569627	-1.12612780840846
STEAP4	0.108446274746345	6.55949512932363	1.64050218814279	0.101455677803613	0.494026289890587	-4.86304075996412
IRF9	0.10840563728191	7.4866823945935	2.99757128779784	0.00284065412277135	0.0475491887794339	-1.8838223948553
SERPINA1	0.108294361989316	8.26512413935905	3.62121612715608	0.000319515145224705	0.010238387699728	0.0515389352027338
CKLF	0.108269278499568	8.62730730067075	2.48001684320041	0.0134270369917864	0.139685733138378	-3.22144961062068
FGD6	0.108257700555087	3.26230020022141	3.03228330840659	0.00253811236770526	0.0440750051876962	-1.78533659253436
E2F3	0.108140986819147	7.34531253883931	2.9822686417697	0.00298423180988116	0.049382437938119	-1.92689107926163
ARFIP1	0.108076856733025	5.78211669481073	1.97043262267929	0.0492751615222924	0.318613084536562	-4.29650453559924
RBBP5	0.107994721246762	5.61690464667388	1.9750065093818	0.0487523054791221	0.317533264209891	-4.28793248022444
ACTR1A	0.107866974414272	7.71739772050624	3.79066360392693	0.000166348276995384	0.00645171664208927	0.637537878249671
TAGLN2	0.107789446224565	11.027790662373	3.09543234195252	0.00206231166954762	0.0385851860754071	-1.60335931299424
GTF2F1	0.107762019721252	6.62671322005835	3.59349041823803	0.000354677683663925	0.01105984174866	-0.0419164937280962
IKBKG	0.107663342559271	8.0503609582831	4.78694446429007	2.16368323833426e-06	0.000448191527940668	4.59001715172623
COTL1	0.107587403666507	9.76737744487971	3.66547064449522	0.000270091643295678	0.00906897625343262	0.202125518824734
RPS6KC1	0.107496889613297	5.39976167413618	2.24504094637056	0.0251503345906108	0.208985588288743	-3.74720224684069
PPIF	0.10740877257625	7.50768763264068	2.57987112175712	0.0101343685821004	0.116625670190837	-2.9825484879365
SMA4	0.107406304693003	5.29067004449826	2.19978813100742	0.0282248960927508	0.226719495505713	-3.84256350017696
TNFSF10	0.10732757751834	9.10844314779378	2.40228827265362	0.0166135704046745	0.161404871603203	-3.40103324128051
FCGR1B	0.10726322004755	8.3599799341885	1.63806748286864	0.101962688354632	0.49508881746075	-4.8668408514973
PTK2B	0.107243599908955	7.29935612297927	3.81697468093622	0.000149976290560251	0.00599905162241005	0.730810092947895
TMEM214	0.107199802844312	6.38934429891657	2.49527243565776	0.0128694199792026	0.136947303854848	-3.18554683032703
DBI	0.106997576565459	7.65689407013013	1.42486057413936	0.154747980941614	0.611402104537711	-5.17791569022799
SQRDL	0.10698734365667	9.68408046801746	3.41561305869793	0.000681958950665422	0.0171730458054557	-0.625164991100498
STX3	0.106846980646042	6.90865082215063	2.43235944699149	0.0153093330129611	0.154156478255511	-3.33222045225376
GOLGA2	0.106820222633237	6.09015035905315	3.43670617174897	0.000632005750533625	0.0164010440854364	-0.557481760911005
CAMK2G	0.106730589835035	7.18101145279551	3.7159401762429	0.000222521286094477	0.00796681147745659	0.375983711692931
PSMB10	0.1066997341317	9.69754866426188	3.43752700819327	0.000630132609366069	0.0163890992570547	-0.554839809990406
LRMP	0.106466963059891	8.65421438421336	2.6445034627126	0.00840784738377882	0.102772423236917	-2.82301162289446
TRIM28	0.106375808326616	8.39964167934673	2.29324956291468	0.0221988886897527	0.194638782162609	-3.64351590672009
WDFY3	0.10629807945888	5.72857609473903	2.72091794451363	0.00671010826897093	0.0884514271818895	-2.62943159353627
NDUFB3	0.1061973224347	7.37078431358397	1.53649212157293	0.124975837840642	0.549552584894406	-5.02039686605527
CPNE1	0.106111227934836	8.1812402637156	3.08313685821041	0.00214796878842204	0.0396758566014263	-1.63907531411716
LILRA5	0.106099048730854	6.10564234606498	2.55328948904521	0.010931847117281	0.123115948116952	-3.04704422951192
FHL3	0.105875192102666	6.833094599555	2.73633090018625	0.00640768902078131	0.0853377642262493	-2.58973572499473
PPP1CA	0.105837830269669	9.86528038548944	3.77389144128678	0.000177649443808601	0.00675650343665498	0.578400225609052
IMPA2	0.10582232572566	8.79293556406694	2.7943574816283	0.00537632380872749	0.0749583607947583	-2.43833369783763
BHLHE40	0.105753281076458	6.14756228745215	2.5006931451096	0.012676288119709	0.135983168271154	-3.17273782424664
CLEC5A	0.105600741555136	4.24893073606179	1.85843045891244	0.0636261893046893	0.37275949289616	-4.50029237591341
HLA-C	0.105519813006911	13.2577362192861	5.47760846067864	6.49029609882971e-08	8.36527052738051e-05	7.8236881175708
MAFB	0.10549959037348	8.44642924259598	2.14534524638622	0.032349533178818	0.246068580245435	-3.95476259198648
MAN2A2	0.105478611835299	7.52664264771559	4.11123038122015	4.51782281322775e-05	0.00299467112191096	1.81542426091805
GYG1	0.105465328381088	8.3860951450481	2.55761468661972	0.0107983929623619	0.12184957039241	-3.0365942967157
ECHDC3	0.105453430353453	6.21759415087269	2.41616641702605	0.0159999634227673	0.158091631775214	-3.36937955871961
RBCK1	0.105436323500928	8.08753109288694	3.80610342336263	0.000156547409344402	0.00617670050474512	0.692197574970381
ORM1	0.105272127399767	5.4384036971616	1.61883386508636	0.106039377497736	0.504742215418027	-4.89666423943337
CYTH4	0.105184661673883	7.61619319169154	3.9318298177043	9.47387402491111e-05	0.00469645037132346	1.14511795791049
TMEM39B	0.105091564482534	5.75749873123632	2.40884355949912	0.0163211997481308	0.159817869045049	-3.38610398999869
TLR6	0.105002776011143	6.54499549683284	2.50271004378917	0.0126050882635058	0.135392779845093	-3.16796500793874
ATP6V0B	0.104999581652301	10.5381471072455	3.61688818854146	0.000324779509514751	0.0103501162372833	0.0369056092764772
AMFR	0.104997253012021	6.00123016820907	2.02516326307974	0.0433188658386739	0.295587555134481	-4.1926473580739
STAT5B	0.104960672909142	7.7795203919752	3.74856908430313	0.000196091575543851	0.0073613665899957	0.489586569152817
EAPP	0.104811062616593	8.04775967181225	2.21664327144662	0.0270437254449672	0.220362987619634	-3.80726750343283
INPP5D	0.104730093417621	7.45223679280797	3.4409381549377	0.00062240374127422	0.0162244570759123	-0.543854194965679
ADAR	0.104614457378357	10.0108987413654	3.4610189848599	0.000578668891090718	0.015475182834717	-0.478972416928838
GSTM2	0.104495927684384	7.21436197667631	2.10105760677278	0.0360769705503852	0.263368696277198	-4.04399395201597
P2RX4	0.104450106450036	6.98002727744798	2.8742047638303	0.00420246287271312	0.0629013797722222	-2.22495407557223
IER2	0.104431720273434	11.1621888724428	3.56291390309761	0.000397647911397131	0.0121068655438496	-0.144186944609122
VNN2	0.104420498534198	10.3128252778834	1.98229227039971	0.0479290942757909	0.314111578304618	-4.27423756540074
CES1	0.10439629368415	6.60087526660799	1.66265265134654	0.0969349269118751	0.481561093009743	-4.82821162815381
CORO1C	0.104384959605628	8.24907227913756	2.2890100117589	0.0224457475171947	0.196357972246952	-3.65272093286828
CCPG1	0.104376683130008	6.11194122894808	1.77728850150387	0.0760570446946373	0.417342345533488	-4.64057564959023
UBE2C	0.104242892745652	5.51623454242731	2.77702133900056	0.00566748919757794	0.0781722647941784	-2.48389037113675
COL9A2	0.104144182813403	5.76764893717007	3.30129274360283	0.00102295190098402	0.0235569947023139	-0.985041803522624
FGL2	0.104002057246479	10.1177853806357	2.01306213467448	0.0445804772461507	0.301184354138234	-4.21585191726083
CTBP2	0.103821632265859	7.91994781413121	3.74721921027198	0.000197123647480683	0.0073762397121804	0.484868061095079
C7orf25	0.103785583676865	4.34099404988052	2.81779905375221	0.00500415347122222	0.0709193026110223	-2.3762949239003
MAPKAPK3	0.103784615030179	8.44806555860574	4.21718780129959	2.87926697467943e-05	0.00227738493767167	2.2245121226815
SMYD3	0.103756196200514	5.17934074718414	2.2123185299614	0.027342639282231	0.221645433734368	-3.81634908984951
ICAM1	0.103690916470414	6.38122144691599	3.0369966711926	0.00249939207373455	0.0438305041930975	-1.77187919355887
DCTN3	0.103660669576097	8.51626555282851	3.98896829964929	7.50620153590151e-05	0.00409342305256601	1.35554992254012
NAALADL1	0.103395436662189	5.05338282406026	3.17799886767752	0.00156377179742481	0.031768393783061	-1.35996831187559
COL18A1	0.103311160032169	6.48122737229641	2.06399821749278	0.0394725036218344	0.279366102509627	-4.11725429379239
EHD1	0.103283101314816	7.90219032843705	3.62948979035108	0.000309673480310552	0.0100714779108767	0.0795596673343972
TGFBR3	0.103238004912222	7.13209832959431	1.56683236811054	0.117712068027884	0.533954633995223	-4.97554998173435
HDC	0.103232922443732	5.69374568625391	1.70323917486347	0.0890715989605098	0.456373916935474	-4.76319426978325
ELF4	0.103166419807041	8.25489959823825	3.06679339858018	0.00226689113133847	0.0410233028448148	-1.68633741435034
RAB5B	0.103143012560926	8.12392694221236	3.45022268507406	0.000601812741754352	0.0158299950212029	-0.513900498375161
PSMA4	0.103087536977195	7.75382783397444	1.42061628195004	0.155978297502945	0.61422066953562	-5.18367210924097
EPHX1	0.103085916823133	4.87541506483515	2.24603588845981	0.0250861378657199	0.208985588288743	-3.74508418840939
TOP3A	0.103067773471916	5.09170870597097	3.64875806163315	0.000287845597525062	0.00954002551797347	0.145052312333391
STYXL1	0.102986259865719	6.7615013114141	3.62939710288006	0.000309782139997172	0.0100714779108767	0.0792454217527423
LPCAT1	0.102967947315809	8.56726061088459	3.25286245136469	0.00121045755450095	0.0265933856670663	-1.13395099883066
ATP6V1B2	0.102948850559642	10.4671796778118	2.8125623595411	0.00508520688835221	0.0716748480010761	-2.39019764640818
ORAI2	0.102904925531055	6.89107778169164	3.8243189738576	0.000145685351405072	0.00590891635069524	0.75695460483616
PJA2	0.102894137658007	7.76750683393968	1.38506279601217	0.166578240722791	0.629047471903647	-5.23122280452055
MAP3K11	0.10284108350037	6.58624174908448	3.6117121884189	0.000331182298831726	0.0104964881596941	0.0194267721571215
JARID2	0.102776388077531	7.26348553285459	4.14980637836461	3.83874517622021e-05	0.0026562811091767	1.96323080818981
PRKAR1A	0.102774262299463	8.02929117128898	1.99499683853531	0.0465216356859645	0.308371985118393	-4.25023812709412
PGM1	0.102741663262184	7.81238760144844	2.91304332843369	0.00372036254343303	0.0577040259419235	-2.11905610191848
ADRM1	0.102684112987894	7.91048132308181	3.49198047707384	0.000516822409891342	0.0143082099158462	-0.378227289548618
RAB13	0.102670570928388	5.76302509564767	2.29414415628654	0.0221471022046295	0.194626049677047	-3.64157140732122
ITGAL	0.10266551770914	8.19711178079111	2.62075963825213	0.00900881988002396	0.107734340833276	-2.88206754330674
DEF6	0.102631625260934	7.97602018459065	2.89176566209072	0.00397784774674903	0.0605551625489353	-2.17724288291264
COPS7A	0.102528898259743	6.9594769404059	2.68805377514532	0.00739828789889292	0.0936506499932087	-2.7133440715716
HSDL2	0.102517595683643	5.5656304252824	2.62610222275847	0.00887033836329182	0.106529702815096	-2.8688246737266
RBM4B	0.10251299409193	6.55823813223057	2.1864034726014	0.0291943641195937	0.230691160618043	-3.87040350784013
TSNAX	0.102476959642979	6.08739449669312	1.32438587802684	0.185908783646614	0.657653061621218	-5.30961025683219
SLC22A4	0.102402292357583	7.56659647785958	2.04529089677676	0.0412874558670704	0.288387320813916	-4.15374817484151
WIPI1	0.102308039892544	6.62479979557413	2.78937604314552	0.0054585699644286	0.0758316306435589	-2.45145234711408
ARPC1B	0.102285067922507	10.7512520740258	3.42503234447859	0.000659213704123767	0.0168063274018367	-0.594989850199112
TAF7	0.102239764989086	8.58641678437727	1.44221916838542	0.149792972388915	0.600354657714578	-5.15419530619731
SULT1A1	0.102205649240826	8.58632586525587	2.98734402574357	0.00293589219413701	0.048791331593108	-1.91263025223291
HIST1H2BE	0.102185734850641	6.1581650637874	3.01427879411365	0.00269113744776962	0.0456391730908298	-1.83655631415893
FKBP8	0.10218175808092	7.00974033570261	2.26346357968458	0.0239844984271142	0.203824308977674	-3.7078343086679
AIF1	0.102001595374364	9.28724536500335	3.0144091992022	0.00268999934598958	0.0456391730908298	-1.83618639464217
ECE1	0.101891900903826	6.41531028662147	3.48082413310716	0.000538358609241861	0.0147286789320887	-0.414627627853863
CHMP2A	0.101867821306429	9.70411081796416	3.12612153297305	0.00186203935552398	0.0358203259105773	-1.51361468643006
HMOX2	0.101783573209249	7.08143808795571	3.91509829031727	0.000101367860586154	0.00489944659499743	1.08404104398319
TOPORS	0.101745427442042	6.53413580053478	1.70231238336419	0.0892452274499776	0.456859946345869	-4.76469624802211
PVRIG	0.101688859089457	8.31006678564047	2.28043662290674	0.022952276193712	0.198988343682406	-3.6712846459332
SLC35A5	0.101566753777568	5.26943327273343	1.57451109548963	0.115927412714531	0.530629399247098	-4.96406200639554
FTO	0.101487457991826	7.32412019323708	2.63196502102369	0.00872056951505724	0.105416364773243	-2.85426207559251
MAPK14	0.101426321413804	7.31958219021298	2.70377161176375	0.00706160440081457	0.0909152175909534	-2.67333536168856
LAPTM5	0.101379194358241	12.1635160529988	3.67193060997385	0.000263509095722645	0.00893773541047567	0.224252706451013
PREB	0.101362690544006	7.36062152735534	2.78208247166591	0.00558104575882757	0.0771634455332536	-2.47061898155876
POLM	0.101350270409712	5.88231793621564	2.24531993415735	0.0251323190703873	0.208985588288743	-3.74660842336544
PSTPIP2	0.10131856329406	6.81135616587121	2.13470640662478	0.0332133616510559	0.249854082459305	-3.9763649138122
TBCB	0.101293867887341	8.3538275391481	2.2264448678027	0.026376717434126	0.216846153250079	-3.78662052621139
PABPN1	0.101288930819272	7.86846008540256	3.61608408095197	0.000325766522392679	0.0103531278349454	0.0341886531534712
SLC7A7	0.101211174329984	9.90623147447073	2.92719148331625	0.0035576611932258	0.0560718340236675	-2.08013714854002
CYBA	0.101196825263775	8.70922606360734	3.45174992308682	0.000598487180159143	0.0158299950212029	-0.508965934011552
TM9SF4	0.10118390972194	6.81517051152941	2.97177857594786	0.0030864578672135	0.0502849877242649	-1.95629171552751
CD82	0.101180484097099	7.55224467795123	3.14014839126409	0.00177660579380139	0.0349594685421013	-1.47231147404111
FNDC3B	0.101146207469311	6.11735505852784	2.66236201810506	0.00797979447404033	0.0986840254785371	-2.77825161769214
NSFL1C	0.101061802974792	7.17115749793208	4.0673785929988	5.42827824143756e-05	0.00338537782799332	1.64897864601873
AATF	0.100997316907014	8.34295955954665	2.50926301741903	0.012376201595137	0.134171905143541	-3.1524320102802
BASP1	0.100777277395771	8.77070930912082	3.54039731381063	0.000432358531551242	0.0127025306879028	-0.218965868583878
KIAA0922	0.100524363673053	7.54863240964844	2.99897196846512	0.00282783325385825	0.0474029851802827	-1.87986958232526
PRICKLE3	0.100501388135159	4.2741352498968	2.46103224358382	0.0141507834699755	0.145393346547135	-3.26582769188026
NLRX1	0.100457723696233	7.40644214556924	4.29554418077935	2.05060918773931e-05	0.00180435180406174	2.53330244239585
ARHGAP25	0.100442584261249	7.23154190923179	3.50261413051191	0.000497047027614063	0.0139269215466742	-0.343428720348735
PFKFB3	0.100409976943481	7.13107203225459	1.83931052662905	0.0663924644220844	0.382969958874281	-4.53390509438165
KIF13A	0.100388891352741	5.09086865693244	3.38339886319963	0.00076539543215633	0.018890610665986	-0.727762933084215
WARS	0.100369862932729	8.67351172424696	2.39987518469467	0.0167223514896928	0.16189642314666	-3.40651886810802
SLC10A3	0.100321936355154	6.59362782951549	2.34605401985603	0.019317015769218	0.176300065242273	-3.52746623232537
PLOD3	0.10029458284327	6.91272831663501	3.05377146133067	0.00236594142640264	0.0423835954724785	-1.72382063967232
CD63	0.100265159194505	10.9445364234527	3.70202032934278	0.000234787326747479	0.00824476153256059	0.327806673229062
MAP4K2	0.100223187211745	5.38814396184649	2.7004536227061	0.00713150646412098	0.0915104811767737	-2.681799990584
SH2B3	0.100195100436879	7.48240249516303	2.71359331087223	0.00685828580866825	0.0897924552827898	-2.64821961373111
CEACAM6	0.100183769134054	4.65877074502245	1.53987884514509	0.124148048566355	0.547365018384535	-5.01543393975615
ZNF580	0.10014490465563	6.50854447857749	2.01150542312783	0.0447450075609047	0.301377841807016	-4.21882704890983
C1RL	0.10010813201603	6.55559848067801	3.23437480083958	0.00129007749163446	0.027810495292846	-1.1902371052467
TMEM180	0.100090495859567	5.30783856613511	2.37396245676677	0.017930589902689	0.168280617209703	-3.46508554676793
MMP25	0.100089826356916	7.65231394987587	2.85430714558176	0.00447086315035809	0.0658147367311596	-2.27867321377161
NADK	0.100088772896292	8.17630099565201	3.60698191603624	0.000337137112610461	0.010627148114895	0.00347397432196406
CBX1	0.100040365682886	7.54960449607377	1.99755989949841	0.0462419597084969	0.307685493453275	-4.24537808671674
DRAP1	0.0999325912350857	7.17978980506051	2.91579318704472	0.00368821836133028	0.0575044798271926	-2.11150605653324
CD300C	0.0997571824182337	6.91399874692576	3.12458797146564	0.00187160581681598	0.0358853346695296	-1.51811956645157
TBK1	0.0997426702992028	6.40555759330737	2.11252352840463	0.0350783423798231	0.258518914616231	-4.02106788057338
PSRC1	0.099702573271971	5.72095720215629	2.83052832737705	0.00481199162808688	0.0693226700248433	-2.34239569662063
GTF3C1	0.0996876245015725	6.86507517604136	3.40011429916278	0.000720982833888189	0.0179858083292537	-0.674642767986687
MAP4K4	0.0996488850210184	7.0906240191132	2.87153294851749	0.00423763055347218	0.0632644973233942	-2.23218842373408
ATP6V1A	0.0996287056543022	8.09169151146089	2.03432193091699	0.0423842489988655	0.292131484484159	-4.17499405589655
STIM1	0.0996225772846193	6.5438029261244	2.94575506603024	0.00335402903867284	0.0537385868074655	-2.02879509300977
CORO1B	0.0995516757501642	7.19882527501266	2.98006153079727	0.00300547931930535	0.0496158069109271	-1.93308530441613
CNOT3	0.0994637708056718	4.40947003097539	2.71289377485294	0.00687259052132982	0.0898782976859368	-2.65001137735274
ABHD4	0.0994573946319477	7.05918827825184	3.90724349333204	0.00010462922653924	0.00499464620516534	1.05545271404814
ATP6V1E1	0.0994161849078292	9.1100313442417	3.08122660681765	0.00216156644540838	0.0398002710583131	-1.6446119074767
PANK4	0.0993500787957666	6.8025341348694	2.81720681327866	0.00501326104664123	0.0709193026110223	-2.3778685026901
BCAP31	0.0993429354494388	9.35493403304544	3.19749104526647	0.00146359390966952	0.0302988970730864	-1.30160816094143
NAPA	0.0993323548883858	8.51329901064432	2.56410810189041	0.0106007642347642	0.120557710905161	-3.02087340658293
PIK3CD	0.0992436459787083	7.942882521667	3.30865823719305	0.000996919555748518	0.0230823689554547	-0.962209808959469
INHBB	0.0992317964563192	4.46861376707476	2.24515247979729	0.0251431310216503	0.208985588288743	-3.74696485744286
MGLL	0.0991997512276539	6.95022834870164	2.41048403919181	0.0162487460430452	0.159673776709086	-3.38236167156191
CSF2RB	0.0991315773866646	10.0357692691936	2.08566425738594	0.0374557970213195	0.269676302783342	-4.07457985869563
TLR1	0.0990886706863261	8.75211572585271	2.08535886138641	0.0374836009550971	0.269676302783342	-4.07518442812317
AATK	0.0990348087976987	8.37005879735125	3.04059079588039	0.00247023125582739	0.0434820676291315	-1.76160382148435
CDK5R1	0.0990308223512448	3.95051958765805	2.49464517953855	0.0128919358456461	0.136947303854848	-3.18702726795745
TBC1D22A	0.0989487873181529	7.00554078587861	3.88191173797817	0.000115836738530457	0.00521578879876033	0.963625020559588
NXF1	0.098866801465519	8.48880409616991	3.07025715477375	0.00224119344419847	0.0407446979977008	-1.67634116505768
ZGPAT	0.0987935490903951	6.4523987890126	2.6128273459987	0.00921799892971884	0.10855714475608	-2.90168111778028
TNFAIP6	0.0987566577275381	7.61789499397677	1.41253258914127	0.158342125503495	0.615951930194684	-5.1945886545286
IFIT3	0.098681155512816	8.94322644129449	1.52871837090193	0.126892228058947	0.552119221861886	-5.03174759985984
ALDH2	0.0986610421276843	8.97145432017992	2.48592427361077	0.0132086198800134	0.13873861201608	-3.20757249216476
HAT1	0.0985997764118451	6.18370725974937	0.992806155103111	0.321228141058495	0.795210226963158	-5.67627114353932
CTRL	0.0985647376230006	5.89303662030426	2.89103151910445	0.00398701455731841	0.06061516233931	-2.17924311988326
ARMCX3	0.0985552995690764	5.66164021559587	2.05844131810655	0.0400043968095778	0.281413585804186	-4.12812873971692
DUSP6	0.0985202196421682	9.10238539533925	1.80243165614264	0.0720087190137475	0.403332274533786	-4.59776808040686
SLC9A8	0.0985019553606525	6.97264409683293	3.22160374291268	0.00134787914664648	0.0286888038552279	-1.22893864749103
HLA-J	0.0984732169757336	11.0938139299671	4.08125554465429	5.12281902529154e-05	0.00330137226074344	1.70146907344487
HIST1H2BH	0.0983744410534948	6.26656154860944	2.16290092961798	0.0309662798848737	0.238986153100389	-3.91888467128405
PPP1R3D	0.0983531314683539	6.45904291720931	2.24863113754392	0.0249193533973764	0.208684001365614	-3.73955502004717
PIP4K2C	0.0983496538127824	7.10150938855539	2.58494564724255	0.00998817049367198	0.115608446505473	-2.9701619342264
BRPF1	0.0983453054837966	6.32613506693906	2.54472401414052	0.0112004794880119	0.124928425058594	-3.06768796485212
QKI	0.0982236683008813	6.19865545388643	2.4187710477791	0.0158870555847004	0.157512687848312	-3.36341895042252
LGALS9	0.0981307793183781	7.94110193470025	2.71589707043289	0.00681136597891929	0.0893799155604793	-2.64231567786558
NLRP3	0.0981122772231187	5.11090111494331	2.5158493542147	0.0121498764070558	0.132212538763459	-3.13677994251546
DCTN1	0.0980042160611223	6.91908580379923	2.20183423852364	0.0280791722656359	0.225879610458653	-3.83829290112267
NME6	0.0979961391373765	6.34110062429061	2.44292643395722	0.0148729669548419	0.150678093166957	-3.30784082050007
CLIP2	0.0978969938566978	5.11033899579312	1.96263963156152	0.0501768687780215	0.322287750733693	-4.31106447919628
HIST1H2BD	0.0978468036472853	7.67277486047332	2.6111797374178	0.00926198858260662	0.108964571560078	-2.9057477625241
LPAR2	0.0977134458249465	7.95194760525512	2.93293409135504	0.00349349442570307	0.0553469364610927	-2.064288171193
CD59	0.0976911080695082	6.16330015038901	2.97618456660203	0.0030431375321696	0.0499931208713582	-1.94395520365594
CXCR4	0.0976822273372679	10.2882094289852	2.14478236192051	0.0323947486351092	0.246220304283895	-3.95590818273231
AFTPH	0.0976774876170037	8.05431700998347	3.00377245410244	0.00278429378322173	0.0469442011711068	-1.86630874632443
FEZ1	0.0975220817404159	4.28764771409708	2.70381268973335	0.00706074286591026	0.0909152175909534	-2.67323050295199
CARD9	0.097451474276065	6.29292379042416	2.71590825563633	0.00681113888120243	0.0893799155604793	-2.64228700120821
PSMB9	0.097449757228862	10.6316392826759	2.72051337341866	0.00671821685296398	0.0884577928426585	-2.63047062273362
FAM89B	0.0973981807293622	8.44678947212917	2.78967875064391	0.00545353979267922	0.0758316306435589	-2.45065581407295
FAM65B	0.0973844599102716	9.74162158327737	2.48946270887947	0.0130793058816118	0.138424899067805	-3.19924491554628
MED22	0.0972240649449514	6.42744095227297	2.69684077540869	0.0072083282554202	0.0922920615484264	-2.69100533513809
ZBP1	0.0972206144020422	5.7645537947848	2.1826684814771	0.0294699693217532	0.231946284209665	-3.87814247540039
TAGLN	0.0971976117474096	6.11707102139874	2.26300276794749	0.0240130768249206	0.203917782700643	-3.70882288256432
LPGAT1	0.0971874115385045	7.53203148177023	2.0396866144932	0.0418447819954944	0.28961782288051	-4.16461721254918
ZFP36	0.0971700832026468	10.328705639293	2.39632286807455	0.0168836294420716	0.162801414404016	-3.41458446096384
AIM2	0.0970170364360037	7.11724909613293	1.80615322563337	0.071424820387217	0.40102996926027	-4.59138142338077
NOP10	0.0968771053512132	10.0778804032087	2.76601249878231	0.00585971403850534	0.0799678621725434	-2.51267682888174
SSSCA1	0.0968407855829723	6.33985609363017	2.16700145832385	0.030650623519062	0.237805762106368	-3.9104631629327
PAF1	0.0966836804364286	6.7203908138712	2.66754920236547	0.00785918404442591	0.0976087097594652	-2.76519565378948
ZNF143	0.096603004750631	6.5598253795552	2.28619925422052	0.022610727147667	0.197503339542874	-3.65881451429692
SLC46A3	0.0964408364321301	7.07338218999064	2.69376735074682	0.0072742653709127	0.0928289090237485	-2.69882681503111
RAB11B	0.0963512278175145	4.70561858597361	2.72793010330717	0.00657096195470054	0.0870127382129295	-2.6113989162646
BANF1	0.0962855222593273	8.72169149658955	2.40232492054393	0.0166119231461279	0.161404871603203	-3.40094988872616
TUBA1B	0.0961472762530953	10.4736074588883	3.88817817884788	0.00011296311303158	0.00517633873747741	0.986288314760382
IRF3	0.0960771210768794	7.74581691022234	2.51526319503623	0.0121698683612826	0.132248814613652	-3.1381745425352
WWP2	0.0960559072719072	6.30106794093058	3.70556625080579	0.000231603679042168	0.00816596558324969	0.340062908688881
ZNF629	0.0960542334302579	6.27771717576633	2.28678810678955	0.0225760767487084	0.197349276778461	-3.65753851956401
ZFAND3	0.0960338149083881	7.48106453494392	3.70786514710872	0.000229561404425898	0.00816572731249853	0.348014846153056
SRPK1	0.0960289121546127	7.77522683059957	3.06981337201079	0.00224447086383886	0.0407446979977008	-1.67762251144335
EHBP1L1	0.0960206837859259	6.61933122867599	2.34542500240218	0.0193493174492836	0.176338478057823	-3.52886387775368
IL2RG	0.0959908818494615	9.90595493355362	2.11122322871693	0.0351903898886703	0.259107671221808	-4.02367399586915
DDX58	0.0959842150256991	6.95866943144001	1.95583968929664	0.0509749641003548	0.325701572707701	-4.32372259782178
DDX60	0.0958415494933114	5.39070082161635	1.55273170757791	0.12104550131137	0.542134291587603	-4.99650072070792
RHOC	0.0958253656680803	5.89506791016229	3.1202334873121	0.00189901668651306	0.0361717464097727	-1.53089936300809
SLC4A2	0.095816890920208	6.06988135838836	2.89419320437472	0.00394767291221963	0.0601747776369878	-2.17062532486053
FIG4	0.0958009677747844	7.15599211343286	3.00314887509138	0.00278991461989281	0.0469442011711068	-1.86807147302457
GAK	0.0956050549535679	8.33642687336521	3.70149772438204	0.000235260005799789	0.00824476153256059	0.326001267956024
C12orf5	0.0955796993871623	5.78139852121478	1.67508237835542	0.0944697341644297	0.47439525616738	-4.80846474023
MTX1	0.0954533416997467	8.44433402119249	3.33727852203622	0.00090149253246668	0.0214936782517008	-0.873027231879955
CXCL1	0.095434082435399	6.30588120230826	1.88893359808446	0.0594110672122918	0.356343526195752	-4.4459576366227
HLA-DRA	0.0954264428867173	11.2758023702164	2.56853009098399	0.0104680324152899	0.119641134703857	-3.0101452760582
WDYHV1	0.0953232183460644	4.35519532380187	1.93370416473165	0.0536471461136312	0.335081372536268	-4.36462791050623
MXD3	0.0952635429417876	6.53623641401927	2.99631494144117	0.00285219910271039	0.0476050497718569	-1.88736636679357
IRF1	0.0952607624702235	9.70686894489534	3.01679433392216	0.00266926088514373	0.045467586296134	-1.82941776400106
GLTP	0.0951398043616241	7.91874217945085	2.90062925644103	0.00386867758136705	0.0594547064565281	-2.15305438345092
OXSR1	0.0950935625035001	7.50301455916509	2.56191919113531	0.0106670209384664	0.120955467141945	-3.02617721867627
COASY	0.0950389834171617	7.46706830508023	3.08149723384393	0.0021596352543607	0.0398002710583131	-1.64382773477502
PLAGL2	0.0949167165435405	6.1502850277669	3.15888743210342	0.00166810493835106	0.033317338202753	-1.41685469207173
SRRM1	0.0948796500407569	7.952702005168	2.62990561571322	0.00877291816840835	0.105785707644009	-2.85938103708407
AP3D1	0.0948487068385662	7.27655611293123	2.88258786691574	0.00409383671319166	0.061593392831418	-2.20221318592152
PIGP	0.094818390287803	6.69071883740273	2.02797116141584	0.0430304891896393	0.294737836860699	-4.18724348264151
TBC1D1	0.094815407344317	6.03362487999699	3.03103179749951	0.00254848555437991	0.0441306502582532	-1.78890646033878
F11R	0.0947879004683259	7.10725071404654	2.4240291301651	0.0156612621640969	0.156477727048685	-3.3513668592918
BTBD2	0.0947685011377875	6.82684311677381	2.52695490208779	0.0117765772228433	0.129855794472417	-3.11029745279344
MAPKAPK2	0.0947499897409712	6.65689680798222	3.54353037334586	0.000427364420002349	0.0126788421279469	-0.20858789581585
SNRPB	0.0946879907953484	9.01663777381521	3.05879690296806	0.0023272542897602	0.0419194872068607	-1.70937332544052
MKKS	0.0946876036308595	5.63656073680397	1.90688988962586	0.0570402374847731	0.34733162982854	-4.41356418652334
DNAL4	0.0946517342839126	5.76439770014591	2.38255256174187	0.0175218219443532	0.165650476409533	-3.44573959904274
ZNF274	0.0946366400237064	7.07093808641133	2.49508074377913	0.0128762972100488	0.136947303854848	-3.1859992963464
SMS	0.0946267759452351	5.83733235538646	1.78979241578163	0.0740210924681558	0.411031437353091	-4.61936134737112
RNF41	0.0945807351876926	5.72397416906802	2.87722349424108	0.00416304846420059	0.0624726548314707	-2.21677254995782
UBR7	0.0945368030655027	6.49852283267438	1.82289633004943	0.0688458303691048	0.392245398959536	-4.56248727613632
UNC119	0.094523769667858	7.32407396057372	3.03631887858571	0.00250492658435609	0.0438305041930975	-1.77381564275083
HP	0.0944302196277418	6.2003494680689	1.33858122099684	0.181243793860613	0.652663136022303	-5.29158405096794
APOBEC3A	0.0942031805074617	8.6429721416203	1.6676241262838	0.0959428126314444	0.477655204517062	-4.82033100188711
PICALM	0.094144892442074	7.26641258239681	2.00658486214378	0.0452684471355735	0.303534096400377	-4.228216138477
GALNT14	0.0941400870215716	5.58551505610959	1.83249186251429	0.0674027125010154	0.3866577865046	-4.54580922021587
TGFB1I1	0.0941056909472255	4.65517389459936	1.45175281698558	0.147123715333215	0.596100278681554	-5.14104638895996
JUND	0.0940991791506027	7.10999646717168	2.69990521855634	0.00714311981436947	0.0915582208250673	-2.68319806776011
PTPRE	0.094044393396115	7.34776321411088	3.72088591766483	0.000218310282705806	0.00788909432830951	0.393142450662803
WBP2	0.0940253547743417	8.46269910458037	2.18783786565855	0.0290891127398433	0.230330175960534	-3.86742796506993
SYK	0.094010003998882	8.60487868256837	2.80216095198165	0.00524973790805233	0.0736359851673604	-2.41773749586425
VCP	0.0939603824476052	8.11471649981153	3.28752581955047	0.00107330824678216	0.0243647273242134	-1.02758626413421
SPHK1	0.0939484350482438	6.08986789791072	2.19465568607776	0.0285933072392425	0.227479029324961	-3.85325868554798
C14orf169	0.0939090333509389	6.66369922129901	2.72472484945424	0.00663423958900526	0.0876505458228485	-2.6196472461342
CASS4	0.0938730556184852	5.46082676754002	2.05605463871443	0.0402347087079142	0.282690866754576	-4.13279043672505
RPGR	0.0938100173231815	4.68075646358037	1.92050522638842	0.0552956185663179	0.341731047080068	-4.38880032440982
CDC42EP3	0.0938069463183941	7.97349698592669	2.17973093283245	0.0296883049015822	0.232692119498887	-3.8842199943115
PCYT1A	0.0937351316928359	6.06489805205799	3.00520603452791	0.00277141103313451	0.0468206609003396	-1.86225497368318
SF3A2	0.0937266477750391	7.56978189030577	1.59587720984859	0.111073683064521	0.520559089678805	-4.93180380077412
UAP1L1	0.0935758805197553	5.23399437168327	2.13939910750798	0.0328299244454885	0.248268161057946	-3.96684933112152
TNFRSF8	0.0935300952761047	6.14247592013894	2.74282955522269	0.0062839056142823	0.0843098173060601	-2.57293315196529
DPM3	0.0934929100063231	6.04618834554211	1.78617543497881	0.0746053835984935	0.412174671889249	-4.62551307362085
VDR	0.0934409014403998	6.21345142291728	3.4850822450654	0.000530041682503684	0.0145539638408648	-0.400747622976176
CEACAM3	0.0934407189554669	6.75241154603091	2.45381416513118	0.0144348852885219	0.147361848055358	-3.28261305304135
SPINT1	0.0934025189787002	5.79458451490852	2.48520201398324	0.0132351540999252	0.13873861201608	-3.20927088070262
CEP63	0.0933820929420008	6.12852853293022	2.39484248079653	0.016951243256951	0.16301235309736	-3.41794225142054
ARHGEF2	0.0933217256020749	7.41164241791656	3.20055061824293	0.00144841907809414	0.0301105041324229	-1.29241650524461
SLC6A6	0.0933051812035952	5.44002994985815	3.19122431055841	0.00149513521277182	0.0308056278297569	-1.3204084348856
BTN3A2	0.0932336199062522	8.87955716647059	1.88394886019956	0.0600835721495204	0.359077504860606	-4.45489655059817
GDPD3	0.0930960164145649	6.34432166954039	2.69180955208054	0.00731655033584694	0.0930613858506848	-2.703804639549
VPS4B	0.0930287730685686	7.82077758754453	1.44876690666497	0.147955767753529	0.598009374892311	-5.14517383647988
MTMR14	0.0929211756544204	7.54024758346697	3.77957265741753	0.000173742722258575	0.00662965650723508	0.598403999211365
WIPF1	0.0929043657023305	7.94747620606346	2.50047678217931	0.0126839472473611	0.135983168271154	-3.17324960509451
PTGS2	0.0928999174000609	5.14412085699466	1.19644806466157	0.232022066060214	0.712692553582199	-5.46345393486907
MPZL1	0.0928637659306188	6.21523919108919	3.11137768308574	0.00195590657962486	0.0370122615393937	-1.55683685628015
DOCK5	0.092837162392021	5.42340537190861	2.82545711346812	0.00488773004387632	0.0699108119715972	-2.35591858479368
MED12	0.0928305729980217	6.13191963773542	3.26358889722327	0.00116637395593812	0.0260191113247735	-1.10115264569648
GRB2	0.0927605078305387	8.75875021758849	4.00724027487615	6.9634905740356e-05	0.00395963189503985	1.42344686485798
MPV17	0.0927554356206537	6.54778738436605	1.82191468185825	0.0689948897799585	0.39290167965023	-4.56418860831168
TACC1	0.0927456267989015	6.61531581477267	3.69881419944127	0.000237701300663154	0.00828028554862637	0.316734506462057
STX1A	0.0927347336229598	5.35888070455754	2.97058235121399	0.0030983162495725	0.0504073891936058	-1.95963802025231
PARP16	0.092733078214458	7.18741187533627	3.18320303892908	0.00153642358181127	0.0313343033860157	-1.34442050539168
DHX34	0.0927283904650142	4.77823164537772	3.72147152401761	0.000217816670960979	0.00788909432830951	0.395175587200113
CUEDC2	0.092701485231637	8.04717831711276	3.07736360441845	0.00218930638166111	0.0401834715621343	-1.65579814828676
PKN1	0.0926196228442357	7.61440586426252	2.35608036973003	0.0188084787864223	0.173263033045856	-3.50513860600505
MEA1	0.0925913443440827	8.05844761942488	2.1819217698562	0.0295253375607949	0.231946284209665	-3.87968811565075
PLTP	0.0925422021915896	4.34418231610987	2.09749938606974	0.0363917746097417	0.264833491513804	-4.05108364423311
PSME3	0.0925271798405101	6.62545892139999	2.69069742263433	0.00734066871054593	0.0931638479675414	-2.706630728332
IFRD1	0.0925190967805145	6.13414270793623	1.8153930001736	0.0699919446291284	0.397028565327345	-4.57546859887501
NOC4L	0.0925077911970495	5.86904850092543	2.60352715216644	0.00946877751996426	0.110723608096356	-2.92460316091713
BSPRY	0.0924934829894157	3.93589462973289	2.13019130835934	0.0335859079201199	0.251087588906174	-3.98550096914532
IL1B	0.0924585639919719	8.24084050997336	1.4483502600889	0.148072156342427	0.598063027009802	-5.14574909994167
ORMDL2	0.0924442173908355	7.91460782160585	2.87570978669956	0.00418277013612232	0.0626875110840037	-2.22087612285566
FCGR3B	0.0924355502113716	11.9954361904718	1.99773294772189	0.0462231283018126	0.307685493453275	-4.24504973350921
CIC	0.0923984385241701	7.62769883554977	3.41812546289099	0.000675821623280679	0.0170795878650455	-0.617124164858792
SCAMP2	0.0923294313419314	7.95016984877074	3.74142189477688	0.000201614556770446	0.00750544381623057	0.464621790581829
CSF2RA	0.0922655059171769	6.71449850362838	2.67430565425504	0.0077045417353111	0.0964106624914873	-2.74815277922945
OASL	0.0922425583058279	7.44927678905057	1.81235952681604	0.0704597353199522	0.397728919567613	-4.58070171970929
PLEK	0.0922368275503072	9.70328084822566	2.8593152049625	0.00440188091328191	0.0650719385369443	-2.26518666478668
ZBTB7B	0.0922042452776992	6.13631893785197	2.46297819506686	0.0140750429029969	0.14524521901967	-3.26129420609809
ALDH9A1	0.0921969086109335	8.90275007418684	2.41158061441974	0.0162004726858374	0.15952927262794	-3.37985873604762
SEMA4D	0.0920684646064309	8.80880179061948	3.16549021730307	0.0016313540143716	0.0328536572338725	-1.39723847424382
SH3GLB1	0.0920551412755479	8.62991417727322	2.36692157888689	0.0182718589639328	0.169882435060631	-3.48089141117873
BCAS3	0.0920125853334177	6.50369636607337	3.0391156847951	0.00248216155196666	0.0436258697012322	-1.76582249059636
H2AFZ	0.091981767749699	9.26040234460504	2.25329811676645	0.0246218500527015	0.206904643617244	-3.72959627058701
TAPBP	0.0919621039528495	7.35200000111992	2.96685479600486	0.00313553576808239	0.0509414774646438	-1.97005707516135
DYNC1LI1	0.0919301819431775	7.27202621582628	2.04352139470198	0.0414627416655815	0.288387320813916	-4.15718314879208
VAV3	0.0918648530507671	5.4989295786142	2.41712145792819	0.0159584815964481	0.157950841739589	-3.36719471008366
HLX	0.0918645888557856	7.85480608950179	2.24757117787987	0.0249873553602868	0.208978602869018	-3.74181401722898
KLF6	0.0918041618313996	9.07737085091943	2.83926343874407	0.00468402580132386	0.0680885956082165	-2.31904746965077
MEN1	0.0917356850177855	6.89235141596213	2.35084413044539	0.0190725772769233	0.174960666237018	-3.51681079886885
CAP1	0.0916865375371643	11.5533328680388	3.19812702979887	0.001460427519102	0.0302988970730864	-1.29969821513067
CD55	0.0915942212365604	9.09112970008121	1.89162384787665	0.0590507276359627	0.355284460880273	-4.44112364300899
MAP2K4	0.0915490413469415	6.68456333033658	1.97083414837782	0.0492290736850209	0.318613084536562	-4.29575280895487
TNFRSF9	0.0915483254196765	4.7457055011938	3.22472722128452	0.0013335251168877	0.0285092771914816	-1.21948683848742
KIAA0247	0.0915167301158881	9.25621074806172	2.35251802876161	0.0189878001043414	0.174393096761963	-3.51308224961487
IP6K1	0.0915103295972353	7.56830958013189	3.32320379385672	0.000947307176477519	0.022334884648657	-0.916977106807494
ARID1A	0.0915020900657586	7.37993101666555	2.8847094952128	0.00406675338321133	0.0613774091549355	-2.19644764821493
F5	0.0914790264745449	6.69906244970241	2.0999047503463	0.0361787105465041	0.263945309647451	-4.04629229293537
S100A4	0.0914183055161306	12.4408938030625	3.18700884541633	0.00151670419299999	0.0311394135199999	-1.33303489355808
PUF60	0.0914179555480406	8.4753926163791	3.18309216327075	0.00153700160574508	0.0313343033860157	-1.34475200925808
MAP3K14	0.091233838962606	6.70745060956353	2.24840043990613	0.0249341401631674	0.208684001365614	-3.7400467742837
SAP130	0.0912316385662928	6.54267236609265	2.69490721112382	0.00724974781078621	0.0926179235739207	-2.6959270264441
UBA1	0.0911363512294736	7.28939266286121	3.07895263513752	0.00217785629467323	0.0400366608846425	-1.65119837303204
SDF2	0.0910969653020111	7.3362826791522	2.86182074621684	0.00436773324486613	0.0647899049110577	-2.25843071056588
ALG12	0.0910314694771985	5.67780974168102	2.76399564308131	0.00589556229784277	0.0801741180011444	-2.51793855517014
RAB11A	0.0908068383335507	7.0318637970453	1.84472609024553	0.0655990380087189	0.380474420450569	-4.52441941148516
APOL1	0.0907929522195081	6.76257120881386	2.29949345665312	0.0218396333855941	0.193094319567753	-3.62992857996416
KEAP1	0.0907896662864642	6.75691995972743	2.21480452282505	0.0271704671540001	0.22102203294979	-3.81113084636633
ANXA1	0.0907064674605369	8.77803367204506	1.78825022553833	0.0742697593470025	0.411427511186833	-4.6219857937372
HLA-DQB1	0.0906166993027231	7.68555673333845	2.02643198767329	0.0431883632155261	0.295044177444112	-4.1902065769539
ARCN1	0.0904192324696691	8.36278562245073	2.49399805861716	0.0129152013912691	0.137068926018958	-3.18855420889894
CYTH2	0.0904123331760252	5.8324912614469	3.38890492150732	0.000750492115153332	0.0185622783278863	-0.710292882636888
CBX4	0.0904033320288002	6.43895877228813	2.15418753417947	0.0316463323169149	0.242789322008077	-3.93672785257715
ECD	0.0904018346826536	5.97399050843737	2.39079440495074	0.0171373492625144	0.164000736375702	-3.42711365838822
PECAM1	0.0903901041497921	8.92251399990074	3.34992416921196	0.00086209429594202	0.0207045420971582	-0.833387799513953
S100A6	0.0903791449809574	8.79886772320548	3.13838362686874	0.00178715214185052	0.0349594685421013	-1.47751777077736
LIN37	0.0903710224346526	5.98820717591597	3.20937257594882	0.0014054742961075	0.0294819201353472	-1.26586594387985
SELL	0.0903588544849416	11.984711372119	2.83046728876764	0.00481289687110532	0.0693226700248433	-2.34255860202785
BSCL2	0.0903535779156677	6.29738669096353	2.24618404140361	0.0250765907591871	0.208985588288743	-3.74476871779913
GLB1	0.090311597189455	8.54067195250203	2.97842214980661	0.00302135084205135	0.0497836218292552	-1.93768333111092
TSC22D4	0.0903097575986429	7.16434132114892	2.80451637792098	0.0052120627207086	0.0731960382084985	-2.41150970584677
GBF1	0.0902771460287726	5.82158587273601	2.70178169311143	0.00710345279417969	0.0912514423172585	-2.6784131217102
GAPDH	0.0902212205119799	11.955701975549	3.19673034169321	0.0014673895727708	0.0302988970730864	-1.30389217414946
IRF7	0.0901977358671182	8.86698932503824	2.31448869688121	0.0209975019819767	0.187927381109081	-3.59714949121745
RNASE2	0.0901342977867206	8.32127121460381	1.25878508795743	0.208626262206913	0.684601030155641	-5.39043374639021
TMEM127	0.0900869703090734	7.98477326289027	3.45070054461506	0.000600770353223681	0.0158299950212029	-0.512356740585794
CLPTM1	0.090060197652825	6.69151247941482	2.40120700901243	0.0166622360768974	0.161606971983286	-3.40349192464017
ACADVL	0.0900035811669309	8.55308736918005	2.90963249639268	0.00376058781249829	0.0581637581666402	-2.12841133116272
KLHL12	0.0898178751595093	5.83139617323251	1.99794678093682	0.0461998675454506	0.307685493453275	-4.24464395343105
ABR	0.089794829317686	7.26177178461311	3.31322566795271	0.000981086907219331	0.022884451294032	-0.94802686895499
CHST12	0.0897788943725732	7.08178192016624	2.16379826943181	0.0308969650527695	0.238777344844854	-3.91704308923919
BLM	0.0897179529389343	5.26699437328921	2.51179917818138	0.0122886123787374	0.133346963136907	-3.14640970934839
SGMS1	0.0896060618163417	3.91638506221087	1.48431458943058	0.138281460032185	0.576586964907745	-5.09548872534117
CHMP1B	0.0895594194189639	7.23081470159472	2.34740605338276	0.0192477452194274	0.175944715953789	-3.52446083819229
GSTM1	0.0895571629978962	6.77217666515205	1.81688447966588	0.0697628830897382	0.39630237210625	-4.57289243971802
TRIM26	0.0895235999118862	7.18253471971378	2.8467805117937	0.00457638523972361	0.0669433402027666	-2.29889905452437
ATP6V0C	0.0895027090243374	10.9002404574088	2.48807581419849	0.0131298563074161	0.138424899067805	-3.20251030051087
PLSCR1	0.0894472676826332	6.42073379893317	1.84505058832268	0.0655517462161452	0.380474420450569	-4.52385015918669
GNL2	0.0894145008882523	5.31092480191647	1.85140597973066	0.064631189490456	0.37707247578435	-4.51268125241461
DHRS1	0.089382543775181	7.20623726096195	2.4149279583357	0.0160538969182501	0.158354765520154	-3.37221152428694
NRBF2	0.0893722953321845	7.71956551575999	1.64605897583722	0.100306054716858	0.491276716450946	-4.85434678655459
HLA-F	0.0893643216015896	10.4000821011714	3.62049151198851	0.000320390925431142	0.010238387699728	0.0490877546132849
TMBIM6	0.0893369280132799	10.9502146112406	3.45039215013065	0.000601442882753056	0.0158299950212029	-0.513353053382136
NIT1	0.0892995898990687	6.1283210179192	3.53099442222052	0.000447676752480765	0.0130151637312704	-0.250059457753755
EDEM2	0.0892056126734975	6.74822249921944	2.69097905626275	0.00733455426466383	0.0931638479675414	-2.70591516228552
RFX2	0.0891302921975328	5.41764116774871	2.17360883604822	0.0301478202496239	0.235498124508846	-3.89686020333424
TFIP11	0.0891232219238169	6.34584212642433	2.90054672971232	0.00386968132540334	0.0594547064565281	-2.15327992755781
KIAA0196	0.0891220701262769	6.52217786076475	2.06694077156763	0.0391932951419391	0.277728908763893	-4.11148424340471
IL1RN	0.0891146806552641	5.9465895438501	3.03510914173859	0.00251483262580411	0.0438677570816958	-1.77727081506155
ARID3B	0.0889947118565821	6.82080020614245	2.97991560511817	0.00300688898779153	0.0496158069109271	-1.93349468632436
BCAT1	0.088979814691041	4.17418204047008	2.26548406961365	0.0238595414996098	0.203358325786535	-3.7034974442896
SLC39A1	0.0889720314807558	6.4039780119761	2.59570815652703	0.00968431802164011	0.112902602061332	-2.94381283361673
ZNF646	0.08891990310872	5.82720565102432	2.22558873687413	0.0264344044223283	0.2168652186754	-3.78842752382572
RBM10	0.0888905288032413	6.94899312694716	2.16592485262441	0.0307332306309064	0.237828869458648	-3.91267577205966
RNASE4	0.0888838874915781	4.24420084914793	1.76065245710217	0.0788365862997431	0.426715999300908	-4.66857265981987
FMO4	0.0887476434832459	5.18789148307519	2.53300761421628	0.0115774471907636	0.128025154826366	-3.09581608049818
NAGPA	0.0886317619443515	6.84504373276448	2.2192340979785	0.0268660129078676	0.219314391084633	-3.80181864742033
MAN2B1	0.0886069690520817	9.26881233021027	2.97314336970333	0.00307297911888944	0.0501378993422598	-1.95247226524433
CX3CR1	0.0885876073119984	9.59482915012063	1.93358509342854	0.0536618314786646	0.335081372536268	-4.36484670652929
FYB	0.0885768829741185	8.5929230022048	2.25080791579767	0.0247802053435107	0.207845540119106	-3.73491256946793
AKIRIN1	0.0885649417403096	6.39825225902208	1.75016854654162	0.0806304075181034	0.431218408118948	-4.68608245633062
ZNF200	0.0885534429879353	6.33435940938782	1.99094266208743	0.0469669334823652	0.31065700274508	-4.25791304413204
ZNF250	0.088542192854681	5.09510007531261	2.33325211572491	0.019983813241343	0.181071213295171	-3.55583909494679
HSD17B1	0.0885104423062018	4.84491641198794	2.26495181347784	0.0238924037582149	0.203369527146916	-3.70464026957467
MS4A4A	0.0883651005448263	5.0478561147927	1.97563283192516	0.0486810733479571	0.317425773376224	-4.28675714572665
PSME1	0.088320182900901	11.1015420875912	3.07515598045716	0.00220530570456655	0.0404131851073807	-1.66218476289196
PFKFB4	0.0883118573836343	6.50276702752809	3.12796053157862	0.00185062695317666	0.0357336889680602	-1.50820976501119
SHC1	0.0882119599566913	6.84326445594552	2.85655311076825	0.00443980611440143	0.0655238561412933	-2.27262773610906
NRD1	0.0882059607417034	8.58892614058487	2.49731574293744	0.0127963155365014	0.136621694229779	-3.18072173410822
ACD	0.0881971915740936	6.91826369537223	1.89167664712719	0.059043673797288	0.355284460880273	-4.44102870238271
ZHX2	0.0880246990139808	6.63981312874712	2.1872039534156	0.0291355868372028	0.230383645065816	-3.86874320577078
COPS5	0.0879835776290028	7.43104335587246	1.64036506690426	0.101484178759521	0.494026289890587	-4.86325492749431
CD1A	0.0878370757529661	4.92492542609695	2.88454095081147	0.0040688989344953	0.0613774091549355	-2.19690581905935
CSNK1D	0.0878230756109701	7.01669639584717	3.36614287847853	0.000813906151903862	0.0198346877354723	-0.782337632226955
ACP6	0.0877949305013157	5.07545064999496	2.20662746718318	0.0277403417274751	0.223930385552339	-3.82827329103596
USP4	0.087737536218949	8.43397486511971	3.15877467991639	0.00166873909446548	0.033317338202753	-1.41718932479019
TM6SF1	0.0876938344982907	6.79210361584887	1.47776605216201	0.140025940211651	0.58031472184893	-5.10473141065781
TALDO1	0.0876844898335118	12.3055428530526	3.23389001981895	0.00129222904852103	0.027810495292846	-1.19170888056559
SNX17	0.0876537168686138	8.75915137427417	2.32215936321008	0.0205777905927663	0.185327927698827	-3.5803009153284
EMP3	0.087617615967396	10.8407054488217	3.30985058074518	0.000992763668653639	0.0230321171127644	-0.95850911580432
SEC14L1	0.0875700467789162	8.40811744767008	2.39445195784107	0.0169691193038811	0.16301235309736	-3.41882769062254
RAD21	0.0875402506817728	8.345941658273	1.65312406873201	0.0988594457689823	0.487987051455402	-4.84325093840084
PAQR4	0.0875391938839707	5.40803119873054	2.1039698523435	0.0358210524668836	0.262278386486999	-4.03818255597988
COMMD9	0.0875065235668693	7.03774848891574	2.05439989510634	0.0403950506538576	0.283276411865293	-4.13601938053849
LSM2	0.0875013199639847	6.01179155552609	2.04809412345474	0.041011058225012	0.287102157761098	-4.14830053266295
CREB5	0.0874905879365322	7.44378049129972	2.07798808301302	0.0381600144012683	0.273075982143561	-4.08974937482777
ANXA11	0.0874812238397951	8.82286526102718	3.57256810429556	0.000383580109941023	0.0117426373531992	-0.111986213778283
TST	0.0874236534314914	8.24851519701983	2.09203696909094	0.0368796136545826	0.267879473007613	-4.06194440608706
CNIH4	0.0873987431791239	6.55186828509083	2.48525899779923	0.013233058925094	0.13873861201608	-3.20913690118026
RAC1	0.0873825397439756	8.30653098664555	3.06704822972884	0.00226499134887151	0.0410233028448148	-1.68560235417508
DBNDD2	0.0873506897288339	6.38160928545474	2.04597149331997	0.0412202041633739	0.288218425735465	-4.15242621492376
BRD2	0.0873426711661018	8.59962991011987	2.55781182179392	0.0107923450974187	0.12184957039241	-3.03611759509754
OGFOD2	0.087274348097802	5.91162420173396	3.51060634961412	0.000482652019744641	0.0136222954477806	-0.317207671937672
PTEN	0.0872457801363451	7.92842156864292	2.25848336204622	0.0242949318449954	0.205859174143131	-3.7185078418788
SARS2	0.0870346587944333	5.34335715955523	1.90883570185156	0.0567881311006042	0.346341914178238	-4.41003574816862
CD58	0.0869725886643069	5.8963392717786	2.12931382937085	0.0336587242025086	0.251087588906174	-3.98727429237315
DDX23	0.0869642878023615	7.41282175844517	2.44247728968019	0.0148912884543301	0.150732064633708	-3.30887916785651
ATG7	0.0869597905090318	5.81391862782742	2.97764532164111	0.00302889837140898	0.0498371930614811	-1.93986127200468
ZNF324	0.0869307506415931	6.9815046992841	2.18256938974884	0.029477311759478	0.231946284209665	-3.87834761817488
RAPGEFL1	0.0868956234022864	4.26950969069138	2.42586475505071	0.0155831057037834	0.155965510063751	-3.34715337848291
TPST2	0.0868779121327563	8.66010899607476	2.65702219858943	0.00810568735973477	0.100027631247791	-2.79166589882096
RIT1	0.0868586852192532	5.95262906040092	1.95098354859223	0.0515514208492026	0.326952696473893	-4.33273580900081
APEH	0.0868455922490412	6.02378732606747	2.0541868947434	0.0404157294514706	0.283276411865293	-4.13643482769188
SLC9A1	0.0868390888717068	4.52716998911419	2.43623608453462	0.0151479510726386	0.152929706216369	-3.32328847281105
TLN1	0.0867527847908418	6.74315915323094	3.15032146286347	0.00171692110019816	0.0340449312176046	-1.44224450190722
GK	0.0867012452872702	5.9765994915471	1.87670057029479	0.061072741316579	0.362209926448249	-4.46785299673966
SLC43A3	0.0866927269626494	6.1841932101715	2.5052896882236	0.0125145400433925	0.135166354286175	-3.16185502260832
DOK2	0.0866269352179074	8.72534328485528	3.01610030988611	0.00267528017703686	0.0455032991988675	-1.83138782715281
MCRS1	0.0864757988392126	7.25023796224192	2.51838381796561	0.0120637696863303	0.131646028562024	-3.13074624890289
UBE2L6	0.086469921590238	8.88702040350265	2.33302388427813	0.019995881399234	0.181071213295171	-3.55634354389098
SKIV2L	0.0864057835580727	7.17809970552772	3.07460383054319	0.00220932406502063	0.0404229639656771	-1.66378143029473
ADAM19	0.0863758808393227	6.34988554897563	3.51711980953103	0.000471209768095882	0.0133971404654712	-0.29579593895025
SP110	0.0863652064650609	9.29703025432745	2.74949283766539	0.00615923124970939	0.0834662178698936	-2.55566467686686
MBOAT2	0.0863571292161183	6.16476313836205	2.61380162702904	0.00919207456139783	0.108361854585584	-2.89927521026537
LRRFIP1	0.0863447173406371	8.2118042089395	3.25408003943665	0.00120537697353636	0.0265320168748041	-1.13023319249088
CASP4	0.0862264037875953	8.31421364949979	2.52035406183121	0.0119972070731425	0.131166448679032	-3.12605167039601
PCBP1	0.0861937236085577	10.1588689437808	2.53389507579488	0.0115485035289146	0.127919072839566	-3.09368994659577
SRPK2	0.0858896143930608	6.44730781410826	2.37458730529188	0.0179005759132051	0.16813496404306	-3.46368062081363
NAIP	0.0858643205862206	6.6192594048273	1.76413974154581	0.0782471688409777	0.424156333107167	-4.66272542628273
PPP3CA	0.0858614545833412	8.27683502637999	1.67887934204647	0.093726808840763	0.472298428563358	-4.80240354666171
H3F3A	0.0858370561676001	11.7107626978242	3.82745705642732	0.000143887484096524	0.00585647303691113	0.768140196630003
SLC3A2	0.0858215081171902	7.03705199433342	2.27962770620903	0.0230005782455845	0.199110057249077	-3.67303264218106
TAF6	0.0857854359597949	7.50885029959696	1.9699908296954	0.0493259132473081	0.318763561932465	-4.29733147521378
STX5	0.085769610430841	6.3528704109782	2.38875595750751	0.0172317433280271	0.164517055642069	-3.43172625724227
ARHGEF11	0.0856928418345815	5.11712864583434	3.04479039269348	0.00243655355590362	0.0432000078126168	-1.74958256399299
DPYSL2	0.0855743987649982	7.65231692578111	1.58317363131731	0.113939775263178	0.525945639893699	-4.95103537542223
RAB22A	0.0855724479357525	6.12970967556623	1.84104180051284	0.0661379605463032	0.381691712605531	-4.530875659776
BCKDHA	0.0855145071238939	7.72102479639949	2.74471311840019	0.00624843399770565	0.0841833151839553	-2.56805586591168
STARD8	0.0852998309699666	5.91129481081834	2.29335473089072	0.0221927952230539	0.194638782162609	-3.64328735086688
BCR	0.0852669296718194	6.61596578654009	2.61495609390819	0.00916144015387099	0.108334806367429	-2.89642321629804
GALC	0.0852220056352069	5.86507480732973	1.89847192477371	0.0581416782841422	0.3518223620741	-4.42878799237478
YKT6	0.0850317370059681	5.2255065473887	2.64324095555453	0.0084388739034288	0.103043091873446	-2.82616481308776
HSPA1L	0.0849885285571448	7.0532417769224	2.55392098164213	0.0109122712148758	0.123014913598211	-3.04551958251026
CTBP1	0.084948092983594	7.79504286638082	2.64753868418932	0.00833367404318265	0.102004409044333	-2.8154249642031
CREB3	0.0849092178895878	6.70719386521303	2.10798843243525	0.0354704635518736	0.26020923063319	-4.03015046275522
UBC	0.0848727595587349	13.0569359242595	3.85367357669753	0.000129665152677276	0.00559150844258887	0.861927598496737
MATK	0.0848372389703886	6.78723303523858	2.07036071702327	0.0388709033081498	0.276627287346342	-4.10476790970924
ME2	0.0848320814324186	7.22347695381845	2.17088864946754	0.0303539517660042	0.236312644621241	-3.9024653247386
YPEL1	0.0848030347337172	5.64211555931108	2.2062755374751	0.0277650986273328	0.223974370011864	-3.82900968146986
FAR2	0.0848014182099694	5.10584743847987	2.42269400087891	0.0157183257413993	0.156508651158997	-3.3544295453038
MLEC	0.0847973248536595	7.06765007670458	2.26844004755104	0.0236777496177621	0.202702505952797	-3.69714576832085
SPIN1	0.084793381259118	5.37842027988903	1.43178462537419	0.152756750371913	0.607270769075927	-5.16848820342739
ABHD3	0.0847779363156222	6.98001745837757	1.29203937870761	0.196870140870093	0.669508541217555	-5.3499726705062
TMCO6	0.0847697324922967	5.6282927435952	2.39428106652457	0.0169769470080338	0.16301235309736	-3.41921511088241
CLEC4A	0.0847452700714282	8.07828820388045	1.89727087274442	0.0583002638358109	0.352414309794376	-4.43095466517721
CTSO	0.0847290720994227	6.79968517473513	2.07415204635402	0.0385161446144614	0.274946016940156	-4.09730945187249
POLR2E	0.0847222012876543	8.18215861185826	2.33252325134848	0.0200223756291171	0.181169701480311	-3.55744989927649
ARHGDIB	0.0846557413888487	11.3929200262392	3.96732552149493	8.20092479001211e-05	0.00426595190870585	1.27550596999258
COQ6	0.0846247834841094	5.45434843321159	2.62082530447335	0.00900710610712552	0.107734340833276	-2.88190493351915
RPA2	0.0846147412577132	8.09920703352354	2.15101925402221	0.0318967703423179	0.243743436080953	-3.94319826361804
FHOD1	0.0845842114367965	6.87067209995671	2.33552522680374	0.019863965787866	0.180298906994715	-3.55081230775246
LSR	0.0845522481081433	5.37919317842348	1.83352954138636	0.0672481575025752	0.386078570365378	-4.54400044193662
EFNA4	0.0845265391352124	4.96203827892455	2.29199635885451	0.0222716120857105	0.194981660523956	-3.64623863596914
RBBP8	0.0845234951193925	4.89999116678379	1.6460068990776	0.100316780145353	0.491276716450946	-4.85442839931071
DNAJB6	0.0845177650331639	7.10572676354147	1.85009552276357	0.0648201242363607	0.377845950322505	-4.51498734122851
NR1H3	0.0842658859951628	4.89818858810183	2.55857984159098	0.010768811976928	0.121752650031545	-3.03426006911327
LRRC47	0.0841944048698258	7.67296426664839	2.04685868945355	0.0411326774650049	0.287779890587489	-4.15070231507944
MTF1	0.0841114617466348	7.26893088934088	3.04074102182054	0.00246901922559904	0.0434820676291315	-1.76117407942605
DVL2	0.0841080332416286	5.58238019927137	2.71005757975041	0.00693086326016214	0.0902574239686919	-2.65727128764509
HLA-A	0.0840989241741052	13.7583426564051	3.99219456560616	7.40754748117587e-05	0.00409178813245905	1.36751715872188
TSSC4	0.0840505267384959	6.72800915683848	2.10307199312856	0.0358997872017338	0.262570953051773	-4.03997508152702
APBB3	0.0840374743953944	6.59000529436703	3.02549554796049	0.00259484091334356	0.0445268559094457	-1.80468122564748
ICAM4	0.0839574152554672	5.15194618941483	1.72137415167617	0.0857286997778657	0.447347241306002	-4.73364160233365
APH1B	0.0838648664511128	6.57964151648374	3.46522408554663	0.000569881441542408	0.0153378763849001	-0.465339865859741
SERPING1	0.0838414210593941	5.85644572187989	1.16884952631521	0.242955692752994	0.723308890178867	-5.49460430528412
WDR47	0.0837833639456393	5.55097527429828	1.58422811685259	0.113699669251875	0.525464606901093	-4.94944481620743
BBS4	0.083757338795901	4.85168058614863	2.42623011208086	0.0155675908108524	0.155944778416138	-3.34631436803883
HSD17B11	0.0837424288505293	9.58125613681673	1.84629551949939	0.0653705734811879	0.380099575128711	-4.52166531541402
PRKD2	0.0836871635248215	7.70623180974326	3.32085279805939	0.000955167477122113	0.022383722696195	-0.924300967983137
PELI1	0.083535144124939	8.59685947709393	1.77252205340827	0.0768451029173024	0.419681353032349	-4.64862376780489
RNF4	0.0834781222538172	8.78041323169471	1.9294643506706	0.0541721304668383	0.337113972411446	-4.37241047014145
CBX7	0.0834345801118506	8.40856621796176	2.85007610108016	0.00452990637927773	0.0665150810121793	-2.29004940682485
FXYD6	0.0833420138602969	6.54897202324998	2.15698532990351	0.0314265869805141	0.241582775993349	-3.93100627875029
PCIF1	0.0833250448685705	5.52922355289367	2.80966154922655	0.0051306159193151	0.0722271173107465	-2.39788809949157
CR1	0.0833055697634917	6.01675997808335	2.49812152802646	0.01276758800744	0.136621694229779	-3.17881788005972
MGST2	0.0832760119447062	6.93037084815272	2.54842181213118	0.0110837954475186	0.124344320300983	-3.05878417335453
REV3L	0.083246373373389	5.84626006336154	1.59511627819952	0.111243736949209	0.520559089678805	-4.93296004007981
NPTN	0.0830900206084646	8.65123791747716	1.33508885126337	0.182383324156259	0.652702152914292	-5.29603660608897
DOCK2	0.0830800665722906	6.36450555282051	3.13784630001428	0.00179037468242197	0.0349635459866916	-1.47910239815099
GOLGA1	0.0830543813249873	5.95168642912281	2.54231424222788	0.0112771073199744	0.125662290981463	-3.07348357205085
KLHL26	0.0830385092074195	5.02599441182534	2.02354435232471	0.0434858740237094	0.296030597813984	-4.19575964333527
PIP5K1C	0.0829376471733703	7.10371007983305	1.92213169657081	0.0550902221196279	0.341006711092681	-4.38583044423571
DUSP1	0.0829301049424167	7.84086754871962	2.60619659751982	0.00939617923152534	0.109985549026936	-2.91803197651738
GPR27	0.0828754514408772	6.0746808889178	1.97370082381024	0.0489010842137381	0.318129122639156	-4.29038150197212
CTDP1	0.082864106972921	6.99523828336563	2.97435395929206	0.0030610683611067	0.0501378993422598	-1.9490829432702
TP53I11	0.082817915121157	5.51856589840556	2.8233979931726	0.00491879037293014	0.0700957841842625	-2.36140270951838
ASAH1	0.0827735090585326	7.89023913895143	2.48085821812178	0.0133957344250585	0.139685733138378	-3.21947511153068
ARID4A	0.0827157491120598	5.26495959641538	1.447121418236	0.148415836968448	0.598785495752062	-5.14744480427694
RNF141	0.0826108319837902	5.72683160464166	2.04405128215889	0.0414101851824696	0.288387320813916	-4.15615483339101
PTPRN2	0.0825822904837779	5.05187172687584	2.11281722388272	0.0350530768031936	0.258496942731752	-4.02047902523264
EDC3	0.0825650287646171	5.67668675937902	2.22701791875597	0.0263381656277286	0.216682781050817	-3.78541063172066
PCOLCE	0.0825338414143371	4.05059744372755	1.97654164865351	0.048577868766397	0.317109329032192	-4.28505103951201
LASP1	0.0825336797690071	10.5771214581763	2.77011489930679	0.00578740388474474	0.0791673172913196	-2.50196266204532
ARAP3	0.0824616173342125	6.91176767786751	3.02907922483572	0.0025647471759523	0.0441500504653548	-1.79447322418935
THOC2	0.082451084559187	6.10069422842334	2.35790042249954	0.0187174354150656	0.173013724540733	-3.50107553560178
NCSTN	0.0824482742637702	6.34118939268434	2.61425012687772	0.00918016250149564	0.108361854585584	-2.89816738249926
SMARCD1	0.0824000245496901	6.09674820858808	2.88589440698396	0.00405169862897682	0.0612773195516703	-2.19322585307558
FBP1	0.0823849741692282	7.67198939169301	2.42110156184404	0.0157866265039979	0.157053917192432	-3.35808032128139
GFOD1	0.08234195711964	5.62457078164742	2.8135510642364	0.0050698132221731	0.0715448094613235	-2.38757469106032
EXTL3	0.0822026551875492	5.87454842467823	2.74267121039131	0.00628689585946051	0.0843098173060601	-2.57334302063956
SUV39H1	0.0821734503486642	5.95838278936279	2.35788319824809	0.0187182951981569	0.173013724540733	-3.5011140012818
ASAP1	0.0821457071189853	7.9756818286092	2.09944400835391	0.0362194397266937	0.264076367586202	-4.04721048359054
SETD2	0.0821214095607727	6.06811906815311	2.33377305630101	0.0199562914267116	0.18099529362772	-3.55468750396922
FAM127B	0.0820685793387677	6.22990971468435	2.26563309947107	0.0238503472290306	0.203358325786535	-3.70317740998797
ATP6V1C1	0.0819824394828075	5.56039068687405	1.93865902286386	0.0530390272667818	0.33312013902003	-4.3555114731746
ACBD3	0.0819471026378604	6.17618814311072	1.81260637823024	0.070421572593239	0.397707031198429	-4.58027619332277
RPRD2	0.0819205896000188	5.9418583290841	2.09854955344687	0.0362986206315558	0.264487436762592	-4.04899243397702
CTSZ	0.0818950640760585	6.73706018624088	2.16395872275576	0.0308845849533645	0.238777344844854	-3.91671371684356
TRIM33	0.0817167942169199	6.58383648110865	2.1288410130884	0.033698016251292	0.251100619969215	-3.98822952289161
DHX16	0.0816518609209549	7.250743928808	2.49736675143534	0.0127944953029398	0.136621694229779	-3.18060123250366
ELMO2	0.0816207394992938	6.11706028144867	2.59854595129649	0.00960558882527417	0.112210302490615	-2.9368474674208
VPS39	0.0816183965126855	7.31715965225681	2.63884519148389	0.00854770383110147	0.10386827696174	-2.83713205811444
ZBTB22	0.0815946199369089	6.26741378915577	2.48814500647455	0.0131273302433996	0.138424899067805	-3.20234743237118
CBLL1	0.0815058701567049	5.18649176245056	1.37567067179514	0.169467083200945	0.63409186456437	-5.24358441769067
ARHGAP4	0.081470994765489	9.05651142441357	2.38371401856385	0.0174671863899261	0.165449856699442	-3.44311860721807
C9orf16	0.0814100106835562	7.05021294700594	2.93949414389172	0.00342148698234531	0.0545181991692385	-2.04614631577889
KDELR1	0.0813614571040722	7.26955253656334	2.25776229819536	0.0243401662995217	0.20594159669909	-3.72005130385091
DGKD	0.0813466581066997	8.19220959844058	2.62400197484542	0.00892454840959316	0.107057664479091	-2.87403377530266
KLRC3	0.0813273726103496	4.85492516847278	0.986461245051896	0.324327800547585	0.795921440308571	-5.68226845333186
KAT5	0.0813110210967398	7.22089336749972	2.94953434507778	0.00331389941918459	0.0532865399382767	-2.01830407372941
SNX11	0.0812916919647666	8.09430295245303	3.04444457180174	0.00243931078597103	0.0432000078126168	-1.75057307482559
MXD1	0.0812876366246549	8.54893928157486	1.54620199513851	0.122614018951312	0.545078914046243	-5.00613896493439
SHOC2	0.0812717519720598	7.75985966796626	1.28730806776995	0.198512434742169	0.671868608350399	-5.35579332077236
RBPJ	0.0812698406083605	8.1223429032186	2.50680886424357	0.0124614859749049	0.13497034295882	-3.15825391925831
RELB	0.081260780178984	6.81559252454314	1.94207130722195	0.052623597906579	0.33157726003059	-4.34921983668374
BID	0.0812008914935252	8.14597200483882	2.25313249907931	0.024632354554777	0.206904643617244	-3.72995002481035
PDK4	0.0811924345626274	4.34579324191461	1.45817012234064	0.145347616959655	0.592213683432383	-5.13214716235961
TGFBI	0.0811762467093651	9.48179304734526	2.22913187252921	0.0261963720230958	0.215822383144823	-3.78094475278113
GSTP1	0.0811512188237149	9.45081797026478	2.83547891436222	0.00473908344964506	0.0688027134116179	-2.32917176316801
ABCA7	0.0811355826961506	7.429050250666	2.00830455811486	0.0450849239744574	0.302653424828534	-4.22493730356384
PAK2	0.081081720861274	6.54027474954037	2.37270928353048	0.0179909181073574	0.168437974209319	-3.46790212318573
FXR2	0.0810741604995915	6.24232847628421	2.51880414563088	0.0120495418820324	0.131614581762313	-3.12974501837779
NCR1	0.0810254784681108	5.40239594531586	2.42283821401008	0.015712153234154	0.156508651158997	-3.35409881078762
APBB1IP	0.0810207972342791	8.35595578359212	1.78598082500791	0.0746369279099323	0.412174671889249	-4.62584371572435
DHX8	0.080969669764877	6.25142330545327	2.15115322300508	0.0318861463162921	0.243743436080953	-3.94292485541277
PLXNB2	0.0809513569043387	5.92798395672752	2.70635775423189	0.00700754902002123	0.0907334311549497	-2.66673075433423
C14orf93	0.0808737117546423	5.48549248753689	2.06854765182411	0.0390415351093391	0.277421725242327	-4.10832989817444
KCTD2	0.0808351822721818	6.99963303888668	3.8733147140271	0.000119891731310212	0.00530818352365824	0.932589166133309
GABPB1	0.0808305901036173	5.22954448527924	1.97184314683639	0.0491134190917184	0.318613084536562	-4.29386312015689
KIF3B	0.0807931909339317	6.51532881352398	2.67653496711152	0.00765412019538619	0.0959868046124106	-2.74252021548843
UBAP1	0.0807717518089426	7.57302957401398	2.82810975739448	0.00484797907098752	0.0695996995339792	-2.34884798688559
SMARCC1	0.0807316295195646	6.44711226399275	2.48015701542651	0.0134218175200126	0.139685733138378	-3.22112070648571
ZNF592	0.0807265905339323	7.18162596506105	3.28240760717897	0.00109260874270254	0.0246580961388122	-1.04335971476913
FAM65A	0.0806972088667246	6.35019500356516	3.42726677528208	0.000653922899555681	0.0167081621912905	-0.587820064578068
ARHGAP19	0.0806716453174623	5.69597783905727	2.43468244753444	0.0152124467370709	0.153313972328429	-3.32686980627792
TRIM8	0.0806524252084619	6.68110538391687	3.15135300545004	0.00171097350992865	0.0339850902657061	-1.43919049596832
ARPC3	0.0806456203572807	10.9107799992675	2.13740151854939	0.0329926789802725	0.248839451346659	-3.97090243593744
USP21	0.0806153963480796	6.46183511455236	1.92071817555757	0.0552686902321041	0.341731047080068	-4.38841162744714
PSMA2	0.080602322779896	6.09989068260555	2.03816010646214	0.0419976896465195	0.290156759916394	-4.16757265828806
MIF	0.0805639361592636	9.67722260756869	1.88302020651584	0.0602095561609457	0.359275129355437	-4.45655928879045
JOSD1	0.0805586649760635	7.60919734097653	1.95170126237017	0.0514658804180251	0.326709168797457	-4.33140509196409
UVRAG	0.0805564812761208	6.1074347220495	1.90253119614332	0.0576083542803567	0.350233617029904	-4.42145513746862
TCF7L2	0.0805066016306766	5.5954121413024	2.06824664150415	0.0390699255456207	0.277421725242327	-4.10892097245719
HDAC5	0.0803688471363824	7.12737672353441	3.63135731225826	0.00030749174929628	0.0100714779108767	0.0858929014254901
RAB36	0.0803469396712195	5.64094657241767	2.44370854422444	0.0148411106306051	0.150486786114527	-3.30603226502748
MEGF9	0.0803172206433747	8.18474144265961	1.62566191518436	0.104577538817829	0.501487991023901	-4.88611669308425
ABCA1	0.0802498726153074	4.91171009015781	2.5940271763373	0.00973122513379479	0.113122760435657	-2.94793529761638
PPP1R12A	0.0802085750500927	6.97285067490771	1.30451353654808	0.192588072711399	0.663955029203209	-5.33452472325741
TGFA	0.0802007257327597	4.58482487355908	2.78251270385831	0.00557375274583892	0.0771545726154314	-2.4694897362218
BPI	0.0801888683197038	4.97978392331112	1.55051423785859	0.121576390351374	0.543044331180567	-4.99977835244086
ID2	0.080130781649002	8.10903433856401	1.79884929064515	0.0725744743445857	0.405522110981308	-4.60390355154277
CTNS	0.0799638844006774	5.1811486366102	3.02623941859472	0.00258856780426865	0.044485017080765	-1.80256329211712
PRCC	0.0798303058800824	6.18750009767372	1.66349792105678	0.0967656657247404	0.481132328507067	-4.82687337634881
NDE1	0.0797423236024084	7.01019995667649	2.70631808452534	0.00700837537196853	0.0907334311549497	-2.66683211103507
SRM	0.0797153339437928	6.8120248252332	2.25397961883824	0.0245786658995721	0.206792546932113	-3.72814033482399
NCAPD2	0.0796919985246989	5.6750427780305	1.91073189926707	0.0565433480502742	0.345575783658157	-4.40659386292282
LMAN2L	0.0796652029321958	6.16096991847881	1.98834066180033	0.0472546189611923	0.311943315657848	-4.26283075608501
RNF111	0.0796491975934419	7.08752159004074	1.21758975811889	0.223886650496811	0.702007177536527	-5.43910226599658
NOL12	0.0796027566579598	6.45280132178926	2.63182527276799	0.00872411294675113	0.105416364773243	-2.85460956441958
POLDIP2	0.0795618050506564	7.35092461638085	2.70593203376778	0.00701642170329028	0.0907363341785589	-2.66781840105443
UBAP2L	0.0795347440601111	6.15702609478659	3.04538921744627	0.00243178588856597	0.0431986467187829	-1.74786713459721
B9D2	0.0795042401152246	6.4447166713553	2.21559326465065	0.0271160377521093	0.220734061701381	-3.80947402874991
ZFP36L2	0.0794681297895981	8.03826737501304	2.30524070416048	0.0215134477554759	0.191084222024135	-3.6173899827005
DECR1	0.0794252773421906	9.32593025567472	2.75298889797409	0.00609471494020991	0.0826885301829649	-2.54658803504087
IPO4	0.0793884764547403	6.03523605757997	2.19773140601417	0.0283720341480246	0.226818998042067	-3.84685232926725
GCHFR	0.0793380308802876	6.28091936962846	2.39557455955871	0.0169177772591844	0.162859930461859	-3.41628201613274
MPZ	0.0793327908511579	4.76728920198393	2.1413513583828	0.0326715302991814	0.247382344301895	-3.96288462021336
MYO15B	0.0793179882231012	6.25445030624344	2.22159891052549	0.026704686781313	0.218150962438895	-3.79683967300298
FEZ2	0.0792955563150946	5.97821792571143	2.49465934728899	0.0128914268972793	0.136947303854848	-3.18699383352492
CAMK1D	0.0792883491128453	7.2059880592175	1.71509245232666	0.0868749342300554	0.450581847138436	-4.74391327739287
SNX1	0.0792795803816118	6.66773431607966	2.81888831231958	0.00498744182278026	0.0708738646966269	-2.37339993285209
CCDC69	0.0792676243769304	7.7803029174779	2.37100571255288	0.0180732144688084	0.168799748661979	-3.47172865751618
CNPY3	0.0792601584409471	7.63020354521854	2.52198824944592	0.0119422456454599	0.13081213360466	-3.12215510562736
PIAS3	0.0792423656235046	5.22172607615562	1.58952502884874	0.112499602776186	0.522579576769275	-4.94143921538061
ITCH	0.0791321870898001	5.31534068945366	2.82675909559953	0.00486818250603947	0.0698033585538416	-2.35244896843174
SDC4	0.0791248705074024	4.90083359812596	2.31330307436741	0.0210630379598757	0.188091793945003	-3.59974882774305
MPG	0.0790631472217145	7.35049995427694	2.40883112344879	0.0163217500860871	0.159817869045049	-3.38613235001862
BIK	0.0790542523778104	5.20226538646536	1.94310336247809	0.0524984885417615	0.331090661113698	-4.34731476387743
UBE4B	0.0790148829812285	5.9241397657242	2.76847398674873	0.005816229746306	0.0794679211509418	-2.50625005662286
CASC3	0.0789650003095925	8.61934385794798	2.47227011437197	0.0137183060818075	0.142082455847292	-3.23959850179583
DHX58	0.07896477793477	5.93758588541354	2.03377421454363	0.042439657172085	0.292235314288838	-4.17605198294526
GNAI3	0.0788361834520348	7.30711796305819	1.51305357256171	0.130823516190492	0.560603172445405	-5.05444692733819
DLGAP4	0.0787598451094054	6.02609533491995	2.86417817149833	0.00433582424791086	0.0644814888150846	-2.25206889492693
PPP4R2	0.0787595589989056	4.74463965490381	1.33258384196261	0.183203962014752	0.654098479338603	-5.29922322078317
UBE2D1	0.078735713697708	5.16768160569532	1.66227097933539	0.0970114326491505	0.481734853908453	-4.82881568003286
ATG9A	0.0787208672967523	7.54554035959719	2.55953873242414	0.01073949453208	0.121658336496219	-3.0319401400218
NKIRAS2	0.0787111629960773	6.49789309184155	2.48784099620274	0.0131384322304873	0.138424899067805	-3.20306299350845
IL1RAP	0.0786620978142691	5.18584628596287	2.07086400542576	0.0388236504500297	0.276627287346342	-4.10377859336301
ZC3H4	0.0786509375694147	5.67919090096904	2.93113813205828	0.00351344772496154	0.0554503314415698	-2.06924805866732
MEF2B	0.0786085181125973	4.1866224908017	2.18235454114493	0.0294932368978224	0.231946284209665	-3.878792372999
ARHGEF9	0.0785709156522616	4.70707270340868	2.23379238390124	0.0258861028467856	0.213873784204211	-3.77108439282376
CTSG	0.0785456745197006	5.08912786825581	1.14996614731363	0.250642863402359	0.731435777476067	-5.51550115623984
NEDD9	0.0785274716759234	6.50251428426191	2.61708867544476	0.00910509113868412	0.108216247140098	-2.89115165941633
LDB1	0.0784888680408233	6.70432892514725	2.35657151490147	0.0187838723554417	0.173205818221879	-3.50404248049973
MGAT4B	0.0784771121200381	7.18039510865228	1.97909507210376	0.048288889239019	0.315934075111461	-4.28025340191088
NPY5R	0.0784596812253238	3.42006506363323	2.58874225095761	0.00988002439937433	0.114493789243499	-2.96087916665895
BEGAIN	0.0784501668730133	5.08775287446856	1.81300922389132	0.0703593299869146	0.397549063735124	-4.57958163861488
WDTC1	0.0783864648894212	7.16861238318561	3.20620838530538	0.00142074015164131	0.0296947491153859	-1.27539698357283
ACTR1B	0.078256133556617	7.82226975025574	2.77075119274286	0.0057762609323765	0.0791081780585211	-2.50029948302544
IRAK3	0.0782529776024257	5.61452894388289	1.72577954749285	0.0849321725250893	0.44519349357932	-4.7264158523316
MIA3	0.0782399372683091	5.6115010882932	2.31402628808865	0.0210230406764413	0.187927381109081	-3.59816342289634
R3HDM2	0.078201091668582	8.02898355755066	2.6896960519451	0.00736244625980499	0.0933381165177464	-2.70917438956527
INPP1	0.0781899502841386	6.17397804282582	2.1430291186609	0.0325359314266497	0.246740907962423	-3.95947451521854
NUDT18	0.0779543401810008	5.98410033868805	2.08903411063879	0.0371501647364304	0.268643142659896	-4.06790302998952
TSC22D3	0.077911532012398	7.92831883152206	2.13676695318732	0.0330445252273318	0.249068546222904	-3.97218918888462
YPEL5	0.0778871307568902	9.1298546637949	1.49474360776322	0.135537975260412	0.572346594552317	-5.08068540031916
MBP	0.0778227691740039	6.66236925307331	2.89909037714943	0.00388743350985581	0.0594910669054452	-2.15725909010987
NDUFA9	0.0778129164883197	7.90311949348209	2.18297229089983	0.0294474676695388	0.231946284209665	-3.87751346265498
GYS1	0.0778009473092487	7.08922083518434	2.27203588683377	0.0234582318241351	0.201567029007383	-3.68940823111941
TPX2	0.0777883631752454	4.41655237883097	1.9548539714266	0.0510915356336044	0.325751519122928	-4.3255539207655
TPM4	0.0777754646122526	6.0028008643846	2.42791548015522	0.0154961979199006	0.155363782083705	-3.3424424671637
UNC93B1	0.0777638971165597	5.83208974420016	2.22366007061659	0.0265647605181705	0.21746734086858	-3.7924957740234
ASB6	0.0777462960861337	5.89526320320931	1.95321462815698	0.0512859008654363	0.32616033445124	-4.32859757049641
ERI3	0.0775722820914986	5.33044017019307	1.62389778839058	0.104953680229581	0.50208078166407	-4.8888460183873
CTSS	0.0775422935899748	10.3409174782576	1.95513744968322	0.0510579884354018	0.325751519122928	-4.32502735192125
EVI2B	0.0775307544854051	11.0305043578928	2.00661763122431	0.0452649441802607	0.303534096400377	-4.22815368561987
KIF3C	0.0775015176183231	5.86209569084215	2.34075422251253	0.0195906580396552	0.177957426202037	-3.53923062911053
SAFB2	0.0774919750718004	7.20483690598014	2.63235838054531	0.00871060248407644	0.105416364773243	-2.85328387710226
XAB2	0.0774399839537292	4.48764187017129	1.59490073907133	0.111291943310641	0.520559089678805	-4.93328745353797
GLG1	0.0774107166841773	8.35340228888697	2.16243685097901	0.031002180022053	0.238986153100389	-3.91983679060563
RBM22	0.0773757559466173	7.79747592495712	2.10563483141912	0.035675438491208	0.261424565065075	-4.03485652656637
IGF1R	0.077252803640345	5.52292695208009	2.21085811164978	0.0274442227668749	0.222158397833739	-3.81941190901921
SERTAD3	0.0772336176149935	6.74860553665546	2.45932028349679	0.0142177145293914	0.14556530321354	-3.26981315023452
CALCOCO2	0.0772330568375388	6.62482476713149	3.25839078376715	0.00118754802443609	0.0263225324896065	-1.11705993111635
HTRA2	0.0772058407347851	6.8101983132224	2.34146246094293	0.0195538944236328	0.17776267657848	-3.53766000322745
IL18	0.0771838178601367	3.80755532595739	1.78874950134276	0.0741891799602927	0.411427511186833	-4.62113638807468
MINK1	0.0771553910666416	6.79878843556367	2.30985866452031	0.0212544443920071	0.189363713477175	-3.60729287963523
PYHIN1	0.0771196108669834	6.23877908210824	1.67187500456563	0.0951009793129761	0.475915168261658	-4.81357417334376
KIR2DS4	0.0770972869522026	4.62709607868791	1.77555279229991	0.0763432485381103	0.417730287982731	-4.64350885714107
SON	0.0770842554149933	8.23948242722646	2.11107822036893	0.0352029042970318	0.259107671221808	-4.02396452986851
MKLN1	0.077058650078742	5.49685177306802	2.08047960177937	0.0379302135708285	0.271934782089994	-4.08483171463933
VARS	0.0770572028403427	5.60376668774881	2.68782718660778	0.00740324534860106	0.0936506499932087	-2.71391917709376
C1QA	0.0770193427001429	5.02792599195187	1.41466967006154	0.157714573100669	0.615055773269167	-5.19170866706498
IFNAR1	0.0768520657013267	6.3045454022774	2.13065410996109	0.0335475574672754	0.251087588906174	-3.98456539029909
ZAP70	0.0767940995848875	8.15087313218091	1.79519998930785	0.0731545467353771	0.40836994327737	-4.61014126088121
TAPBPL	0.0767328199658737	7.30525775203458	2.61074022409149	0.00927375488006454	0.108992458570161	-2.90683215128094
FAS	0.076713630332244	6.26503511596904	1.21208702205002	0.225984171442006	0.704492445237107	-5.44548133104666
TGOLN2	0.0766723929131778	8.25747607439052	2.83043604205241	0.00481336034038356	0.0693226700248433	-2.3426419947911
LY6G5C	0.0766538549381348	5.6610228391639	1.90230791110004	0.0576375840439731	0.350233617029904	-4.42185889153365
VRK2	0.076618064019792	6.4207340114842	1.59114374723122	0.112134870742402	0.522418332501502	-4.93898744937277
KIF13B	0.0765041834137579	5.7095841356102	1.6888675604373	0.0917949051400779	0.464987292412622	-4.78639423698354
MLXIP	0.0764960942312136	5.28285507450674	2.60648238767552	0.00938843645548578	0.109985549026936	-2.91732807795886
CHMP2B	0.0764843909213226	6.27175405404577	1.44317292661715	0.149524280528233	0.600354657714578	-5.15288374193357
EIF4G1	0.0764837359004158	6.89415730329201	2.21314925883271	0.0272850008776054	0.221624575768278	-3.81460598196643
BAD	0.076450828101966	6.18335710833662	2.51508325002332	0.0121760115523603	0.132248814613652	-3.13860260712345
AHCTF1	0.0764137665733227	5.53031045437801	1.9515419419215	0.0514848586691165	0.326709168797457	-4.33170053055389
PMF1	0.0763873853859325	6.87214415157325	2.53701275110573	0.0114473334016471	0.127192593351634	-3.0862150180271
SLBP	0.0763574835529779	7.80932525421369	1.57709389234649	0.11533194603341	0.529366234783904	-4.96018543320115
VIPR1	0.0762960780042663	6.82628167369949	1.85731330109773	0.063785151311878	0.373502148015035	-4.50226577351373
IVNS1ABP	0.076257139065941	6.69004478181748	1.88907709327322	0.0593918009857203	0.356343526195752	-4.4456999677376
AOC3	0.0762542822956274	4.12263977092588	1.60363731905535	0.109351170642385	0.515635591341549	-4.91998108586358
DEDD	0.0761809278864174	6.83747730553796	2.53363967443826	0.0115568265806781	0.127919072839566	-3.09430189831027
PSMD13	0.0760956092569911	7.59805711517934	2.8186091732177	0.0049917196083745	0.0708738646966269	-2.37414192195494
DSN1	0.0760592056808358	4.50864037576656	2.25413442597492	0.024568865544983	0.206792546932113	-3.72780955037084
TINF2	0.0759933901127869	8.25256712246746	2.3553282541596	0.0188462146549635	0.173263033045856	-3.50681672487089
PC	0.0759738527925915	4.06440815307764	2.47906412127273	0.0134625603521737	0.139808146898133	-3.22368462319664
H1F0	0.0759362113249136	6.1467210869531	1.42593148492173	0.154438720826925	0.610804351037278	-5.17646054995053
TNPO3	0.0759267178827105	6.9965590156572	2.73946024154209	0.00634781075410047	0.0848256983809975	-2.58164950773759
GPR132	0.0759254102933919	5.1895932089434	2.26967064646544	0.0236024240564632	0.202506005218175	-3.69449911550067
REEP5	0.0758416372998791	8.00339536355944	1.52099551796053	0.12881870236031	0.556120933152065	-5.04296749466874
KLF4	0.0758376108554861	6.43254307963323	1.61321225486308	0.10725508121556	0.509066670253886	-4.90531515118777
DCXR	0.0758279411073595	7.95425340848992	1.82342409431777	0.0687658011692343	0.392174677268003	-4.56157221343574
CUL4B	0.075817342632023	5.89040199845757	1.98107289596055	0.0480660485585925	0.314831261027483	-4.27653306490139
MAN1A1	0.0757995458929361	5.12657297755483	1.38616851673459	0.166240598712069	0.628713082448196	-5.22976199531419
IK	0.0757867165550037	6.96443449352459	2.36580221128693	0.0183266364128166	0.170207351792372	-3.48340001071883
SYNGR2	0.0757365417123514	6.68356060822394	3.02388566090915	0.00260846494019063	0.0446286036964769	-1.80926314020449
DDAH2	0.0757150523607582	6.47600784363459	2.70319941161552	0.00707361509200206	0.0909688858838402	-2.67479584188497
INPP5E	0.0756662147567377	6.13712106432304	1.73156508232263	0.08389523353893	0.441517543779985	-4.7168986453136
IQGAP2	0.0756479423382261	5.80628302820462	1.75320230810014	0.0801079391096116	0.429811329172754	-4.68102622323499
ASGR2	0.0755468142532854	7.50041158092601	1.62582135906178	0.104543595663494	0.501487991023901	-4.88586986881223
ZNF227	0.0755266826326446	4.28824818442092	1.22227194093646	0.222112927462509	0.699769528615851	-5.43365180144525
SMARCC2	0.0755121529875584	6.81105859862587	2.67729357995185	0.00763702999765484	0.0958761341696928	-2.74060246808981
HMGB2	0.0754798206745004	6.69845697321762	1.97106029513874	0.0492031321247904	0.318613084536562	-4.29532935602318
CRYL1	0.0754503023310402	6.60166524898687	1.81307206179228	0.0703496251520145	0.397549063735124	-4.57947328471565
FCGR3A	0.075427789237926	11.4213539193317	1.19513178936724	0.232535444102173	0.712953397671097	-5.46495603244238
CES2	0.0754276264166691	6.76470944044307	2.61847886828068	0.00906852542589505	0.108124700310122	-2.88771296710978
VPS4A	0.0754230752971337	7.47172260660942	2.39053389293686	0.017149387346873	0.164000736375702	-3.42770335967741
IMPDH1	0.0752744131381071	8.97870586336844	2.83180402466838	0.00479310750969707	0.0693226700248433	-2.33899021884266
GIT2	0.0752716755301588	5.6500925073879	2.61773527535304	0.00908806748296283	0.108124700310122	-2.88955249261776
DUSP5	0.0752632340888937	5.16296699942813	1.34374175670791	0.179569667433914	0.650330359735684	-5.28498353509877
RLF	0.0751996371096473	5.99745293222336	1.89113332256564	0.0591162940380329	0.355494562385268	-4.44200555287301
KLHL18	0.0751970175055003	5.53884922065465	3.2763788763032	0.00111575538193479	0.0251315775348419	-1.06190893251636
LAIR1	0.0751840485715993	6.75631329446341	2.58013538244451	0.0101267082823882	0.116625670190837	-2.98190403266714
IFIT2	0.0751523914068066	7.98697744994917	1.29030764659484	0.197470084331954	0.670310530253825	-5.35210557984462
CDK5	0.07515226913437	6.28536431159366	1.93084329244985	0.0540009167846995	0.336237592432912	-4.36988114745833
WDR1	0.0751121961479821	8.16028630415912	2.9255399112494	0.00357631356980331	0.0562893316278405	-2.08468973670128
C16orf58	0.075095802910095	4.82378931393437	2.49545945546942	0.0128627135062991	0.136947303854848	-3.18510535943037
ARF5	0.0750799197423273	8.85796915344639	3.16018843113029	0.0016608037474382	0.0332734429538568	-1.41299267618547
APOBEC3C	0.0750612926113314	7.93317307098519	1.630345998334	0.103584020679526	0.499546375950261	-4.87885558889197
5-Mar	0.0749996245758648	5.48475925533395	2.11590490474052	0.0347883959629719	0.25719910335913	-4.01428339496826
MED16	0.074986614038199	6.50280702648596	2.50641826502322	0.0124751077344102	0.134991837424588	-3.15918001182821
TAP1	0.0749608766310743	9.00650907622531	2.13514339725788	0.0331774939367209	0.249746223014901	-3.97547967748168
UBTF	0.0749556194954275	5.77608699736347	2.02956270288396	0.042867758356661	0.294240234874123	-4.18417724393495
KCNAB3	0.0749507034252757	4.54799187108744	1.93439860827876	0.0535615656507528	0.335081372536268	-4.36335159113846
FMR1	0.0749183162063423	6.49327550912984	0.967825629715254	0.333544313943185	0.803210644493309	-5.69966160048179
GMPPA	0.0748904624069606	5.70412753374602	1.69854573929164	0.0899536990228203	0.458842224672883	-4.77079222893094
ANP32A	0.0748793902920957	7.32041749108983	2.13784970667942	0.0329561025000496	0.248793269349854	-3.96999338687226
CAPG	0.0748615962392325	8.31213952565908	2.13232459155707	0.0334094438549531	0.250678880153594	-3.98118675739529
FKBP15	0.0748512629531959	6.08882156166677	3.3505679930195	0.000860131901134331	0.0207002698198304	-0.831365801649796
MECP2	0.0748483594399039	6.89151189548436	2.64885197993335	0.00830176264866032	0.101797512393721	-2.81213969996525
ZNF282	0.0748276107692432	5.57985310986539	1.856597282926	0.063887207424964	0.37377604899738	-4.50352996397569
NT5C2	0.0748144274576159	9.01864850242636	1.88795623311783	0.0595424304260744	0.356762496354578	-4.44771214006841
SEC22B	0.0748118026769165	6.97495353973803	1.90154380053369	0.0577377056652736	0.350474822457966	-4.42324023684003
SP3	0.0747699744411463	6.29435919441625	1.84717434773027	0.0652429285278531	0.379738068702005	-4.52012210297251
DVL3	0.0747618909805405	6.30365751642522	2.31063942073152	0.0212109250036043	0.189121237541745	-3.60558380949307
GLB1L	0.0747435168311785	4.85189972721195	1.8085466864343	0.0710513562171221	0.399706950590987	-4.58726708210926
CD163	0.0747242252395921	6.16913478261941	1.91670658614398	0.0557778180133519	0.343248110851396	-4.39572685399997
TMCC1	0.0746987527722034	6.30016633290672	2.45806579042827	0.0142669380309851	0.145940459576215	-3.27273189941838
LDOC1	0.0746173274896922	5.96769708816948	2.13060584779781	0.0335515549980965	0.251087588906174	-3.98466296424626
RALB	0.0745885505561894	8.58075344891237	2.00348053545928	0.0456013345913449	0.305344240747857	-4.23412795378704
SETD1B	0.0745381618317946	8.35834429558487	2.5681657199155	0.0104789131775102	0.119641134703857	-3.01102995404107
RNF40	0.0745266206803414	6.02402962459231	3.11631613792286	0.00192399123682732	0.0365873743396671	-1.54238153963839
DAPP1	0.0744890093023329	7.5350110453711	2.02709807821753	0.0431199817511296	0.295044177444112	-4.18892454463594
TRMT2A	0.0744833905972895	6.25756480926422	2.02173720053107	0.0436729451479997	0.29695554731348	-4.19923091795688
PPP1R11	0.0744812762603351	6.64198799363824	2.98916900328947	0.00291868637902835	0.0485749813439438	-1.90749669037843
CCDC47	0.0743681402291436	6.05917854322097	1.75662087305498	0.07952250919599	0.428584979219007	-4.67531828069588
C20orf24	0.0743544115590851	10.623221999705	2.28340369447841	0.0227758618539639	0.198183926783533	-3.66486786294965
TPK1	0.0742329446277852	6.44141432681739	1.48546868033424	0.137975766908756	0.576348180101395	-5.093855625804
ACPP	0.0742039936737839	4.94043859270509	2.3590063558458	0.0186623029966565	0.172909516582441	-3.49860515804221
NOTCH1	0.0741566760333665	6.56486822164901	2.91681723199516	0.00367631273617934	0.0574733527488953	-2.10869266206374
PSMC4	0.0741187045075291	7.83405196499998	1.73848988501981	0.0826676403331844	0.43747473898948	-4.70546592577057
PLP2	0.074111021478112	10.3418406341846	1.58965641732612	0.112469963202785	0.522579576769275	-4.94124030211088
ATP13A2	0.0741000244285832	5.45173579235985	2.06261089372896	0.0396047279820403	0.279733111443308	-4.11997188818593
TESK2	0.0740843586612572	6.75391749751567	2.40371626747277	0.0165494908122557	0.161301768022189	-3.39778446607415
HNRNPK	0.0740509683281658	9.84033940249313	1.93304435144649	0.0537285649066775	0.335081372536268	-4.36584016408628
MSRB2	0.0740035130190728	6.74625851544719	2.40345403444468	0.0165612418719334	0.161301768022189	-3.39838120384856
BLOC1S1	0.0739950169624919	8.48319725220452	2.42937118160729	0.0154347664887624	0.155015836597094	-3.33909607624095
MAGED2	0.0739842554606254	6.90545194233579	2.29768265668457	0.0219432955680206	0.193715546871415	-3.63387278891331
NPEPPS	0.0739291886149029	7.20796470792814	2.38548893158442	0.0173839828249674	0.165140244553418	-3.43911084824287
CD300A	0.0739033512903831	7.91262061400863	2.48042280340762	0.0134119255394236	0.139685733138378	-3.22049700404115
TRAF6	0.0738580615998066	6.25707302075068	2.37630327139398	0.0178183780487433	0.167498529469548	-3.45982053450297
SP1	0.0738445126575504	6.5557662584287	1.55523114828249	0.120449286996915	0.540716613453643	-4.99280074325304
ZCCHC24	0.0738240669831232	5.38522465839606	2.2027360503424	0.0280151519205154	0.225521000886869	-3.83640941735137
CILP	0.0738089867604339	5.38305345916496	2.14856316195481	0.0320920835828216	0.24458845368514	-3.94820776857799
ADAP2	0.0737998006438101	7.03600668405328	2.56831713750319	0.010474390357031	0.119641134703857	-3.01066233323429
TM2D3	0.0737276650919529	7.87003650713426	1.31551849055863	0.188867675440983	0.660296876164979	-5.32077377156604
SDF4	0.0737196938811042	8.16811318874459	1.98279782315403	0.0478724095133716	0.314111578304618	-4.27328544285595
PARVB	0.0736900074629174	5.83186530598108	2.372968279188	0.0179784353706176	0.168437974209319	-3.46732013548021
GALK1	0.0736490445957294	5.12027232926411	2.19662079667365	0.0284517622604911	0.22714414468114	-3.84916661218855
WDR5B	0.0736464676616295	4.02307456620503	1.78918859916505	0.0741183720718688	0.411374696666832	-4.62038916806361
CCL3	0.0736432990992535	6.20498732204599	0.958069775145331	0.338436122579809	0.806152396181304	-5.70863519002828
CTNNA1	0.0736380476534801	6.40561604091282	2.94070202692002	0.0034083770917182	0.0543840086161363	-2.0428016297526
PEX19	0.0736321492429726	6.32166101184307	2.02675360028445	0.0431553347075916	0.295044177444112	-4.18958761718579
PTPRCAP	0.0735892270743772	8.57938985691995	1.68396744973624	0.0927386290990953	0.468336133021117	-4.7942599718185
HIST1H2BG	0.0735742045296259	5.26478955259657	1.94031338889265	0.0528372742360819	0.332562333770239	-4.35246248351223
PCNX	0.0735258805653274	5.14696656532829	2.30387552372407	0.0215905411584417	0.191622247465894	-3.62037113525942
BRE	0.0734624237508203	7.50609048766285	2.61823486344757	0.00907493386507385	0.108124700310122	-2.88831665072877
SSNA1	0.0734582947029327	6.73173245799918	2.62736273922641	0.00883794464395311	0.106348711483253	-2.86569634976586
STK25	0.0734313628527428	6.41335283956061	1.66417664052825	0.0966299270523925	0.480663445029053	-4.82579832363272
SCYL2	0.073412581408979	5.88309312027815	1.40663762257504	0.160083004676941	0.619258083260771	-5.20251046481042
G6PC3	0.0734120839688499	6.40048701264534	2.73917255766197	0.00635329428052129	0.0848256983809975	-2.58239325804889
PRPF8	0.0733804485889298	8.18291130638064	2.05683418131325	0.040159360036908	0.282332470562505	-4.13126840827283
RAB38	0.0733776095960375	3.35865228001237	1.60587587471344	0.108858233370082	0.514210402163756	-4.91656003447143
FCHSD2	0.0733754599533105	5.91930364456845	2.10779633547402	0.0354871554191126	0.26020923063319	-4.03053475761174
TLR2	0.0733360665864176	10.3646985865373	1.72678096613151	0.0847519485567683	0.444449639809454	-4.72477077282724
RNASEH2A	0.073297280131122	5.57774529942026	2.2438392747671	0.0252280602057738	0.209181914501055	-3.74975916824786
CIRBP	0.0732753549130392	7.78876980756591	2.31915379694297	0.0207413623782587	0.186325376040551	-3.5869091366222
RASSF4	0.0732570929067577	5.55504568349802	2.20059437693237	0.0281673974132677	0.226432300758077	-3.8408811837005
ACTB	0.0732378096950654	12.6161915702764	2.57700849766725	0.0102176815012028	0.117235514751684	-2.98952547100513
MOSPD3	0.0732134452667523	6.64441568953038	2.28567255360447	0.0226417595362295	0.197561973717898	-3.65995555779788
BET1L	0.0731648449829718	5.40268166901736	1.83229689207046	0.0674317846636902	0.3866577865046	-4.54614896037744
GDPD5	0.0731225809038314	6.62131139694462	2.06150656185517	0.0397102499493673	0.279853523336975	-4.12213385089391
RGS3	0.0731108414982513	5.68992316766655	2.73341299902341	0.00646398007317414	0.0859887257440597	-2.59726748105021
SH3TC1	0.0730939161786877	6.36891478361931	3.04237191006731	0.00245589620654958	0.0434274329206937	-1.75650737774376
PI4KB	0.0730659046474056	7.13668700785935	2.83178832900242	0.00479333944314051	0.0693226700248433	-2.33903212752211
TLR5	0.0729732384544235	7.22279088831651	1.71857098801606	0.0862386755906122	0.448595801278521	-4.73822985378317
SPAG9	0.0729722490899052	5.7126309961689	2.18422908878349	0.0293545402803238	0.23164127023929	-3.87491045070597
DENND1A	0.072914907709106	6.73416163668588	2.20865348589525	0.0275981900018776	0.223093382593575	-3.82403173260448
EZH1	0.0728955438216516	6.52022282314221	2.9492760796795	0.00331662774443412	0.0532865399382767	-2.01902141541498
TOPBP1	0.0728260541280763	6.28087947532299	1.42391304317487	0.155022004199303	0.612067817805282	-5.17920227875784
GP9	0.0728108756732748	7.32834545983007	1.68575482894351	0.0923934926922796	0.467003011671474	-4.7913934628233
SMG7	0.0728079293147736	6.08729958207979	2.77292605727807	0.00573832038201216	0.0789614667038447	-2.49461189814384
MAK	0.0728061090188543	4.49748465252719	1.41875434288788	0.156520370616146	0.61422066953562	-5.18619202802139
CDC42EP4	0.0727419315838596	5.50964203699282	3.00994495628878	0.00272921262375779	0.0462173232636356	-1.84884128847363
TBC1D2	0.0727378296214933	6.15559246512719	1.84557337346087	0.065475615686871	0.380329064580723	-4.52293285290202
AP1G1	0.0727333480870662	6.51966002792711	1.80390959862938	0.0717763684771185	0.402462935169402	-4.59523331299205
ETF1	0.0727232631262744	6.98520079850707	1.80300978464098	0.0719177567334204	0.403017380728346	-4.59677679690546
FADS1	0.0726793323197557	5.44101886922211	2.66312252213344	0.0079620081887833	0.0986744604592802	-2.77633900394699
ANKHD1	0.0726567290263125	6.96190191359941	2.38365262574917	0.0174700705876845	0.165449856699442	-3.44325718011215
MAP2K2	0.0726324874173256	6.61923241338502	2.51619493638517	0.0121381034187628	0.132208450382769	-3.13595757870501
VPS41	0.072584975548823	5.03497688102919	2.11937756333389	0.0344927606349734	0.255665190649004	-4.00730464922897
INPP5A	0.0725488942492376	6.35314655071801	2.38167944581721	0.0175629926387927	0.165904490724752	-3.4477090851637
HIF1AN	0.0725486531934623	6.62846442274884	2.49714542536673	0.0128023949679112	0.136621694229779	-3.18112407200572
CDKN2D	0.072548001852196	6.18797192312438	2.28402400412517	0.0227391295164589	0.198028455248441	-3.66352530634148
RNF13	0.072520024863703	8.8608744582443	1.40045940283831	0.161923064223692	0.622228061114431	-5.21077762055274
MED25	0.0724602038701549	6.26097857865733	2.38687326321575	0.0173193308377786	0.164675604687075	-3.43598299564306
AGTPBP1	0.07242905283801	6.29624204612902	1.53170326093103	0.126153696355715	0.550972469023455	-5.02739600469548
COQ2	0.0724277570167224	4.8924310959153	2.13406024382694	0.0332664589576536	0.250091331113922	-3.97767355536232
COLQ	0.0723815758514901	4.83595937881689	1.63042079655353	0.103568216821136	0.499546375950261	-4.87873947145402
H2AFY	0.072285177443197	8.19583389362732	2.38727451656793	0.0173006308003582	0.164642060147118	-3.43507604450105
RASSF1	0.0722687098617865	8.0575657460056	1.82583149397519	0.0684017191930501	0.390692495889107	-4.55739483084877
C9orf91	0.0722445646252172	5.9063765129405	1.70344838017702	0.0890324434472207	0.456373916935474	-4.76285511526075
STUB1	0.0722355759868503	8.53322780169577	2.39588535758233	0.0169035871349242	0.162858480701928	-3.41557702665392
CNTNAP1	0.0722187552536324	4.76738052065347	2.21718794104775	0.0270062806972832	0.220304399499638	-3.80612250903375
F2RL1	0.0721993802840881	5.2653175488772	1.2415027620617	0.214933687248065	0.692471205072909	-5.41104728192184
OGFR	0.0721664282720793	7.1493817769752	2.54893204665858	0.0110677802910641	0.124284851283972	-3.0575546074062
SERINC3	0.0721643642119414	8.46000317115889	2.54527581441292	0.0111829982819153	0.124920075262648	-3.06636010661312
LMO2	0.0721621835057471	7.02793850677241	2.67023672244808	0.00779734098096754	0.0973618464792502	-2.75842152345585
NOV	0.0721085431842123	5.17352746383386	1.70386154888941	0.0889551543582914	0.456373916935474	-4.76218518311319
ARHGDIA	0.0721063613572328	6.60370616801302	1.9954781783914	0.0464690042572747	0.308371985118393	-4.24932588612994
CDCA8	0.0720843987173154	5.24778519856681	2.42897667543561	0.0154513936087253	0.155048586385133	-3.34000316751465
NOTCH2NL	0.0719997030231028	8.46278295236702	2.19907238656787	0.0282760254645203	0.226797603589369	-3.84405646841814
FAM63A	0.0718722612124107	8.42871861903505	1.88564260902794	0.0598543573654717	0.357892033731687	-4.45186183921762
ACOT9	0.0718591682129359	7.50811193062854	1.78677240625631	0.0745086887024582	0.412174671889249	-4.62449859802215
BST1	0.0718537312487459	7.27582903134192	1.60797288538049	0.108398065017492	0.512894202923214	-4.91335100976445
HIPK3	0.0718366543936293	4.70004480068766	1.91600404637104	0.0558673821560834	0.343434887657959	-4.39700639903092
GNPDA1	0.0718295433477634	6.76941869411106	1.50796526717348	0.132120674233303	0.564194496068847	-5.0617703359703
KRCC1	0.0718288099873323	6.40830848466091	1.23637235585903	0.216832359545681	0.695066211283326	-5.4171120442032
LIME1	0.0718148283505293	7.21413187500891	2.25726693745519	0.0243712841300383	0.205950464403935	-3.72111136027862
STAG2	0.0718114724433185	8.55243091823792	1.18620716414375	0.236037577184676	0.716556598691862	-5.47509718877006
CSAD	0.0718036363084655	5.74282260572173	2.39945189521852	0.0167414977229114	0.16189642314666	-3.40748056760537
NARF	0.0717884076888904	7.06573962207352	2.37026583141298	0.0181090595987211	0.168998464477204	-3.47338972843533
CLEC1A	0.071786214701393	4.77315625722251	1.98396073263366	0.0477422334665003	0.314111578304618	-4.2710943925236
ATF6	0.0717827197478522	6.96932343690944	1.79245988762353	0.0735925932658032	0.409829131965107	-4.61481665751877
OGFRL1	0.071773502549271	7.10381222494233	1.24327890144864	0.214279177412594	0.692227546902844	-5.40894185071424
CEL	0.0717487158996115	2.85619500877809	2.37152681992897	0.0180480057120601	0.16870013397252	-3.47055844010175
GMEB1	0.0716923421790261	6.01472447656067	2.19634172830623	0.0284718263372533	0.227147995537922	-3.84974795298542
NDUFAF1	0.0716803669889003	6.4285837129507	1.83342169997888	0.0672642060955542	0.386078570365378	-4.54418846740938
MYL9	0.0716654123518294	5.62671925178973	1.18762154954893	0.235480074277289	0.715649369276825	-5.47349504839137
SEC24D	0.0716560930718249	4.04085455247403	2.26889493777634	0.0236498812355258	0.202613458147784	-3.69616759861408
KIDINS220	0.0716425125134306	5.42938365098815	2.79999529941793	0.00528459513829507	0.073946083961668	-2.42345903612069
MAPK1	0.0715784240564634	7.44319428949134	2.59398308612367	0.00973245818230913	0.113122760435657	-2.94804339013584
FAM49B	0.0715650082184265	7.59326740735383	2.03859004285629	0.0419545757807144	0.290031632333902	-4.16674048631917
RAD23B	0.071542145063126	6.44992821556046	1.5914666698954	0.112062221323315	0.522418332501502	-4.9384980439019
SLC19A1	0.0715144248712454	5.42886154273006	1.97348191918973	0.0489260650679529	0.318129122639156	-4.29079193627122
TOP1	0.0714780593561262	7.99934546321204	1.71791860579762	0.086357714380584	0.448812494092641	-4.73929661967759
ASNA1	0.0714713279263419	7.93511768673868	2.12368298016653	0.0341292209788741	0.253781386765987	-3.99863674234888
SGPL1	0.0714659622110032	5.62632716895908	2.89529057398743	0.00393410091429574	0.0600468034287244	-2.1676320931803
NAMPT	0.0714606766882095	9.88019901532712	1.2269839991206	0.22033809693702	0.698912202480018	-5.42814555574736
RAB7A	0.0714377641091053	5.68655805565188	3.27397765125484	0.00112510056235368	0.0252440358284384	-1.06928790253742
CSNK1G2	0.0714183367181551	8.70425182125691	2.73209258324936	0.00648959932145886	0.0862306439048371	-2.60067320062106
SSH1	0.0714144468750311	5.45650561290561	3.28820884566776	0.00107075664236951	0.0243544648068358	-1.025479509083
KCNAB2	0.0714067748140348	6.69777825301762	2.74048194686344	0.00632837058488812	0.0847680124534667	-2.57900747475256
SIRT7	0.0714017574255585	8.33894806959012	2.95385427768904	0.00326856631747248	0.052880570826612	-2.0062962836057
GALNT2	0.0712801635095639	5.95982237347594	2.19753713813519	0.0283859662538456	0.226818998042067	-3.8472572267539
TUBB1	0.0712774076086147	7.76627828563847	1.11908626961349	0.263577443728789	0.745330646296445	-5.5489437913576
COX10	0.0712770745252973	6.52212782229269	2.15102545608833	0.0318962784380881	0.243743436080953	-3.94318560661173
PRPF4	0.0712733067629348	6.34846232298937	1.92801185745246	0.0543529674675509	0.337835353666824	-4.37507277698459
ZCCHC6	0.0712119393295154	8.03860769895496	1.93252965177237	0.0537921489499751	0.335297650628539	-4.36678552182541
DERA	0.0711838722792875	6.09496946999854	1.40024173712736	0.161988182315641	0.622228061114431	-5.21106822301939
CREBBP	0.071159488353743	6.20660743715961	2.99086984920546	0.00290273399368927	0.0483788998948212	-1.90270957310121
SPAST	0.0711108696225864	5.12038357552815	1.31248218183488	0.189888798728219	0.662070954387537	-5.32457917756686
GLTSCR1	0.0711048157897656	6.3578825937482	2.26572251619082	0.0238448322195179	0.203358325786535	-3.70298538205744
RRAGA	0.0710417352731216	8.29222123942583	2.04343628849707	0.0414711881359445	0.288387320813916	-4.1573482839623
UBE2S	0.0710140414178326	6.30677450132418	1.49216946799785	0.136211185143567	0.572885592326128	-5.08434878258451
PPID	0.0709804647691961	6.85426974363509	1.39767739953978	0.162756836631818	0.623507035973938	-5.2144884582132
CPD	0.0709704375764222	6.18647248051339	1.54819630385003	0.122133281573654	0.544087185200241	-5.0031995168544
TUBA1A	0.0709632623603298	11.6322538621048	2.27812936477003	0.0230902811183076	0.199736958219514	-3.6762688161858
CDS2	0.0709458303236605	6.72073623617834	2.43100567211346	0.0153660462717864	0.154459390600279	-3.33533634312444
CBL	0.0708601961949533	6.76992895717608	1.97525179852984	0.0487243981154694	0.317529785471598	-4.28747222313759
RERE	0.0708573565559139	4.81552048781328	3.04931605335957	0.00240073310339813	0.0428438523067975	-1.7366100068405
MMP8	0.0708366124260755	3.593532477764	1.1829123501744	0.237339910018405	0.718273664548266	-5.47882201269742
DENND1C	0.0707377499062805	8.17733210138484	2.32526175437615	0.0204101333322302	0.184103846542668	-3.57347100934488
DGCR2	0.0707000968080536	7.52097074503048	2.68715263594287	0.00741802129232944	0.0937353453061237	-2.71563097813662
RTN4	0.0706239820489039	9.26234995578319	1.75326688218829	0.0800968483377935	0.429811329172754	-4.68091850641674
ASCL2	0.0705776670844687	4.13921316790404	2.19149167501304	0.0288224855875818	0.228843828073887	-3.85983974450944
SNAP23	0.070536789073735	7.10013454433473	1.52134053129197	0.128732154919523	0.555954205907099	-5.04246745557805
CHMP1A	0.0705310842127584	8.05354895560975	2.81971816987938	0.0049747439401639	0.0708061714182837	-2.37119363897453
RWDD2B	0.0704483901394006	5.79410994183727	1.70177925969576	0.0893452285513656	0.457170115216516	-4.76555987326302
CUTC	0.0704127961493937	6.74294281854787	1.29984143049931	0.194183779929206	0.667080436519552	-5.3403279182197
SLC6A12	0.0703585439482701	5.24653279098168	1.98338452911075	0.0478066963337748	0.314111578304618	-4.27218018207239
UBR2	0.0703443284210037	6.37523574777081	2.25390556267737	0.02458335536374	0.206792546932113	-3.72829856658692
GNB1	0.0703331735812025	9.33686884741423	2.68035302229404	0.00756845373065452	0.0951181617287025	-2.73286293074654
GSK3B	0.0703166143842173	5.86983032454549	3.09993084060647	0.0020317658125575	0.0381367045722768	-1.59025776092704
MYLIP	0.0702961500706776	7.82038260513134	2.14940817340382	0.0320247709662595	0.244399567900401	-3.94648489761846
TTC1	0.0702435886013326	7.39624072357144	1.83878201870536	0.0664703180653439	0.383228473935382	-4.53482933249423
MED15	0.0702234701698039	7.6963840057344	2.17331372789379	0.0301701246039417	0.235513758684875	-3.89746862645459
GTF2B	0.07019000550532	7.87600739622128	1.67072298562795	0.0953285340826671	0.476232125477579	-4.81540700483434
SOS2	0.0701884716763157	5.40046384073192	2.38893894058428	0.0172232513178151	0.164517055642069	-3.43131236052606
DNM1	0.0701106996336245	4.4038535420547	1.66139837838592	0.0971865264203518	0.482397820486128	-4.83019618320099
RC3H1	0.0701015195453776	6.94225552552512	1.70334288145305	0.0890521871763942	0.456373916935474	-4.76302615033804
ATP5D	0.0700971724413257	7.96580686974725	1.91375988672433	0.0561542865697558	0.344468389322669	-4.40109061662499
PIN1	0.0700941369219361	6.1410896472532	1.41824977565978	0.156667513521924	0.614288981883386	-5.18687433636395
CAMKK2	0.0700526179971934	6.4591941399471	2.79818737690837	0.00531385491586678	0.0742659241253671	-2.42823218111432
RBM14	0.0700334623448038	5.61768581435359	1.59078010630055	0.112216725317218	0.522418332501502	-4.93953844763227
VKORC1	0.0699959446576379	7.47837957904103	2.14830369055771	0.0321127771519369	0.24458845368514	-3.94873666413042
IL16	0.0699176594416917	6.88720991718399	2.45271964803773	0.0144784027462574	0.1475830156912	-3.28515409990168
MSN	0.0698982328671161	8.63432449994608	2.59016605503066	0.00983973787621391	0.114140959364081	-2.95739451204323
NRBP1	0.0698421288659858	7.03959599459339	1.78752209579539	0.0743874025893416	0.411882515530483	-4.62322412290562
CPT1A	0.0698325785163059	4.81642071611969	2.40933416294606	0.0162995018992952	0.159817869045049	-3.38498506999177
EGLN1	0.0698030403965717	6.57861710833699	1.84673467849352	0.0653067622735999	0.379918978121243	-4.52089424783393
RPAP1	0.0696923773745279	6.05382470983883	2.04160621643299	0.0416531696735225	0.288842364851632	-4.16089761163006
SLK	0.0696359349324043	6.65274981028214	1.28077086284568	0.200798069991704	0.674326648606745	-5.36380073342113
NHLH1	0.0696238339824937	4.70582844287612	1.64686369092995	0.100140436730155	0.491276716450946	-4.85308534211087
TSG101	0.069623361733715	8.86963858717286	2.2253009900866	0.0264538176229043	0.2168652186754	-3.78903470500152
MARK4	0.069620724242573	6.53220817091692	2.30077913831965	0.0217662920675659	0.19292523161438	-3.62712631199741
UTY	0.0695712081121371	3.83074445687285	1.56935056884414	0.117124432331407	0.53321955064534	-4.97178868995701
FAM127A	0.0695652737252921	8.50379889169149	2.34310535709341	0.0194688466687031	0.177128330476044	-3.5340148396052
DPAGT1	0.0694988028927019	5.88456137980841	1.76800327786545	0.0775983625043789	0.422204974226452	-4.65623396460085
ADORA2A	0.0694733878683582	6.90921849722954	1.7485346137598	0.080912947810685	0.431932901336376	-4.68880207067996
F8	0.0694068520933335	5.11710925709622	1.55573154525247	0.120330200138562	0.540391142705117	-4.99205928590069
HLA-DPB1	0.0693087424358207	8.92138160405411	1.89599222254111	0.0584694911630045	0.353253175776486	-4.43325983643481
XPC	0.0692517393919356	7.91181339591717	2.34345372867556	0.0194508542235297	0.17710353924093	-3.53324157077946
NDRG3	0.0691840796504852	6.56048358135921	2.09321330074439	0.0367740882940928	0.267280340984634	-4.05960789507147
LARP1	0.0690949856651093	7.09932158115966	2.15803406791973	0.0313445555171885	0.241111965516835	-3.92885969794457
OLAH	0.0690121844035296	3.68574914271818	2.18037877519192	0.029640034009361	0.23247085497538	-3.88288035910895
ADRA2A	0.0690089631710857	3.33398990158705	1.50237482257844	0.133557336983304	0.568051199571463	-5.06978825041467
INPP5K	0.0690026029223487	7.86550372666716	2.65559336039951	0.00813967493829354	0.10034030742211	-2.79525086568149
NFAT5	0.0690008314456794	6.93199148339503	1.4342889203014	0.152041394292117	0.605207350373363	-5.16506729534068
TSPYL4	0.0689824068150209	6.57407208904199	1.33505434534733	0.18239460965551	0.652702152914292	-5.29608054134402
PLEKHA2	0.0689667781583676	6.2444558219748	1.50059121699018	0.134018238929879	0.569238849156556	-5.07234011486108
GNG10	0.0689574856844022	9.23254461671545	1.03883403807874	0.299324950502124	0.778331006808643	-5.63161800958672
REG1P	0.0689524685725584	3.44302709304642	1.59576830260013	0.111098009157985	0.520559089678805	-4.93196931936065
HIST1H1T	0.0689468241313209	4.90351383986787	1.56788931699602	0.117465141444774	0.533723321879898	-4.97397200683017
ABHD14A	0.0689459911589951	7.10751358827047	1.76945233886924	0.0773561564684991	0.42148023251977	-4.65379565184351
DOLK	0.0689371613037713	5.71187376176958	1.97757613314493	0.0484606176917535	0.316700374774276	-4.28310807810937
GM2A	0.0689194374936539	5.40742754189838	2.22707870661426	0.0263340790107595	0.216682781050817	-3.785282271106
ERO1L	0.0689092238211604	6.57464652245751	1.39919144860246	0.162302671062635	0.622795562132507	-5.21246981838229
NPL	0.0688537805258447	7.92285223876203	1.99998884748095	0.0459782291633945	0.307227798557244	-4.24076667502437
LHFPL2	0.0688067624636339	5.77693205408457	2.0119952360588	0.044693183486854	0.301377841807016	-4.21789118036669
TNNI2	0.0688048499421967	5.83511878304878	1.56132102200874	0.119006263215807	0.536522601361587	-4.98376107601708
NUP214	0.0687686258157401	7.36874226298632	3.85258224866238	0.000130229697136841	0.005595053654768	0.858011373208295
CCDC28A	0.0687670098386786	8.44857582148532	1.82125783290889	0.0690947780832547	0.393277441494482	-4.56532651291375
C12orf43	0.0687374993438228	5.78721855715504	1.61131554134682	0.107667744404318	0.510190292111962	-4.90822721673681
DGKQ	0.068709391587344	5.49484004560137	2.22207321740701	0.0266724310333978	0.218041014790285	-3.79584042069954
TRIM62	0.0686231070576229	5.41795828084874	2.44173760322066	0.0149215052137534	0.150906242789485	-3.3105887936681
HDAC4	0.0685658669643008	6.24589443506919	2.22560270866816	0.0264334621118407	0.2168652186754	-3.78839803965648
ERCC1	0.0684813212924862	7.02905587812069	2.45127324580484	0.014536088892788	0.148040940435769	-3.28851038762886
PIM2	0.06845648319762	8.18869292496385	2.17916521390658	0.0297305121778544	0.232865591669892	-3.88538949134441
C19orf66	0.0684562771376154	7.40895975824929	2.29618032999039	0.0220296242078251	0.193837325848664	-3.63714278142806
CHMP6	0.0684388627520249	6.39758716637417	1.77627226117985	0.0762245074885783	0.417725181664095	-4.64229335693155
MARS	0.0684320060990427	6.9753879710218	2.30036660461518	0.0217898014761428	0.192947860399432	-3.62802563660545
MAP1LC3B	0.06841443471383	8.73445259936545	2.10836988203634	0.0354373381894577	0.26020923063319	-4.02938726099799
DIDO1	0.0683213338790694	6.20355741999595	2.31551468402426	0.0209409338027232	0.187723981539095	-3.5948990823659
ZNF117	0.0683045943113445	4.14122206732884	1.35556239215271	0.175778421281084	0.645523604634703	-5.26976943016122
IPO13	0.0683013399527708	6.15565447059141	2.36139021428797	0.0185439483564544	0.172087840747897	-3.49327635702136
IDH3G	0.0682723952334676	7.59932466451676	1.95475021976242	0.0511038183701273	0.325751519122928	-4.32574662358412
BAG4	0.0682622990157071	4.5192659686768	1.32685655934065	0.1850905135006	0.656111298124514	-5.30648654269167
GABARAP	0.0682468964834673	11.7794746961409	2.52494967264974	0.0118432163665185	0.130342798720697	-3.11508758779196
PI4KA	0.068172433132105	7.88903806401457	2.13004692180683	0.0335978803282389	0.251087588906174	-3.98579281358408
NUBP1	0.06813566355103	7.20785385170475	2.29633502546777	0.0220207212359632	0.193837325848664	-3.63680616521704
RPL17	0.0680232117911022	8.50664117737581	1.00175809446236	0.316887982006198	0.791878628020659	-5.66774447172105
IL32	0.0680118107912282	9.47827823782577	1.2239950492164	0.221462719485429	0.699555032933373	-5.43164071785709
TMEM208	0.0680080672996901	7.21345756386051	2.41742986859685	0.0159451061674018	0.157950841739589	-3.36648897799059
CDK9	0.0679466951888852	5.17285864097557	2.10280724458893	0.0359230316608804	0.262575404704608	-4.04050349343178
CCDC130	0.0679442156398533	6.93152269432115	1.70768825738214	0.0882418869187589	0.454733846404977	-4.75597273052595
ISG20L2	0.067924216855765	6.20066218918345	2.68144795763902	0.00754404598583223	0.0949142445072168	-2.73009095757571
TMEM2	0.0678834935988517	6.38696016550017	1.50842111069328	0.132004060473149	0.564061137471689	-5.06111525496988
PAK6	0.0678731825990386	4.37853976734452	1.92552508656093	0.054663745493848	0.339090613758629	-4.3796262428257
KCND1	0.0678476636626915	4.2610250422007	1.88212747662241	0.0603308735765978	0.359444341802021	-4.45815694324874
GNAQ	0.0677821863321935	6.674255046357	1.92408676903745	0.0548441729792463	0.340028009919432	-4.38225726501772
ATP2A3	0.0677720341036245	6.56514666561452	2.1709869478107	0.030346481780899	0.236312644621241	-3.90226289473735
UNC50	0.0677455657921122	6.98630890666749	1.44262139916478	0.149679611319677	0.600354657714578	-5.15364228192874
ATF7IP	0.0677350907278473	6.93165535644313	2.26769893059467	0.0237232145738005	0.202941953581184	-3.69873901130823
ZC3H3	0.0676910635313694	4.70220984960119	2.54068005408879	0.0113293377651986	0.126123145946549	-3.07741081548457
TUBGCP3	0.0676410537915677	4.80339096955063	1.7173569557888	0.0864603040176262	0.449144436455201	-4.74021470064819
CTNNBIP1	0.0675679875119366	7.48835870444141	2.25453248087649	0.0245436815219883	0.206792546932113	-3.72695890340835
TRIM68	0.0675675113386323	5.98782438750487	1.314818053676	0.189102874296717	0.660744878502341	-5.32165240449353
ADAP1	0.0675324371211152	7.95979478560775	2.53449331211373	0.0115290290013462	0.127855388542654	-3.09225631299978
TLR8	0.0674914948793752	7.81765487365181	1.15169031912386	0.249933993319136	0.730705504274106	-5.51360719163913
SLC2A6	0.0674477116442826	6.09173460300165	1.54730414663043	0.122348157305921	0.544619823100202	-5.00451494793746
DDIT3	0.0673121589197692	6.44457973561513	1.97149627115786	0.0491531532631664	0.318613084536562	-4.29451286901625
ATP10D	0.0673103147330352	5.86984977693578	1.06321326924536	0.28813808527885	0.769790181122216	-5.60715055515211
TOR1B	0.0673014608139866	6.89711409505775	1.64278822631612	0.100981460476962	0.493214712224321	-4.85946762148149
BTN2A1	0.0672425562984538	6.46570387310267	1.88235266580336	0.0603002523765742	0.359444341802021	-4.45775400889649
GLA	0.0671136003911741	8.1232702510364	2.45358463162655	0.0144440018309433	0.147361848055358	-3.28314603325596
COX8A	0.0670768561458264	10.0597163720688	2.3784407819078	0.0177164513731991	0.167053651709684	-3.45500835938268
RPL36A	0.0670514976803087	8.52913211818103	1.01782145895531	0.309197138121387	0.788506933765668	-5.65225303267425
THYN1	0.0670380576977223	7.34349361755089	1.77551368506615	0.0763497071225755	0.417730287982731	-4.64357491255696
CHST2	0.066986594315571	5.59942155017991	2.08538089861759	0.0374815940469802	0.269676302783342	-4.07514080559516
PPME1	0.0669688971206588	5.19342750202426	3.30702076245233	0.00100265325902572	0.0231688800890405	-0.967289975056189
ATRX	0.0669486004171898	6.23318609640066	1.61547811552948	0.106763751434039	0.507485367599327	-4.90183187807643
RPP38	0.0669355023145304	6.39951464084194	1.85892710896118	0.0635556256855045	0.37275949289616	-4.49941469481934
FAM86A	0.0668495381603487	4.95817029486907	2.16238241862565	0.0310063931393177	0.238986153100389	-3.91994845269162
COL4A3BP	0.0668286139378482	7.09284902302973	1.15150595564967	0.250009724768533	0.730705504274106	-5.51380984566289
CD160	0.0667987905791643	6.78254900518818	0.994420946855488	0.320442379003523	0.794768355022635	-5.67473870077229
PIGT	0.0667902387512385	7.27973419917857	2.09484697947656	0.0366279634571261	0.266385188779099	-4.05636082605259
PPP2R3C	0.0667669175232621	6.49654005077182	2.19403416519073	0.0286382011673927	0.227536392836818	-3.85455216865219
MAPK13	0.0667541353869661	6.20715419488727	2.07239053932184	0.0386806260596896	0.275907845633942	-4.10077643090999
CSTB	0.066750180808663	7.7841685887208	2.39400013614599	0.0169898219736818	0.16301235309736	-3.41985193707395
KIAA1598	0.0667356247611668	5.54135283063816	1.05064947790515	0.293867425916385	0.772812059717652	-5.61983039976448
CD244	0.0667159312015624	5.72030860062016	2.37172555210994	0.0180384001076335	0.16870013397252	-3.47011209364162
PSKH1	0.0666556225938919	6.48855434809803	2.27243384942902	0.0234340463073438	0.201567029007383	-3.68855115504554
OSTF1	0.0666459503522567	8.73946124225771	2.02361368423545	0.0434787105245324	0.296030597813984	-4.19562640601163
PPFIBP2	0.0666340329822939	5.72367215949206	1.34384082544768	0.179537641734252	0.650330359735684	-5.28485657570291
ST3GAL1	0.0666062129772405	7.52212414499714	1.7051240599016	0.0887193195001121	0.456263455060611	-4.76013708942022
PMS2	0.0665025872296798	5.46476151876931	2.01061635918253	0.0448392037587726	0.301527399189427	-4.22052517895815
TCL1A	0.0664982166767265	7.69694736925969	0.926909795967041	0.354367949059802	0.817156345919976	-5.73668971913039
RRAGC	0.0664937184583954	7.37366303780701	2.51644836469741	0.0121294762902413	0.132208450382769	-3.13535443847892
TRIM14	0.0664908177409895	5.80973101725993	2.29351403041379	0.0221835681347023	0.194638782162609	-3.64294113428285
CHD1	0.0664851714037784	7.40731188001979	1.16166754471517	0.245859565729922	0.726516655696394	-5.50259198568572
IGFBP4	0.0664829735391468	5.15840712133462	1.57177818474699	0.116560123683147	0.531693839844477	-4.96815703303981
PPBP	0.066470487403878	11.0835102792547	0.992603057110292	0.321327058350972	0.795210226963158	-5.67646370853639
TRIP10	0.0664425901069174	5.06969145290293	2.09770193168328	0.0363737921340351	0.264833491513804	-4.05068039300898
PCF11	0.0664133481230422	6.41999720975178	1.66793104230706	0.0958818321136986	0.477655204517062	-4.81984372497595
FAM32A	0.0663485801780901	8.17735157005648	2.61513522899301	0.00915669490447221	0.108334806367429	-2.89598057108517
EPHB1	0.066347603774485	4.65999575823451	1.70363730181793	0.0889970962368414	0.456373916935474	-4.76254880833119
FXYD5	0.0663432455205726	10.2544624523782	2.06248039556985	0.0396171849964514	0.279733111443308	-4.1202274252605
BICD2	0.0662871330119197	6.91473805122284	1.99187418613135	0.0468643009690154	0.310288750708093	-4.25615094759982
RHOT1	0.0662844553873327	6.37484433834815	1.4380757032755	0.150964554214003	0.602818873969857	-5.15988321906116
IL2RB	0.0662682939943888	9.11383656671079	1.51415143928475	0.130544941148331	0.559678826901741	-5.0528636001677
KCNQ1	0.0662326741359696	7.27574401881814	2.19858905779094	0.0283105974135696	0.226797603589369	-3.84506437187586
PIGR	0.066221934526725	3.91395477754227	1.39321232403185	0.164101811133327	0.625560633962074	-5.22042898467058
CDC37	0.0662128630704037	7.70397141816619	1.57917282380424	0.114854400090556	0.528275591217468	-4.95706054873451
SOAT1	0.0662037121869048	6.26866471678981	1.47549383282692	0.14063519342152	0.582631515603439	-5.10792897518186
RIPK1	0.0661955265671761	6.80202974920947	2.24561735582548	0.0251131255264764	0.208985588288743	-3.74597528374259
PGAM1	0.0661541898399065	10.618905101768	2.13866347113672	0.0328897804243157	0.248548177799389	-3.96834236919908
BATF3	0.0661034867377941	6.05865563987332	1.86628485149315	0.0625178162547061	0.368050376302092	-4.48638495167557
ATRIP	0.0660790377590654	7.12526200057149	2.42362461233014	0.0156785319762955	0.156508651158997	-3.35229496708457
CHMP5	0.0660406726902263	6.39428727530225	0.961740120570811	0.336590334532814	0.805417565723462	-5.70526977953299
EPS15L1	0.0659878625151809	5.55435791699932	2.56276420342014	0.0106413994133694	0.120783007040201	-3.02413024644838
GOLGA5	0.0659556191837316	7.20549487756954	1.38857324296753	0.165508075215592	0.627988431384319	-5.22658102514244
UAP1	0.0659529513761985	5.25081526821253	1.00137218385766	0.317074283444705	0.79189250028722	-5.6681136222259
SEC23B	0.065924437301871	6.52073700119643	1.72023801034963	0.0859351011735966	0.44781993423797	-4.73550214331748
ATP6V1G1	0.0658764465680708	7.48878076289221	1.6501283124428	0.0994707879242709	0.489960539390653	-4.84796156963701
UBE2L3	0.0658482648653083	7.84900945616566	1.96239144147027	0.0502058125950288	0.322295199835271	-4.31152724760457
TBC1D5	0.0657917085776294	7.07228485996659	2.26196562957057	0.0240775058948731	0.204296955032949	-3.7110471205643
ADAM23	0.065789794807475	3.65953479574149	1.76046195900942	0.0788688881466506	0.426715999300908	-4.66889174415276
UBE2W	0.0657799444362039	4.73304164207897	1.70504119891026	0.0887347822830631	0.456263455060611	-4.76027155571125
CCDC15	0.0657511483750151	4.32660877342171	2.25689808379777	0.0243944774216386	0.205950464403935	-3.72190054725099
CHD8	0.0657328740084431	7.3835884783376	1.83394141587149	0.0671868928130132	0.386016818539353	-4.54328222305176
DNASE1L1	0.0657112372149848	7.85839841724512	1.83697441674189	0.0667371630787933	0.384575803136613	-4.53798842735927
KIAA0101	0.0657111671474544	4.6708283050709	1.6359920505805	0.102396477547466	0.495941562094199	-4.87007577693194
TRIOBP	0.0657027847379608	7.39426389978829	3.12498238781968	0.0018691411060379	0.0358853346695296	-1.51696116099547
FAM21A	0.0655763620798417	8.05346588090295	1.97611442002044	0.048626361578802	0.31724735338251	-4.28585316490391
UIMC1	0.0655434805821553	8.10192731581783	2.41030947752334	0.0162564422666751	0.159673776709086	-3.38276000617453
SSBP3	0.0655362047044772	6.4587319955892	1.36261073016196	0.173546466526505	0.641740201373114	-5.26063466858136
ARMC7	0.0655043294863678	6.49391977068962	2.46138842892246	0.0141368930772167	0.145392804964225	-3.26499814840378
SH3BP2	0.0654863197158271	6.18913285486571	3.13087207399452	0.00183269028444192	0.0355505138788064	-1.49964630725291
GLOD4	0.0654598185049631	6.89244920262881	1.18528102542345	0.236403136545334	0.717122485336264	-5.47614524032621
SMARCAL1	0.065445356142031	5.79981139816359	1.57436649804089	0.115960821300982	0.530629399247098	-4.96427884958965
ATG4B	0.0654439147023682	7.25179960021445	2.48802986785919	0.0131315339494313	0.138424899067805	-3.20261844878977
C7orf43	0.0653745947553723	7.16049789884545	2.01176691102279	0.0447173348254013	0.301377841807016	-4.21832746100917
TXNIP	0.0653696957644971	12.5227462333394	1.87123503445339	0.0618275313426078	0.365458981991648	-4.47759013544862
HSPB11	0.0653678473862538	5.22779288761243	1.51409623312549	0.130558938249845	0.559678826901741	-5.05294324486689
SEC63	0.0653539122776223	5.39981480327533	1.69128767890795	0.0913316713330255	0.464077295685483	-4.78250108156865
STK17B	0.0653128247291068	6.74001632004511	1.47956245600851	0.139545710817517	0.578700134159941	-5.10219997933321
INSIG1	0.0653049513362749	6.06471477705045	1.5599739465522	0.119324283035639	0.537329845967939	-4.98576365936036
MYO7B	0.0652944000854179	4.13389265331654	2.1716036246856	0.0302996547804067	0.236206986191343	-3.9009927400392
RNF167	0.0652814841182359	8.0890662991864	2.44695930284982	0.0147093482850119	0.149411944050909	-3.29850912711239
RAPGEF2	0.0652756173657112	6.01190481271829	1.88265369469422	0.0602593386788622	0.359387315514037	-4.45721529910766
SRGN	0.0652340604326369	10.3627209791165	1.49598914262462	0.135213159339146	0.571809204642397	-5.07891057149779
TNFSF4	0.0652225288422876	4.99208795178653	1.3177594641165	0.188116634556271	0.6591644648837	-5.31795955513878
COX7C	0.0651216031728703	7.60961000216868	0.871987004229706	0.383584745102029	0.830930410918838	-5.78388743831326
ATXN2	0.0650698121537996	6.26314012036116	1.64804731500886	0.0998972330104388	0.491228445494316	-4.85122882344474
IFI16	0.0650696625297531	9.57998845012067	1.67097814111644	0.0952780963427058	0.476185229459452	-4.81500116704251
ALDOC	0.0650582093372503	6.90555690236408	1.75361055101567	0.08003784334415	0.429811329172754	-4.68034516229372
KLRD1	0.0650312213577475	6.80571398984208	1.24215043654497	0.214694851147671	0.692471205072909	-5.4102798768976
IL21	0.0650097024870915	3.92494918241617	1.66787493961152	0.0958929767196679	0.477655204517062	-4.81993280335815
PHF8	0.0650064850464283	4.81838658168382	2.29205820265955	0.0222680184251343	0.194981660523956	-3.64610430746497
USP3	0.064981518612397	8.82190916493237	2.08697484389429	0.0373366780246131	0.269511801546679	-4.07198440026574
EML3	0.0649788061961756	6.38092197824043	2.4015785088688	0.0166455014226108	0.161579762763418	-3.40264729400699
IL13RA1	0.0649420982718008	7.37592685352291	1.41588218615066	0.157359359575142	0.614657972636725	-5.1900727262165
FAM120A	0.0649153744430508	5.819536476446	2.38521779199213	0.0173966705900238	0.165140244553418	-3.43972327129615
DAK	0.0648892940337253	4.51384828160823	1.99396457597834	0.046634676633945	0.308944745262	-4.25219375200929
STAT1	0.0648100916076899	8.99080105774846	1.32720242967675	0.184976177471843	0.65608427370203	-5.30604879283127
HPS5	0.0646899327376058	5.52006694125903	1.38925797280415	0.165299940108574	0.627844177568479	-5.22567426364733
HDAC3	0.0646870502367225	7.40991196821357	2.2763908435501	0.0231947447413619	0.20019273735104	-3.68002112335233
FAM173A	0.0646772555749431	5.93134395206155	1.58352583483371	0.113859534155911	0.525784473012967	-4.9505042372844
SCRIB	0.064675344559431	7.14618776730645	1.50564300893219	0.13271599635546	0.565786680530444	-5.06510454558583
TUBA3C	0.0646643219058154	7.45211336995336	2.65178669424771	0.0082308487014656	0.101034756547091	-2.80479265188012
APAF1	0.064660323460596	5.65081415745203	1.97245060630215	0.0490439004855968	0.3183599583844	-4.29272498831413
CLEC2B	0.0646603040348586	6.2342797149839	1.18747058481128	0.235539534891678	0.715649369276825	-5.47366614373931
MFN2	0.0646516657809748	6.33753439631715	2.61782798650753	0.00908562892436623	0.108124700310122	-2.88932316840355
FKBP5	0.0646132010174112	6.91793115111046	1.36680827133948	0.172227382777316	0.639512688929853	-5.25517223289182
ZFAND6	0.0646015626823084	7.95785232809868	1.49106804233414	0.136500028319834	0.573487985697239	-5.08591436138096
PAM	0.0646013969875705	5.95965562032302	1.18085192845572	0.238156910156646	0.719619733737196	-5.48114610422343
NCOA3	0.0645928453401021	6.50434445353641	2.06760153515282	0.0391308293575572	0.277455758280968	-4.11018744043657
ETFB	0.0645732111800266	7.58438214123283	1.84343773284071	0.0657870793499995	0.381183876353643	-4.52667854299563
MED8	0.0645224640403894	6.10926733397287	2.07977626892423	0.037994964373861	0.272230751536003	-4.08622051242175
SMPD2	0.0645174927446401	5.40269270685828	1.78617850418887	0.0746048861980137	0.412174671889249	-4.62550785875156
SNRK	0.0644774173734204	5.34883213115305	1.75749865411652	0.0793727530576678	0.428044600403973	-4.67385088498029
GLIPR1	0.064457511757201	8.68934545813973	1.34907349162692	0.177852135775952	0.648584940803732	-5.27813755120005
CLEC16A	0.0644255597835297	5.21705896834178	1.78351228454364	0.0750380023501697	0.413904340115059	-4.63003467270864
MR1	0.0644238791906897	6.06607947880227	2.46268885149629	0.0140862820169939	0.14524521901967	-3.2619685119692
C1D	0.0644213285064019	6.16328879699688	0.93337697119842	0.351022869596103	0.814568338399174	-5.73094310054733
PGLS	0.0644043592729036	7.44735107638199	2.83020892095845	0.00481673034827791	0.0693226700248433	-2.34324811982644
CORO2A	0.0643702805123807	4.99744751038529	1.81371079750012	0.0702510397596857	0.397549063735124	-4.57837167672666
CYP26A1	0.0643479688301092	3.68577674703668	1.54204903662305	0.123619865287259	0.546824642812547	-5.0122480328951
ERLIN2	0.064332170705069	4.82045230090542	1.85394833157141	0.0642659461238283	0.375181165091298	-4.50820272693026
TAP2	0.064271021399108	5.45594629707307	2.08269675154495	0.0377267120703301	0.270978241495869	-4.08045071645014
BAG5	0.0642507974132256	5.8069764285999	1.54867153132973	0.122018944000706	0.543973770333664	-5.00249851629769
CD37	0.0642382617636157	7.74134387980912	2.35572642771209	0.018826228844926	0.173263033045856	-3.5059283861669
MEF2C	0.064234684443079	6.4016288963101	1.61859090979345	0.106091690398413	0.504784088852171	-4.89703873158826
HLA-DMA	0.0642299043612375	9.55614847576672	1.75883937189565	0.0791444602531943	0.427409561888759	-4.67160819423705
CD68	0.0642143062600598	6.91790796945759	1.63426798191608	0.102757946125981	0.497077637640276	-4.87275995259301
SERPINB1	0.0642087539245679	8.64816388747218	2.32675832425394	0.0203296847525892	0.183663818637099	-3.57017311877141
PELI2	0.0641701558836978	5.91399284301027	2.02874583406157	0.0429512157201459	0.294638735868535	-4.18575130647068
CCDC9	0.0641363451093646	6.35450433324315	2.28084343423776	0.02292801806956	0.198926708756093	-3.67040533331517
ZDHHC6	0.0641296535644118	7.33240815518523	1.45232541769399	0.146964565391369	0.595663507526163	-5.14025391490717
ACOT8	0.064125104485079	5.56030800397486	1.87084956629208	0.0618810554200868	0.365488922033099	-4.47827580889398
TEX261	0.0641231942238329	6.8947175605572	2.65297216550138	0.00820235762304756	0.10089856673102	-2.80182258053252
DUSP11	0.0640979597258466	7.22642963559283	1.52175652210295	0.128627862854029	0.555710692404744	-5.04186439697966
FRY	0.064024675677385	5.37949286060763	2.34761047903494	0.0192372905719947	0.175944715953789	-3.52400627897818
MAZ	0.0640132169220085	6.78548579727353	2.19485040286211	0.0285792548920646	0.227479029324961	-3.85285337513319
CHD4	0.0640025226436016	7.39596120789903	2.17164607220289	0.0302964338438406	0.236206986191343	-3.90090529885599
TMEM43	0.0639829488475581	6.93300773900626	2.61640563714694	0.00912310513898243	0.108319365007366	-2.89284052704405
FAM106A	0.0639786468582342	4.2099304648662	1.32013987091558	0.187321286325602	0.658678313947267	-5.31496502563375
FGF13	0.0638961775725377	3.43183056206168	1.56668940984358	0.117745497565616	0.533954633995223	-4.97576333073366
MON1B	0.063870647244487	7.18636437875349	1.76419498027854	0.0782378614601096	0.424156333107167	-4.66263271383213
SLC31A1	0.0638501549369508	5.21728659855308	1.56331524805292	0.118536686421958	0.535029401748914	-4.98079328335776
CAMK1	0.0638427432886095	5.96609741553354	1.70101554863034	0.0894886399031838	0.457663488093171	-4.76679656859852
CNBP	0.0638424784982572	8.59560586027423	1.81849669992142	0.0695159725130216	0.395093229373371	-4.57010538032586
SCARF1	0.0638314134413553	5.01954746351391	1.74032674548326	0.0823444724822572	0.437360751279388	-4.70242573120177
SMC3	0.0637963026774226	5.50261641409487	1.386122186067	0.166254735842667	0.628713082448196	-5.22982322773448
SMARCD2	0.0637648355956832	7.40871312671404	2.12967506451753	0.0336287312658757	0.251087588906174	-3.98654434859616
UNC13B	0.0637323850634228	4.5921162431123	1.50040834931621	0.134065563439285	0.569238849156556	-5.07260157987475
SKI	0.0637218932712615	6.57389528204737	1.05997443525376	0.289607782487602	0.770725520750398	-5.61043366675123
ARPC1A	0.063661570488371	7.45183038411021	2.1661428523387	0.0307164882241679	0.237828869458648	-3.91222783256121
CCNT1	0.0636298749396254	6.57803564355252	1.39651381364271	0.163106527302039	0.623782803042452	-5.21603836059796
RAMP3	0.0636074863290386	4.61278526241362	1.25922206881001	0.208468542155176	0.6844015849565	-5.38990886405169
ZC3H7A	0.0635533432895672	6.31859936480602	1.3941393670917	0.163821877908735	0.625139883121043	-5.21919715951785
TXLNA	0.0635510027599269	4.99740046091704	1.5393852689172	0.124268421688126	0.547687572789614	-5.01615790380129
GALNT1	0.0635274925534572	6.84540053332074	1.31023924721447	0.190645721758003	0.662276887676714	-5.32738463647615
STAT5A	0.0635196743813271	7.71296000768951	2.49108117102047	0.013020533402296	0.137934417777748	-3.19543206604868
RDH8	0.063499256282137	4.16488017423112	1.64916407002467	0.0996682023720942	0.490352895955102	-4.84947597841957
CREB1	0.0634628916765347	6.66061457206355	1.56502951796205	0.118134195818497	0.534043909389931	-4.97823911869809
RNF146	0.0634472640111987	6.23451564585088	1.28350943962514	0.199838235175499	0.673090455294945	-5.36045118654963
CLTCL1	0.0633813888716617	5.40486864872094	1.46457279526749	0.143592021703431	0.589616797083117	-5.12322941650271
HMG20B	0.0633318290987006	5.49601459929961	2.02006024592963	0.0438471477861059	0.297616684797442	-4.20244936997157
PTP4A3	0.0632461622686211	6.50504928176119	2.24467676345055	0.0251738684158217	0.209027069730806	-3.74797729855418
CD1D	0.0632064523533193	7.03646385584988	1.27720312253746	0.202053569366552	0.675136557918338	-5.36815376128878
ARL6IP1	0.0631602599986376	8.26929157731209	1.11040321749135	0.267296234220576	0.748223049459143	-5.55818425904988
GNA13	0.0631398881931062	5.85074161504479	1.12671028598613	0.260341857065752	0.742275836316945	-5.54077127547533
ZFP36L1	0.0631243162331714	6.54624410259127	2.29958388876418	0.0218344676730185	0.193094319567753	-3.62973152462399
COPS6	0.062973894902508	7.74825916431661	2.38360995705139	0.0174720753842083	0.165449856699442	-3.44335348777599
DAXX	0.0629210434203289	7.33737069746991	2.0781769214451	0.0381425557465241	0.273075982143561	-4.08937685619961
TTTY2	0.062920769382941	3.75987383983795	1.75191359282822	0.0803295411539982	0.430403084243131	-4.6831751244649
CHRNB1	0.0629044381727288	4.07654551689429	1.41988205381347	0.15619188521997	0.61422066953562	-5.18466619369054
CLCN4	0.0629041561227122	3.59331964707875	2.018374052816	0.0440229029190031	0.298460358772903	-4.20568290018582
IFNGR1	0.0628670986663309	8.68104806847021	1.44190469805124	0.149881645581157	0.600354657714578	-5.15462756265316
ZKSCAN1	0.062838408561487	6.50775060090203	1.98234581325593	0.047923088142676	0.314111578304618	-4.27413673787634
PCMT1	0.0628335754064997	7.54484645464269	1.22716652583547	0.22026955273223	0.698912202480018	-5.42793184142982
PSMB8	0.0628282807870768	8.89773090377883	1.96144864111974	0.0503158894662601	0.32282318462866	-4.31328464127953
PEMT	0.0627889119754856	5.96658721343332	1.28581745719905	0.199031918123258	0.671883859967983	-5.35762273368962
YIF1B	0.0627687124462781	6.32293153353746	2.55884647148276	0.0107606527945984	0.121752650031545	-3.03361507308827
DGKG	0.0627679407837292	4.28789305205858	1.64726534773482	0.100057853782793	0.491276716450946	-4.85245548997976
GPD2	0.0627575280397394	4.1477683691081	1.98652980964572	0.0474557082966448	0.312954074042683	-4.26624947850842
ABHD8	0.0627551002811719	5.22630281857958	1.48801639859851	0.137302781970442	0.575730180982299	-5.09024601268296
AP3S2	0.0627423690528435	6.40626871357175	2.35040554054566	0.0190948451255228	0.174960666237018	-3.51778731241917
CLPX	0.0627250032383291	6.13541489636898	1.41933992470138	0.156349733849756	0.61422066953562	-5.18539986450259
CASP1	0.0626984638747725	9.41006777592757	1.4027416981442	0.161241472467983	0.621395707850034	-5.20772785956794
CNOT1	0.0626316961118976	6.67528157924777	2.8860543778921	0.00404967002855702	0.0612773195516703	-2.19279079116969
SPG21	0.0626119353204455	8.6109799789829	3.02482502701973	0.00260050739944442	0.0445581770067285	-1.80658988804609
PDCD6IP	0.0626074580666058	7.74501618765955	1.68762920518715	0.092032669237524	0.465784887938603	-4.7883841998919
PIAS4	0.0625930804773107	5.71098564208928	1.75900682396808	0.0791159847429454	0.427409561888759	-4.67132796937304
SERTAD2	0.0625151899769936	7.74783120404525	1.44330861823368	0.149486083595013	0.600354657714578	-5.15269707517535
HYOU1	0.0624963745343319	7.55983527869389	1.80784613010324	0.0711605011457537	0.400126909011509	-4.58847189045887
RPL36	0.0624449132937812	10.3402343702566	1.36298792657984	0.173427623331277	0.641639503093482	-5.26014448948207
PFN2	0.0623735543725124	4.94929649909178	1.54001212175336	0.124115560779642	0.547365018384535	-5.01523841384107
SDCBP	0.0623125711716863	11.6778010338275	1.51174920865309	0.131155088931187	0.561609092507111	-5.05632658147693
VPS8	0.0623084519774606	5.44715642222331	2.50362799990183	0.0125728006083013	0.135334572290455	-3.16579149911223
CLASP1	0.062265796717174	5.67853522553812	1.5859010978982	0.113319551988882	0.524543816069844	-4.94691918112004
PEPD	0.0622106788176131	6.95068425213382	1.64732492071211	0.100045609874346	0.491276716450946	-4.85236205855364
PPM1D	0.0621557839360829	5.37581249313063	1.70736890877177	0.0883012335544265	0.454837615111611	-4.75649170289149
VPS72	0.0621408077926811	6.43215060500815	2.19820550153614	0.0283380587310376	0.226818998042067	-3.84586406110467
SENP2	0.0621035703800219	5.61497416433061	2.42542199027821	0.0156019259993293	0.156019259993293	-3.34816998332654
PACSIN2	0.0620943729918597	7.33841158575321	2.05124228808797	0.0407025252663915	0.285114307421583	-4.14217379811687
NMI	0.0620613973612372	9.04323704991722	1.3463871562682	0.17871595609294	0.648879483548887	-5.28159019002692
MAML1	0.062057490872153	8.23133592122721	1.76377307873123	0.0783089721413329	0.42428027876668	-4.66334075882104
ATP6V0E1	0.0619807737259688	7.94520217926429	2.27515565365259	0.0232692141625272	0.200686159319937	-3.68268536640513
WDR82	0.0619445342013289	9.43789595620865	1.7106117896545	0.0877000852641688	0.453553717817369	-4.75121724480627
GSTM3	0.061934225079141	4.84346019854889	1.38502718455938	0.166589123593793	0.629047471903647	-5.23126983290943
ABAT	0.0619242105756959	6.02808132188327	1.63222840807103	0.103186876803515	0.498528850862465	-4.87593171471242
RMI1	0.0619132811479171	5.80367247680056	1.02444023754294	0.306064472611667	0.784780699004274	-5.64579849469361
PPP1R7	0.0619095320816125	7.46244355225739	2.31175227668069	0.021149028888455	0.18871441162006	-3.60314679636687
RAB11FIP2	0.0618616944166943	5.76334330813597	1.41061488459496	0.1589068703765	0.617114059714563	-5.19716932519371
SSR2	0.0618543420742252	9.68483869693572	1.92241893221348	0.0550540153163033	0.340964536929588	-4.38530570388872
SIDT1	0.0618233008651767	6.70249238302771	1.201194908484	0.230177388302829	0.709555595087117	-5.45802330527018
SUPT4H1	0.0617969675762318	8.42363408598533	1.91991525461862	0.0553702802938221	0.342010251016154	-4.389876980165
TET3	0.0617681168154052	5.79380907675984	2.08855840446599	0.0371931799234304	0.268643142659896	-4.06884620916938
SNN	0.0617671222297984	7.96650305025958	2.03342623566066	0.0424748913699121	0.292235314288838	-4.17672396659153
NOTCH2	0.0617628130118621	7.90017564317459	2.26906520642111	0.0236394572438111	0.202613458147784	-3.69580141324246
RNPEPL1	0.0617621563328754	7.74216835220139	2.16822040371183	0.0305573256310478	0.237417935244578	-3.90795671696688
MCAT	0.0617130018042786	5.82678614559307	1.54952081921943	0.12181481814678	0.543690608119528	-5.00124521404958
MICAL2	0.0617084499056402	7.24077264222092	1.85584065877161	0.0639951981197717	0.374165472877698	-4.50486532471107
SLC31A2	0.061654013110557	8.83652839252068	1.51923305727843	0.129261527380471	0.556518964954471	-5.04552013205649
ARHGEF1	0.0615989116584261	7.34076334503141	2.37345437795151	0.0179550275477707	0.168373742565998	-3.4662276576746
YWHAB	0.0615874637594871	10.8718555049777	2.04130746877824	0.0416829412725544	0.288842364851632	-4.16147671952231
RNF114	0.0615715792262339	7.41239702453671	1.92304430882157	0.0549752537550298	0.340658623695698	-4.38416295858681
DNM2	0.0615061095290477	5.71049224709343	2.48224243273929	0.0133443767088339	0.139454747587814	-3.21622527719208
KPNB1	0.06144631492662	8.90965554364788	2.11951942060894	0.0344807298919721	0.255665190649004	-4.00701932983095
SLC35E1	0.0614286869425795	6.6101252782591	2.7178273438303	0.00677227570428317	0.0890684786504362	-2.63736513582997
FAM131A	0.0614233138810958	5.71384823247153	2.64014122093362	0.00851548679179006	0.103760133177274	-2.83390036892001
PLA2G7	0.0614173376914557	5.34081180510391	1.26925235938213	0.20487208815273	0.67958713828186	-5.37781112795653
AKR7A2	0.0613749805027926	7.71183232273864	1.84205869713448	0.0659888489577684	0.381400422476389	-4.52909495159385
APOD	0.061354976772948	3.705434537751	1.47389915334532	0.141063996065292	0.583366258237929	-5.11017016170264
POLR2B	0.061327029718635	6.65621453112419	1.58645452066905	0.113194030238125	0.524171956392115	-4.94608311871905
PBX2	0.0613008365981393	6.89334680622629	2.32955255904982	0.0201802219149824	0.182455630720028	-3.56401008421893
ACTR10	0.0612471349205315	8.35366022064351	1.30888305727182	0.191104474282585	0.662922219401313	-5.32907864346472
TTTY15	0.0612426333027178	4.09786003407276	1.13371695260333	0.257392663652025	0.739964039247458	-5.53321182267304
FANCI	0.0612416705630392	3.87831596653603	1.99023852447507	0.0470446390089277	0.31095032051485	-4.25924447115877
OSBP	0.0612307179504423	6.0664393182364	2.27710131368955	0.0231520046619805	0.200121649835301	-3.67848803199784
PTPN18	0.0612247912146504	6.80672704243524	2.30752516296151	0.021384979026733	0.19023447600468	-3.61239752321567
AMD1	0.0612181311573741	7.44249570582554	1.2865277419993	0.19878425708996	0.671868608350399	-5.3567512703074
GPR65	0.0611672106747978	7.33917431304173	0.915550362778044	0.360292186566836	0.819006342186027	-5.74668708972704
EXTL2	0.0610359835359349	4.45381100751214	1.38418984596392	0.166845169003019	0.629604411332147	-5.23237527399333
SBF1	0.061029666417598	5.68418708274225	2.36736738847939	0.0182500828458666	0.169882435060631	-3.47989198969579
CTSH	0.0610082984102274	9.54811306764647	1.51807624058963	0.129552825821082	0.557216455144441	-5.04719399754442
TEK	0.0609935128842638	3.27230784664022	2.04454520152166	0.0413612471154575	0.288387320813916	-4.1551960823418
TSR2	0.0609919239778014	7.11519365443564	2.31430608217932	0.0210075844950502	0.187927381109081	-3.59754993733366
CENPE	0.0609806993283604	2.90051149816768	1.92673233812712	0.0545126871272747	0.338515615993783	-4.3774163977824
TTLL12	0.0609637265817771	6.41562317884064	2.06766972635445	0.0391243876792402	0.277455758280968	-4.11005358635965
PARP8	0.0608761004190779	7.53766947508468	1.02483938323023	0.305876233915665	0.784780699004274	-5.6454079211261
C14orf159	0.0608730258127803	7.93780884469074	2.4837888098437	0.0132872087994977	0.139107962160806	-3.21259262512935
ASB8	0.0608550002298527	7.53574803095545	1.67479537605794	0.0945260817328858	0.47439525616738	-4.80892233747131
GGTLC1	0.0608494170206946	6.02900060295985	1.91439098326929	0.0560734800289387	0.344154692241106	-4.39994254119033
RPL34	0.0608471936336343	9.65351814854177	0.716003986104355	0.474283812230742	0.879567101818802	-5.9022531933714
ACAA1	0.0608430193895799	7.8573170006715	2.62326021375432	0.00894376497682373	0.107177348895822	-2.87587254382005
RYBP	0.0608203078181209	7.64898405943858	1.89974997398745	0.05797332095215	0.35135346031606	-4.42648093232454
TTPAL	0.0608199486726688	6.06335175158645	1.47054368428669	0.141969557767846	0.585540974014025	-5.11487813656779
ATP8B4	0.0608179530152966	3.74026398657186	1.05181327264027	0.293333514976958	0.772280702163575	-5.61866216328214
UBE2A	0.0608140504622767	8.10634016152807	1.6115093713575	0.107625515554348	0.510190292111962	-4.90792978096199
DAPK1	0.0607700913158347	5.03160764065443	2.03590101915095	0.0422248483196536	0.291261841215754	-4.17194243947059
AUH	0.060761692329085	5.20263395589465	1.54817590109116	0.122138192263916	0.544087185200241	-5.00322960786785
USP10	0.0607369911670981	7.40586411364851	1.70369218923251	0.0889868289353001	0.456373916935474	-4.76245981066198
PPP3R1	0.0606762457036805	6.171559879268	1.31140632956246	0.190251589061385	0.662276887676714	-5.32592544683182
TIMELESS	0.0606486430725752	4.68341023876044	2.2831457492953	0.0227911515801063	0.198183926783533	-3.66542603690532
OSBPL8	0.0606467318060933	7.74251319526262	1.25339205286536	0.210579919767268	0.688092132197269	-5.39689671351217
ATP5J	0.0606210562395546	7.93091624375911	0.976412055221969	0.329276922283927	0.800253990884885	-5.69168871059501
DSTYK	0.0605639631877573	5.04506241884808	2.52828887706846	0.011732430563045	0.129492097555968	-3.10710876758549
LMBR1L	0.0605424648116459	6.64945853044532	1.8265295360076	0.0682964487541699	0.390692495889107	-4.55618255197166
IL12RB1	0.0605321756443864	5.89253545065447	1.91820971065793	0.0555865930901829	0.342621864114581	-4.39298763907706
ASH1L	0.0605274993983871	6.27197451664885	1.60089810727519	0.109956759543633	0.517625688536376	-4.92416082893976
TANC2	0.0605235726740121	3.49529981157746	2.06193744973037	0.0396690489934691	0.279733111443308	-4.12129043254409
CALHM2	0.0604530612136269	7.73173996525588	1.65447080200665	0.0985856003188257	0.487477209925219	-4.84113053226291
SUV420H1	0.060420575303489	6.74766724780775	1.59504666595787	0.111259304254506	0.520559089678805	-4.9330657889424
PHACTR1	0.0604016525643161	4.8351888806317	1.39575771708292	0.163334060125715	0.624253758529073	-5.21704479813289
CCL4	0.0603942284141823	8.39112535779101	1.06246622642626	0.28847662531209	0.769790181122216	-5.60790869571236
PHACTR4	0.0603761711156698	6.2567162229305	1.31937779051736	0.187575643401185	0.658957438962371	-5.3159243000363
DIAPH1	0.0603668923835574	7.12692490594468	2.70785661622517	0.00697639072758356	0.0906227686897752	-2.66290007975231
SNRPA	0.0602840360956307	8.09673615084776	1.29894502035575	0.194491048395541	0.667080436519552	-5.34143897802335
TRA@	0.0602801929949326	5.37696399193701	1.42324117276985	0.155216530959259	0.612418965689593	-5.1801140516338
BRCA1	0.060218577302285	4.92103953107614	1.94866284173858	0.0518288303425455	0.327994780127402	-4.33703534097207
SEL1L	0.0601615323142051	5.51896507243504	2.04514065293677	0.0413023144423213	0.288387320813916	-4.15403994331997
CYB561D2	0.0601439932061343	6.9501907550491	2.40719673319993	0.0163942198801334	0.160348187697763	-3.38985827826574
DEGS1	0.0601368758154761	7.74717905630538	1.40157695455307	0.161589043147131	0.621908726113711	-5.20928488660071
ZMIZ1	0.0601057351312626	5.91472648768342	2.49154381556632	0.0130037761306513	0.137882818204346	-3.19434170108372
PARP4	0.0600782592732081	8.59846262211822	1.46622030739161	0.143142926990868	0.588397573739926	-5.1209284645688
SIGLEC1	0.0600507537081301	4.65472630650276	1.34411009504488	0.179450617146773	0.650305266761188	-5.28451145210872
TJP2	0.0599545686670186	4.29450923457139	1.59236582415027	0.111860130490658	0.522163989413132	-4.937134812201
CST5	0.0599413597408649	4.53178757320219	1.62346192211646	0.105046779918983	0.50208078166407	-4.88951990603839
OSBPL9	0.0599245862925386	7.71475233223351	1.23540053930438	0.217193370554452	0.695402456094852	-5.41825803600317
P4HB	0.0599149765367013	8.14519169353324	1.58678751178412	0.113118557507395	0.524031656184416	-4.94557992579439
FPGS	0.0598474366093678	6.81415154194103	1.85854619746391	0.0636097394727122	0.37275949289616	-4.50008786317514
TUFM	0.0598184872675924	6.41424135452465	2.04151580439137	0.041662177750399	0.288842364851632	-4.16107287981007
DBP	0.0598130635992948	5.58251774178549	1.88979035489538	0.0592961128019431	0.35606263824518	-4.44441890416259
GPI	0.0598076629482538	8.50457732263956	1.47471348526223	0.140844899886128	0.58287578975351	-5.10902598776703
AXIN1	0.0598032864211415	7.11403888113118	1.59305043774545	0.111706452461221	0.521656541284284	-4.93609633978907
CLIC1	0.059736732606698	10.8211153614518	1.91520832124026	0.0559689711764159	0.34387715341442	-4.39845510487377
TMCO3	0.0597329216698226	4.640970671347	1.65335251889884	0.0988129497609336	0.487987051455402	-4.84289136831159
RNASEL	0.0597238039411856	6.6289017096463	1.30725860984928	0.191655040638879	0.663299702762784	-5.33110543429605
DNMBP	0.0597078011717382	4.4122636069149	2.20978147112948	0.0275193204004726	0.222610960003823	-3.82166858957621
LIPA	0.0596846445375459	6.87486356288592	1.72110744455208	0.0857771160161391	0.447398626702884	-4.7340784701055
C11orf24	0.0596715126431357	5.99436378452393	1.93864478037517	0.0530407669629306	0.33312013902003	-4.35553771088589
PCK2	0.0596477790168803	6.60874315577825	1.59043312290626	0.112294874366894	0.522418332501502	-4.94006408962898
ZNF672	0.0596275267188631	5.66672645231127	2.86101313079142	0.00437871373497171	0.064869833110692	-2.26060899596972
TUBB6	0.059601920189297	5.85873245394477	1.14901514650691	0.251034456236522	0.732026066451398	-5.51654460131905
CCDC92	0.059576774549055	7.92698943880768	1.5156299304185	0.13017051505024	0.559251101697329	-5.05072954268928
UBOX5	0.0595292196724007	6.89663228847432	2.30559136996728	0.021493684062273	0.191054969442427	-3.61662395218076
GTF2F2	0.0594768760683477	3.91644009203383	1.4174760742858	0.156893346110022	0.614288981883386	-5.18792011732849
LONP1	0.0594538220715952	6.71436804482431	1.54146587560281	0.123761622470396	0.547116928603886	-5.01310456794607
PHKA2	0.0594045620600845	6.30771233639754	2.50482617026965	0.0125307673244107	0.1352157218262	-3.16295333568255
CAPZA2	0.0593997534323076	6.31802167113168	0.98065625911387	0.327180741344572	0.79746543265278	-5.68772185642909
CHIT1	0.059347618777597	3.83376381503222	1.17380991013821	0.2409642400372	0.722477353552509	-5.48905884989334
PEX11B	0.0593061154026282	7.62189399002505	1.22619838564396	0.220633293245225	0.699052198608451	-5.42906504296278
VIM	0.0592775615081695	9.19195016929185	1.60436542657828	0.109190645184968	0.515301661572673	-4.91886888118253
ARPC2	0.059270560207672	11.541384134823	2.15433082620651	0.0316350458140482	0.242789322008077	-3.93643499356878
SLC39A6	0.0592662321372392	5.27422286887251	1.43726043705307	0.151195896238216	0.603119806177204	-5.16100045800651
ACSBG2	0.0592556292771036	3.83251806623677	1.37592815693986	0.169387386571536	0.63409186456437	-5.24324663748161
SDHB	0.0591712085984009	6.17464158580825	2.10254879072267	0.0359457358699951	0.262575904340015	-4.04101927865895
ASB7	0.0591284446215194	4.84124747392014	1.16822928863365	0.243205514088287	0.723380503442085	-5.49529605581751
MOAP1	0.0591193799686529	7.13515754039089	1.17964839620985	0.238635055829826	0.720689051712048	-5.48250178618672
HTATIP2	0.0591084710872405	6.40631668148187	2.24573409394306	0.0251055955308921	0.208985588288743	-3.74572675370526
CXXC1	0.0591065443549041	8.20268867698016	2.03218736588174	0.0426005331241914	0.292926013183533	-4.17911543452578
XKR8	0.0589602447077731	9.04408373646233	2.35061053934281	0.0190844342028474	0.174960666237018	-3.51733090802508
[truncated: 9,601 more rows]
