# Supplementary material for: Identifying crosstalk genetic biomarkers linking a neurodegenerative disease, Parkinson’s disease, and periodontitis using integrated bioinformatics analyses
Source: Front Aging Neurosci. 2022 Dec 5;14:1032401. doi: 10.3389/fnagi.2022.1032401 (PMC9760933; doi:10.3389/fnagi.2022.1032401)
Supplement: Supplementary file 1 [file Data_Sheet_1.ZIP › raw data/GSE6613_GSE49126_GSE99039_log0.15_mRNA_limma_filter.txt]

rownames.final.	logFC	AveExpr	t	P.Value	adj.P.Val	B	regulate
RPS4Y1	0.960255091291223	7.60432556936544	3.76457705581316	0.000184234260181108	0.00693869291591188	0.545665703163878	up
EIF1AY	0.466053554524197	4.059567930862	3.62753439466858	0.000311973438414726	0.0100804787900023	0.0729317568453478	up
MMP9	0.372290605494078	9.40576657172067	5.2036440405054	2.73594633472014e-07	0.000151128464203589	6.49382155603064	up
DEFA1	0.327187049240109	10.273097064059	3.12067818658418	0.00189620051222096	0.0361717464097727	-1.52959502163068	up
GPR97	0.326531025037253	7.91942790344457	6.21681952541724	9.84604449854304e-10	1.09890844734705e-05	11.7127695186876	up
PTGDS	0.317036452150061	7.24456857657494	5.97303953901855	4.11445005293199e-09	1.19319051535028e-05	10.382476268698	up
PGLYRP1	0.301070548132897	7.12051250166636	4.1814198288136	3.35582360596458e-05	0.00249535601469161	2.08532537348298	up
TCN1	0.298959861322715	6.39442129808468	4.29352253266154	2.06878267189838e-05	0.00180435180406174	2.52526866960086	up
GPX3	0.296206957807622	5.05773877479267	5.59922290409493	3.35936843360484e-08	5.56695340425944e-05	8.43359324039089	up
BMX	0.296000289819314	4.31448736925106	5.02338480794249	6.81404149637828e-07	0.000244124955371948	5.65249715048526	up
SPI1	0.292354741485576	8.12865461776951	5.35532107296214	1.24312022209013e-07	0.000110924573663427	7.22250433170402	up
CFD	0.268140204302298	9.64778430254413	3.50174326976102	0.000498639580776108	0.0139378774385611	-0.346282408884652	up
SLPI	0.265275165699921	7.25289838243399	4.43995219441022	1.08193338648788e-05	0.00117293712927658	3.11627861138068	up
ZYX	0.262817701861126	9.57074237378607	5.16934821534691	3.26149847232543e-07	0.000164492966430326	6.33168111505244	up
PI3	0.261026623155891	8.83816320022779	3.73118050413413	0.000209784470343451	0.00772539636820326	0.428927989365429	up
ANXA3	0.260619171558981	7.21791664877531	3.16026489397809	0.00166037555745606	0.0332734429538568	-1.41276564851889	up
G6PD	0.257618722169767	7.98004575650383	4.76544609942928	2.39772051663066e-06	0.000463559299881927	4.49574034173624	up
RNF19B	0.245864266720054	7.89836114944839	4.63741158304257	4.3843461464025e-06	0.000669189674977224	3.94236724635108	up
CA4	0.245283715740764	5.99161616386333	4.58361605624509	5.6262538295059e-06	0.000767818169673746	3.71401094370417	up
LSP1	0.241445843722488	10.2635379749252	6.03689635971534	2.84200460520789e-09	1.09890844734705e-05	10.7264530163319	up
TREM1	0.239297649906906	9.76296731728846	5.02260335545891	6.84064404153472e-07	0.000244124955371948	5.64890857786241	up
PRKCD	0.237925905222156	8.56525924413088	4.71935238826736	2.98440960125758e-06	0.000516703751859521	4.29492127330255	up
ABHD2	0.234983534118499	6.89438503869866	5.54855255744397	4.42652936500199e-08	6.41846757925289e-05	8.17802560775293	up
USP9Y	0.234170399815534	3.10340661836392	3.10679283508747	0.00198597221012081	0.0375095888416662	-1.57023733101997	up
ACTN4	0.232221828861228	8.17758017020553	4.77319963808974	2.31063402637401e-06	0.00046195074844969	4.52969698167316	up
AZU1	0.231990179308562	5.03994191146802	3.00287676971873	0.00279237058690204	0.0469442011711068	-1.86884054674303	up
MGAM	0.226318814719377	8.70681398308102	3.8333655126949	0.000140559128504163	0.0057684483405634	0.789224279508359	up
CST7	0.225944404084892	9.73625020311473	4.62244135000885	4.70061348246694e-06	0.000690216663248311	3.87857292501704	up
KRT23	0.222472585700881	8.23499359959732	3.68443310910897	0.000251195485477962	0.00864149522185827	0.267182542008304	up
KIR3DL3	0.219888625959184	5.43960081365474	3.9935024116249	7.36790692250207e-05	0.0040893646077045	1.37237096964089	up
RNF24	0.219540964490431	8.72125361064786	4.7321684742511	2.80870692831443e-06	0.000509078130756991	4.35057755316441	up
CSF3R	0.219207418827049	10.3735251104745	4.2941662413796	2.06297947211947e-05	0.00180435180406174	2.52782630295327	up
LILRB1	0.218945703927066	7.54653799297709	5.42517848116185	8.58884163515791e-08	9.88285593874802e-05	7.56444362068512	up
CLIC3	0.217031720364989	6.76918672261088	3.05049284287602	0.00239149836513522	0.042744808991631	-1.73323375457371	up
C5AR1	0.21615675128251	9.66246415361449	4.83987865560775	1.67740889013912e-06	0.000357885231774705	4.82380995800413	up
CFP	0.21364757373771	9.98848966799955	4.9333407185445	1.06395264811795e-06	0.000301020749223615	5.24234998968764	up
FLOT2	0.210250847131823	8.35508050152227	4.52317351904619	7.4239257854682e-06	0.000916144033100331	3.46038123400822	up
H1FX	0.208307982886256	8.15381294067448	3.25998645687718	0.00118101060939481	0.0262446802087736	-1.11217943987493	up
SLC15A3	0.207199255080655	7.3157566338945	4.54419809997578	6.74376523313636e-06	0.000859644798949251	3.54825112019435	up
ZBED1	0.206074195665687	6.56482291078491	5.29697386390264	1.68766618275712e-07	0.000131669020434579	6.93996052456466	up
RHOG	0.205421058583912	11.1297322239435	5.63254992648911	2.79872556946395e-08	5.41086943429697e-05	8.60281314045839	up
NINJ1	0.204941057342001	9.63270845160562	4.89782924386829	1.2659720640842e-06	0.000328809014759898	5.08246020662515	up
ST6GALNAC2	0.202289604803216	6.91984913686836	4.38640928700322	1.37425983008203e-05	0.00133961462428165	2.89803097139202	up
GNLY	0.201933854238924	10.6110608769517	3.41540051639902	0.000682480527268543	0.0171730458054557	-0.625844962495473	up
KIR3DL1	0.201018253016453	5.80887788447807	3.99604384298449	7.29145117288073e-05	0.00406952175163793	1.38180727368305	up
SH2B2	0.200714930816611	7.59096022526228	4.51746727837558	7.61958630946855e-06	0.000920700012394117	3.43659781280852	up
KIAA0319L	0.199401949477828	7.04185952954507	6.05912683768763	2.49661594379559e-09	1.09890844734705e-05	10.8469515379522	up
P2RX1	0.196087640967186	7.83032620988502	4.76969826139483	2.34957708263204e-06	0.00046195074844969	4.5143564110138	up
TLE3	0.195197966478158	7.77880688547131	4.99277351971348	7.93461516195971e-07	0.000244124955371948	5.51230489147621	up
PRF1	0.193932686197829	9.5382383248785	3.71855241554496	0.000220287685661839	0.00793529048180707	0.385043904063846	up
IL4R	0.193872863806714	8.50357785958104	4.62295238784574	4.68946480860183e-06	0.000690216663248311	3.88074752596571	up
FKBP9	0.193870277301604	4.81821813784004	4.72402040757322	2.91922277979944e-06	0.000513075518873841	4.31517694120453	up
PILRA	0.192999516472121	9.03189556977276	5.40876680534359	9.37167373501968e-08	9.88285593874802e-05	7.48375400261433	up
CD97	0.192333983128703	9.9145131141518	4.72539424945352	2.90030003014081e-06	0.000513075518873841	4.32114188604208	up
LILRA2	0.191509360815578	8.53887507134691	4.84940200953131	1.60191520755299e-06	0.000357885231774705	4.86612175543906	up
RPH3A	0.19139423636264	5.42206300201005	3.08917888233649	0.00210547613721181	0.0390152127662252	-1.62154155160945	up
KIAA1324	0.191377052238877	6.01899408119403	3.60936052442195	0.000334130301793843	0.0105610667596964	0.0114933176110368	up
SH2D3C	0.189684941543065	7.24375208395983	4.44450005789621	1.06005576933027e-05	0.00116893118653307	3.13492974157804	up
PTOV1	0.189597718078332	6.93933715345799	3.29576561377219	0.00104289956679953	0.0237674557463154	-1.00214302857962	up
LILRB3	0.189339946843479	9.87433926325023	5.20761880556177	2.68062435901693e-07	0.000151128464203589	6.51267578770282	up
DYSF	0.188495786295572	9.50541352721819	3.90541877625295	0.000105400946736013	0.00501086468089244	1.0488192380182	up
EFHD2	0.187783281025869	9.3121235057901	4.86655059703438	1.47415325471974e-06	0.000342903306629446	4.94250429131063	up
S100A11	0.187143894728093	11.4849276235834	5.12686835845614	4.04896583753797e-07	0.000195700015481002	6.13219595431249	up
SBNO2	0.186158437612425	6.47549411898384	3.91635669969402	0.000100854387351716	0.00489944659499743	1.08862619463966	up
PPP1R15A	0.186121040288322	7.27805389266867	4.01102150108652	6.85592944784143e-05	0.00393706839579013	1.43753406623578	up
CD14	0.185561281262661	10.4298014519157	4.07643168861628	5.22710088366003e-05	0.00331335356559871	1.68320347559294	up
AMPD2	0.18421304545328	8.64456791027446	5.28017368034706	1.84199630726e-07	0.000133250383151143	6.85912346242734	up
MAP1S	0.183298520505781	6.3348740863113	3.661887783894	0.000273808802262119	0.00915326255400743	0.189869203345999	up
PLOD1	0.183101227426656	7.3398810778563	5.00554356820944	7.44704431393181e-07	0.000244124955371948	5.57069367393201	up
VAMP2	0.183076965353102	6.9050265700544	3.57251213424284	0.000383660306626076	0.0117426373531992	-0.112173136481074	up
NCF4	0.18243712383906	10.1086800463003	4.56372341744013	6.16594633197505e-06	0.000812840626257781	3.63019304011151	up
GMPR2	0.18182899443965	7.77239545188846	4.56370821525837	6.1663771647142e-06	0.000812840626257781	3.63012911455329	up
CDA	0.181657073052678	9.04159538318051	3.51270373500695	0.000478939463681197	0.0135664859008965	-0.310317064628852	up
GNB2	0.181361066645133	9.57387937981473	5.18838437572948	2.95878679147639e-07	0.000156008758096028	6.42155857971911	up
IL18R1	0.181207449362781	4.99987972139035	3.09407950068762	0.00207158005789295	0.0386961814356815	-1.60729577351812	up
GNAI2	0.181204348809741	10.354495066179	4.66011989850632	3.94330514235661e-06	0.000626607392484063	4.03950025423986	up
NECAB2	0.181171487329415	6.00181400456081	3.96425656749774	8.30423547428678e-05	0.00429854471825035	1.26418896400656	up
FCGRT	0.180679417135389	9.49286459106211	4.02483159691495	6.47632483771429e-05	0.00381445655307834	1.48909080588979	up
SIGLEC5	0.179658940497886	8.72603973861571	3.70615123728481	0.000231082377994301	0.00816596558324969	0.342085946305425	up
PPP4C	0.178789695729042	8.66661220161301	4.18595608752456	3.29146897133448e-05	0.00247928831607013	2.10291616594901	up
CYP4F3	0.178513943269334	6.64617424233999	3.55569609106114	0.000408479673652019	0.0123345588543301	-0.168206998313479	up
NR1H2	0.178072049951449	6.69479349437406	3.84376720339957	0.00013487561983231	0.00566868547121304	0.826417123858317	up
TGM3	0.177873212588396	6.13994711943603	3.87914456331613	0.000117127572505613	0.00522569169640426	0.953628224186016	up
NFIL3	0.177385675492134	8.60264694614797	3.21453515755279	0.00138089225981307	0.0291773227938645	-1.25029600770922	up
DAAM2	0.177361769715158	4.84634991909022	3.46972891508223	0.000560605971204056	0.0151585763775456	-0.450718053638055	up
PRKCSH	0.176723754825487	7.92947634150986	4.42812262305718	1.14088280852133e-05	0.00121232255717019	3.06784780097423	up
NACC2	0.175668602193749	6.76498420741047	4.47683273338633	9.16289415087245e-06	0.00105237200148634	3.26803986134499	up
ATG2A	0.175458247114729	8.14962012016734	4.45766990268255	9.9906531613795e-06	0.00112516093856313	3.18904036550196	up
C15orf39	0.175458165257629	7.41394159657889	4.93689138939709	1.04555690576929e-06	0.000301020749223615	5.25839488249979	up
FGR	0.175001787690961	9.5943685376078	4.83749071229711	1.69686963341455e-06	0.000357885231774705	4.81321240058365	up
PTPN6	0.174979434797406	10.5256812515258	5.01174598841877	7.22079939162228e-07	0.000244124955371948	5.5991021848871	up
MAST3	0.17455562711552	8.17936616068539	5.29528257712591	1.70261664355059e-07	0.000131669020434579	6.93181211992103	up
PNKP	0.173814418817334	6.34504124320627	3.726346112693	0.000213748427285513	0.00779711244186147	0.412111216676641	up
TAF12	0.173164989503229	6.57860586899872	3.31984680445917	0.00095854937674896	0.0224176870368708	-0.927433335744825	up
ENC1	0.173065951203122	5.65948320954521	3.16286619864087	0.00164586884470206	0.0330885244342183	-1.40503889912088	up
MBOAT7	0.172911897666577	8.6289055655318	5.65712610323358	2.44473386957421e-08	5.41086943429697e-05	8.72817190901412	up
TNFRSF1A	0.172862269308487	9.58897323238044	4.42878773960394	1.13748838977697e-05	0.00121232255717019	3.07056763090293	up
HSPA6	0.172276801573323	9.09562226330836	3.97323815982459	8.00531093036544e-05	0.00420188266028231	1.29733257500031	up
VPS37B	0.172260511538654	7.51996785490531	4.32000479269557	1.84245576022877e-05	0.0017097989454923	2.63078563085265	up
MGRN1	0.172248143279312	8.67499173133476	5.25791411775438	2.06767835924188e-07	0.000133250383151143	6.75237441437699	up
MLF2	0.171370416081574	8.81200108409494	4.20740496823813	3.00277472252393e-05	0.00233773065646158	2.18633307527361	up
IRF2	0.171257576578173	7.95593041380506	3.54802644596523	0.000420291948191029	0.012565429378907	-0.193679755781094	up
QPCT	0.171253560252573	9.2494705758266	3.09821394224476	0.0020433745007466	0.0382926400786116	-1.59526027014198	up
MX2	0.170829842317426	9.43606448141528	4.63114770573683	4.51410964202833e-06	0.000680047686331541	3.91565110589021	up
RBM42	0.170523832172273	7.53543627337866	4.077866768669	5.19586848799914e-05	0.00331335356559871	1.68863530348519	up
MID1IP1	0.170509098474741	7.99398554489408	4.12681487681452	4.23075801873916e-05	0.00286998789575288	1.87498127645057	up
C8orf60	0.170437581310602	7.02455690538419	4.04689621056907	5.91092152505967e-05	0.00358717410616533	1.57181012598564	up
TPD52L2	0.17029354670675	8.6623222353888	5.26302697852887	2.01358323004862e-07	0.000133250383151143	6.77685790092266	up
OSBPL2	0.169933233318417	7.50237997065632	5.01759217592916	7.01363700075012e-07	0.000244124955371948	5.62590841190642	up
PRR14	0.169799246519759	7.26015775594616	4.38376115473906	1.39052294872163e-05	0.00134417218376424	2.88730082134285	up
HCK	0.16963084312261	10.9362110973212	4.39455641196176	1.32535838028169e-05	0.00131403053087757	2.93108070804244	up
UBN1	0.169208961148145	9.0094586456192	4.41565387153356	1.20634040355209e-05	0.00123836713992958	3.01693025156949	up
NOD2	0.169205327050729	7.31993946196327	3.13851416921627	0.00178637004042666	0.0349594685421013	-1.47713274962714	up
ITGAM	0.168730604132861	8.91825967530479	4.60204200895526	5.16702626992873e-06	0.000739969194212015	3.7919498008343	up
PRRG4	0.168214401530292	6.33543492165753	3.32444149253576	0.000943193244891569	0.0222831805310432	-0.913119407968971	up
TNFSF14	0.168194600831393	7.34515356222026	4.84172484287973	1.66251083497892e-06	0.000357885231774705	4.83200651965736	up
NKG7	0.168130356037258	10.6794057027283	3.1387466795963	0.0017849778123795	0.0349594685421013	-1.47644694606581	up
CORO1A	0.16812194351005	11.426694323145	4.49450851129722	8.45794318449788e-06	0.00101146537051727	3.34118786526381	up
MAP7D1	0.167274501593655	8.60560712353496	4.26725239935604	2.31936772459824e-05	0.00194005597955455	2.42119582333167	up
ADAM8	0.167190406243233	7.31546792736724	4.01593938049672	6.71839166016359e-05	0.00389666716289488	1.45587467097519	up
GBA	0.166252338506251	6.74143575019901	4.59651431938492	5.30087203504457e-06	0.000743119115985698	3.76853818715979	up
SLA	0.165779693262206	10.1715366844226	4.48365582670272	8.88434858834149e-06	0.00105161677168124	3.29624428917711	up
RPS6KA1	0.165350567316407	9.15532303939083	5.0647042103916	5.54128816765328e-07	0.000244124955371948	5.84296707549011	up
B4GALT5	0.165313317558786	8.18091729000745	3.6775430090316	0.000257912912915514	0.00879938173476459	0.24350683335702	up
PRKY	0.164897482410543	5.77488358114591	3.26250654469599	0.0011707537759062	0.0260666867572206	-1.10446687443588	up
REPS2	0.16470965573992	6.24587603310482	4.16614826435255	3.58139937744199e-05	0.00253318492550775	2.02623644070319	up
MYH9	0.164661297164022	8.87942698839073	4.14530332477461	3.91269333273808e-05	0.00268563566034093	1.94591025599713	up
SF3B4	0.164620480667217	7.4200095441426	3.23471357362624	0.001288575917434	0.027810495292846	-1.18920847895762	up
CDKN1C	0.16415912866103	6.75495196710425	3.21143983958688	0.00139558269346193	0.0293806882834091	-1.25963413274725	up
LTB4R	0.164017855369383	6.51332802873058	4.2054150183594	3.02850820025061e-05	0.00234204634152714	2.1785771466024	up
GRN	0.163988387657955	9.63603558221399	4.39086896601565	1.34728170762792e-05	0.00132444642444779	2.916115091105	up
IL1R2	0.163835472247493	8.34974058542535	3.03618770498838	0.00250599897878178	0.0438305041930975	-1.77419035664166	up
RNASE6	0.163699569139606	9.00001267697418	3.24358281719208	0.00124983479908748	0.0272009074473074	-1.16224164573448	up
DGAT1	0.163472542280171	6.98031184038199	3.36962639816583	0.0008038884982772	0.0196732206329441	-0.771342022437272	up
PLD3	0.162645094436395	7.01205807647128	3.73590778028341	0.000205975362035217	0.00760928089047299	0.445392179731817	up
BAZ1A	0.162560758681014	8.03245314778928	3.03583085252008	0.00250891851588075	0.0438305041930975	-1.77520967144897	up
SIPA1	0.162551407958032	8.47765127596772	4.87823493961863	1.39279026996157e-06	0.000336590981907379	4.99468968013564	up
PYCARD	0.162418350410862	10.0030244113619	4.25250489162918	2.47247085556001e-05	0.00203408949819122	2.36303318839476	up
IFITM3	0.162108224032332	12.5036336566966	5.36937922588899	1.15435475802323e-07	0.000110924573663427	7.29099650438043	up
ICAM3	0.162005723920348	11.5340743327744	4.46807131775898	9.53285515404926e-06	0.00108412862536247	3.23188153775875	up
TBC1D10B	0.161900946679537	8.06715735310565	3.88775354021718	0.00011315569187871	0.00517633873747741	0.984751469063537	up
ETV6	0.161855285706439	6.83015073911362	3.95468863763004	8.63429541718246e-05	0.00441112752375524	1.22895952650777	up
IRS2	0.161822565205052	7.94976587913076	3.47829785091009	0.000543350389833534	0.0148302694636917	-0.422854784267936	up
IL17RA	0.161705764768099	9.05645172150477	5.05910071586491	5.69934066583522e-07	0.000244124955371948	5.81705346274839	up
PLAUR	0.161705212977185	7.79398022010053	4.39997393882009	1.29376697325462e-05	0.00130501712084814	2.95308912782383	up
TSEN34	0.161535260845843	8.76955548226278	4.89370812604565	1.29168357739963e-06	0.000328809014759898	5.06397337261191	up
SLC25A20	0.161519068691168	7.10697324560007	3.96791811398117	8.18111706576195e-05	0.00426595190870585	1.27769215253948	up
MANSC1	0.161505045999813	7.36901079961853	3.0573420270332	0.00233839412870199	0.0419922276807685	-1.71355821361853	up
KIAA0232	0.161375905938898	6.85185059713661	3.50034130350229	0.00050121339729186	0.0139430204915123	-0.350875030984743	up
FCER1G	0.161304837186149	10.7376217021375	4.2113086794102	2.95289707306532e-05	0.0023144328410512	2.20155796672139	up
CEACAM21	0.161143683393679	5.85976160426558	3.0206816511224	0.0026357748872006	0.0449632186640103	-1.81837508654613	up
LPPR2	0.161096892099235	7.23504603984507	4.03441209640991	6.22479334678246e-05	0.00370295399090649	1.52495539574509	up
ATP6V0D1	0.16033699022519	10.8356252560948	4.64568416388195	4.2184519695632e-06	0.000652453904625776	3.97770183155055	up
ACIN1	0.15992872353235	6.8390578559355	3.98013575875519	7.78269971386696e-05	0.00414869770677447	1.32283392548583	up
TYMP	0.159432768362401	7.94860488396823	3.28649193237194	0.00107718130572143	0.0244048889577511	-1.03077443003846	up
RGS2	0.159378069987932	12.3260179793278	3.39270016402292	0.000740377276724549	0.0183640432718186	-0.69823519032184	up
UBE2M	0.159153758846533	7.75755141942204	3.34672756670036	0.000871899428207032	0.0208967631553751	-0.843421552673295	up
TYROBP	0.159030789726438	11.9719672017504	4.90003084585121	1.25243936237192e-06	0.000328809014759898	5.09234216090043	up
PBXIP1	0.157888244574377	7.84646610922262	4.06333727398983	5.52043938509462e-05	0.00342444368273249	1.63372372484515	up
POR	0.157855938254587	6.54356042899491	3.33202835689335	0.000918336061932663	0.0218292998328256	-0.889442294088929	up
SLC39A4	0.157697553604865	5.70544888678122	3.46124745837148	0.000578188215844749	0.015475182834717	-0.478232133577532	up
FMNL1	0.157448018321919	8.10970029335467	4.17145221706145	3.50146641825767e-05	0.00252279568023534	2.04673558580064	up
TRIM21	0.157094746450525	8.19020691863955	4.42230922374456	1.17096700780922e-05	0.00121278725808812	3.04409151276241	up
CEACAM4	0.156970086420573	7.73406398857029	4.67435716119345	3.68888162295275e-06	0.000594319817031276	4.10062230047313	up
PADI4	0.156948018524919	5.88276829111467	3.98863799787032	7.51637163962552e-05	0.00409342305256601	1.35432524401642	up
BCL3	0.156559987684855	6.39669226670076	3.7115615323125	0.000226313132991646	0.00807763797754799	0.360810558637588	up
RHBDF2	0.156526676066439	7.50393698340499	3.91896486889945	9.97979945814917e-05	0.00489944659499743	1.09813377435352	up
AKT1	0.156417329171701	7.60658075488513	3.83863569658142	0.000137651799490207	0.00570045977364145	0.808056704183195	up
PPP4R1	0.155805811089611	8.52770066426523	3.35920300886269	0.000834210380221506	0.0202274793648934	-0.80421058102385	up
TCIRG1	0.155719870625758	9.51647051142016	3.68332881568126	0.000252260916907997	0.00864149522185827	0.263385141053295	up
ANAPC2	0.155381309228558	6.34388564920492	3.62623548423053	0.000313510084416583	0.0101019916089788	0.0685309162261767	up
LILRB2	0.155259731354906	8.74481518084642	4.28475237457746	2.14941696510843e-05	0.00186068931307894	2.49045808327041	up
EMR2	0.154795764695184	6.81996949354159	4.14929792330322	3.8470278132904e-05	0.0026562811091767	1.96127420214366	up
ALOX5AP	0.154401665444604	11.7588068363178	4.11971152852219	4.35938015866353e-05	0.00292305259193624	1.84780918945872	up
NFIC	0.154384131984684	5.78506142050751	3.91642364380922	0.000100827140984272	0.00489944659499743	1.08887015176719	up
EMR3	0.154360302235423	7.43170896614824	3.548994761821	0.000418783167002127	0.012565429378907	-0.190466638985183	up
MYO1F	0.153888577393454	10.8326838893968	5.00194924792059	7.58127164942985e-07	0.000244124955371948	5.55424553374923	up
COPE	0.153830187610328	6.82876750144617	4.51928899528722	7.55659068344384e-06	0.000920700012394117	3.44418764337553	up
C3orf62	0.153409461168711	6.70516594100646	4.44280471989642	1.06816125665953e-05	0.00116893118653307	3.12797495784666	up
BAP1	0.153230148546802	6.56331888257028	3.772337008128	0.000178732702618581	0.0067754880731227	0.572931982524509	up
SLC9A3R1	0.153079398658511	9.20459588079991	3.89935921503861	0.000108002510933972	0.00507218269973308	1.02681165592539	up
YIPF3	0.152802945761086	8.03520773054037	4.09297796833428	4.87758165647037e-05	0.00318666602297437	1.74594083402535	up
THBD	0.152721893786374	5.83082428353477	3.23989334342265	0.00126581765556749	0.0274971625553986	-1.17346807660473	up
RENBP	0.152678206463341	6.12528578834687	3.52664057151974	0.000454940305410648	0.0130950559373785	-0.264430073429232	up
ITGB2	0.152525801615235	9.52740008975168	3.89285924996058	0.000110860630740439	0.00516459163288791	1.00324049501685	up
OS9	0.152411019687186	8.84391265818474	5.06808530438131	5.44797938876866e-07	0.000244124955371948	5.85861571525967	up
CTSD	0.152304710381213	6.73797184663513	3.83305853704381	0.000140730248308573	0.0057684483405634	0.788128090889956	up
PFN1	0.152071227389559	11.9644926243581	4.17610534851938	3.43274311567474e-05	0.00252024178112829	2.06473952197414	up
PSENEN	0.151946956345672	7.76223742290226	4.00439274299841	7.04554632461579e-05	0.00396739501774481	1.41284646653702	up
MVP	0.151773350081326	9.32734968414891	4.65130459286301	4.10920139140344e-06	0.000644145082976756	4.0017414776214	up
AQP9	0.151712566103303	11.191549933065	3.37992907173199	0.000774928187479006	0.019044845285501	-0.738758170326421	up
P2RY13	0.151338340056162	9.87689120604277	3.58804717514859	0.000361993936517553	0.0112276194214	-0.0601836966045761	up
PRKACA	0.151155665604416	5.75680559329423	4.2020009806148	3.07314781773197e-05	0.00236082878713185	2.16527877104885	up
TNFAIP2	0.150773360645809	8.44811669875285	4.53533947060096	7.02272703247342e-06	0.000875953049211738	3.51118143305677	up
SIRPA	0.150758217296486	6.79863633262705	3.88686265135616	0.000113560730442867	0.00517633873747741	0.981527693443006	up
SLC22A18	0.15067830237524	7.01502933919366	3.80777885721443	0.00015551728540917	0.00615699833019241	0.698141575110109	up
CCNJL	0.150568478001173	6.8168409840246	3.84649412756226	0.000133421941178534	0.00564852013748536	0.836183449076822	up
NCF1	0.15049506608651	10.7679936855483	4.45296768259019	1.02044545405151e-05	0.00113818916028822	3.16970338986141	up
CLEC4E	0.150224728779787	7.61581218994225	3.10638684547564	0.0019886549256573	0.0375095888416662	-1.57142302789083	up
PDE5A	-0.156473853835183	3.62382087798301	-3.38035629230643	0.000773748523054266	0.019044845285501	-0.737404957656993	down
RHOH	-0.161071553538561	7.99389547343182	-3.94501608650671	8.98057234226267e-05	0.00449028617113133	1.1934265460649	down
MAB21L2	-0.166530831809916	3.06338453301618	-3.20237808828456	0.00143942471054695	0.0299772471137246	-1.28692233020543	down
DENND5B	-0.169933947163623	3.32163969608811	-4.27717567491874	2.22148550847402e-05	0.00190883199246657	2.46043813038895	down
RBM38	-0.179326547731694	9.25249194665584	-3.41319131715056	0.000687923939447648	0.0172725491289886	-0.632910295815183	down
EIF1AX	-0.181319044854064	5.84347347647533	-3.20996683308128	0.00140262423112249	0.0294754367409799	-1.26407493846645	down
GLRX5	-0.182985641253159	10.2479444837636	-3.13906634781326	0.00178306533227534	0.0349594685421013	-1.47550398516678	down
TRAK2	-0.186031063806162	7.35096462961173	-3.83783699959144	0.000138088723827004	0.00570045977364145	0.805201072674812	down
SNCA	-0.216005278156926	8.70587189417292	-3.42922502278861	0.000649318638698586	0.0166639296657159	-0.581532807630972	down
HBG1	-0.309852020904898	12.5922577128922	-3.16951583041297	0.00160931568029039	0.0325227559083075	-1.38525940987329	down
LRRN3	-0.331487025160988	5.77097411617764	-3.91579799272458	0.00010108205394866	0.00489944659499743	1.08659031351751	down
XIST	-0.767820899002325	6.34878870183416	-3.46789378489232	0.000564367366447737	0.0152247940716134	-0.456676727458589	down
