# Supplementary material for: Identifying crosstalk genetic biomarkers linking a neurodegenerative disease, Parkinson’s disease, and periodontitis using integrated bioinformatics analyses
Source: Front Aging Neurosci. 2022 Dec 5;14:1032401. doi: 10.3389/fnagi.2022.1032401 (PMC9760933; doi:10.3389/fnagi.2022.1032401)
Supplement: Supplementary file 1 [file Data_Sheet_1.ZIP › raw data/Parkinson's_ConsensusClusterPlus.k=2.consensusMatrix.csv]

	V1	V2	V3	V4	V5	V6	V7	V8	V9	V10	V11	V12	V13	V14	V15	V16	V17	V18	V19	V20	V21	V22	V23	V24	V25	V26	V27	V28	V29	V30	V31	V32	V33	V34	V35	V36	V37	V38	V39	V40	V41	V42	V43	V44	V45	V46	V47	V48	V49
1	1	0.987341772151899	0.00940438871473354	0.025297619047619	0.0123839009287926	0.996965098634294	0.987841945288754	0.98740157480315	0.0107692307692308	0.990922844175492	0.987823439878234	0.0108864696734059	0.988853503184713	0.988976377952756	0.987711213517665	0.145929339477727	0.990625	0.988976377952756	0.9953125	0.993930197268589	0.55045871559633	0.0596330275229358	0.998475609756098	0.991071428571429	0.00628930817610063	0.0110410094637224	0.993527508090615	0.263492063492063	0.0108024691358025	0.283018867924528	0.0104947526236882	0.2574568288854	1	0.117829457364341	0.990740740740741	0.998463901689708	0.989028213166144	0.990306946688207	0.00768049155145929	0.00782472613458529	0.0122511485451761	0.985959438377535	0.993817619783617	0.993846153846154	0.996969696969697	0.996955859969559	0.313546423135464	0.00757575757575758	0.996810207336523
2	0.987341772151899	1	0	0.014218009478673	0	0.990521327014218	1	1	0	1	1	0	1	1	1	0.131621187800963	1	0.996779388083736	0.979299363057325	0.996830427892235	0.532385466034755	0.0500807754442649	0.992138364779874	1	0	0	1	0.262725779967159	0	0.280327868852459	0	0.239935587761675	0.987261146496815	0.111464968152866	1	0.990415335463259	1	1	0	0	0	1	1	0.996835443037975	0.985959438377535	0.987361769352291	0.295238095238095	0	0.981878088962109
3	0.00940438871473354	0	1	0.985804416403785	1	0.0093167701863354	0	0	1	0	0	1	0	0	0	0.872841444270016	0	0.00159235668789809	0.0171606864274571	0.00156494522691706	0.471786833855799	0.952755905511811	0.00784929356357928	0	1	1	0	0.744479495268139	1	0.732689210950081	1	0.770334928229665	0.0108024691358025	0.896713615023474	0	0.00921658986175115	0	0	1	1	1	0	0	0.00157977883096367	0.0137825421133231	0.00769230769230769	0.713615023474178	1	0.016025641025641
4	0.025297619047619	0.014218009478673	0.985804416403785	1	0.9875	0.0275229357798165	0.00918836140888208	0.0125984251968504	0.989113530326594	0.012012012012012	0.0136570561456753	0.984350547730829	0.0127388535031847	0.0109717868338558	0.0107361963190184	0.889570552147239	0.0157977883096366	0.0156739811912226	0.0352220520673813	0.0182370820668693	0.485362095531587	0.972136222910217	0.0256410256410256	0.0105263157894737	0.987480438184664	0.9858934169279	0.0168067226890756	0.762658227848101	0.992389649923896	0.746478873239437	0.98796992481203	0.785488958990536	0.0290964777947933	0.91692789968652	0.0138036809815951	0.0279503105590062	0.0173775671406003	0.0130505709624796	0.984732824427481	0.986024844720497	0.987596899224806	0.0124223602484472	0.0078003120124805	0.0183767228177642	0.0329835082458771	0.029595015576324	0.729646697388633	0.983206106870229	0.0388349514563107
5	0.0123839009287926	0	1	0.9875	1	0.0093167701863354	0	0	1	0	0	1	0	0	0	0.864566929133858	0	0.00319488817891374	0.0169753086419753	0.00313971742543171	0.471698113207547	0.952755905511811	0.00768049155145929	0	1	1	0	0.745283018867924	1	0.714975845410628	1	0.76031746031746	0.0139103554868624	0.895734597156398	0	0.00946372239747634	0	0	1	1	1	0	0	0.0031201248049922	0.0122511485451761	0.0124416796267496	0.704113924050633	1	0.0161290322580645
6	0.996965098634294	0.990521327014218	0.0093167701863354	0.0275229357798165	0.0093167701863354	1	0.989028213166144	0.990476190476191	0.00770416024653313	0.992354740061162	0.989230769230769	0.00925925925925926	0.990461049284579	0.988993710691824	0.989230769230769	0.146379044684129	0.990536277602524	0.990551181102362	0.992260061919505	0.995419847328244	0.551617873651772	0.065015479876161	1	0.992175273865415	0.004739336492891	0.0094488188976378	0.993299832495812	0.280757097791798	0.0093167701863354	0.298245614035088	0.00753012048192771	0.252782193958665	0.996932515337423	0.113884555382215	0.99075500770416	0.996969696969697	0.990610328638498	0.991830065359477	0.00933125972006221	0.0078740157480315	0.00777604976671851	0.988888888888889	0.993808049535604	0.995334370139969	0.993939393939394	0.998456790123457	0.306603773584906	0.0077639751552795	0.99184339314845
7	0.987841945288754	1	0	0.00918836140888208	0	0.989028213166144	1	1	0	1	1	0	1	1	1	0.123052959501558	1	0.996845425867508	0.981366459627329	0.996904024767802	0.513302034428795	0.0398162327718224	0.990867579908676	1	0	0	1	0.237209302325581	0	0.25	0	0.217322834645669	0.984709480122324	0.0961240310077519	1	0.99079754601227	1	1	0	0	0	1	1	0.996951219512195	0.986089644513138	0.987748851454824	0.273570324574961	0	0.982511923688394
8	0.98740157480315	1	0	0.0125984251968504	0	0.990476190476191	1	1	0	1	1	0	1	1	1	0.128775834658188	1	0.998397435897436	0.98116169544741	0.998444790046656	0.530903328050713	0.050314465408805	0.99211356466877	1	0	0	1	0.255250403877221	0	0.275693311582382	0	0.228070175438596	0.987519500780031	0.103174603174603	1	0.990476190476191	1	1	0	0	0	1	1	0.998405103668262	0.9875	0.990491283676704	0.299050632911392	0	0.983277591973244
9	0.0107692307692308	0	1	0.989113530326594	1	0.00770416024653313	0	0	1	0	0	1	0	0	0	0.877329192546584	0	0.00158227848101266	0.0173228346456693	0.0015552099533437	0.473282442748092	0.949921752738654	0.00770416024653313	0	1	1	0	0.749206349206349	1	0.741157556270096	1	0.778125	0.0108864696734059	0.90625	0	0.00763358778625954	0	0	1	1	1	0	0	0.00155763239875389	0.0124031007751938	0.00917431192660551	0.717628705148206	1	0.0163132137030995
10	0.990922844175492	1	0	0.012012012012012	0	0.992354740061162	1	1	0	1	1	0	1	1	1	0.134762633996937	1	1	0.984779299847793	1	0.540706605222734	0.044822256568779	0.995502248875562	1	0	0	1	0.261682242990654	0	0.281446540880503	0	0.251170046801872	0.990839694656489	0.106646058732612	1	0.992378048780488	1	1	0	0	0	1	1	1	0.989473684210526	0.993920972644377	0.302752293577982	0	0.985849056603774
11	0.987823439878234	1	0	0.0136570561456753	0	0.989230769230769	1	1	0	1	1	0	1	1	1	0.141984732824427	1	0.996875	0.980061349693252	0.996960486322188	0.5220700152207	0.0497737556561086	0.990881458966565	1	0	0	1	0.259780907668232	0	0.282170542635659	0	0.235023041474654	0.986547085201794	0.105426356589147	1	0.990811638591118	1	1	0	0	0	1	1	0.996946564885496	0.984848484848485	0.98780487804878	0.295731707317073	0	0.980769230769231
12	0.0108864696734059	0	1	0.984350547730829	1	0.00925925925925926	0	0	1	0	0	1	0	0	0	0.865533230293663	0	0.00314465408805031	0.0170542635658915	0.00306748466257669	0.49390243902439	0.948356807511737	0.00763358778625954	0	1	1	0	0.74685534591195	1	0.727126805778491	1	0.768503937007874	0.0122324159021407	0.893915756630265	0	0.00777604976671851	0	0	1	1	1	0	0	0.00309597523219814	0.0121580547112462	0.010752688172043	0.714728682170543	1	0.0161812297734628
13	0.988853503184713	1	0	0.0127388535031847	0	0.990461049284579	1	1	0	1	1	0	1	1	1	0.124006359300477	1	0.996794871794872	0.981191222570533	0.996840442338073	0.5229793977813	0.0477707006369427	0.990551181102362	1	0	0	1	0.246006389776358	0	0.266009852216749	0	0.23015873015873	0.987519500780031	0.0987261146496815	1	0.992012779552716	1	1	0	0	0	1	1	0.996840442338073	0.985915492957746	0.988993710691824	0.278846153846154	0	0.981937602627258
14	0.988976377952756	1	0	0.0109717868338558	0	0.988993710691824	1	1	0	1	1	0	1	1	1	0.117739403453689	1	0.996789727126806	0.9828125	0.996884735202492	0.500777604976672	0.0400641025641026	0.990740740740741	1	0	0	1	0.253164556962025	0	0.258842443729904	0	0.2208	0.9875	0.0927672955974843	1	0.993610223642173	1	1	0	0	0	1	1	0.996889580093313	0.98613251155624	0.987421383647799	0.273155416012559	0	0.983633387888707
15	0.987711213517665	1	0	0.0107361963190184	0	0.989230769230769	1	1	0	1	1	0	1	1	1	0.136645962732919	1	0.996865203761755	0.979813664596273	0.996932515337423	0.52093023255814	0.0493827160493827	0.989312977099237	1	0	0	1	0.250783699059561	0	0.273162939297125	0	0.235478806907378	0.986217457886677	0.103286384976526	1	0.990783410138249	1	1	0	0	0	1	1	0.996927803379416	0.984871406959153	0.987616099071207	0.288549618320611	0	0.980830670926518
16	0.145929339477727	0.131621187800963	0.872841444270016	0.889570552147239	0.864566929133858	0.146379044684129	0.123052959501558	0.128775834658188	0.877329192546584	0.134762633996937	0.141984732824427	0.865533230293663	0.124006359300477	0.117739403453689	0.136645962732919	1	0.13914373088685	0.125391849529781	0.146875	0.131818181818182	0.617511520737327	0.934984520123839	0.14900153609831	0.128440366972477	0.861635220125786	0.877777777777778	0.138564273789649	0.878125	0.876777251184834	0.872641509433962	0.867164179104478	0.906497622820919	0.152307692307692	0.975077881619938	0.136012364760433	0.144859813084112	0.140378548895899	0.137987012987013	0.875576036866359	0.857366771159875	0.869158878504673	0.131375579598145	0.116057233704293	0.144838212634823	0.155487804878049	0.145510835913313	0.859133126934985	0.846875	0.144694533762058
17	0.990625	1	0	0.0157977883096366	0	0.990536277602524	1	1	0	1	1	0	1	1	1	0.13914373088685	1	0.9967585089141	0.985849056603774	0.996884735202492	0.538341158059468	0.0530421216848674	0.99079754601227	1	0	0	1	0.260252365930599	0	0.270049099836334	0	0.245641838351823	0.988993710691824	0.113029827315542	1	0.99375	1	1	0	0	0	1	1	0.996894409937888	0.987711213517665	0.989130434782609	0.288854003139717	0	0.985294117647059
18	0.988976377952756	0.996779388083736	0.00159235668789809	0.0156739811912226	0.00319488817891374	0.990551181102362	0.996845425867508	0.998397435897436	0.00158227848101266	1	0.996875	0.00314465408805031	0.996794871794872	0.996789727126806	0.996865203761755	0.125391849529781	0.9967585089141	1	0.984326018808777	1	0.53448275862069	0.0493630573248408	0.993730407523511	0.998444790046656	0.00324675324675325	0.0032	0.996557659208262	0.256493506493506	0.0032	0.273311897106109	0.00307692307692308	0.226837060702875	0.9890625	0.0970266040688576	0.998430141287284	0.992150706436421	0.996742671009772	1	0.00156494522691706	0.0016260162601626	0.00157232704402516	0.9984	0.996794871794872	1	0.989096573208723	0.99203821656051	0.282988871224165	0.00315955766192733	0.985172981878089
19	0.9953125	0.979299363057325	0.0171606864274571	0.0352220520673813	0.0169753086419753	0.992260061919505	0.981366459627329	0.98116169544741	0.0173228346456693	0.984779299847793	0.980061349693252	0.0170542635658915	0.981191222570533	0.9828125	0.979813664596273	0.146875	0.985849056603774	0.984326018808777	1	0.989147286821705	0.558869701726845	0.0679012345679012	0.992236024844721	0.986024844720497	0.0141732283464567	0.0192616372391653	0.986688851913478	0.278041074249605	0.0186335403726708	0.297906602254428	0.0166414523449319	0.261682242990654	0.996904024767802	0.122670807453416	0.982839313572543	0.993769470404984	0.981072555205047	0.988524590163934	0.0152439024390244	0.012779552715655	0.01743264659271	0.982677165354331	0.985826771653543	0.990625	0.996927803379416	0.998444790046656	0.30564263322884	0.0152439024390244	0.998389694041868
20	0.993930197268589	0.996830427892235	0.00156494522691706	0.0182370820668693	0.00313971742543171	0.995419847328244	0.996904024767802	0.998444790046656	0.0015552099533437	1	0.996960486322188	0.00306748466257669	0.996840442338073	0.996884735202492	0.996932515337423	0.131818181818182	0.996884735202492	1	0.989147286821705	1	0.536923076923077	0.0537634408602151	0.998461538461539	0.998470948012232	0.0031201248049922	0.00312989045383412	0.996732026143791	0.252365930599369	0.00308641975308642	0.276729559748428	0.00299850074962519	0.228125	0.993846153846154	0.104361370716511	0.998452012383901	0.995341614906832	0.996835443037975	1	0.00151745068285281	0.00156739811912226	0.00153139356814701	0.998439937597504	0.996884735202492	1	0.990895295902883	0.993759750390016	0.287250384024578	0.00308641975308642	0.988745980707395
21	0.55045871559633	0.532385466034755	0.471786833855799	0.485362095531587	0.471698113207547	0.551617873651772	0.513302034428795	0.530903328050713	0.473282442748092	0.540706605222734	0.5220700152207	0.49390243902439	0.5229793977813	0.500777604976672	0.52093023255814	0.617511520737327	0.538341158059468	0.53448275862069	0.558869701726845	0.536923076923077	1	0.51937984496124	0.553869499241275	0.523006134969325	0.495384615384615	0.473767885532591	0.561576354679803	0.772151898734177	0.476923076923077	0.766233766233766	0.471641791044776	0.706624605678233	0.530769230769231	0.603100775193798	0.53198127925117	0.548536209553159	0.514728682170543	0.528	0.473846153846154	0.449139280125196	0.47581903276131	0.527386541471048	0.520249221183801	0.544323483670295	0.543778801843318	0.560422960725076	0.811819595645412	0.458588957055215	0.552166934189406
22	0.0596330275229358	0.0500807754442649	0.952755905511811	0.972136222910217	0.952755905511811	0.065015479876161	0.0398162327718224	0.050314465408805	0.949921752738654	0.044822256568779	0.0497737556561086	0.948356807511737	0.0477707006369427	0.0400641025641026	0.0493827160493827	0.934984520123839	0.0530421216848674	0.0493630573248408	0.0679012345679012	0.0537634408602151	0.51937984496124	1	0.0531914893617021	0.0385802469135802	0.948678071539658	0.949044585987261	0.0493421052631579	0.812302839116719	0.953560371517028	0.800637958532695	0.95166163141994	0.834890965732087	0.0585516178736518	0.94811320754717	0.0514820592823713	0.065015479876161	0.0507936507936508	0.051948051948052	0.954758190327613	0.945686900958466	0.948757763975155	0.0486656200941915	0.0424528301886792	0.0530421216848674	0.0673813169984686	0.0675883256528418	0.780337941628264	0.941628264208909	0.0649350649350649
23	0.998475609756098	0.992138364779874	0.00784929356357928	0.0256410256410256	0.00768049155145929	1	0.990867579908676	0.99211356466877	0.00770416024653313	0.995502248875562	0.990881458966565	0.00763358778625954	0.990551181102362	0.990740740740741	0.989312977099237	0.14900153609831	0.99079754601227	0.993730407523511	0.992236024844721	0.998461538461539	0.553869499241275	0.0531914893617021	1	0.993948562783661	0.0061633281972265	0.00946372239747634	0.993537964458804	0.276995305164319	0.00923076923076923	0.294952681388013	0.00744047619047619	0.243328100470958	0.998468606431853	0.116640746500778	0.99390243902439	0.998463901689708	0.992163009404389	0.993537964458804	0.00763358778625954	0.00628930817610063	0.00618238021638331	0.99075500770416	0.995398773006135	0.996941896024465	0.99400299850075	0.998449612403101	0.309006211180124	0.0075187969924812	0.993589743589744
24	0.991071428571429	1	0	0.0105263157894737	0	0.992175273865415	1	1	0	1	1	0	1	1	1	0.128440366972477	1	0.998444790046656	0.986024844720497	0.998470948012232	0.523006134969325	0.0385802469135802	0.993948562783661	1	0	0	1	0.258620689655172	0	0.27892234548336	0	0.234930448222566	0.990909090909091	0.102409638554217	1	0.992295839753467	1	1	0	0	0	1	1	0.998496240601504	0.989345509893455	0.989280245022971	0.292569659442724	0	0.987281399046105
25	0.00628930817610063	0	1	0.987480438184664	1	0.004739336492891	0	0	1	0	0	1	0	0	0	0.861635220125786	0	0.00324675324675325	0.0141732283464567	0.0031201248049922	0.495384615384615	0.948678071539658	0.0061633281972265	0	1	1	0	0.749190938511327	1	0.731942215088282	1	0.765451664025357	0.00941915227629513	0.896	0	0.00470219435736677	0	0	1	1	1	0	0	0.003125	0.0106870229007634	0.00638977635782748	0.712286158631415	1	0.013136288998358
26	0.0110410094637224	0	1	0.9858934169279	1	0.0094488188976378	0	0	1	0	0	1	0	0	0	0.877777777777778	0	0.0032	0.0192616372391653	0.00312989045383412	0.473767885532591	0.949044585987261	0.00946372239747634	0	1	1	0	0.752827140549273	1	0.738287560581583	1	0.779032258064516	0.014218009478673	0.9	0	0.00788643533123028	0	0	1	1	1	0	0	0.00318471337579618	0.0141287284144427	0.0110062893081761	0.716323296354992	1	0.0182421227197347
27	0.993527508090615	1	0	0.0168067226890756	0	0.993299832495812	1	1	0	1	1	0	1	1	1	0.138564273789649	1	0.996557659208262	0.986688851913478	0.996732026143791	0.561576354679803	0.0493421052631579	0.993537964458804	1	0	0	1	0.26271186440678	0	0.286912751677852	0	0.24	0.993355481727575	0.109243697478992	1	0.993464052287582	1	1	0	0	0	1	1	0.996694214876033	0.99016393442623	0.990228013029316	0.3035413153457	0	0.989547038327526
28	0.263492063492063	0.262725779967159	0.744479495268139	0.762658227848101	0.745283018867924	0.280757097791798	0.237209302325581	0.255250403877221	0.749206349206349	0.261682242990654	0.259780907668232	0.74685534591195	0.246006389776358	0.253164556962025	0.250783699059561	0.878125	0.260252365930599	0.256493506493506	0.278041074249605	0.252365930599369	0.772151898734177	0.812302839116719	0.276995305164319	0.258620689655172	0.749190938511327	0.752827140549273	0.26271186440678	1	0.759811616954474	0.9888	0.749235474006116	0.958064516129032	0.273010920436817	0.869085173501577	0.261006289308176	0.268867924528302	0.264847512038523	0.252491694352159	0.751173708920188	0.722852512155592	0.745283018867924	0.262903225806452	0.237560192616372	0.279106858054226	0.27613104524181	0.270866141732283	0.985759493670886	0.730109204368175	0.267741935483871
29	0.0108024691358025	0	1	0.992389649923896	1	0.0093167701863354	0	0	1	0	0	1	0	0	0	0.876777251184834	0	0.0032	0.0186335403726708	0.00308641975308642	0.476923076923077	0.953560371517028	0.00923076923076923	0	1	1	0	0.759811616954474	1	0.733755942947702	1	0.773524720893142	0.0122699386503067	0.905063291139241	0	0.0094488188976378	0	0	1	1	1	0	0	0.00311526479750779	0.0154083204930663	0.0108864696734059	0.724727838258165	1	0.0175438596491228
30	0.283018867924528	0.280327868852459	0.732689210950081	0.746478873239437	0.714975845410628	0.298245614035088	0.25	0.275693311582382	0.741157556270096	0.281446540880503	0.282170542635659	0.727126805778491	0.266009852216749	0.258842443729904	0.273162939297125	0.872641509433962	0.270049099836334	0.273311897106109	0.297906602254428	0.276729559748428	0.766233766233766	0.800637958532695	0.294952681388013	0.27892234548336	0.731942215088282	0.738287560581583	0.286912751677852	0.9888	0.733755942947702	1	0.7328125	0.944715447154472	0.289763779527559	0.870607028753994	0.282539682539683	0.28414442700157	0.276190476190476	0.271043771043771	0.738582677165354	0.709415584415584	0.724409448818898	0.273021001615509	0.2624	0.296	0.2859375	0.28414442700157	0.9792	0.709828393135725	0.284313725490196
31	0.0104947526236882	0	1	0.98796992481203	1	0.00753012048192771	0	0	1	0	0	1	0	0	0	0.867164179104478	0	0.00307692307692308	0.0166414523449319	0.00299850074962519	0.471641791044776	0.95166163141994	0.00744047619047619	0	1	1	0	0.749235474006116	1	0.7328125	1	0.770416024653313	0.0104790419161677	0.903963414634146	0	0.00904977375565611	0	0	1	1	1	0	0	0.00301659125188537	0.013353115727003	0.010590015128593	0.708083832335329	1	0.0157977883096366
32	0.2574568288854	0.239935587761675	0.770334928229665	0.785488958990536	0.76031746031746	0.252782193958665	0.217322834645669	0.228070175438596	0.778125	0.251170046801872	0.235023041474654	0.768503937007874	0.23015873015873	0.2208	0.235478806907378	0.906497622820919	0.245641838351823	0.226837060702875	0.261682242990654	0.228125	0.706624605678233	0.834890965732087	0.243328100470958	0.234930448222566	0.765451664025357	0.779032258064516	0.24	0.958064516129032	0.773524720893142	0.944715447154472	0.770416024653313	1	0.257861635220126	0.902668759811617	0.2359375	0.247261345852895	0.246031746031746	0.230263157894737	0.776049766718507	0.749596122778675	0.75796178343949	0.243328100470958	0.223622047244094	0.253943217665615	0.261941448382126	0.244204018547141	0.934065934065934	0.737756714060032	0.248407643312102
33	1	0.987261146496815	0.0108024691358025	0.0290964777947933	0.0139103554868624	0.996932515337423	0.984709480122324	0.987519500780031	0.0108864696734059	0.990839694656489	0.986547085201794	0.0122324159021407	0.987519500780031	0.9875	0.986217457886677	0.152307692307692	0.988993710691824	0.9890625	0.996904024767802	0.993846153846154	0.530769230769231	0.0585516178736518	0.998468606431853	0.990909090909091	0.00941915227629513	0.014218009478673	0.993355481727575	0.273010920436817	0.0122699386503067	0.289763779527559	0.0104790419161677	0.257861635220126	1	0.124031007751938	0.989096573208723	0.998470948012232	0.987361769352291	0.990243902439024	0.010752688172043	0.00946372239747634	0.0108191653786708	0.985759493670886	0.990566037735849	0.993911719939117	0.998473282442748	0.996937212863706	0.316358024691358	0.00765696784073507	0.998405103668262
34	0.117829457364341	0.111464968152866	0.896713615023474	0.91692789968652	0.895734597156398	0.113884555382215	0.0961240310077519	0.103174603174603	0.90625	0.106646058732612	0.105426356589147	0.893915756630265	0.0987261146496815	0.0927672955974843	0.103286384976526	0.975077881619938	0.113029827315542	0.0970266040688576	0.122670807453416	0.104361370716511	0.603100775193798	0.94811320754717	0.116640746500778	0.102409638554217	0.896	0.9	0.109243697478992	0.869085173501577	0.905063291139241	0.870607028753994	0.903963414634146	0.902668759811617	0.124031007751938	1	0.112852664576803	0.121538461538462	0.114241001564945	0.10327868852459	0.905918057663126	0.892455858747994	0.890453834115806	0.10126582278481	0.0906200317965024	0.114599686028257	0.123076923076923	0.120426829268293	0.85179407176287	0.872274143302181	0.126009693053312
35	0.990740740740741	1	0	0.0138036809815951	0	0.99075500770416	1	1	0	1	1	0	1	1	1	0.136012364760433	1	0.998430141287284	0.982839313572543	0.998452012383901	0.53198127925117	0.0514820592823713	0.99390243902439	1	0	0	1	0.261006289308176	0	0.282539682539683	0	0.2359375	0.989096573208723	0.112852664576803	1	0.992343032159265	1	1	0	0	0	1	1	0.998447204968944	0.986322188449848	0.990566037735849	0.303405572755418	0	0.982229402261712
36	0.998463901689708	0.990415335463259	0.00921658986175115	0.0279503105590062	0.00946372239747634	0.996969696969697	0.99079754601227	0.990476190476191	0.00763358778625954	0.992378048780488	0.990811638591118	0.00777604976671851	0.992012779552716	0.993610223642173	0.990783410138249	0.144859813084112	0.99375	0.992150706436421	0.993769470404984	0.995341614906832	0.548536209553159	0.065015479876161	0.998463901689708	0.992295839753467	0.00470219435736677	0.00788643533123028	0.993464052287582	0.268867924528302	0.0094488188976378	0.28414442700157	0.00904977375565611	0.247261345852895	0.998470948012232	0.121538461538462	0.992343032159265	1	0.992150706436421	0.993506493506494	0.00923076923076923	0.00628930817610063	0.00773993808049536	0.990639625585023	0.996908809891808	0.993846153846154	0.995384615384615	0.996927803379416	0.297045101088647	0.00622083981337481	0.995207667731629
37	0.989028213166144	1	0	0.0173775671406003	0	0.990610328638498	1	1	0	1	1	0	1	1	1	0.140378548895899	1	0.996742671009772	0.981072555205047	0.996835443037975	0.514728682170543	0.0507936507936508	0.992163009404389	1	0	0	1	0.264847512038523	0	0.276190476190476	0	0.246031746031746	0.987361769352291	0.114241001564945	1	0.992150706436421	1	1	0	0	0	1	1	0.996875	0.987441130298273	0.990639625585023	0.301092043681747	0	0.983498349834984
38	0.990306946688207	1	0	0.0130505709624796	0	0.991830065359477	1	1	0	1	1	0	1	1	1	0.137987012987013	1	1	0.988524590163934	1	0.528	0.051948051948052	0.993537964458804	1	0	0	1	0.252491694352159	0	0.271043771043771	0	0.230263157894737	0.990243902439024	0.10327868852459	1	0.993506493506494	1	1	0	0	0	1	1	1	0.990306946688207	0.991896272285251	0.291935483870968	0	0.986463620981388
39	0.00768049155145929	0	1	0.984732824427481	1	0.00933125972006221	0	0	1	0	0	1	0	0	0	0.875576036866359	0	0.00156494522691706	0.0152439024390244	0.00151745068285281	0.473846153846154	0.954758190327613	0.00763358778625954	0	1	1	0	0.751173708920188	1	0.738582677165354	1	0.776049766718507	0.010752688172043	0.905918057663126	0	0.00923076923076923	0	0	1	1	1	0	0	0.00154083204930663	0.0135135135135135	0.00923076923076923	0.720930232558139	1	0.0159744408945687
40	0.00782472613458529	0	1	0.986024844720497	1	0.0078740157480315	0	0	1	0	0	1	0	0	0	0.857366771159875	0	0.0016260162601626	0.012779552715655	0.00156739811912226	0.449139280125196	0.945686900958466	0.00628930817610063	0	1	1	0	0.722852512155592	1	0.709415584415584	1	0.749596122778675	0.00946372239747634	0.892455858747994	0	0.00628930817610063	0	0	1	1	1	0	0	0.00157232704402516	0.0124804992199688	0.00778816199376947	0.693522906793049	1	0.014827018121911
41	0.0122511485451761	0	1	0.987596899224806	1	0.00777604976671851	0	0	1	0	0	1	0	0	0	0.869158878504673	0	0.00157232704402516	0.01743264659271	0.00153139356814701	0.47581903276131	0.948757763975155	0.00618238021638331	0	1	1	0	0.745283018867924	1	0.724409448818898	1	0.75796178343949	0.0108191653786708	0.890453834115806	0	0.00773993808049536	0	0	1	1	1	0	0	0.00156494522691706	0.0107858243451464	0.0108864696734059	0.705607476635514	1	0.0145631067961165
42	0.985959438377535	1	0	0.0124223602484472	0	0.988888888888889	1	1	0	1	1	0	1	1	1	0.131375579598145	1	0.9984	0.982677165354331	0.998439937597504	0.527386541471048	0.0486656200941915	0.99075500770416	1	0	0	1	0.262903225806452	0	0.273021001615509	0	0.243328100470958	0.985759493670886	0.10126582278481	1	0.990639625585023	1	1	0	0	0	1	1	0.998449612403101	0.985981308411215	0.987301587301587	0.294025157232704	0	0.982113821138211
43	0.993817619783617	1	0	0.0078003120124805	0	0.993808049535604	1	1	0	1	1	0	1	1	1	0.116057233704293	1	0.996794871794872	0.985826771653543	0.996884735202492	0.520249221183801	0.0424528301886792	0.995398773006135	1	0	0	1	0.237560192616372	0	0.2624	0	0.223622047244094	0.990566037735849	0.0906200317965024	1	0.996908809891808	1	1	0	0	0	1	1	0.99685534591195	0.989113530326594	0.992223950233281	0.280125195618153	0	0.986928104575163
44	0.993846153846154	0.996835443037975	0.00157977883096367	0.0183767228177642	0.0031201248049922	0.995334370139969	0.996951219512195	0.998405103668262	0.00155763239875389	1	0.996946564885496	0.00309597523219814	0.996840442338073	0.996889580093313	0.996927803379416	0.144838212634823	0.996894409937888	1	0.990625	1	0.544323483670295	0.0530421216848674	0.996941896024465	0.998496240601504	0.003125	0.00318471337579618	0.996694214876033	0.279106858054226	0.00311526479750779	0.296	0.00301659125188537	0.253943217665615	0.993911719939117	0.114599686028257	0.998447204968944	0.993846153846154	0.996875	1	0.00154083204930663	0.00157232704402516	0.00156494522691706	0.998449612403101	0.99685534591195	1	0.990922844175492	0.993865030674847	0.310077519379845	0.00307692307692308	0.990291262135922
45	0.996969696969697	0.985959438377535	0.0137825421133231	0.0329835082458771	0.0122511485451761	0.993939393939394	0.986089644513138	0.9875	0.0124031007751938	0.989473684210526	0.984848484848485	0.0121580547112462	0.985915492957746	0.98613251155624	0.984871406959153	0.155487804878049	0.987711213517665	0.989096573208723	0.996927803379416	0.990895295902883	0.543778801843318	0.0673813169984686	0.99400299850075	0.989345509893455	0.0106870229007634	0.0141287284144427	0.99016393442623	0.27613104524181	0.0154083204930663	0.2859375	0.013353115727003	0.261941448382126	0.998473282442748	0.123076923076923	0.986322188449848	0.995384615384615	0.987441130298273	0.990306946688207	0.0135135135135135	0.0124804992199688	0.0107858243451464	0.985981308411215	0.989113530326594	0.990922844175492	1	1	0.307110438729198	0.00903614457831325	1
46	0.996955859969559	0.987361769352291	0.00769230769230769	0.029595015576324	0.0124416796267496	0.998456790123457	0.987748851454824	0.990491283676704	0.00917431192660551	0.993920972644377	0.98780487804878	0.010752688172043	0.988993710691824	0.987421383647799	0.987616099071207	0.145510835913313	0.989130434782609	0.99203821656051	0.998444790046656	0.993759750390016	0.560422960725076	0.0675883256528418	0.998449612403101	0.989280245022971	0.00638977635782748	0.0110062893081761	0.990228013029316	0.270866141732283	0.0108864696734059	0.28414442700157	0.010590015128593	0.244204018547141	0.996937212863706	0.120426829268293	0.990566037735849	0.996927803379416	0.990639625585023	0.991896272285251	0.00923076923076923	0.00778816199376947	0.0108864696734059	0.987301587301587	0.992223950233281	0.993865030674847	1	1	0.315707620528771	0.00911854103343465	0.998402555910543
47	0.313546423135464	0.295238095238095	0.713615023474178	0.729646697388633	0.704113924050633	0.306603773584906	0.273570324574961	0.299050632911392	0.717628705148206	0.302752293577982	0.295731707317073	0.714728682170543	0.278846153846154	0.273155416012559	0.288549618320611	0.859133126934985	0.288854003139717	0.282988871224165	0.30564263322884	0.287250384024578	0.811819595645412	0.780337941628264	0.309006211180124	0.292569659442724	0.712286158631415	0.716323296354992	0.3035413153457	0.985759493670886	0.724727838258165	0.9792	0.708083832335329	0.934065934065934	0.316358024691358	0.85179407176287	0.303405572755418	0.297045101088647	0.301092043681747	0.291935483870968	0.720930232558139	0.693522906793049	0.705607476635514	0.294025157232704	0.280125195618153	0.310077519379845	0.307110438729198	0.315707620528771	1	0.692546583850932	0.30622009569378
48	0.00757575757575758	0	1	0.983206106870229	1	0.0077639751552795	0	0	1	0	0	1	0	0	0	0.846875	0	0.00315955766192733	0.0152439024390244	0.00308641975308642	0.458588957055215	0.941628264208909	0.0075187969924812	0	1	1	0	0.730109204368175	1	0.709828393135725	1	0.737756714060032	0.00765696784073507	0.872274143302181	0	0.00622083981337481	0	0	1	1	1	0	0	0.00307692307692308	0.00903614457831325	0.00911854103343465	0.692546583850932	1	0.0110935023771791
49	0.996810207336523	0.981878088962109	0.016025641025641	0.0388349514563107	0.0161290322580645	0.99184339314845	0.982511923688394	0.983277591973244	0.0163132137030995	0.985849056603774	0.980769230769231	0.0161812297734628	0.981937602627258	0.983633387888707	0.980830670926518	0.144694533762058	0.985294117647059	0.985172981878089	0.998389694041868	0.988745980707395	0.552166934189406	0.0649350649350649	0.993589743589744	0.987281399046105	0.013136288998358	0.0182421227197347	0.989547038327526	0.267741935483871	0.0175438596491228	0.284313725490196	0.0157977883096366	0.248407643312102	0.998405103668262	0.126009693053312	0.982229402261712	0.995207667731629	0.983498349834984	0.986463620981388	0.0159744408945687	0.014827018121911	0.0145631067961165	0.982113821138211	0.986928104575163	0.990291262135922	1	0.998402555910543	0.30622009569378	0.0110935023771791	1
50	0.998477929984779	0.990322580645161	0.00794912559618442	0.0279937791601866	0.00933125972006221	0.998427672955975	0.989113530326594	0.990430622009569	0.0109717868338558	0.992424242424242	0.989230769230769	0.00955414012738853	0.988727858293076	0.989010989010989	0.9890625	0.146875	0.98876404494382	0.991974317817014	0.993700787401575	0.993808049535604	0.553822152886115	0.0613207547169811	0.998461538461539	0.990726429675425	0.00476190476190476	0.0095389507154213	0.991708126036484	0.277777777777778	0.00947867298578199	0.294308943089431	0.0091324200913242	0.259141494435612	0.998452012383901	0.108832807570978	0.990683229813665	0.996860282574568	0.992125984251969	0.991816693944354	0.00772797527047913	0.00793650793650794	0.00940438871473354	0.987361769352291	0.992012779552716	0.995283018867924	0.996941896024465	1	0.313572542901716	0.00617283950617284	0.996774193548387
51	0.00927357032457496	0	1	0.986089644513138	1	0.0078003120124805	0	0	1	0	0	1	0	0	0	0.862229102167183	0	0.00313971742543171	0.0155038759689922	0.00308166409861325	0.45468509984639	0.950310559006211	0.00923076923076923	0	1	1	0	0.735340729001585	1	0.717665615141956	1	0.759811616954474	0.0108864696734059	0.893188854489164	0	0.00763358778625954	0	0	1	1	1	0	0	0.00311526479750779	0.0136986301369863	0.00928792569659443	0.706708268330733	1	0.0161030595813204
52	0.00625	0	1	0.987421383647799	1	0.00626959247648903	0	0	1	0	0	1	0	0	0	0.867692307692308	0	0.00324675324675325	0.0112	0.0031055900621118	0.465818759936407	0.958990536277603	0.00782472613458529	0	1	1	0	0.746456692913386	1	0.728455284552846	1	0.769854132901134	0.00938967136150235	0.901430842607313	0	0.00314465408805031	0	0	1	1	1	0	0	0.00317460317460317	0.0093167701863354	0.00627943485086342	0.709984152139461	1	0.00981996726677578
53	0.0122137404580153	0	1	0.98755832037325	1	0.010989010989011	0	0	1	0	0	1	0	0	0	0.874015748031496	0	0.00316455696202532	0.0202808112324493	0.003125	0.484423676012461	0.946624803767661	0.00941915227629513	0	1	1	0	0.757624398073836	1	0.740384615384615	1	0.778830963665087	0.0141509433962264	0.899053627760252	0	0.00941915227629513	0	0	1	1	1	0	0	0.0031496062992126	0.013953488372093	0.0108024691358025	0.712264150943396	1	0.0177993527508091
54	0.987321711568938	1	0	0.0126582278481013	0	0.987261146496815	1	1	0	1	1	0	1	1	1	0.138977635782748	1	0.998371335504886	0.980582524271845	0.998407643312102	0.522151898734177	0.04858934169279	0.990521327014218	1	0	0	1	0.247974068071313	0	0.278056951423786	0	0.231884057971014	0.9859375	0.109872611464968	1	0.990430622009569	1	1	0	0	0	1	1	0.998394863563403	0.984399375975039	0.987281399046105	0.296998420221169	0	0.980033277870216
55	0.989441930618401	1	0	0.013719512195122	0	0.990881458966565	1	1	0	1	1	0	1	1	1	0.136636636636637	1	0.996932515337423	0.981873111782477	0.996969696969697	0.51969696969697	0.0503048780487805	0.991031390134529	1	0	0	1	0.255023183925811	0	0.277519379844961	0	0.236923076923077	0.988023952095808	0.109422492401216	1	0.992492492492492	1	1	0	0	0	1	1	0.996983408748115	0.986567164179105	0.989409984871407	0.28680981595092	0	0.98297213622291
56	0.986342943854325	1	0	0.0121580547112462	0	0.987730061349693	1	1	0	1	1	0	1	1	1	0.121351766513057	1	0.996875	0.980273141122914	0.996951219512195	0.528963414634146	0.0482115085536547	0.989345509893455	1	0	0	1	0.24685534591195	0	0.262057877813505	0	0.225	0.984939759036145	0.0930232558139535	1	0.989230769230769	1	1	0	0	0	1	1	0.996955859969559	0.983206106870229	0.986111111111111	0.287250384024578	0	0.979166666666667
57	0.0138036809815951	0	1	0.98936170212766	1	0.0107858243451464	0	0	1	0	0	1	0	0	0	0.8649468892261	0	0.0031201248049922	0.0186046511627907	0.00309597523219814	0.456656346749226	0.952012383900929	0.00918836140888208	0	1	1	0	0.741324921135647	1	0.7296875	1	0.758675078864353	0.0138248847926267	0.898305084745763	0	0.0107858243451464	0	0	1	1	1	0	0	0.00304878048780488	0.0136363636363636	0.0138248847926267	0.707241910631741	1	0.0176
58	0.0138248847926267	0	1	0.986111111111111	1	0.0125195618153365	0	0	1	0	0	1	0	0	0	0.865947611710324	0	0.00315955766192733	0.0203442879499218	0.0031201248049922	0.485225505443235	0.951713395638629	0.0107692307692308	0	1	1	0	0.761980830670926	1	0.737520128824477	1	0.772870662460568	0.0153374233128834	0.896875	0	0.0108359133126935	0	0	1	1	1	0	0	0.00308166409861325	0.0166919575113809	0.0140625	0.722397476340694	1	0.0206349206349206
59	0.987987987987988	1	0	0.013595166163142	0	0.989247311827957	1	1	0	1	1	0	1	1	1	0.13464447806354	1	0.996865203761755	0.980332829046899	0.996960486322188	0.53393665158371	0.047112462006079	0.991058122205663	1	0	0	1	0.257318952234206	0	0.279251170046802	0	0.233486943164363	0.984848484848485	0.106481481481481	1	0.99079754601227	1	1	0	0	0	1	1	0.996965098634294	0.984825493171472	0.987897125567322	0.290964777947933	0	0.981102362204724
60	0.00462962962962963	0	1	0.9859375	1	0.0062402496099844	0	0	1	0	0	1	0	0	0	0.858490566037736	0	0.0016	0.00941915227629513	0.00155038759689922	0.455538221528861	0.94435857805255	0.00462962962962963	0	1	1	0	0.72755905511811	1	0.718152866242038	1	0.754716981132076	0.0077639751552795	0.890282131661442	0	0.0031201248049922	0	0	1	1	1	0	0	0.00156494522691706	0.0107692307692308	0.00617283950617284	0.694704049844237	1	0.0112903225806452
61	0.990580847723705	0.998360655737705	0	0.0139968895800933	0.00156494522691706	0.992088607594937	0.998447204968944	0.9984	0.00161030595813205	1	0.998449612403101	0.00156985871271586	0.99837925445705	0.998387096774194	0.998454404945904	0.141321044546851	0.998410174880763	1	0.987460815047022	1	0.539308176100629	0.0533751962323391	0.993836671802773	0.998442367601246	0.00160771704180064	0.00160513643659711	0.998341625207297	0.259141494435612	0.00159489633173844	0.275316455696203	0.0015527950310559	0.237261146496815	0.990566037735849	0.110062893081761	1	0.990668740279938	0.998407643312102	1	0	0	0.00156494522691706	0.998422712933754	0.998407643312102	1	0.987635239567233	0.99211356466877	0.296529968454259	0.0015600624024961	0.985197368421053
62	0.987987987987988	1	0	0.013595166163142	0	0.990726429675425	1	1	0	1	1	0	1	1	1	0.129429892141757	1	0.99685534591195	0.980061349693252	0.996969696969697	0.547112462006079	0.0458015267175573	0.990853658536585	1	0	0	1	0.254290171606864	0	0.274447949526814	0	0.235747303543914	0.987878787878788	0.108359133126935	1	0.989329268292683	1	1	0	0	0	1	1	0.996965098634294	0.984962406015038	0.987841945288754	0.293846153846154	0	0.982539682539682
63	0.986567164179105	1	0	0.0121028744326778	0	0.987915407854985	1	1	0	1	1	0	1	1	1	0.128205128205128	1	0.996904024767802	0.978560490045942	0.996969696969697	0.515742128935532	0.043609022556391	0.989489489489489	1	0	0	1	0.235023041474654	0	0.25193199381762	0	0.21671826625387	0.985007496251874	0.0973053892215569	1	0.989520958083832	1	1	0	0	0	1	1	0.99702380952381	0.983703703703704	0.986567164179105	0.279878971255673	0	0.979462875197472
64	0.02	0.0110410094637224	0.992260061919505	0.998452012383901	0.990668740279938	0.0200308166409861	0.00460122699386503	0.00789889415481832	0.992283950617284	0.00758725341426404	0.00758725341426404	0.990625	0.00967741935483871	0.00782472613458529	0.0062111801242236	0.898773006134969	0.010989010989011	0.0126984126984127	0.0291411042944785	0.0139968895800933	0.501552795031056	0.974006116207951	0.0183767228177642	0.00615384615384615	0.992163009404389	0.995283018867924	0.0115702479338843	0.774647887323944	0.995348837209302	0.76555023923445	0.992503748125937	0.795562599049128	0.021505376344086	0.9234375	0.00930232558139535	0.0200308166409861	0.0109546165884194	0.00805152979066022	0.990853658536585	0.988871224165342	0.990726429675425	0.00628930817610063	0.00777604976671851	0.013953488372093	0.0261538461538462	0.0232919254658385	0.738390092879257	0.989180834621329	0.0287081339712919
65	0.987616099071207	1	0	0.0124610591900312	0	0.989164086687306	1	1	0	1	1	0	1	1	1	0.124031007751938	1	0.996870109546166	0.979591836734694	0.996918335901387	0.512539184952978	0.0440251572327044	0.989280245022971	1	0	0	1	0.24483306836248	0	0.251192368839428	0	0.224137931034483	0.986068111455108	0.0972222222222222	1	0.990668740279938	1	1	0	0	0	1	1	0.996899224806202	0.984825493171472	0.987692307692308	0.268445839874411	0	0.980360065466448
66	0.992424242424242	0.977742448330684	0.0217054263565891	0.0431432973805855	0.0189274447949527	0.989214175654854	0.978494623655914	0.978056426332288	0.0218408736349454	0.981790591805766	0.975720789074355	0.0198776758409786	0.977742448330684	0.979591836734694	0.976923076923077	0.158385093167702	0.981337480559876	0.982866043613707	0.998463901689708	0.984848484848485	0.546850998463902	0.073959938366718	0.990867579908676	0.981735159817352	0.0153846153846154	0.0216383307573416	0.986906710310966	0.274725274725275	0.0232558139534884	0.29264475743349	0.0194319880418535	0.256211180124224	0.993874425727412	0.130232558139535	0.978328173374613	0.992424242424242	0.978361669242658	0.985483870967742	0.0196969696969697	0.0157977883096366	0.0203125	0.978260869565217	0.981308411214953	0.989280245022971	0.996960486322188	0.995356037151703	0.307692307692308	0.0168453292496172	0.9952
67	0.990825688073395	1	0	0.0141287284144427	0	0.993808049535604	1	1	0	1	1	0	1	1	1	0.123839009287926	1	0.996820349761526	0.982866043613707	0.996927803379416	0.512307692307692	0.0465116279069767	0.995475113122172	1	0	0	1	0.246511627906977	0	0.252396166134185	0	0.233542319749216	0.990740740740741	0.0958268933539413	1	0.993779160186625	1	1	0	0	0	1	1	0.996875	0.990895295902883	0.992354740061162	0.279937791601866	0	0.987220447284345
68	0.0105421686746988	0	1	0.987878787878788	1	0.00920245398773006	0	0	1	0	0	1	0	0	0	0.861491628614916	0	0.00308166409861325	0.018348623853211	0.00303030303030303	0.455235204855842	0.946236559139785	0.00759878419452888	0	1	1	0	0.739403453689168	1	0.717460317460317	1	0.760432766615147	0.0121951219512195	0.893846153846154	0	0.00766871165644172	0	0	1	1	1	0	0	0.00310077519379845	0.0121212121212121	0.00917431192660551	0.696509863429439	1	0.0159489633173844
69	0.98955223880597	1	0	0.013595166163142	0	0.992481203007519	1	1	0	1	1	0	1	1	1	0.133333333333333	1	0.998473282442748	0.985029940119761	0.998493975903614	0.523308270676692	0.0455927051671733	0.99112426035503	1	0	0	1	0.258114374034003	0	0.274390243902439	0	0.241274658573596	0.98955223880597	0.108108108108108	1	0.990950226244344	1	1	0	0	0	1	1	0.998487140695915	0.986725663716814	0.991044776119403	0.293051359516616	0	0.984326018808777
70	0.0121396054628225	0	1	0.983050847457627	1	0.0107692307692308	0	0	1	0	0	1	0	0	0	0.858877086494689	0	0.00309597523219814	0.0182648401826484	0.00305810397553517	0.453292496171516	0.948484848484848	0.00907715582450832	0	1	1	0	0.719435736677116	1	0.710900473933649	1	0.744976816074189	0.0136157337367625	0.89060092449923	0	0.00925925925925926	0	0	1	1	1	0	0	0.00308166409861325	0.0151745068285281	0.0121028744326778	0.69242658423493	1	0.0192616372391653
71	0.00763358778625954	0	1	0.982677165354331	1	0.00631911532385466	0	0	1	0	0	1	0	0	0	0.863422291993721	0	0.0032	0.0125195618153365	0.0031496062992126	0.474339035769829	0.948275862068966	0.00775193798449612	0	1	1	0	0.741433021806854	1	0.72408293460925	1	0.7648	0.0108864696734059	0.897476340694006	0	0.00618238021638331	0	0	1	1	1	0	0	0.00308641975308642	0.0107033639143731	0.0077639751552795	0.708074534161491	1	0.0127591706539075
72	0.973478939157566	0.960505529225908	0.0476190476190476	0.0666666666666667	0.0403726708074534	0.971698113207547	0.952307692307692	0.960191082802548	0.0453125	0.958652373660031	0.954545454545455	0.0371517027863777	0.952229299363057	0.952681388012618	0.956521739130435	0.177115987460815	0.962264150943396	0.957413249211357	0.97360248447205	0.964341085271318	0.565687789799073	0.0946372239747634	0.970858895705521	0.962848297213622	0.0361067503924647	0.0462519936204147	0.968333333333333	0.306836248012719	0.0458860759493671	0.315789473684211	0.0453172205438066	0.277070063694268	0.973805855161787	0.149136577708006	0.959627329192547	0.973520249221184	0.955766192733017	0.958881578947368	0.0432766615146832	0.0384615384615385	0.043343653250774	0.957345971563981	0.956386292834891	0.965571205007825	0.980030721966206	0.976851851851852	0.336990595611285	0.0327102803738318	0.975845410628019
73	0.996820349761526	0.995114006514658	0.00644122383252818	0.0237717908082409	0.00643086816720257	0.9968	0.992088607594937	0.995192307692308	0.00638977635782748	0.996889580093313	0.993720565149137	0.00475435816164818	0.991961414790997	0.99349593495935	0.99211356466877	0.148969889064976	0.992012779552716	0.996810207336523	0.992012779552716	0.998439937597504	0.543035993740219	0.054858934169279	1	0.995348837209302	0.00476947535771065	0.00802568218298555	0.99496644295302	0.266881028938907	0.0063391442155309	0.289902280130293	0.00617283950617284	0.250398724082935	0.996875	0.117647058823529	0.995238095238095	0.996830427892235	0.995137763371151	0.996615905245347	0.00631911532385466	0.00492610837438424	0.0032258064516129	0.993527508090615	0.995222929936306	0.998425196850394	0.993798449612403	0.995184590690209	0.309904153354633	0.00471698113207547	0.991869918699187
74	0.992025518341308	1	0	0.0144	0	0.993610223642173	1	1	0	1	1	0	1	1	1	0.12779552715655	1	0.996784565916399	0.984152139461173	0.996810207336523	0.528571428571429	0.0473933649289099	0.993640699523052	1	0	0	1	0.251633986928105	0	0.271523178807947	0	0.234910277324633	0.989113530326594	0.1008	1	0.995230524642289	1	1	0	0	0	1	1	0.996805111821086	0.990521327014218	0.993650793650794	0.2859375	0	0.986599664991625
75	0.447077409162717	0.445880452342488	0.575121163166397	0.576	0.561688311688312	0.4624	0.416798732171157	0.44299674267101	0.565428109854604	0.443057722308892	0.44251968503937	0.573717948717949	0.430232558139535	0.424878836833603	0.427215189873418	0.709886547811994	0.436781609195402	0.440129449838188	0.466129032258065	0.443217665615142	0.926163723916533	0.617834394904459	0.450393700787402	0.440944881889764	0.5808	0.581666666666667	0.446917808219178	0.84640522875817	0.568218298555377	0.867549668874172	0.562305295950156	0.790584415584416	0.453525641025641	0.698387096774194	0.44264943457189	0.444094488188976	0.414125200642055	0.431703204047218	0.560386473429952	0.544715447154472	0.556280587275693	0.445528455284553	0.4384	0.452830188679245	0.458466453674121	0.458267716535433	0.883870967741936	0.560509554140127	0.451342281879195
76	0.992223950233281	1	0	0.0141509433962264	0	0.995245641838352	1	1	0	1	1	0	1	1	1	0.134375	1	0.998389694041868	0.989045383411581	0.998435054773083	0.548031496062992	0.0508744038155803	0.995327102803738	1	0	0	1	0.26148969889065	0	0.27741935483871	0	0.238317757009346	0.990683229813665	0.103875968992248	1	0.993710691823899	1	1	0	0	0	1	1	0.998442367601246	0.989147286821705	0.993827160493827	0.303599374021909	0	0.986842105263158
77	0.996894409937888	0.984	0.0126984126984127	0.0299212598425197	0.0156494522691706	0.993700787401575	0.982998454404946	0.985645933014354	0.014018691588785	0.989329268292683	0.983050847457627	0.0141732283464567	0.983974358974359	0.983870967741935	0.982892690513219	0.150387596899225	0.9859375	0.988906497622821	0.996865203761755	0.988941548183254	0.556589147286822	0.0669781931464174	0.99375	0.986068111455108	0.0126984126984127	0.01743264659271	0.989915966386555	0.276729559748428	0.0159235668789809	0.287319422150883	0.0136986301369863	0.257861635220126	0.998456790123457	0.12093023255814	0.985849056603774	0.995348837209302	0.985714285714286	0.990049751243781	0.0139968895800933	0.0112179487179487	0.0125391849529781	0.984251968503937	0.985804416403785	0.990726429675425	1	1	0.3109375	0.0109546165884194	1
78	0.0120300751879699	0	1	0.989409984871407	1	0.0106707317073171	0	0	1	0	0	1	0	0	0	0.876146788990826	0	0.00313971742543171	0.0200308166409861	0.00305343511450382	0.497695852534562	0.952526799387443	0.00916030534351145	0	1	1	0	0.758998435054773	1	0.745222929936306	1	0.779179810725552	0.0139103554868624	0.899068322981366	0	0.00927357032457496	0	0	1	1	1	0	0	0.00306748466257669	0.0150829562594268	0.0121765601217656	0.726153846153846	1	0.0190779014308426
79	0.986322188449848	1	0	0.015220700152207	0	0.989247311827957	1	1	0	1	1	0	1	1	1	0.142424242424242	1	0.996870109546166	0.980213089802131	0.996946564885496	0.528787878787879	0.0553846153846154	0.990909090909091	1	0	0	1	0.26791277258567	0	0.278846153846154	0	0.250783699059561	0.986301369863014	0.108728943338438	1	0.989409984871407	1	1	0	0	0	1	1	0.996946564885496	0.984871406959153	0.986280487804878	0.303490136570561	0	0.981102362204724
80	0.0115131578947368	0	1	0.990275526742301	1	0.00644122383252818	0	0	1	0	0	1	0	0	0	0.869565217391304	0	0.0016750418760469	0.0146103896103896	0.00157232704402516	0.488038277511962	0.954838709677419	0.00476947535771065	0	1	1	0	0.752411575562701	1	0.740863787375415	1	0.773026315789474	0.00958466453674121	0.89792663476874	0	0.008	0	0	1	1	1	0	0	0.00162074554294976	0.00946372239747634	0.00967741935483871	0.721518987341772	1	0.0132890365448505
81	0.989280245022971	1	0	0.015220700152207	0	0.989096573208723	1	1	0	1	1	0	1	1	1	0.147919876733436	1	0.996884735202492	0.984472049689441	0.996965098634294	0.548387096774194	0.0541795665634675	0.989263803680982	1	0	0	1	0.26875	0	0.293563579277865	0	0.254716981132075	0.98780487804878	0.114551083591331	1	0.992260061919505	1	1	0	0	0	1	1	0.996904024767802	0.98644578313253	0.987538940809969	0.306870229007634	0	0.985714285714286
82	0.010989010989011	0	1	0.98389694041868	1	0.00961538461538462	0	0	1	0	0	1	0	0	0	0.856240126382307	0	0.00162866449511401	0.0128205128205128	0.00158982511923688	0.453834115805947	0.945859872611465	0.00794912559618442	0	1	1	0	0.737096774193548	1	0.721231766612642	1	0.765089722675367	0.0111464968152866	0.887675507020281	0	0.00793650793650794	0	0	1	1	1	0	0	0.00159744408945687	0.0109546165884194	0.0108864696734059	0.704944178628389	1	0.0148760330578512
83	0.986238532110092	1	0	0.0121580547112462	0	0.987460815047022	1	1	0	1	1	0	1	1	1	0.125581395348837	1	0.996820349761526	0.978361669242658	0.996941896024465	0.516975308641975	0.048062015503876	0.989164086687306	1	0	0	1	0.239747634069401	0	0.267828843106181	0	0.231378763866878	0.984639016897081	0.103937007874016	1	0.989147286821705	1	1	0	0	0	1	1	0.996904024767802	0.983257229832572	0.98613251155624	0.279752704791345	0	0.979559748427673
84	0.990506329113924	1	0	0.0127186009538951	0	0.990415335463259	1	1	0	1	1	0	1	1	1	0.13365539452496	1	0.998355263157895	0.984025559105431	0.998387096774194	0.536507936507936	0.0464	0.992125984251969	1	0	0	1	0.268488745980707	0	0.279801324503311	0	0.243111831442464	0.988941548183254	0.106451612903226	1	0.992050874403816	1	1	0	0	0	1	1	0.998402555910543	0.985849056603774	0.990461049284579	0.305331179321486	0	0.983471074380165
85	0.987480438184664	1	0	0.0112359550561798	0	0.987158908507223	1	1	0	1	1	0	1	1	1	0.12202852614897	1	0.996715927750411	0.978998384491115	0.996835443037975	0.511217948717949	0.0512	0.988993710691824	1	0	0	1	0.247557003257329	0	0.265139116202946	0	0.214876033057851	0.985781990521327	0.0996784565916399	1	0.990415335463259	1	1	0	0	0	1	1	0.996850393700787	0.982677165354331	0.9859375	0.277337559429477	0	0.980263157894737
86	0.981651376146789	0.968253968253968	0.0295489891135303	0.0524691358024691	0.0349761526232114	0.976489028213166	0.966309341500766	0.968051118210863	0.0349761526232114	0.970992366412214	0.966514459665145	0.0354938271604938	0.96656050955414	0.971518987341772	0.972049689440994	0.161741835147745	0.969889064976228	0.969889064976228	0.976635514018692	0.972006220839813	0.565891472868217	0.0864779874213836	0.981679389312977	0.97191887675507	0.0190174326465927	0.0316957210776545	0.970491803278689	0.300955414012739	0.0328125	0.31629392971246	0.0303030303030303	0.27742946708464	0.98159509202454	0.143081761006289	0.968404423380727	0.980152671755725	0.964912280701754	0.972222222222222	0.0322085889570552	0.0318979266347687	0.0248062015503876	0.968652037617555	0.967084639498433	0.976635514018692	0.979938271604938	0.97360248447205	0.334370139968896	0.0309597523219814	0.986991869918699
87	0.986153846153846	1	0	0.0077639751552795	0	0.987577639751553	1	1	0	1	1	0	1	1	1	0.123809523809524	1	0.996810207336523	0.978227060653188	0.996923076923077	0.5078125	0.0374414976599064	0.989263803680982	1	0	0	1	0.23943661971831	0	0.249190938511327	0	0.22488038277512	0.984399375975039	0.0990712074303406	1	0.989197530864197	1	1	0	0	0	1	1	0.996860282574568	0.983257229832572	0.9858934169279	0.271450858034321	0	0.978653530377668
88	0.98644578313253	1	0	0.0151285930408472	0	0.987748851454824	1	1	0	1	1	0	1	1	1	0.130699088145897	1	0.996904024767802	0.980273141122914	0.996969696969697	0.519142419601838	0.0398162327718224	0.989425981873112	1	0	0	1	0.252307692307692	0	0.263239875389408	0	0.231611893583725	0.984848484848485	0.098159509202454	1	0.989247311827957	1	1	0	0	0	1	1	0.996992481203008	0.984984984984985	0.986466165413534	0.290519877675841	0	0.98125
89	0.987596899224806	1	0	0.015600624024961	0	0.9890625	1	1	0	1	1	0	1	1	1	0.130841121495327	1	0.996815286624204	0.979719188767551	0.996875	0.509463722397476	0.0486656200941915	0.989230769230769	1	0	0	1	0.254746835443038	0	0.268921095008052	0	0.222222222222222	0.986111111111111	0.1015625	1	0.990712074303406	1	1	0	0	0	1	1	0.996870109546166	0.984639016897081	0.987441130298273	0.283255086071987	0	0.980295566502463
90	0.986089644513138	1	0	0.00768049155145929	0	0.987786259541985	1	1	0	1	1	0	1	1	1	0.105754276827372	1	0.996865203761755	0.978159126365055	0.996932515337423	0.489953632148377	0.0377358490566038	0.989214175654854	1	0	0	1	0.221350078492936	0	0.238546603475513	0	0.19435736677116	0.984756097560976	0.0878787878787879	1	0.989113530326594	1	1	0	0	0	1	1	0.996860282574568	0.983282674772036	0.986089644513138	0.254992319508449	0	0.979133226324238
91	0.374414976599064	0.357827476038339	0.657364341085271	0.668730650154799	0.636792452830189	0.37962962962963	0.331230283911672	0.36084142394822	0.654743390357698	0.362095531587057	0.36150234741784	0.6578125	0.3408	0.341307814992026	0.361111111111111	0.805295950155763	0.354531001589825	0.342356687898089	0.373250388802488	0.355799373040752	0.835866261398176	0.709428129829985	0.370942812982998	0.352290679304897	0.642054574638844	0.655896607431341	0.376271186440678	0.94811320754717	0.654516640253566	0.943729903536977	0.643625192012289	0.906050955414013	0.3703125	0.794071762870515	0.363207547169811	0.368992248062016	0.359375	0.366776315789474	0.654853620955316	0.625199362041467	0.635220125786163	0.351648351648352	0.35126582278481	0.37597503900156	0.379416282642089	0.370820668693009	0.976303317535545	0.6203125	0.377633711507293
92	0.987519500780031	1	0	0.0106382978723404	0	0.990639625585023	1	1	0	1	1	0	1	1	1	0.122480620155039	1	0.998405103668262	0.98125	0.998463901689708	0.503125	0.0446841294298921	0.992248062015504	1	0	0	1	0.233908948194662	0	0.247244094488189	0	0.215654952076677	0.98613251155624	0.0875576036866359	1	0.990811638591118	1	1	0	0	0	1	1	0.998456790123457	0.986196319018405	0.989164086687306	0.264475743348983	0	0.982428115015974
93	0.986342943854325	1	0	0.0121028744326778	0	0.987616099071207	1	1	0	1	1	0	1	1	1	0.122699386503067	1	0.996889580093313	0.978560490045942	0.996941896024465	0.489296636085627	0.0462962962962963	0.989409984871407	1	0	0	1	0.230407523510972	0	0.248417721518987	0	0.21583850931677	0.984756097560976	0.0944272445820433	1	0.989457831325301	1	1	0	0	0	1	1	0.996904024767802	0.983606557377049	0.986259541984733	0.271056661562021	0	0.979591836734694
94	0.98780487804878	1	0	0.0123076923076923	0	0.987748851454824	1	1	0	1	1	0	1	1	1	0.134762633996937	1	0.998427672955975	0.98159509202454	0.998480243161094	0.529411764705882	0.0473282442748092	0.990909090909091	1	0	0	1	0.264797507788162	0	0.277777777777778	0	0.241433021806854	0.986384266263237	0.105426356589147	1	0.989214175654854	1	1	0	0	0	1	1	0.998461538461539	0.986404833836858	0.98936170212766	0.295208655332303	0	0.982315112540193
95	0.989393939393939	1	0	0.0120663650075415	0	0.989393939393939	1	1	0	1	1	0	1	1	1	0.12937595129376	1	0.996913580246914	0.983282674772036	0.996983408748115	0.519578313253012	0.0500758725341426	0.990963855421687	1	0	0	1	0.25	0	0.268633540372671	0	0.233587786259542	0.987987987987988	0.0978593272171254	1	0.992354740061162	1	1	0	0	0	1	1	0.996969696969697	0.986646884272997	0.989473684210526	0.292424242424242	0	0.983948635634029
96	0.00786163522012579	0	1	0.985826771653543	1	0.00641025641025641	0	0	1	0	0	1	0	0	0	0.8609375	0	0.00323624595469256	0.0127388535031847	0.00314465408805031	0.427672955974843	0.947619047619048	0.00627943485086342	0	1	1	0	0.724755700325733	1	0.696574225122349	1	0.740680713128039	0.00784929356357928	0.886942675159236	0	0.0063391442155309	0	0	1	1	1	0	0	0.00313971742543171	0.00777604976671851	0.009375	0.679304897314376	1	0.0113452188006483
97	0.986404833836858	1	0	0.0133928571428571	0	0.987767584097859	1	1	0	1	1	0	1	1	1	0.125377643504532	1	0.996913580246914	0.978755690440061	0.996974281391831	0.525114155251142	0.0406015037593985	0.989505247376312	1	0	0	1	0.248456790123457	0	0.259259259259259	0	0.226708074534162	0.984939759036145	0.102255639097744	1	0.989312977099237	1	1	0	0	0	1	1	0.996946564885496	0.983508245877061	0.986506746626687	0.285285285285285	0	0.979719188767551
98	0.998484848484849	0.987281399046105	0.00777604976671851	0.0289193302891933	0.0123456790123457	0.996894409937888	0.98780487804878	0.989079563182527	0.00920245398773006	0.992458521870287	0.987987987987988	0.0121212121212121	0.988924050632911	0.986068111455108	0.987786259541985	0.145705521472393	0.989147286821705	0.992138364779874	0.995363214837713	0.993920972644377	0.54066265060241	0.0625954198473282	0.996983408748115	0.990839694656489	0.00775193798449612	0.0109717868338558	0.990291262135922	0.26530612244898	0.0106221547799697	0.285491419656786	0.0104790419161677	0.246489859594384	0.998487140695915	0.1112828438949	0.989113530326594	0.996974281391831	0.989130434782609	0.990353697749196	0.00755287009063444	0.00943396226415094	0.0107033639143731	0.987321711568938	0.99075500770416	0.99236641221374	0.998496240601504	1	0.306027820710974	0.00769230769230769	0.998420221169036
99	0.990580847723705	1	0	0.0110062893081761	0	0.991974317817014	1	1	0	1	1	0	1	1	1	0.115755627009646	1	0.996726677577741	0.985483870967742	0.996763754045307	0.521739130434783	0.0505529225908373	0.992138364779874	1	0	0	1	0.234910277324633	0	0.256910569105691	0	0.22168284789644	0.987117552334944	0.0906148867313916	1	0.993630573248408	1	1	0	0	0	1	1	0.996774193548387	0.989045383411581	0.990461049284579	0.272285251215559	0	0.985245901639344
100	0.986238532110092	1	0	0.0109034267912773	0	0.987635239567233	1	1	0	1	1	0	1	1	1	0.11993769470405	1	0.996860282574568	0.978361669242658	0.996913580246914	0.500770416024653	0.0375586854460094	0.989164086687306	1	0	0	1	0.231378763866878	0	0.247974068071313	0	0.207606973058637	0.984662576687117	0.0860719874804382	1	0.989147286821705	1	1	0	0	0	1	1	0.996884735202492	0.983282674772036	0.9859375	0.26550079491256	0	0.979066022544283
101	0.990625	1	0	0.0170278637770898	0	0.993720565149137	1	1	0	1	1	0	1	1	1	0.125984251968504	1	0.996774193548387	0.982785602503912	0.996889580093313	0.529595015576324	0.053125	0.995341614906832	1	0	0	1	0.259083728278041	0	0.274760383386581	0	0.24	0.989045383411581	0.105678233438486	1	0.993808049535604	1	1	0	0	0	1	1	0.996825396825397	0.989197530864197	0.990566037735849	0.29153605015674	0	0.985530546623794
102	0.987951807228916	1	0	0.0104633781763827	0	0.989520958083832	1	1	0	1	1	0	1	1	1	0.12443095599393	1	0.996969696969697	0.98030303030303	0.996987951807229	0.507552870090634	0.037593984962406	0.991044776119403	1	0	0	1	0.24390243902439	0	0.262751159196291	0	0.217457886676876	0.986666666666667	0.0900763358778626	1	0.990977443609023	1	1	0	0	0	1	1	0.996992481203008	0.985141158989599	0.987951807228916	0.261724659606657	0	0.98116169544741
103	0.989147286821705	1	0	0.00941915227629513	0	0.988958990536278	1	1	0	1	1	0	1	1	1	0.124006359300477	1	0.996820349761526	0.982785602503912	0.996865203761755	0.52373417721519	0.0482866043613707	0.99075500770416	1	0	0	1	0.2384	0	0.265040650406504	0	0.211111111111111	0.985959438377535	0.0928	1	0.992199687987519	1	1	0	0	0	1	1	0.996830427892235	0.987654320987654	0.987460815047022	0.273865414710485	0	0.983416252072968
104	0.988183161004431	1	0	0.0134932533733133	0	0.989393939393939	1	1	0	1	1	0	1	1	1	0.129323308270677	1	0.996875	0.981927710843373	0.997005988023952	0.526946107784431	0.0449775112443778	0.991084695393759	1	0	0	1	0.243076923076923	0	0.270186335403727	0	0.2326656394453	0.986425339366516	0.103186646433991	1	0.990909090909091	1	1	0	0	0	1	1	0.996946564885496	0.985074626865672	0.987915407854985	0.280966767371601	0	0.981220657276995
105	0.986046511627907	1	0	0.0140625	0	0.987480438184664	1	1	0	1	1	0	1	1	1	0.141732283464567	1	0.996805111821086	0.97984496124031	0.996850393700787	0.523006134969325	0.056782334384858	0.989180834621329	1	0	0	1	0.250393700787402	0	0.27831715210356	0	0.244094488188976	0.984567901234568	0.111459968602826	1	0.988993710691824	1	1	0	0	0	1	1	0.996870109546166	0.986068111455108	0.987577639751553	0.298273155416013	0	0.981907894736842
106	0.98780487804878	1	0	0.0137825421133231	0	0.989263803680982	1	1	0	1	1	0	1	1	1	0.123456790123457	1	0.996840442338073	0.98145285935085	0.996941896024465	0.50920245398773	0.0478395061728395	0.991004497751124	1	0	0	1	0.241324921135647	0	0.250391236306729	0	0.230650154798762	0.984639016897081	0.0928792569659443	1	0.990683229813665	1	1	0	0	0	1	1	0.996879875195008	0.984756097560976	0.987730061349693	0.280373831775701	0	0.981191222570533
107	0.0121765601217656	0	1	0.983231707317073	1	0.0106221547799697	0	0	1	0	0	1	0	0	0	0.852307692307692	0	0.0031104199066874	0.0184331797235023	0.00302114803625378	0.455384615384615	0.944099378881988	0.00906344410876133	0	1	1	0	0.727416798732171	1	0.720496894409938	1	0.749216300940439	0.0151285930408472	0.884914463452566	0	0.00923076923076923	0	0	1	1	1	0	0	0.00303030303030303	0.0135542168674699	0.0121396054628225	0.687116564417178	1	0.0174603174603175
108	0.986384266263237	1	0	0.0123647604327666	0	0.99079754601227	1	1	0	1	1	0	1	1	1	0.115805946791862	1	0.998425196850394	0.980091883614089	0.998466257668712	0.505426356589147	0.0328125	0.992331288343558	1	0	0	1	0.238924050632911	0	0.248025276461295	0	0.225039619651347	0.987767584097859	0.0931297709923664	1	0.989214175654854	1	1	0	0	0	1	1	0.998422712933754	0.986238532110092	0.987823439878234	0.272300469483568	0	0.982286634460548
109	0.987341772151899	1	0	0.0126782884310618	0	0.990306946688207	1	1	0	1	1	0	1	1	1	0.126602564102564	1	0.998347107438017	0.980519480519481	0.998394863563403	0.521809369951535	0.0453074433656958	0.99211356466877	1	0	0	1	0.239482200647249	0	0.267111853088481	0	0.22866344605475	0.9872	0.0990415335463259	1	0.990506329113924	1	1	0	0	0	1	1	0.998397435897436	0.987381703470032	0.990353697749196	0.277324632952692	0	0.983416252072968
110	0.989345509893455	1	0	0.0140405616224649	0	0.989247311827957	1	1	0	1	1	0	1	1	1	0.138674884437596	1	0.9984	0.981191222570533	0.998449612403101	0.503852080123267	0.0546021840873635	0.990867579908676	1	0	0	1	0.250783699059561	0	0.272151898734177	0	0.233704292527822	0.987786259541985	0.10625	1	0.99075500770416	1	1	0	0	0	1	1	0.998444790046656	0.984639016897081	0.989028213166144	0.287284144427002	0	0.9808
111	0.992424242424242	1	0	0.0150375939849624	0	0.990922844175492	1	1	0	1	1	0	1	1	1	0.128048780487805	1	0.998444790046656	0.984848484848485	0.998496240601504	0.538931297709924	0.049079754601227	0.992458521870287	1	0	0	1	0.253477588871716	0	0.268217054263566	0	0.229938271604938	0.990881458966565	0.103030303030303	1	0.990950226244344	1	1	0	0	0	1	1	0.998489425981873	0.986526946107784	0.990936555891239	0.281538461538462	0	0.984227129337539
112	0.985759493670886	1	0	0.0155038759689922	0	0.98740157480315	1	1	0	1	1	0	1	1	1	0.115625	1	0.996820349761526	0.981012658227848	0.996840442338073	0.497615262321145	0.0440251572327044	0.989214175654854	1	0	0	1	0.228896103896104	0	0.253184713375796	0	0.218849840255591	0.984567901234568	0.0940988835725678	1	0.990461049284579	1	1	0	0	0	1	1	0.996840442338073	0.986046511627907	0.985849056603774	0.270700636942675	0	0.981907894736842
113	0.985959438377535	1	0	0.0141065830721003	0	0.987519500780031	1	1	0	1	1	0	1	1	1	0.110764430577223	1	0.996825396825397	0.979938271604938	0.996870109546166	0.492236024844721	0.0418604651162791	0.989147286821705	1	0	0	1	0.227129337539432	0	0.244732576985413	0	0.210110584518167	0.984399375975039	0.0873015873015873	1	0.989079563182527	1	1	0	0	0	1	1	0.996845425867508	0.983024691358025	0.986003110419907	0.265625	0	0.978618421052632
114	0.989180834621329	1	0	0.00768049155145929	0	0.9890625	1	1	0	1	1	0	1	1	1	0.121165644171779	1	0.9968	0.982731554160126	0.996879875195008	0.5046875	0.0409448818897638	0.990740740740741	1	0	0	1	0.229067930489731	0	0.250809061488673	0	0.215189873417722	0.987596899224806	0.0932069510268562	1	0.990551181102362	1	1	0	0	0	1	1	0.996904024767802	0.98613251155624	0.987596899224806	0.269890795631825	0	0.982315112540193
115	0.986526946107784	1	0	0.0106544901065449	0	0.987748851454824	1	1	0	1	1	0	1	1	1	0.106606606606607	1	0.996918335901387	0.978428351309707	0.996941896024465	0.493920972644377	0.0350609756097561	0.989457831325301	1	0	0	1	0.226708074534162	0	0.233281493001555	0	0.210200927357032	0.984894259818731	0.0823170731707317	1	0.989489489489489	1	1	0	0	0	1	1	0.996992481203008	0.983703703703704	0.98644578313253	0.251908396946565	0	0.979495268138801
116	0.9858934169279	1	0	0.0139318885448916	0	0.987281399046105	1	1	0	1	1	0	1	1	1	0.126760563380282	1	0.996805111821086	0.979655712050078	0.996845425867508	0.522480620155039	0.0420560747663551	0.989147286821705	1	0	0	1	0.250398724082935	0	0.269108280254777	0	0.22626582278481	0.984423676012461	0.094488188976378	1	0.989096573208723	1	1	0	0	0	1	1	0.996860282574568	0.984544049459042	0.985959438377535	0.283464566929134	0	0.980263157894737
117	0.989247311827957	1	0	0.00938967136150235	0	0.988958990536278	1	1	0	1	1	0	1	1	1	0.128125	1	0.998410174880763	0.98116169544741	0.998470948012232	0.531446540880503	0.0473186119873817	0.992283950617284	1	0	0	1	0.2512	0	0.27027027027027	0	0.233704292527822	0.987341772151899	0.103011093502377	1	0.990654205607477	1	1	0	0	0	1	1	0.998463901689708	0.984544049459042	0.989164086687306	0.287735849056604	0	0.980707395498392
118	0.987786259541985	1	0	0.0123456790123457	0	0.987767584097859	1	1	0	1	1	0	1	1	1	0.126331811263318	1	0.998415213946117	0.979719188767551	0.998470948012232	0.501524390243902	0.0476923076923077	0.990740740740741	1	0	0	1	0.246105919003115	0	0.259141494435612	0	0.228706624605678	0.986089644513138	0.0934579439252336	1	0.989197530864197	1	1	0	0	0	1	1	0.998452012383901	0.983154670750383	0.987711213517665	0.277089783281734	0	0.9792
119	0.9890625	1	0	0.0109717868338558	0	0.990521327014218	1	1	0	1	1	0	1	1	1	0.12241653418124	1	0.996794871794872	0.981042654028436	0.996860282574568	0.517515923566879	0.0427215189873418	0.989113530326594	1	0	0	1	0.245980707395498	0	0.261980830670927	0	0.218500797448166	0.987460815047022	0.10062893081761	1	0.990551181102362	1	1	0	0	0	1	1	0.996815286624204	0.984639016897081	0.988906497622821	0.27115987460815	0	0.982171799027553
120	0.0487804878048781	0.0365659777424483	0.967391304347826	0.989164086687306	0.965354330708661	0.0451010886469673	0.0259541984732824	0.0379746835443038	0.969183359013868	0.0324574961360124	0.0318181818181818	0.962790697674419	0.0316455696202532	0.0297805642633229	0.029320987654321	0.914330218068536	0.0402476780185759	0.0408805031446541	0.0566615620214395	0.0385208012326656	0.49388379204893	0.976816074188563	0.0441400304414003	0.0293663060278207	0.96417445482866	0.971830985915493	0.0398009950248756	0.787878787878788	0.976816074188563	0.7696	0.972602739726027	0.812302839116719	0.0507692307692308	0.943573667711599	0.0344287949921753	0.0482866043613707	0.0377358490566038	0.0322061191626409	0.964885496183206	0.963607594936709	0.962264150943396	0.0346456692913386	0.025	0.0397553516819572	0.0539730134932534	0.0525525525525526	0.75	0.956856702619414	0.0551053484602917
121	0.0102790014684288	0	1	0.985052316890882	1	0.00904977375565611	0	0	1	0	0	1	0	0	0	0.864864864864865	0	0.00309119010819165	0.0169230769230769	0.0029806259314456	0.46577380952381	0.953453453453453	0.00746268656716418	0	1	1	0	0.7442218798151	1	0.7296875	1	0.768049155145929	0.0135542168674699	0.899390243902439	0	0.00754147812971342	0	0	1	1	1	0	0	0.00303030303030303	0.0117130307467057	0.00903614457831325	0.7	1	0.0158982511923688
122	0.00754147812971342	0	1	0.984779299847793	1	0.00460122699386503	0	0	1	0	0	1	0	0	0	0.853030303030303	0	0.0015600624024961	0.0123839009287926	0.00150829562594268	0.441860465116279	0.948484848484848	0.00599700149925037	0	1	1	0	0.726993865030675	1	0.70735524256651	1	0.737984496124031	0.00910470409711684	0.884615384615385	0	0.00458015267175573	0	0	1	1	1	0	0	0.00152439024390244	0.00900900900900901	0.00603318250377074	0.690292758089368	1	0.0111287758346582
123	0.987421383647799	1	0	0.0158730158730159	0	0.98876404494382	1	1	0	1	1	0	1	1	1	0.12755905511811	1	0.998371335504886	0.985691573926868	0.998415213946117	0.517571884984026	0.0486656200941915	0.990683229813665	1	0	0	1	0.251612903225806	0	0.263502454991817	0	0.240322580645161	0.987480438184664	0.110047846889952	1	0.992138364779874	1	1	0	0	0	1	1	0.998405103668262	0.987654320987654	0.987341772151899	0.28343949044586	0	0.985
124	0.0108191653786708	0	1	0.984177215189873	1	0.00938967136150235	0	0	1	0	0	1	0	0	0	0.8609375	0	0	0.013953488372093	0	0.45253164556962	0.946456692913386	0.00623052959501558	0	1	1	0	0.71658615136876	1	0.705314009661836	1	0.748807631160572	0.00946372239747634	0.892744479495268	0	0.00927357032457496	0	0	1	1	1	0	0	0	0.0122324159021407	0.010989010989011	0.684375	1	0.0145631067961165
125	0.995508982035928	0.995260663507109	0.00470219435736677	0.0179910044977511	0.00606060606060606	0.996941896024465	0.993930197268589	0.996955859969559	0.00458015267175573	0.998505231689088	0.995535714285714	0.00307692307692308	0.993769470404984	0.995391705069124	0.993957703927492	0.140243902439024	0.993798449612403	0.998454404945904	0.989280245022971	0.998505231689088	0.542113323124043	0.0505359877488515	0.998491704374057	0.995502248875562	0.0031104199066874	0.00606980273141123	0.995169082125604	0.265940902021773	0.00455235204855842	0.2828125	0.00589101620029455	0.246130030959752	0.995412844036697	0.10752688172043	0.996918335901387	0.995391705069124	0.996913580246914	0.998397435897436	0.00452488687782805	0.00315955766192733	0.00305343511450382	0.995327102803738	0.996889580093313	0.998484848484849	0.992492492492492	0.996951219512195	0.307926829268293	0.00458015267175573	0.99211356466877
126	0.0104477611940299	0	1	0.988023952095808	1	0.0107033639143731	0	0	1	0	0	1	0	0	0	0.872146118721461	0	0.00308166409861325	0.0167427701674277	0.003003003003003	0.483231707317073	0.955384615384615	0.00891530460624071	0	1	1	0	0.753105590062112	1	0.7359375	1	0.765163297045101	0.0121396054628225	0.897865853658537	0	0.00755287009063444	0	0	1	1	1	0	0	0.00306748466257669	0.0135338345864662	0.0120845921450151	0.717557251908397	1	0.016
127	0.998432601880878	0.98858075040783	0.00810372771474878	0.0232919254658385	0.0111642743221691	0.998415213946117	0.987381703470032	0.990415335463259	0.00796178343949045	0.99375	0.987519500780031	0.0109375	0.990353697749196	0.990415335463259	0.988958990536278	0.125396825396825	0.990369181380417	0.992012779552716	0.993660855784469	0.993730407523511	0.535321821036107	0.0544	0.998452012383901	0.990697674418605	0.00807754442649435	0.0112540192926045	0.993174061433447	0.262738853503185	0.0112721417069243	0.281553398058252	0.00773993808049536	0.239302694136292	0.998442367601246	0.103503184713376	0.992150706436421	1	0.988617886178862	0.994991652754591	0.0093603744149766	0.00483870967741936	0.00793650793650794	0.990551181102362	0.990506329113924	0.995222929936306	0.995363214837713	0.998415213946117	0.296474358974359	0.00946372239747634	0.995065789473684
128	0.0137825421133231	0	1	0.983383685800604	1	0.0122887864823349	0	0	1	0	0	1	0	0	0	0.866057838660578	0	0.00310077519379845	0.0198473282442748	0.00302571860816944	0.437025796661609	0.945987654320988	0.010590015128593	0	1	1	0	0.722308892355694	1	0.710485133020344	1	0.753086419753086	0.0151745068285281	0.892802450229709	0	0.0091324200913242	0	0	1	1	1	0	0	0.00306748466257669	0.0150602409638554	0.0135746606334842	0.68558282208589	1	0.0192
129	0.998449612403101	0.988817891373802	0.0078125	0.025	0.00967741935483871	0.996870109546166	0.989096573208723	0.9904	0.00941915227629513	0.992307692307692	0.987635239567233	0.0108527131782946	0.990476190476191	0.990566037735849	0.989180834621329	0.15748031496063	0.991961414790997	0.988941548183254	0.993670886075949	0.993817619783617	0.549689440993789	0.0690737833594976	0.998456790123457	0.992260061919505	0.00628930817610063	0.0095389507154213	0.995008319467554	0.279620853080569	0.0110759493670886	0.285031847133758	0.00755287009063444	0.25705329153605	0.998447204968944	0.120063191153239	0.990595611285266	0.996918335901387	0.990430622009569	0.99021207177814	0.0093603744149766	0.00798722044728434	0.0107692307692308	0.987441130298273	0.993759750390016	0.995297805642633	0.996908809891808	0.998470948012232	0.309486780715397	0.0062015503875969	0.996784565916399
130	0.00916030534351145	0	1	0.986425339366516	1	0.00754147812971342	0	0	1	0	0	1	0	0	0	0.86676875957121	0	0.00154798761609907	0.0151515151515152	0.00151285930408472	0.472560975609756	0.948170731707317	0.00602409638554217	0	1	1	0	0.746081504702194	1	0.733124018838305	1	0.761538461538461	0.0106060606060606	0.894899536321484	0	0.0076103500761035	0	0	1	1	1	0	0	0.00151975683890578	0.0104947526236882	0.00749625187406297	0.704819277108434	1	0.0143540669856459
131	0.0110062893081761	0	1	0.984126984126984	1	0.00934579439252336	0	0	1	0	0	1	0	0	0	0.854003139717425	0	0	0.010989010989011	0	0.463722397476341	0.946031746031746	0.00627943485086342	0	1	1	0	0.725239616613419	1	0.707592891760905	1	0.743264659270998	0.0124031007751938	0.880763116057234	0	0.0078740157480315	0	0	1	1	1	0	0	0	0.00925925925925926	0.00789889415481832	0.684627575277338	1	0.0131147540983607
132	0.0138461538461538	0	1	0.984399375975039	1	0.0124610591900312	0	0	1	0	0	1	0	0	0	0.870570107858243	0	0.00316957210776545	0.0186625194401244	0.00310077519379845	0.483720930232558	0.949843260188088	0.0108024691358025	0	1	1	0	0.74481658692185	1	0.716981132075472	1	0.774960380348653	0.0153609831029186	0.895148669796557	0	0.00916030534351145	0	0	1	1	1	0	0	0.00307692307692308	0.0138248847926267	0.013677811550152	0.706521739130435	1	0.0176
133	0.0124610591900312	0	1	0.988906497622821	1	0.0126984126984127	0	0	1	0	0	1	0	0	0	0.872611464968153	0	0.00321543408360129	0.0173775671406003	0.00313971742543171	0.472698907956318	0.94896331738437	0.0109546165884194	0	1	1	0	0.764991896272285	1	0.741883116883117	1	0.77337559429477	0.0142857142857143	0.90015600624025	0	0.0110410094637224	0	0	1	1	1	0	0	0.00315955766192733	0.0141955835962145	0.0139318885448916	0.720820189274448	1	0.0180032733224223
134	0.0106382978723404	0	1	0.989247311827957	1	0.0121212121212121	0	0	1	0	0	1	0	0	0	0.869631901840491	0	0.0015600624024961	0.0187793427230047	0.00153609831029186	0.495356037151703	0.950995405819296	0.00911854103343465	0	1	1	0	0.753125	1	0.727272727272727	1	0.763866877971474	0.0121212121212121	0.895061728395062	0	0.0106870229007634	0	0	1	1	1	0	0	0.00152905198776758	0.0150375939849624	0.0121028744326778	0.717125382262997	1	0.0191387559808612
135	0.992236024844721	0.996789727126806	0.00158982511923688	0.0187207488299532	0.00316455696202532	0.993817619783617	0.996835443037975	0.998394863563403	0.00159744408945687	1	0.996918335901387	0.00315955766192733	0.996732026143791	0.996845425867508	0.996850393700787	0.143962848297214	0.996835443037975	1	0.987421383647799	1	0.537750385208012	0.0603715170278638	0.996870109546166	0.998466257668712	0.00315457413249211	0.00318979266347687	0.996688741721854	0.266347687400319	0.00313971742543171	0.283870967741935	0.00302571860816944	0.231496062992126	0.990654205607477	0.111975116640746	0.998427672955975	0.993710691823899	0.996820349761526	1	0.0015527950310559	0.00162337662337662	0.00156985871271586	0.998425196850394	0.996860282574568	1	0.989296636085627	0.993730407523511	0.291731669266771	0.0031104199066874	0.985342019543974
136	0.00928792569659443	0	1	0.98310291858679	1	0.00777604976671851	0	0	1	0	0	1	0	0	0	0.853395061728395	0	0.0031496062992126	0.0154083204930663	0.00308641975308642	0.448328267477204	0.942812982998454	0.00765696784073507	0	1	1	0	0.725	1	0.699523052464229	1	0.7424	0.00925925925925926	0.88208269525268	0	0.00763358778625954	0	0	1	1	1	0	0	0.00311526479750779	0.00904977375565611	0.00923076923076923	0.683409436834094	1	0.012987012987013
137	0.00924499229583975	0	1	0.989247311827957	1	0.00950871632329636	0	0	1	0	0	1	0	0	0	0.865325077399381	0	0.00318471337579618	0.0157728706624606	0.0031055900621118	0.466248037676609	0.956589147286822	0.00921658986175115	0	1	1	0	0.744075829383886	1	0.722662440570523	1	0.759433962264151	0.0123076923076923	0.894819466248038	0	0.0062992125984252	0	0	1	1	1	0	0	0.00310077519379845	0.0136363636363636	0.0107033639143731	0.711180124223602	1	0.0145631067961165
138	0.0107692307692308	0	1	0.987786259541985	1	0.00924499229583975	0	0	1	0	0	1	0	0	0	0.87111801242236	0	0	0.0154559505409583	0	0.496932515337423	0.950920245398773	0.00606060606060606	0	1	1	0	0.74491392801252	1	0.730891719745223	1	0.768992248062015	0.0106060606060606	0.900153609831029	0	0.00917431192660551	0	0	1	1	1	0	0	0	0.0135135135135135	0.00918836140888208	0.715396578538103	1	0.0176282051282051
139	0.0123456790123457	0	1	0.9890625	1	0.0122887864823349	0	0	1	0	0	1	0	0	0	0.864906832298137	0	0.00157232704402516	0.0188679245283019	0.00155763239875389	0.475968992248062	0.954758190327613	0.00917431192660551	0	1	1	0	0.742351046698873	1	0.732394366197183	1	0.766192733017378	0.0138461538461538	0.891640866873065	0	0.00924499229583975	0	0	1	1	1	0	0	0.00154083204930663	0.0151285930408472	0.0124416796267496	0.703416149068323	1	0.0197044334975369
140	0.013953488372093	0	1	0.990639625585023	1	0.0126182965299685	0	0	1	0	0	1	0	0	0	0.887147335423197	0	0.00318979266347687	0.0190174326465927	0.00312989045383412	0.4875	0.957413249211357	0.0108359133126935	0	1	1	0	0.758842443729904	1	0.746411483253589	1	0.7808	0.015748031496063	0.910518053375196	0	0.00941915227629513	0	0	1	1	1	0	0	0.00316455696202532	0.0137614678899083	0.0139968895800933	0.727414330218069	1	0.0183028286189684
141	0.988888888888889	1	0	0.0144927536231884	0	0.988745980707395	1	1	0	1	1	0	1	1	1	0.137190082644628	1	0.998341625207297	0.984	0.998389694041868	0.526916802610114	0.0559105431309904	0.991935483870968	1	0	0	1	0.253267973856209	0	0.277049180327869	0	0.241435562805873	0.985553772070626	0.104918032786885	1	0.991961414790997	1	1	0	0	0	1	1	0.998384491114701	0.98705501618123	0.988888888888889	0.2944	0	0.983164983164983
142	0.322530864197531	0.306477093206951	0.700310559006211	0.7171875	0.68503937007874	0.318181818181818	0.282208588957055	0.294670846394984	0.713166144200627	0.319508448540707	0.310502283105023	0.705329153605016	0.297939778129952	0.287066246056782	0.301075268817204	0.844375963020031	0.299382716049383	0.297507788161994	0.329230769230769	0.303543913713405	0.798461538461538	0.756211180124224	0.323170731707317	0.308396946564885	0.69170579029734	0.710236220472441	0.31953642384106	0.980891719745223	0.702325581395349	0.981191222570533	0.700906344410876	0.943127962085308	0.322480620155039	0.840978593272171	0.308527131782946	0.317411402157165	0.313971742543171	0.3	0.713629402756508	0.672552166934189	0.693623639191291	0.300155520995334	0.291411042944785	0.326251896813354	0.324200913242009	0.322137404580153	0.990726429675425	0.677519379844961	0.313099041533546
143	0.996969696969697	0.987577639751553	0.0106544901065449	0.03003003003003	0.0121765601217656	0.998473282442748	0.986363636363636	0.987654320987654	0.010590015128593	0.991004497751124	0.986706056129985	0.0122887864823349	0.987538940809969	0.987596899224806	0.986322188449848	0.145234493192133	0.987786259541985	0.990769230769231	0.993948562783661	0.993911719939117	0.554545454545455	0.0619335347432024	0.998477929984779	0.989520958083832	0.00775193798449612	0.0124223602484472	0.990228013029316	0.27760736196319	0.0122887864823349	0.295031055900621	0.0103857566765579	0.253477588871716	0.997014925373134	0.115853658536585	0.989345509893455	0.998491704374057	0.987654320987654	0.992025518341308	0.010590015128593	0.00777604976671851	0.00904977375565611	0.987823439878234	0.990740740740741	0.993939393939394	0.997001499250375	1	0.302752293577982	0.0106060606060606	0.995275590551181
144	0.987654320987654	1	0	0.00769230769230769	0	0.988941548183254	1	1	0	1	1	0	1	1	1	0.132911392405063	1	0.996810207336523	0.979462875197472	0.996879875195008	0.520504731861199	0.0451010886469673	0.990697674418605	1	0	0	1	0.244372990353698	0	0.2656	0	0.222222222222222	0.986024844720497	0.0926216640502355	1	0.990712074303406	1	1	0	0	0	1	1	0.996913580246914	0.986046511627907	0.989164086687306	0.285491419656786	0	0.981967213114754
145	0.987616099071207	1	0	0.0125391849529781	0	0.9890625	1	1	0	1	1	0	1	1	1	0.132492113564669	1	0.996794871794872	0.980891719745223	0.996913580246914	0.537151702786378	0.0454545454545455	0.99079754601227	1	0	0	1	0.253968253968254	0	0.2704	0	0.233070866141732	0.985915492957746	0.103286384976526	1	0.992354740061162	1	1	0	0	0	1	1	0.996884735202492	0.986217457886677	0.98755832037325	0.294851794071763	0	0.982286634460548
146	0.992389649923896	1	0	0.0106870229007634	0	0.990881458966565	1	1	0	1	1	0	1	1	1	0.129518072289157	1	0.996870109546166	0.986238532110092	0.996951219512195	0.523664122137405	0.0498489425981873	0.989675516224189	1	0	0	1	0.243865030674847	0	0.261682242990654	0	0.22015503875969	0.990909090909091	0.101515151515152	1	0.992447129909366	1	1	0	0	0	1	1	0.996951219512195	0.986404833836858	0.989393939393939	0.283559577677225	0	0.985483870967742
147	0.987786259541985	1	0	0.0139318885448916	0	0.987596899224806	1	1	0	1	1	0	1	1	1	0.133748055987558	1	0.996840442338073	0.980030721966206	0.996951219512195	0.527863777089783	0.046583850931677	0.989263803680982	1	0	0	1	0.253588516746411	0	0.269537480063796	0	0.238244514106583	0.986046511627907	0.1046875	1	0.990740740740741	1	1	0	0	0	1	1	0.996932515337423	0.983180428134557	0.9859375	0.291079812206573	0	0.980519480519481
148	0.991058122205663	1	0	0.0119047619047619	0	0.990950226244344	1	1	0	1	1	0	1	1	1	0.121396054628225	1	0.998444790046656	0.983383685800604	0.998498498498498	0.508295625942685	0.0468277945619335	0.992481203007519	1	0	0	1	0.25531914893617	0	0.256965944272446	0	0.220338983050847	0.989457831325301	0.0954545454545455	1	0.990977443609023	1	1	0	0	0	1	1	0.998500749625187	0.985228951255539	0.991044776119403	0.272727272727273	0	0.982704402515723
149	0.00900900900900901	0	1	0.984962406015038	1	0.00917431192660551	0	0	1	0	0	1	0	0	0	0.866366366366366	0	0.00155038759689922	0.0151515151515152	0.00150375939849624	0.495522388059702	0.952959028831563	0.00597014925373134	0	1	1	0	0.753424657534247	1	0.73953488372093	1	0.763826606875934	0.0104477611940299	0.894894894894895	0	0.00753012048192771	0	0	1	1	1	0	0	0.0014792899408284	0.0132743362831858	0.00903614457831325	0.725490196078431	1	0.0173228346456693
150	0.0303030303030303	0.0205696202531646	0.981566820276498	0.995508982035928	0.981900452488688	0.0275229357798165	0.0133333333333333	0.0170807453416149	0.981707317073171	0.0179372197309417	0.0178837555886736	0.978593272171254	0.0184331797235023	0.015552099533437	0.0199386503067485	0.893292682926829	0.0216049382716049	0.0185758513931889	0.0383435582822086	0.0260336906584992	0.497744360902256	0.967741935483871	0.025260029717682	0.0135746606334842	0.981220657276995	0.982892690513219	0.0245098039215686	0.773993808049536	0.986301369863014	0.764430577223089	0.98377581120944	0.80625	0.0334855403348554	0.911585365853659	0.0184899845916795	0.0301204819277108	0.021505376344086	0.0207006369426752	0.981845688350983	0.979430379746835	0.981762917933131	0.0185758513931889	0.0168711656441718	0.0197869101978691	0.0357675111773472	0.0328358208955224	0.738863287250384	0.975683890577508	0.0381558028616852
151	1	0.9888	0.0110236220472441	0.028169014084507	0.010989010989011	0.998430141287284	0.987460815047022	0.988958990536278	0.010989010989011	0.990783410138249	0.987654320987654	0.0109546165884194	0.987240829346092	0.988993710691824	0.987692307692308	0.148205928237129	0.989010989010989	0.990566037735849	0.996860282574568	0.995363214837713	0.545878693623639	0.0615141955835962	1	0.992199687987519	0.0062402496099844	0.0111111111111111	0.991624790619765	0.275806451612903	0.0111821086261981	0.288244766505636	0.010590015128593	0.250783699059561	1	0.121259842519685	0.9890625	0.998430141287284	0.988976377952756	0.991803278688525	0.0093167701863354	0.00955414012738853	0.00946372239747634	0.987538940809969	0.992088607594937	0.996875	0.996923076923077	0.996884735202492	0.306376360808709	0.0078125	0.996789727126806
152	0.0124416796267496	0.00164473684210526	0.998412698412698	0.98740157480315	0.9984	0.0125391849529781	0	0.00161550888529887	0.998435054773083	0	0.0015625	0.998439937597504	0	0.00158227848101266	0.00158227848101266	0.872670807453416	0.00158478605388273	0.00478468899521531	0.0188087774294671	0.0046801872074883	0.477726574500768	0.954113924050633	0.0093167701863354	0.0015552099533437	1	1	0.00167224080267559	0.745192307692308	0.998439937597504	0.730210016155089	0.998468606431853	0.769230769230769	0.0140845070422535	0.897314375987362	0.00155763239875389	0.0077639751552795	0.00158730158730159	0.00166112956810631	0.998435054773083	0.998407643312102	0.998427672955975	0	0.00159744408945687	0.0046656298600311	0.0154559505409583	0.0139751552795031	0.7078125	0.998425196850394	0.0180921052631579
153	0.995334370139969	0.99837925445705	0.00158478605388273	0.0170542635658915	0.00158227848101266	0.996899224806202	0.998439937597504	1	0	1	0.998447204968944	0.00158227848101266	0.998392282958199	0.998427672955975	0.998435054773083	0.141085271317829	0.998425196850394	1	0.990506329113924	1	0.535276073619632	0.053968253968254	0.998468606431853	1	0.00161030595813205	0.00161290322580645	0.998333333333333	0.262820512820513	0.00157728706624606	0.284109149277689	0.00152671755725191	0.237942122186495	0.996923076923077	0.114104595879556	0.998422712933754	0.996875	0.998384491114701	1	0.00156739811912226	0.00158478605388273	0	1	0.998422712933754	1	0.992331288343558	0.995334370139969	0.299363057324841	0.00156739811912226	0.990196078431373
154	0.990740740740741	1	0	0.0125	0	0.992050874403816	1	1	0	1	1	0	1	1	1	0.125996810207337	1	1	0.98546042003231	1	0.523885350318471	0.0473933649289099	0.993788819875776	1	0	0	1	0.251223491027732	0	0.272430668841762	0	0.228295819935691	0.990580847723705	0.0966719492868463	1	0.990536277602524	1	1	0	0	0	1	1	1	0.986024844720497	0.992125984251969	0.294488188976378	0	0.983471074380165
155	0.99388379204893	1	0	0.0167427701674277	0	0.993846153846154	1	1	0	1	1	0	1	1	1	0.13713405238829	1	0.996875	0.987635239567233	0.996965098634294	0.522727272727273	0.0522273425499232	0.99388379204893	1	0	0	1	0.253543307086614	0	0.270735524256651	0	0.231366459627329	0.992295839753467	0.104134762633997	1	0.995348837209302	1	1	0	0	0	1	1	0.996923076923077	0.990950226244344	0.992331288343558	0.282642089093702	0	0.987261146496815
156	0.012326656394453	0	1	0.986003110419907	1	0.00786163522012579	0	0	1	0	0	1	0	0	0	0.869291338582677	0	0.0015600624024961	0.0188383045525903	0.00154798761609907	0.477134146341463	0.95625	0.00610687022900763	0	1	1	0	0.738582677165354	1	0.717665615141956	1	0.768025078369906	0.0107361963190184	0.899212598425197	0	0.0093603744149766	0	0	1	1	1	0	0	0.00156739811912226	0.0121951219512195	0.0107692307692308	0.698776758409786	1	0.0160771704180064
157	0.98780487804878	1	0	0.0122324159021407	0	0.987692307692308	1	1	0	1	1	0	1	1	1	0.128983308042489	1	0.996884735202492	0.981818181818182	0.996955859969559	0.509174311926605	0.0518292682926829	0.98955223880597	1	0	0	1	0.253846153846154	0	0.260596546310832	0	0.228615863141524	0.986384266263237	0.105580693815988	1	0.989312977099237	1	1	0	0	0	1	1	0.996946564885496	0.985119047619048	0.986466165413534	0.283132530120482	0	0.980830670926518
158	0.990566037735849	1	0	0.0156739811912226	0	0.992050874403816	1	1	0	1	1	0	1	1	1	0.127962085308057	1	0.9967585089141	0.982785602503912	0.996879875195008	0.515923566878981	0.0440944881889764	0.993788819875776	1	0	0	1	0.250798722044728	0	0.265822784810127	0	0.245641838351823	0.990580847723705	0.108864696734059	1	0.992199687987519	1	1	0	0	0	1	1	0.996884735202492	0.989164086687306	0.989113530326594	0.285271317829457	0	0.985221674876847
159	0.0120300751879699	0	1	0.986486486486487	1	0.00924499229583975	0	0	1	0	0	1	0	0	0	0.879815100154083	0	0	0.0138674884437596	0	0.475609756097561	0.95738203957382	0.00606060606060606	0	1	1	0	0.762204724409449	1	0.7390625	1	0.774844720496894	0.0106870229007634	0.907692307692308	0	0.00917431192660551	0	0	1	1	1	0	0	0	0.0120845921450151	0.0105421686746988	0.719754977029097	1	0.0156494522691706
160	0.998442367601246	0.987075928917609	0.0110410094637224	0.0266457680250784	0.0126782884310618	0.998439937597504	0.986003110419907	0.987096774193548	0.0110062893081761	0.990783410138249	0.986068111455108	0.0125	0.987220447284345	0.987138263665595	0.986046511627907	0.144200626959248	0.988906497622821	0.988817891373802	0.993759750390016	0.995319812792512	0.557142857142857	0.0579937304075235	1	0.990668740279938	0.00791139240506329	0.0128824476650564	0.991539763113367	0.275080906148867	0.0126582278481013	0.296116504854369	0.0106707317073171	0.248	0.998435054773083	0.114285714285714	0.988853503184713	1	0.987179487179487	0.990228013029316	0.0109204368174727	0.00956937799043062	0.0109717868338558	0.986024844720497	0.992063492063492	0.995327102803738	0.995384615384615	0.996860282574568	0.298904538341158	0.00940438871473354	0.99510603588907
161	0.989296636085627	1	0	0.0123076923076923	0	0.990654205607477	1	1	0	1	1	0	1	1	1	0.126543209876543	1	0.996810207336523	0.984399375975039	0.996913580246914	0.519201228878648	0.0453125	0.990839694656489	1	0	0	1	0.23482428115016	0	0.256778309409888	0	0.2256	0.989164086687306	0.0976744186046512	1	0.992307692307692	1	1	0	0	0	1	1	0.996884735202492	0.988023952095808	0.987635239567233	0.277519379844961	0	0.985691573926868
162	0.657975460122699	0.62843295638126	0.373015873015873	0.381619937694704	0.362619808306709	0.665610142630745	0.619047619047619	0.626391096979332	0.369496855345912	0.65210608424337	0.640672782874618	0.379310344827586	0.631160572337043	0.630503144654088	0.630503144654088	0.50390015600624	0.6416	0.648351648351648	0.6609375	0.642857142857143	0.894154818325434	0.406299212598425	0.658346333853354	0.639269406392694	0.3952	0.36984126984127	0.662751677852349	0.65008025682183	0.355555555555556	0.661881977671451	0.363636363636364	0.625	0.638065522620905	0.486780715396579	0.6484375	0.656739811912226	0.638364779874214	0.629752066115702	0.355345911949686	0.334935897435897	0.36875	0.642628205128205	0.637931034482759	0.642857142857143	0.641744548286604	0.655763239875389	0.673946957878315	0.342723004694836	0.655896607431341
163	0.988005997001499	1	0	0.013719512195122	0	0.98936170212766	1	1	0	1	1	0	1	1	1	0.13134328358209	1	0.996899224806202	0.980332829046899	0.996978851963746	0.500751879699248	0.0486322188449848	0.990963855421687	1	0	0	1	0.238317757009346	0	0.25314465408805	0	0.233644859813084	0.986526946107784	0.106060606060606	1	0.990881458966565	1	1	0	0	0	1	1	0.996996996996997	0.985141158989599	0.98796992481203	0.278963414634146	0	0.98125
164	0.987220447284345	1	0	0.0126382306477093	0	0.989079563182527	1	1	0	1	1	0	1	1	1	0.137345679012346	1	0.996820349761526	0.979430379746835	0.996879875195008	0.541732283464567	0.0505529225908373	0.989147286821705	1	0	0	1	0.262479871175523	0	0.284552845528455	0	0.242765273311897	0.985915492957746	0.0998415213946117	1	0.989096573208723	1	1	0	0	0	1	1	0.996879875195008	0.984567901234568	0.989079563182527	0.294670846394984	0	0.982171799027553
165	0.988709677419355	1	0	0.012924071082391	0	0.993517017828201	1	1	0	1	1	0	1	1	1	0.121753246753247	1	0.998344370860927	0.983660130718954	0.998376623376623	0.508196721311475	0.0431309904153355	0.993630573248408	1	0	0	1	0.239600665557404	0	0.262642740619902	0	0.220779220779221	0.990445859872611	0.0980392156862745	1	0.99025974025974	1	1	0	0	0	1	1	0.998360655737705	0.988745980707395	0.990196078431373	0.267213114754098	0	0.986486486486487
166	0.0109717868338558	0	1	0.9856	1	0.00802568218298555	0	0	1	0	0	1	0	0	0	0.87620578778135	0	0.00163398692810458	0.0178861788617886	0.00158478605388273	0.456451612903226	0.948635634028893	0.00791139240506329	0	1	1	0	0.734726688102894	1	0.713821138211382	1	0.75974025974026	0.0129449838187702	0.895833333333333	0	0.00798722044728434	0	0	1	1	1	0	0	0.0016	0.0124031007751938	0.00950871632329636	0.7024	1	0.0165837479270315
167	0.996820349761526	0.990082644628099	0.00823723228995058	0.0286168521462639	0.00977198697068404	1	0.988782051282051	0.990115321252059	0.00969305331179321	0.993670886075949	0.988871224165342	0.00977198697068404	0.988486842105263	0.988599348534202	0.987179487179487	0.151273885350318	0.988727858293076	0.991721854304636	0.99194847020934	0.996768982229402	0.565217391304348	0.062200956937799	1	0.99194847020934	0.00651465798045603	0.0115511551155116	0.993150684931507	0.284090909090909	0.00981996726677578	0.301824212271973	0.00788643533123028	0.260517799352751	0.996774193548387	0.123376623376623	0.991961414790997	0.996794871794872	0.990275526742301	0.991554054054054	0.00806451612903226	0.00658978583196046	0.00797448165869218	0.988727858293076	0.993527508090615	0.996784565916399	0.993640699523052	0.998417721518987	0.314424635332253	0.00958466453674121	0.991776315789474
168	0.279320987654321	0.268370607028754	0.754330708661417	0.760802469135803	0.738437001594896	0.274143302180685	0.2375	0.252380952380952	0.753918495297806	0.260869565217391	0.273993808049536	0.746500777604977	0.252411575562701	0.240770465489567	0.254716981132075	0.89358372456964	0.260596546310832	0.247603833865815	0.274015748031496	0.261609907120743	0.736842105263158	0.811912225705329	0.264705882352941	0.253869969040248	0.750798722044728	0.758169934640523	0.263865546218487	0.972668810289389	0.757387247278383	0.977309562398703	0.756880733944954	0.958466453674121	0.280811232449298	0.887147335423197	0.2671875	0.275700934579439	0.258842443729904	0.256281407035176	0.754658385093168	0.727416798732171	0.73968253968254	0.262738853503185	0.249607535321821	0.278041074249605	0.267993874425727	0.2703125	0.955108359133127	0.725429017160686	0.266233766233766
169	0.987577639751553	1	0	0.015748031496063	0	0.988993710691824	1	1	0	1	1	0	1	1	1	0.1234375	1	0.998387096774194	0.982649842271293	0.998432601880878	0.510046367851623	0.046801872074883	0.990580847723705	1	0	0	1	0.246031746031746	0	0.25944170771757	0	0.224	0.987519500780031	0.0962145110410095	1	0.989079563182527	1	1	0	0	0	1	1	0.998444790046656	0.9858934169279	0.987341772151899	0.281004709576138	0	0.982142857142857
170	0.998470948012232	0.988782051282051	0.0095389507154213	0.0279937791601866	0.0108191653786708	1	0.98755832037325	0.988871224165342	0.00938967136150235	0.992283950617284	0.987673343605547	0.010752688172043	0.988853503184713	0.98740157480315	0.987711213517665	0.153609831029186	0.989096573208723	0.990415335463259	0.992199687987519	0.995327102803738	0.554364471669219	0.0627943485086342	1	0.99075500770416	0.00637958532695375	0.0108864696734059	0.991680532445923	0.2796875	0.0109375	0.296238244514107	0.00903614457831325	0.255451713395639	0.998461538461539	0.125776397515528	0.990712074303406	0.996904024767802	0.988958990536278	0.991803278688525	0.00933125972006221	0.00805152979066022	0.00928792569659443	0.987381703470032	0.992125984251969	0.995384615384615	0.995461422087746	0.998477929984779	0.310769230769231	0.00924499229583975	0.993589743589744
171	0.0126782884310618	0	1	0.988745980707395	1	0.0111287758346582	0	0	1	0	0	1	0	0	0	0.881789137380192	0	0	0.0189873417721519	0	0.479495268138801	0.959807073954984	0.00788643533123028	0	1	1	0	0.753246753246753	1	0.734860883797054	1	0.774038461538462	0.0127186009538951	0.903536977491961	0	0.0111642743221691	0	0	1	1	1	0	0	0	0.0155038759689922	0.0109717868338558	0.709320695102686	1	0.0195439739413681
172	0.557603686635945	0.547351524879615	0.459247648902821	0.480739599383667	0.454976303317536	0.570300157977883	0.524409448818898	0.548489666136725	0.45440251572327	0.564742589703588	0.550387596899225	0.463607594936709	0.527687296416938	0.532591414944356	0.537867078825348	0.592307692307692	0.538095238095238	0.546474358974359	0.572555205047319	0.553125	0.928571428571429	0.511111111111111	0.561815336463224	0.541925465838509	0.476725521669342	0.463884430176565	0.579034941763727	0.723809523809524	0.457142857142857	0.741269841269841	0.449319213313162	0.690705128205128	0.556942277691108	0.580696202531646	0.555379746835443	0.568503937007874	0.541935483870968	0.548013245033113	0.456692913385827	0.421900161030596	0.452418096723869	0.54066985645933	0.539074960127592	0.558176100628931	0.55607476635514	0.571651090342679	0.759873617693523	0.424679487179487	0.57331136738056
173	0.0105740181268882	0	1	0.989457831325301	1	0.0091324200913242	0	0	1	0	0	1	0	0	0	0.88030303030303	0	0.00309119010819165	0.0167173252279635	0.00303490136570561	0.467175572519084	0.957511380880121	0.0106382978723404	0	1	1	0	0.756211180124224	1	0.743348982785602	1	0.77293934681182	0.0121396054628225	0.907993966817496	0	0.00750750750750751	0	0	1	1	1	0	0	0.00302571860816944	0.0120845921450151	0.00894187779433681	0.720965309200603	1	0.0141955835962145
174	0.993788819875776	1	0	0.0157232704402516	0	0.995275590551181	1	1	0	1	1	0	1	1	1	0.125581395348837	1	0.998417721518987	0.987138263665595	0.998454404945904	0.548335974643423	0.0537124802527646	0.993817619783617	1	0	0	1	0.257142857142857	0	0.273162939297125	0	0.234548335974643	0.993660855784469	0.103503184713376	1	0.995327102803738	1	1	0	0	0	1	1	0.998422712933754	0.990683229813665	0.995245641838352	0.295638126009693	0	0.99
175	0.980332829046899	0.968602825745683	0.0364741641337386	0.0574018126888218	0.0325581395348837	0.976923076923077	0.963246554364472	0.967391304347826	0.0409711684370258	0.968085106382979	0.959821428571429	0.0316265060240964	0.962790697674419	0.961180124223602	0.96390977443609	0.180030257186082	0.968602825745683	0.970172684458399	0.979969183359014	0.969788519637462	0.552307692307692	0.0839813374805599	0.972932330827068	0.969465648854962	0.0278637770897833	0.035548686244204	0.972447325769854	0.298165137614679	0.0384024577572965	0.31839258114374	0.0357675111773472	0.279320987654321	0.976154992548435	0.149922720247295	0.969742813918306	0.977341389728097	0.965785381026439	0.966292134831461	0.0376506024096386	0.0316455696202532	0.0395136778115502	0.964723926380368	0.965151515151515	0.970992366412214	0.984984984984985	0.97869101978691	0.341463414634146	0.0214723926380368	0.979655712050078
176	0.995363214837713	0.998394863563403	0.00158227848101266	0.0170807453416149	0.0015748031496063	0.998410174880763	0.998442367601246	1	0	1	0.998456790123457	0.0015625	0.998420221169036	0.998425196850394	0.998435054773083	0.140405616224649	0.998412698412698	0.998420221169036	0.992307692307692	0.998466257668712	0.540458015267176	0.0530421216848674	0.998470948012232	1	0.0015748031496063	0.00160513643659711	0.998333333333333	0.25796178343949	0.00157232704402516	0.280388978930308	0.00150602409638554	0.241809672386895	0.995305164319249	0.10939907550077	0.998449612403101	0.996937212863706	0.998420221169036	1	0.0015220700152207	0.00158227848101266	0	1	0.998449612403101	0.998447204968944	0.992295839753467	0.99537037037037	0.299373040752351	0.00154798761609907	0.99198717948718
177	0.961479198767334	0.953376205787781	0.0476947535771065	0.0697674418604651	0.047244094488189	0.9625	0.949843260188088	0.955128205128205	0.0538827258320127	0.956181533646322	0.943485086342229	0.0442338072669826	0.948303715670436	0.951690821256039	0.950693374422188	0.178849144634526	0.952305246422893	0.960975609756098	0.968602825745683	0.957613814756672	0.578864353312303	0.0982839313572543	0.962616822429907	0.9546875	0.0384615384615385	0.0456692913385827	0.954924874791319	0.296650717703349	0.0491283676703645	0.321086261980831	0.0438729198184569	0.282958199356913	0.963722397476341	0.150943396226415	0.960443037974684	0.960998439937597	0.955414012738854	0.953410981697171	0.0496894409937888	0.0400641025641026	0.0450310559006211	0.95389507154213	0.95260663507109	0.960753532182104	0.969088098918083	0.965571205007825	0.337007874015748	0.0393700787401575	0.970540098199673
178	0.989113530326594	1	0	0.0124804992199688	0	0.992319508448541	1	1	0	1	1	0	1	1	1	0.126760563380282	1	0.998410174880763	0.984301412872841	0.998463901689708	0.526153846153846	0.0482866043613707	0.993865030674847	1	0	0	1	0.24685534591195	0	0.269108280254777	0	0.23125	0.987767584097859	0.103715170278638	1	0.992295839753467	1	1	0	0	0	1	1	0.998452012383901	0.989345509893455	0.992260061919505	0.283076923076923	0	0.985530546623794
179	0.992163009404389	1	0	0.0124610591900312	0	0.992138364779874	1	1	0	1	1	0	1	1	1	0.13166144200627	1	0.998407643312102	0.985826771653543	0.998432601880878	0.546456692913386	0.0477707006369427	0.993740219092332	1	0	0	1	0.26731078904992	0	0.276422764227642	0	0.246794871794872	0.990580847723705	0.110935023771791	1	0.993690851735016	1	1	0	0	0	1	1	0.998449612403101	0.9890625	0.992076069730586	0.304278922345483	0	0.98531810766721
180	0.987878787878788	1	0	0.0149700598802395	0	0.987823439878234	1	1	0	1	1	0	1	1	1	0.129850746268657	1	0.996870109546166	0.981818181818182	0.996941896024465	0.525267993874426	0.0487804878048781	0.989441930618401	1	0	0	1	0.248840803709428	0	0.26625386996904	0	0.2398753894081	0.986486486486487	0.103975535168196	1	0.99079754601227	1	1	0	0	0	1	1	0.996965098634294	0.983703703703704	0.986506746626687	0.289833080424886	0	0.981042654028436
181	0.992492492492492	0.998417721518987	0.00153609831029186	0.0182648401826484	0.00152439024390244	0.993930197268589	0.998496240601504	1	0	1	0.998516320474777	0.00153609831029186	0.998454404945904	0.998470948012232	0.998484848484849	0.146969696969697	0.998454404945904	1	0.986280487804878	1	0.534743202416918	0.0547112462006079	0.995515695067265	1	0.0015527950310559	0.00154798761609907	0.998407643312102	0.258751902587519	0.0015220700152207	0.283950617283951	0.00147492625368732	0.246511627906977	0.992481203007519	0.10960960960961	0.998473282442748	0.992526158445441	0.998456790123457	1	0.00150375939849624	0.00155763239875389	0	1	0.998452012383901	1	0.991031390134529	0.992548435171386	0.302571860816944	0.00151745068285281	0.987460815047022
182	0.015552099533437	0.0128205128205128	0.989010989010989	0.996913580246914	0.990566037735849	0.018957345971564	0.0093603744149766	0.0112540192926045	0.990580847723705	0.0124223602484472	0.0107692307692308	0.9875	0.0126782884310618	0.0111287758346582	0.00777604976671851	0.887675507020281	0.0141732283464567	0.0125786163522013	0.0219435736677116	0.0153846153846154	0.497667185069984	0.961059190031153	0.0171339563862928	0.00924499229583975	0.990536277602524	0.990415335463259	0.0132231404958678	0.755980861244019	0.993779160186625	0.754414125200642	0.989489489489489	0.79047619047619	0.0201863354037267	0.907120743034056	0.0111111111111111	0.0202177293934681	0.014308426073132	0.0114192495921697	0.987786259541985	0.987240829346092	0.988924050632911	0.00797448165869218	0.00788643533123028	0.015625	0.0246913580246914	0.0200927357032458	0.730109204368175	0.985981308411215	0.0275974025974026
183	0.996879875195008	0.982055464926591	0.0146341463414634	0.0348101265822785	0.0158982511923688	0.993670886075949	0.982343499197432	0.983606557377049	0.0158730158730159	0.987361769352291	0.981191222570533	0.016025641025641	0.98202614379085	0.982286634460548	0.980861244019139	0.148148148148148	0.983660130718954	0.986991869918699	0.996805111821086	0.988817891373802	0.548644338118022	0.0673076923076923	0.993788819875776	0.985826771653543	0.0130932896890344	0.0177993527508091	0.988074957410562	0.278955954323002	0.0176282051282051	0.296416938110749	0.0155038759689922	0.247135842880524	0.998425196850394	0.122383252818035	0.984101748807631	0.995260663507109	0.983766233766234	0.988215488215488	0.014308426073132	0.013136288998358	0.0146341463414634	0.982229402261712	0.985668789808917	0.990536277602524	1	1	0.306818181818182	0.0128205128205128	1
184	0.0121951219512195	0	1	0.98937784522003	1	0.0108191653786708	0	0	1	0	0	1	0	0	0	0.863076923076923	0	0.003125	0.0199386503067485	0.003003003003003	0.476691729323308	0.956856702619414	0.00898203592814371	0	1	1	0	0.749230769230769	1	0.737654320987654	1	0.766153846153846	0.0137614678899083	0.892966360856269	0	0.00910470409711684	0	0	1	1	1	0	0	0.00305343511450382	0.015015015015015	0.0122137404580153	0.711684370257967	1	0.018957345971564
185	0.988993710691824	1	0	0.0171606864274571	0	0.990595611285266	1	1	0	1	1	0	1	1	1	0.120443740095087	1	0.996763754045307	0.982649842271293	0.996860282574568	0.518110236220472	0.0429252782193959	0.990580847723705	1	0	0	1	0.251602564102564	0	0.269537480063796	0	0.228070175438596	0.985804416403785	0.0955414012738854	1	0.992076069730586	1	1	0	0	0	1	1	0.996815286624204	0.987635239567233	0.990384615384615	0.279179810725552	0	0.985245901639344
186	0.995426829268293	0.979623824451411	0.0170015455950541	0.0349013657056146	0.0168970814132104	0.990895295902883	0.980451127819549	0.98125	0.0181543116490166	0.984917043740573	0.978851963746224	0.0183206106870229	0.979527559055118	0.98145285935085	0.978593272171254	0.155963302752294	0.983050847457627	0.984375	0.998487140695915	0.987897125567322	0.54160363086233	0.0718654434250764	0.992469879518072	0.984984984984985	0.015220700152207	0.0202492211838006	0.986928104575163	0.286821705426357	0.0197869101978691	0.2984375	0.0162962962962963	0.249612403100775	0.996974281391831	0.128048780487805	0.981762917933131	0.993948562783661	0.981395348837209	0.987075928917609	0.016793893129771	0.015625	0.0170542635658915	0.98159509202454	0.984447900466563	0.990922844175492	0.998502994011976	0.998463901689708	0.315068493150685	0.013595166163142	1
187	0.00966183574879227	0	1	0.985413290113452	1	0.00813008130081301	0	0	1	0	0	1	0	0	0	0.858064516129032	0	0	0.0161812297734628	0	0.4576	0.948635634028893	0.00634920634920635	0	1	1	0	0.728925619834711	1	0.713584288052373	1	0.752827140549273	0.00972447325769854	0.888709677419355	0	0.00970873786407767	0	0	1	1	1	0	0	0	0.012924071082391	0.00656814449917898	0.6944	1	0.0152801358234295
188	0.993836671802773	1	0	0.0135746606334842	0	0.992401215805471	1	1	0	1	1	0	1	1	1	0.126738794435858	1	1	0.9875	1	0.540832049306626	0.0451010886469673	0.995433789954338	1	0	0	1	0.249216300940439	0	0.275316455696203	0	0.225908372827804	0.993855606758833	0.102446483180428	1	0.993759750390016	1	1	0	0	0	1	1	1	0.989520958083832	0.992295839753467	0.286377708978328	0	0.986928104575163
189	0.00775193798449612	0	1	0.984375	1	0.00632911392405063	0	0	1	0	0	1	0	0	0	0.861154446177847	0	0.00319488817891374	0.0125195618153365	0.00306748466257669	0.453689167974882	0.953198127925117	0.0062111801242236	0	1	1	0	0.7376	1	0.71658615136876	1	0.750809061488673	0.00788643533123028	0.88801261829653	0	0.0047244094488189	0	0	1	1	1	0	0	0.0031104199066874	0.0108359133126935	0.00940438871473354	0.703470031545741	1	0.0114942528735632
190	1	0.985576923076923	0.0125195618153365	0.029320987654321	0.0140405616224649	0.996894409937888	0.984544049459042	0.985576923076923	0.0125391849529781	0.989230769230769	0.984709480122324	0.0140405616224649	0.985826771653543	0.987538940809969	0.984591679506934	0.144200626959248	0.987421383647799	0.988993710691824	0.995356037151703	0.993798449612403	0.544478527607362	0.0577223088923557	0.998454404945904	0.989312977099237	0.00938967136150235	0.0142857142857143	0.99009900990099	0.272870662460568	0.0140405616224649	0.291139240506329	0.0120300751879699	0.249609984399376	1	0.111801242236025	0.987577639751553	1	0.985826771653543	0.99021207177814	0.0123076923076923	0.00958466453674121	0.0108359133126935	0.985645933014354	0.990551181102362	0.993836671802773	0.996969696969697	0.996913580246914	0.312693498452012	0.0109546165884194	0.996784565916399
191	0.0124804992199688	0	1	0.9859375	1	0.00952380952380952	0	0	1	0	0	1	0	0	0	0.880877742946709	0	0.00160771704180064	0.0156494522691706	0.00156494522691706	0.483619344773791	0.956656346749226	0.00955414012738853	0	1	1	0	0.758293838862559	1	0.7344	1	0.773524720893142	0.0123839009287926	0.90251572327044	0	0.00923076923076923	0	0	1	1	1	0	0	0.00156739811912226	0.0125391849529781	0.0110062893081761	0.715421303656598	1	0.016366612111293
192	0.989010989010989	1	0	0.0095389507154213	0	0.990491283676704	1	1	0	1	1	0	1	1	1	0.127760252365931	1	0.9967585089141	0.982511923688394	0.996899224806202	0.519169329073482	0.0508744038155803	0.989028213166144	1	0	0	1	0.237942122186495	0	0.256910569105691	0	0.21256038647343	0.987519500780031	0.0952380952380952	1	0.990430622009569	1	1	0	0	0	1	1	0.996840442338073	0.986046511627907	0.990506329113924	0.276527331189711	0	0.983579638752053
193	0.987654320987654	1	0	0.0122887864823349	0	0.987748851454824	1	1	0	1	1	0	1	1	1	0.123630672926448	1	0.996845425867508	0.979813664596273	0.996904024767802	0.5359375	0.0436817472698908	0.989345509893455	1	0	0	1	0.256	0	0.272873194221509	0	0.237341772151899	0.986153846153846	0.098613251155624	1	0.9890625	1	1	0	0	0	1	1	0.996918335901387	0.984917043740573	0.98613251155624	0.295774647887324	0	0.980424143556281
194	0.989010989010989	0.998384491114701	0.00157232704402516	0.0154320987654321	0.0016025641025641	0.992012779552716	0.998432601880878	1	0	1	0.9984375	0.00157728706624606	0.998389694041868	0.998415213946117	0.998435054773083	0.140378548895899	0.998397435897436	0.998405103668262	0.982511923688394	0.998430141287284	0.53582554517134	0.0509554140127389	0.993808049535604	1	0.00160771704180064	0.00161030595813205	0.998307952622673	0.266881028938907	0.0015748031496063	0.275080906148867	0.00152671755725191	0.237179487179487	0.989028213166144	0.109350237717908	0.998405103668262	0.99203821656051	0.998387096774194	1	0.00155038759689922	0.00158982511923688	0	1	0.998407643312102	0.998435054773083	0.987538940809969	0.990639625585023	0.29746835443038	0.0015748031496063	0.983443708609272
195	0.0127591706539075	0	1	0.988924050632911	1	0.00980392156862745	0	0	1	0	0	1	0	0	0	0.879556259904913	0	0.00165016501650165	0.0192926045016077	0.0016025641025641	0.480314960629921	0.956381260096931	0.00952380952380952	0	1	1	0	0.762135922330097	1	0.737704918032787	1	0.784539473684211	0.0128824476650564	0.905996758508914	0	0.0095389507154213	0	0	1	1	1	0	0	0.00161812297734628	0.0127186009538951	0.00963081861958266	0.714975845410628	1	0.016366612111293
196	1	0.987138263665595	0.0110935023771791	0.0337078651685393	0.0130293159609121	0.998425196850394	0.985871271585557	0.987034035656402	0.0111821086261981	0.990610328638498	0.985849056603774	0.0126382306477093	0.987096774193548	0.987117552334944	0.985553772070626	0.15	0.988853503184713	0.988636363636364	0.993610223642173	0.995215311004785	0.530903328050713	0.0649762282091918	1	0.990580847723705	0.00805152979066022	0.012779552715655	0.991496598639456	0.282258064516129	0.0128617363344051	0.293269230769231	0.0108695652173913	0.258957654723127	1	0.119617224880383	0.988871224165342	0.998410174880763	0.986928104575163	0.989949748743719	0.0108695652173913	0.00969305331179321	0.0111821086261981	0.985645933014354	0.991961414790997	0.995169082125604	0.995334370139969	0.996835443037975	0.311897106109325	0.00938967136150235	0.995049504950495
197	1	0.987240829346092	0.0109717868338558	0.0305810397553517	0.0122887864823349	0.998459167950693	0.986196319018405	0.987480438184664	0.0108864696734059	0.990909090909091	0.986547085201794	0.0123076923076923	0.987261146496815	0.987538940809969	0.986175115207373	0.146564885496183	0.987538940809969	0.990610328638498	0.996918335901387	0.993827160493827	0.542424242424242	0.0626911314984709	0.998484848484849	0.98937784522003	0.00783699059561128	0.0126582278481013	0.99021207177814	0.273716951788491	0.012326656394453	0.297124600638978	0.0105263157894737	0.2515625	1	0.107692307692308	0.9890625	1	0.987421383647799	0.991830065359477	0.0105105105105105	0.00775193798449612	0.00927357032457496	0.987596899224806	0.990683229813665	0.99390243902439	0.998518518518518	0.998466257668712	0.3	0.0108024691358025	0.998381877022654
198	0.0121951219512195	0	1	0.984662576687117	1	0.0124416796267496	0	0	1	0	0	1	0	0	0	0.854294478527607	0	0.00313479623824451	0.0170278637770898	0.00305343511450382	0.4625	0.946153846153846	0.0105740181268882	0	1	1	0	0.741433021806854	1	0.72626582278481	1	0.751572327044025	0.0136986301369863	0.891975308641975	0	0.00924499229583975	0	0	1	1	1	0	0	0.00308166409861325	0.0136570561456753	0.0137825421133231	0.707241910631741	1	0.0178282009724473
199	0.0122511485451761	0	1	0.983154670750383	1	0.00772797527047913	0	0	1	0	0	1	0	0	0	0.856920684292379	0	0.00155763239875389	0.0170542635658915	0.00154798761609907	0.469230769230769	0.950233281493002	0.00757575757575758	0	1	1	0	0.738993710691824	1	0.720634920634921	1	0.766457680250784	0.0107033639143731	0.885802469135803	0	0.0093167701863354	0	0	1	1	1	0	0	0.0015527950310559	0.0120481927710843	0.0107033639143731	0.701238390092879	1	0.0158730158730159
200	0.0211480362537764	0.0140845070422535	0.986089644513138	1	0.986089644513138	0.0214067278287462	0.00896860986547085	0.0124223602484472	0.986384266263237	0.0133729569093611	0.0134730538922156	0.983180428134557	0.0154320987654321	0.0123076923076923	0.012012012012012	0.904109589041096	0.0171073094867807	0.0155038759689922	0.0319148936170213	0.0181268882175227	0.503805175038052	0.969558599695586	0.0209267563527653	0.011887072808321	0.984591679506934	0.985959438377535	0.0179445350734095	0.779320987654321	0.990936555891239	0.764150943396226	0.986666666666667	0.797546012269939	0.024024024024024	0.921092564491654	0.0138461538461538	0.0255639097744361	0.0185471406491499	0.0129449838187702	0.984802431610942	0.984375	0.986238532110092	0.0124031007751938	0.00924499229583975	0.0181543116490166	0.0283582089552239	0.0257966616084977	0.747352496217852	0.981818181818182	0.0313479623824451
201	0.0122887864823349	0	1	0.987692307692308	1	0.0123076923076923	0	0	1	0	0	1	0	0	0	0.85625	0	0.003125	0.0203761755485893	0.00309597523219814	0.484615384615385	0.94811320754717	0.0107692307692308	0	1	1	0	0.748019017432647	1	0.721780604133545	1	0.756756756756757	0.0137825421133231	0.892857142857143	0	0.00934579439252336	0	0	1	1	1	0	0	0.0031201248049922	0.0169230769230769	0.0138674884437596	0.707620528771384	1	0.0193548387096774
202	0.013677811550152	0	1	0.986046511627907	1	0.0121028744326778	0	0	1	0	0	1	0	0	0	0.858934169278997	0	0.0031055900621118	0.0198776758409786	0.00307219662058372	0.462848297213622	0.944530046224962	0.0107692307692308	0	1	1	0	0.742902208201893	1	0.72107765451664	1	0.768503937007874	0.0151975683890578	0.890262751159196	0	0.00927357032457496	0	0	1	1	1	0	0	0.00309119010819165	0.0152439024390244	0.0139751552795031	0.704510108864697	1	0.019047619047619
203	0.0135746606334842	0	1	0.983180428134557	1	0.0121765601217656	0	0	1	0	0	1	0	0	0	0.857791225416036	0	0.00308166409861325	0.0184899845916795	0.00304878048780488	0.481762917933131	0.947049924357035	0.0104947526236882	0	1	1	0	0.735614307931571	1	0.720379146919431	1	0.758887171561051	0.0149700598802395	0.9	0	0.00918836140888208	0	0	1	1	1	0	0	0.00303951367781155	0.0151975683890578	0.0135135135135135	0.69618320610687	1	0.0190779014308426
204	0.0107692307692308	0	1	0.987577639751553	1	0.0108024691358025	0	0	1	0	0	1	0	0	0	0.867807153965785	0	0.00317965023847377	0.01875	0.00303490136570561	0.495341614906832	0.953632148377125	0.0107033639143731	0	1	1	0	0.752773375594295	1	0.7248	1	0.766457680250784	0.0121580547112462	0.898595943837754	0	0.00927357032457496	0	0	1	1	1	0	0	0.00304878048780488	0.0163934426229508	0.0122887864823349	0.720247295208655	1	0.0177133655394525
205	0.985714285714286	1	0	0.0158478605388273	0	0.987361769352291	1	1	0	1	1	0	1	1	1	0.131410256410256	1	0.996815286624204	0.979591836734694	0.996865203761755	0.539325842696629	0.0536277602523659	0.988924050632911	1	0	0	1	0.260517799352751	0	0.288709677419355	0	0.235955056179775	0.984152139461173	0.104928457869634	1	0.990536277602524	1	1	0	0	0	1	1	0.99685534591195	0.984202211690363	0.986003110419907	0.303317535545024	0	0.98019801980198
206	0.0141287284144427	0	1	0.987596899224806	1	0.0127591706539075	0	0	1	0	0	1	0	0	0	0.859621451104101	0	0.0032626427406199	0.0222575516693164	0.00316957210776545	0.463884430176565	0.9536	0.0108191653786708	0	1	1	0	0.74468085106383	1	0.720064724919094	1	0.762135922330097	0.0155763239875389	0.892063492063492	0	0.0110062893081761	0	0	1	1	1	0	0	0.00315955766192733	0.0154320987654321	0.0128	0.709415584415584	1	0.019672131147541
207	0.989296636085627	1	0	0.0135135135135135	0	0.989263803680982	1	1	0	1	1	0	1	1	1	0.14375	1	0.996860282574568	0.981538461538462	0.996908809891808	0.543076923076923	0.046656298600311	0.99079754601227	1	0	0	1	0.264659270998415	0	0.2672	0	0.242138364779874	0.98613251155624	0.1078125	1	0.992283950617284	1	1	0	0	0	1	1	0.996923076923077	0.986363636363636	0.989113530326594	0.296583850931677	0	0.983739837398374
208	0.489827856025039	0.480952380952381	0.5344	0.536050156739812	0.533333333333333	0.495283018867925	0.453834115805947	0.469453376205788	0.525741029641186	0.480857580398162	0.479876160990712	0.537867078825348	0.467741935483871	0.465408805031447	0.472613458528951	0.668730650154799	0.479233226837061	0.477491961414791	0.500784929356358	0.475077881619938	0.962264150943396	0.584251968503937	0.49609984399376	0.472222222222222	0.547049441786284	0.532051282051282	0.491610738255034	0.815336463223787	0.523809523809524	0.832258064516129	0.520610687022901	0.757142857142857	0.475894245723173	0.6656	0.477777777777778	0.484375	0.465189873417722	0.473770491803279	0.525157232704403	0.514331210191083	0.534920634920635	0.474015748031496	0.470304975922953	0.492935635792779	0.491577335375191	0.496865203761755	0.833594976452119	0.518691588785047	0.493464052287582
209	0.99685534591195	0.990196078431373	0.00797448165869218	0.0262751159196291	0.00950871632329636	1	0.990461049284579	0.991830065359477	0.00631911532385466	0.993836671802773	0.990521327014218	0.0078740157480315	0.99194847020934	0.990491283676704	0.990551181102362	0.133437990580848	0.992088607594937	0.991935483870968	0.992088607594937	0.995253164556962	0.546310832025118	0.0509259259259259	1	0.992283950617284	0.00317965023847377	0.00816993464052288	0.993231810490694	0.262578616352201	0.00793650793650794	0.284578696343402	0.00758725341426404	0.246753246753247	0.99685534591195	0.112698412698413	0.992076069730586	0.996865203761755	0.99211356466877	0.993333333333333	0.0077639751552795	0.0064	0.00791139240506329	0.990353697749196	0.995230524642289	0.995253164556962	0.993798449612403	0.998420221169036	0.300955414012739	0.0077639751552795	0.991830065359477
210	0.250764525993884	0.252380952380952	0.753488372093023	0.771028037383178	0.760252365930599	0.259720062208398	0.222049689440994	0.229559748427673	0.771739130434783	0.249230769230769	0.245481927710843	0.76049766718507	0.23186119873817	0.232339089481947	0.237730061349693	0.908256880733945	0.242902208201893	0.23943661971831	0.266355140186916	0.24813153961136	0.709923664122137	0.823255813953488	0.26179604261796	0.242009132420091	0.761755485893417	0.774091627172196	0.245098039215686	0.9625	0.771028037383178	0.949685534591195	0.767371601208459	0.998435054773083	0.265337423312883	0.901081916537867	0.247278382581649	0.256172839506173	0.251572327044025	0.242671009771987	0.781345565749236	0.747235387045814	0.754250386398764	0.251572327044025	0.223088923556942	0.262269938650307	0.266866566716642	0.253086419753086	0.941448382126348	0.73497688751926	0.253184713375796
211	0.00602409638554217	0	1	0.984779299847793	1	0.00614439324116743	0	0	1	0	0	1	0	0	0	0.856060606060606	0	0	0.00765696784073507	0	0.437403400309119	0.943164362519201	0.00303490136570561	0	1	1	0	0.722488038277512	1	0.706161137440758	1	0.73953488372093	0.0060882800608828	0.87789799072643	0	0.0045662100456621	0	0	1	1	1	0	0	0	0.00605143721633888	0.00605143721633888	0.683001531393568	1	0.00950871632329636
212	0.0138888888888889	0	1	0.988993710691824	1	0.0112179487179487	0	0	1	0	0	1	0	0	0	0.876755070202808	0	0.00323624595469256	0.0208	0.00318471337579618	0.49211356466877	0.951026856240126	0.00934579439252336	0	1	1	0	0.762820512820513	1	0.749598715890851	1	0.780952380952381	0.0141287284144427	0.906349206349206	0	0.0111821086261981	0	0	1	1	1	0	0	0.0032	0.0138888888888889	0.0125	0.725396825396825	1	0.0180623973727422
213	0.322727272727273	0.309033280507132	0.699376947040498	0.708841463414634	0.68125	0.324574961360124	0.288109756097561	0.309033280507132	0.697965571205008	0.321592649310873	0.311077389984825	0.68798751950078	0.297637795275591	0.29874213836478	0.312693498452012	0.829192546583851	0.310344827586207	0.308661417322835	0.324534161490683	0.311450381679389	0.820552147239264	0.757716049382716	0.332317073170732	0.312977099236641	0.693023255813954	0.704113924050633	0.32569558101473	0.965996908809892	0.699530516431925	0.962264150943396	0.698027314112291	0.915094339622642	0.332822085889571	0.829493087557604	0.317111459968603	0.32258064516129	0.315132605304212	0.314144736842105	0.696969696969697	0.665615141955836	0.687692307692308	0.31937984496124	0.301092043681747	0.335403726708075	0.328787878787879	0.331288343558282	0.995412844036697	0.672839506172839	0.3296
214	0.0133333333333333	0	1	0.986404833836858	1	0.0121580547112462	0	0	1	0	0	1	0	0	0	0.865648854961832	0	0.003125	0.0168453292496172	0.00305810397553517	0.481927710843373	0.950920245398773	0.010590015128593	0	1	1	0	0.743390357698289	1	0.730232558139535	1	0.762128325508607	0.0151057401812689	0.890743550834598	0	0.00906344410876133	0	0	1	1	1	0	0	0.00305810397553517	0.0135135135135135	0.0135746606334842	0.712328767123288	1	0.0176
215	0.293023255813953	0.2832	0.728571428571429	0.733846153846154	0.716744913928013	0.3046875	0.263975155279503	0.282051282051282	0.729938271604938	0.290519877675841	0.293577981651376	0.724458204334365	0.274322169059011	0.269413629160063	0.282371294851794	0.861801242236025	0.282051282051282	0.272	0.306853582554517	0.283950617283951	0.778816199376947	0.787066246056782	0.30441400304414	0.282608695652174	0.725832012678288	0.729903536977492	0.285240464344942	0.985668789808917	0.728682170542636	0.998407643312102	0.727134146341463	0.938906752411576	0.295774647887324	0.859177215189873	0.285714285714286	0.293291731669267	0.286168521462639	0.29016393442623	0.7265625	0.704180064308682	0.712050078247261	0.279251170046802	0.274294670846395	0.3046875	0.298299845440495	0.295489891135303	0.976993865030675	0.708074534161491	0.293548387096774
216	0.013953488372093	0	1	0.986217457886677	1	0.0125	0	0	1	0	0	1	0	0	0	0.85935085007728	0	0.0031496062992126	0.0202492211838006	0.00308166409861325	0.459418070444104	0.948837209302326	0.0105105105105105	0	1	1	0	0.729299363057325	1	0.705977382875606	1	0.746081504702194	0.0153374233128834	0.885220125786163	0	0.0108359133126935	0	0	1	1	1	0	0	0.00307692307692308	0.0139103554868624	0.0122887864823349	0.690737833594976	1	0.0177993527508091
217	0.0122324159021407	0	1	0.984639016897081	1	0.00921658986175115	0	0	1	0	0	1	0	0	0	0.858447488584475	0	0.00313971742543171	0.0169230769230769	0.00304878048780488	0.452453987730061	0.950075642965204	0.00755287009063444	0	1	1	0	0.733017377567141	1	0.71496062992126	1	0.754977029096478	0.0138248847926267	0.892307692307692	0	0.00921658986175115	0	0	1	1	1	0	0	0.00303490136570561	0.013719512195122	0.0120481927710843	0.702909647779479	1	0.0175718849840256
218	0.0104477611940299	0	1	0.98796992481203	1	0.0105740181268882	0	0	1	0	0	1	0	0	0	0.874622356495468	0	0.00308166409861325	0.0166919575113809	0.003003003003003	0.481259370314843	0.956521739130435	0.0104321907600596	0	1	1	0	0.745814307458143	1	0.738863287250384	1	0.761538461538461	0.0119581464872945	0.899096385542169	0	0.0106060606060606	0	0	1	1	1	0	0	0.00305343511450382	0.0131386861313869	0.0106060606060606	0.709580838323353	1	0.0159235668789809
219	0.0122887864823349	0	1	0.98297213622291	1	0.0107692307692308	0	0	1	0	0	1	0	0	0	0.861325115562404	0	0.00318471337579618	0.0200308166409861	0.0031104199066874	0.454545454545455	0.950920245398773	0.00928792569659443	0	1	1	0	0.723538704581359	1	0.721518987341772	1	0.751572327044025	0.0138888888888889	0.89589905362776	0	0.00930232558139535	0	0	1	1	1	0	0	0.0031201248049922	0.0154559505409583	0.0124223602484472	0.691588785046729	1	0.0191082802547771
220	0.0122511485451761	0	1	0.983050847457627	1	0.0107858243451464	0	0	1	0	0	1	0	0	0	0.849612403100775	0	0.00158478605388273	0.0186335403726708	0.00153846153846154	0.456221198156682	0.943511450381679	0.00916030534351145	0	1	1	0	0.722135007849294	1	0.705974842767296	1	0.740506329113924	0.0124416796267496	0.889589905362776	0	0.0107361963190184	0	0	1	1	1	0	0	0.00154798761609907	0.0122324159021407	0.0108359133126935	0.68030303030303	1	0.0163132137030995
221	0.00946372239747634	0	1	0.984227129337539	1	0.00786163522012579	0	0	1	0	0	1	0	0	0	0.860282574568289	0	0.0032	0.0156985871271586	0.0031496062992126	0.457413249211356	0.951638065522621	0.0062111801242236	0	1	1	0	0.73449920508744	1	0.713592233009709	1	0.754442649434572	0.0123647604327666	0.885220125786163	0	0.00627943485086342	0	0	1	1	1	0	0	0.00315955766192733	0.0108527131782946	0.0078003120124805	0.69375	1	0.0147058823529412
222	0.964560862865948	0.951104100946372	0.0523882896764253	0.0681818181818182	0.0503937007874016	0.964230171073095	0.948837209302326	0.949286846275753	0.0485133020344288	0.95398773006135	0.940639269406393	0.0482866043613707	0.952229299363057	0.950871632329635	0.949074074074074	0.191131498470948	0.953125	0.958925750394945	0.965891472868217	0.955315870570108	0.596625766871166	0.101088646967341	0.963470319634703	0.955589586523737	0.0420560747663551	0.0486656200941915	0.957307060755337	0.318110236220472	0.0543478260869565	0.332278481012658	0.0474777448071217	0.289514866979656	0.96319018404908	0.158950617283951	0.95565749235474	0.964777947932619	0.953632148377125	0.956953642384106	0.0473282442748092	0.0361635220125786	0.049079754601227	0.950793650793651	0.949764521193093	0.958139534883721	0.969604863221885	0.96793893129771	0.363076923076923	0.0414110429447853	0.966292134831461
223	0.0122511485451761	0	1	0.987767584097859	1	0.010752688172043	0	0	1	0	0	1	0	0	0	0.865443425076453	0	0.00313971742543171	0.0185185185185185	0.00302571860816944	0.477726574500768	0.951788491446345	0.0105580693815988	0	1	1	0	0.74294670846395	1	0.727699530516432	1	0.765923566878981	0.0138461538461538	0.896764252696456	0	0.0107858243451464	0	0	1	1	1	0	0	0.00309597523219814	0.0165912518853695	0.0124031007751938	0.716463414634146	1	0.019047619047619
224	0.0121580547112462	0	1	0.982785602503912	1	0.00941915227629513	0	0	1	0	0	1	0	0	0	0.866141732283465	0	0.00323101777059774	0.0172955974842767	0.00308641975308642	0.473520249221184	0.949152542372881	0.00782472613458529	0	1	1	0	0.75	1	0.736757624398074	1	0.770700636942675	0.012326656394453	0.901743264659271	0	0.0078740157480315	0	0	1	1	1	0	0	0.00309597523219814	0.0124223602484472	0.0125	0.713166144200627	1	0.0162337662337662
225	0.0107033639143731	0	1	0.982892690513219	1	0.00928792569659443	0	0	1	0	0	1	0	0	0	0.858914728682171	0	0.00318471337579618	0.0171073094867807	0.003125	0.475308641975309	0.9484375	0.0091324200913242	0	1	1	0	0.730586370839937	1	0.713355048859935	1	0.747634069400631	0.0139751552795031	0.891304347826087	0	0.00934579439252336	0	0	1	1	1	0	0	0.00305343511450382	0.014903129657228	0.0109204368174727	0.69969040247678	1	0.0178571428571429
226	0.009375	0	1	0.989045383411581	1	0.00938967136150235	0	0	1	0	0	1	0	0	0	0.861154446177847	0	0.00158982511923688	0.0171339563862928	0.0015600624024961	0.4703125	0.947530864197531	0.00759878419452888	0	1	1	0	0.738095238095238	1	0.726837060702875	1	0.767515923566879	0.00923076923076923	0.898911353032659	0	0.00928792569659443	0	0	1	1	1	0	0	0.00156739811912226	0.0122511485451761	0.0108864696734059	0.713836477987421	1	0.016260162601626
227	0.0108191653786708	0	1	0.984962406015038	1	0.0109204368174727	0	0	1	0	0	1	0	0	0	0.86085626911315	0	0.00315457413249211	0.0169753086419753	0.00306748466257669	0.453703703703704	0.947530864197531	0.0106221547799697	0	1	1	0	0.744113029827316	1	0.727272727272727	1	0.755070202808112	0.0121765601217656	0.890092879256966	0	0.00927357032457496	0	0	1	1	1	0	0	0.00309597523219814	0.0136986301369863	0.0105580693815988	0.699088145896657	1	0.014308426073132
228	0.0138674884437596	0.00474683544303797	0.995230524642289	0.993874425727412	0.996899224806202	0.0170807453416149	0.00310077519379845	0.00320512820512821	0.996870109546166	0.00313479623824451	0.00307219662058372	0.995290423861852	0.00321027287319422	0.00316455696202532	0.00154559505409583	0.877934272300469	0.004739336492891	0.00641025641025641	0.0235849056603774	0.00783699059561128	0.490654205607477	0.959311424100156	0.0138888888888889	0.00306748466257669	1	0.998425196850394	0.00340136054421769	0.76031746031746	0.996889580093313	0.747588424437299	0.995468277945619	0.770833333333333	0.0185185185185185	0.899068322981366	0.0031496062992126	0.0138036809815951	0.00480769230769231	0.00491803278688525	0.995319812792512	0.995283018867924	0.995245641838352	0.003125	0.00160513643659711	0.00783699059561128	0.0218068535825545	0.0188679245283019	0.73469387755102	0.995356037151703	0.0241157556270096
229	0.0138036809815951	0	1	0.986238532110092	1	0.0107692307692308	0	0	1	0	0	1	0	0	0	0.87673343605547	0	0.00316455696202532	0.0201238390092879	0.00310077519379845	0.481481481481481	0.956989247311828	0.00911854103343465	0	1	1	0	0.744849445324881	1	0.724358974358974	1	0.776729559748428	0.0137614678899083	0.897035881435257	0	0.0108359133126935	0	0	1	1	1	0	0	0.00306748466257669	0.013595166163142	0.0138888888888889	0.7125	1	0.017515923566879
230	0.00614439324116743	0	1	0.98613251155624	1	0.00773993808049536	0	0	1	0	0	1	0	0	0	0.863287250384025	0	0.00158730158730159	0.0124031007751938	0.00154083204930663	0.445300462249615	0.951863354037267	0.00612557427258806	0	1	1	0	0.733858267716535	1	0.725961538461538	1	0.7601246105919	0.00614439324116743	0.889235569422777	0	0.00614439324116743	0	0	1	1	1	0	0	0.00154320987654321	0.00749625187406297	0.0078003120124805	0.694835680751174	1	0.0095389507154213
231	0.0132939438700148	0	1	0.985029940119761	1	0.0121951219512195	0	0	1	0	0	1	0	0	0	0.864864864864865	0	0.0031055900621118	0.0195488721804511	0.00297176820208024	0.455772113943028	0.952887537993921	0.0104947526236882	0	1	1	0	0.731182795698925	1	0.719188767550702	1	0.754977029096478	0.0150602409638554	0.889728096676737	0	0.0105580693815988	0	0	1	1	1	0	0	0.00302114803625378	0.0148809523809524	0.0118518518518519	0.697428139183056	1	0.0189274447949527
232	0.0143312101910828	0.0032520325203252	0.99837925445705	0.992050874403816	0.99837925445705	0.0128410914927769	0.00159489633173844	0.00162337662337662	0.99837925445705	0.00317460317460317	0.00317460317460317	0.996820349761526	0.0032626427406199	0	0.00159235668789809	0.893890675241158	0.00323101777059774	0.00649350649350649	0.0228384991843393	0.00637958532695375	0.484076433121019	0.965964343598055	0.0126582278481013	0.00158982511923688	0.998387096774194	0.998371335504886	0.00340136054421769	0.768092105263158	1	0.751644736842105	0.996879875195008	0.790849673202614	0.0161030595813204	0.921348314606742	0.00324149108589951	0.0110935023771791	0.0033112582781457	0.00338983050847458	0.996774193548387	0.996732026143791	0.99837925445705	0.00162074554294976	0	0.00638977635782748	0.015625	0.0158478605388273	0.73354735152488	0.996789727126806	0.0197044334975369
233	0.0108864696734059	0	1	0.986068111455108	1	0.0108527131782946	0	0	1	0	0	1	0	0	0	0.8712715855573	0	0.00161290322580645	0.0140405616224649	0.00155763239875389	0.460829493087558	0.948757763975155	0.00914634146341463	0	1	1	0	0.741324921135647	1	0.716828478964401	1	0.757575757575758	0.0125	0.893987341772152	0	0.00775193798449612	0	0	1	1	1	0	0	0.0015600624024961	0.0124031007751938	0.0107692307692308	0.697819314641745	1	0.0159744408945687
234	1	0.990291262135922	0.008	0.0293663060278207	0.00950871632329636	1	0.988976377952756	0.990291262135922	0.00946372239747634	0.993740219092332	0.988976377952756	0.00943396226415094	0.9888	0.988727858293076	0.987460815047022	0.152139461172742	0.98876404494382	0.992	0.993620414673046	0.99685534591195	0.563091482649842	0.0604133545310016	1	0.992138364779874	0.00636942675159236	0.0112179487179487	0.993333333333333	0.283171521035599	0.00952380952380952	0.301612903225806	0.00771604938271605	0.257648953301127	1	0.123028391167192	0.992248062015504	0.998432601880878	0.990476190476191	0.991749174917492	0.00782472613458529	0.00643086816720257	0.00791139240506329	0.988871224165342	0.993537964458804	0.996865203761755	0.996904024767802	1	0.324367088607595	0.00927357032457496	0.99670510708402
235	0.0124416796267496	0	1	0.990566037735849	1	0.0126984126984127	0	0	1	0	0	1	0	0	0	0.8703125	0	0.00321543408360129	0.0175438596491228	0.00317460317460317	0.4765625	0.9515625	0.0107361963190184	0	1	1	0	0.747217806041335	1	0.733333333333333	1	0.764240506329114	0.0139751552795031	0.898894154818325	0	0.0109717868338558	0	0	1	1	1	0	0	0.0031104199066874	0.0139751552795031	0.0140405616224649	0.717460317460317	1	0.0178282009724473
236	0.00789889415481832	0	1	0.985736925515055	1	0.00772797527047913	0	0	1	0	0	1	0	0	0	0.865740740740741	0	0	0.0138888888888889	0	0.471228615863142	0.944272445820433	0.0061633281972265	0	1	1	0	0.74481658692185	1	0.725961538461538	1	0.762282091917591	0.00768049155145929	0.893455098934551	0	0.00778816199376947	0	0	1	1	1	0	0	0	0.0106221547799697	0.00770416024653313	0.70679012345679	1	0.0145161290322581
237	0.0125588697017268	0.00475435816164818	0.995215311004785	0.990610328638498	0.996875	0.015600624024961	0.00312989045383412	0.00324149108589951	0.996825396825397	0.00309119010819165	0.003125	0.995253164556962	0.00321027287319422	0.0032	0.00156985871271586	0.8798751950078	0.00476190476190476	0.00634920634920635	0.0203125	0.00773993808049536	0.492138364779874	0.952830188679245	0.0126582278481013	0.0031201248049922	1	0.998397435897436	0.00337837837837838	0.753164556962025	0.9968	0.742765273311897	0.995419847328244	0.769230769230769	0.0185758513931889	0.902053712480253	0.0031496062992126	0.0126582278481013	0.00479233226837061	0.0050251256281407	0.995327102803738	0.995137763371151	0.995245641838352	0.00319488817891374	0.0016025641025641	0.00772797527047913	0.0198776758409786	0.0171606864274571	0.724247226624406	0.995253164556962	0.0229132569558101
238	0.989345509893455	1	0	0.0121765601217656	0	0.990853658536585	1	1	0	1	1	0	1	1	1	0.131901840490798	1	0.998430141287284	0.981623277182236	0.998456790123457	0.534562211981567	0.0455259026687598	0.993957703927492	1	0	0	1	0.252730109204368	0	0.268867924528302	0	0.232919254658385	0.987673343605547	0.101404056162246	1	0.99075500770416	1	1	0	0	0	1	1	0.998477929984779	0.986404833836858	0.989280245022971	0.289269051321928	0	0.982343499197432
239	0.0122137404580153	0	1	0.984615384615385	1	0.00925925925925926	0	0	1	0	0	1	0	0	0	0.856474258970359	0	0	0.0155038759689922	0	0.456521739130435	0.9484375	0.00615384615384615	0	1	1	0	0.734177215189873	1	0.707592891760905	1	0.752738654147105	0.0108527131782946	0.887519260400616	0	0.00920245398773006	0	0	1	1	1	0	0	0	0.0106060606060606	0.0107197549770291	0.700934579439252	1	0.014446227929374
240	0.989180834621329	1	0	0.0111111111111111	0	0.990461049284579	1	1	0	1	1	0	1	1	1	0.129746835443038	1	1	0.982785602503912	1	0.545454545454545	0.0483619344773791	0.993710691823899	1	0	0	1	0.250398724082935	0	0.276252019386107	0	0.228934817170111	0.988924050632911	0.105939004815409	1	0.990491283676704	1	1	0	0	0	1	1	1	0.986003110419907	0.990521327014218	0.292993630573248	0	0.981967213114754
241	0.0106544901065449	0	1	0.990909090909091	1	0.0108024691358025	0	0	1	0	0	1	0	0	0	0.864741641337386	0	0.0031496062992126	0.0169230769230769	0.00303030303030303	0.469230769230769	0.94954128440367	0.00910470409711684	0	1	1	0	0.743710691823899	1	0.719047619047619	1	0.762870514820593	0.0136363636363636	0.893617021276596	0	0.00763358778625954	0	0	1	1	1	0	0	0.00302571860816944	0.013677811550152	0.0122137404580153	0.706060606060606	1	0.0157232704402516
242	0.53030303030303	0.513470681458003	0.494505494505495	0.512977099236641	0.48125	0.537984496124031	0.497674418604651	0.516535433070866	0.489922480620155	0.532625189681335	0.516079632465544	0.487577639751553	0.497674418604651	0.5	0.501547987616099	0.64	0.521806853582555	0.5136	0.540123456790123	0.527522935779816	0.921538461538462	0.5375	0.526881720430108	0.509923664122137	0.503125	0.492957746478873	0.540901502504174	0.781847133757962	0.496124031007752	0.788553259141494	0.483582089552239	0.74414976599064	0.525423728813559	0.630503144654088	0.527863777089783	0.53582554517134	0.511664074650078	0.518092105263158	0.490015360983103	0.454121306376361	0.480739599383667	0.515576323987539	0.5078125	0.525581395348837	0.518237082066869	0.548780487804878	0.822706065318818	0.464723926380368	0.530944625407166
243	0.990697674418605	0.996830427892235	0.00158227848101266	0.013953488372093	0.00313971742543171	0.99236641221374	0.996913580246914	0.998415213946117	0.00153609831029186	1	0.996889580093313	0.00307692307692308	0.996850393700787	0.996825396825397	0.996879875195008	0.141975308641975	0.996865203761755	1	0.986089644513138	1	0.532208588957055	0.0545171339563863	0.995363214837713	0.998470948012232	0.0031201248049922	0.00323624595469256	0.996644295302013	0.259083728278041	0.00307692307692308	0.278219395866455	0.0030441400304414	0.236677115987461	0.9921875	0.097331240188383	0.9984375	0.990740740740741	0.996825396825397	1	0.00154083204930663	0.00158227848101266	0.0015600624024961	0.998439937597504	0.996875	1	0.990740740740741	0.990712074303406	0.298136645962733	0.0031104199066874	0.986991869918699
244	0.0108024691358025	0	1	0.985959438377535	1	0.0110584518167457	0	0	1	0	0	1	0	0	0	0.868012422360248	0	0.0016	0.0187793427230047	0.00158982511923688	0.466034755134281	0.957006369426752	0.00786163522012579	0	1	1	0	0.740916271721959	1	0.728171334431631	1	0.754414125200642	0.0125786163522013	0.896551724137931	0	0.0095389507154213	0	0	1	1	1	0	0	0.00157977883096367	0.013953488372093	0.00946372239747634	0.70364500792393	1	0.017741935483871
245	0.323529411764706	0.306709265175719	0.70404984423676	0.708333333333333	0.700934579439252	0.322932917316693	0.28902627511592	0.300476947535771	0.713178294573643	0.314900153609831	0.31441717791411	0.700934579439252	0.285488958990536	0.287301587301587	0.306027820710974	0.853846153846154	0.300157977883096	0.290996784565916	0.328149300155521	0.311145510835913	0.803432137285491	0.767295597484277	0.323664122137405	0.306870229007634	0.69811320754717	0.707865168539326	0.318257956448911	0.970031545741325	0.711111111111111	0.954041204437401	0.699849170437406	0.944620253164557	0.324116743471582	0.839009287925697	0.315625	0.316692667706708	0.306376360808709	0.304276315789474	0.703416149068323	0.678456591639871	0.685446009389671	0.30503144654088	0.298412698412698	0.327666151468315	0.321156773211568	0.320872274143302	0.981481481481482	0.674961119751166	0.319672131147541
246	0.989079563182527	1	0	0.0109204368174727	0	0.989247311827957	1	1	0	1	1	0	1	1	1	0.12888198757764	1	0.996845425867508	0.98145285935085	0.996937212863706	0.517719568567026	0.0495356037151703	0.989164086687306	1	0	0	1	0.247226624405705	0	0.273301737756714	0	0.232449297971919	0.987596899224806	0.104851330203443	1	0.99075500770416	1	1	0	0	0	1	1	0.996918335901387	0.983154670750383	0.987786259541985	0.290322580645161	0	0.982142857142857
247	0.0108191653786708	0	1	0.98613251155624	1	0.00924499229583975	0	0	1	0	0	1	0	0	0	0.860248447204969	0	0.00313971742543171	0.0154559505409583	0.00309119010819165	0.440184049079755	0.95046439628483	0.00758725341426404	0	1	1	0	0.726550079491256	1	0.705229793977813	1	0.749606299212598	0.0125	0.886292834890966	0	0.00618238021638331	0	0	1	1	1	0	0	0.00312989045383412	0.0121212121212121	0.0107361963190184	0.684129429892142	1	0.016025641025641
248	0.995327102803738	0.991789819376026	0.00802568218298555	0.0236220472440945	0.00807754442649435	0.998415213946117	0.990476190476191	0.991896272285251	0.00797448165869218	0.995327102803738	0.990654205607477	0.00788643533123028	0.990228013029316	0.9904	0.989010989010989	0.136577708006279	0.990275526742301	0.993517017828201	0.99203821656051	0.998407643312102	0.535885167464115	0.05625	1	0.993730407523511	0.00646203554119548	0.00975609756097561	0.993220338983051	0.263910969793323	0.0096	0.281098546042003	0.00772797527047913	0.237942122186495	0.995253164556962	0.103503184713376	0.993660855784469	0.996835443037975	0.991974317817014	0.993299832495812	0.00789889415481832	0.00643086816720257	0.00637958532695375	0.990476190476191	0.995260663507109	0.996825396825397	0.993740219092332	0.996810207336523	0.296596434359805	0.00789889415481832	0.991525423728814
249	0.0122699386503067	0	1	0.986046511627907	1	0.0125	0	0	1	0	0	1	0	0	0	0.875576036866359	0	0.00159489633173844	0.0200308166409861	0.00155038759689922	0.470046082949309	0.947040498442368	0.00916030534351145	0	1	1	0	0.746434231378764	1	0.725961538461538	1	0.76791277258567	0.0139968895800933	0.894573643410853	0	0.0106707317073171	0	0	1	1	1	0	0	0.0015625	0.0166666666666667	0.0124416796267496	0.705882352941177	1	0.0208333333333333
250	0.0106870229007634	0	1	0.984567901234568	1	0.0093167701863354	0	0	1	0	0	1	0	0	0	0.872868217054264	0	0	0.0156739811912226	0	0.475155279503106	0.953343701399689	0.00771604938271605	0	1	1	0	0.75796178343949	1	0.738582677165354	1	0.771384136858476	0.0109375	0.897196261682243	0	0.0108695652173913	0	0	1	1	1	0	0	0	0.0151515151515152	0.00918836140888208	0.723765432098765	1	0.017741935483871
251	0.0111464968152866	0	1	0.988871224165342	1	0.00972447325769854	0	0	1	0	0	1	0	0	0	0.886363636363636	0	0	0.0161030595813204	0	0.47427652733119	0.961538461538462	0.00807754442649435	0	1	1	0	0.752845528455285	1	0.742096505823627	1	0.769230769230769	0.0111464968152866	0.908646003262643	0	0.00975609756097561	0	0	1	1	1	0	0	0	0.0129032258064516	0.00970873786407767	0.725363489499192	1	0.0165562913907285
252	0.0141732283464567	0	1	0.987480438184664	1	0.0109546165884194	0	0	1	0	0	1	0	0	0	0.867088607594937	0	0.00161290322580645	0.0172684458398744	0.00156985871271586	0.474015748031496	0.949685534591195	0.00940438871473354	0	1	1	0	0.7488	1	0.7216	1	0.7696	0.0141287284144427	0.89375	0	0.0110584518167457	0	0	1	1	1	0	0	0.0015600624024961	0.0124223602484472	0.010989010989011	0.712025316455696	1	0.0163132137030995
253	0.0107692307692308	0	1	0.989079563182527	1	0.0126382306477093	0	0	1	0	0	1	0	0	0	0.8712715855573	0	0.0016025641025641	0.015527950310559	0.0015600624024961	0.452012383900929	0.955555555555556	0.00921658986175115	0	1	1	0	0.74198717948718	1	0.723916532905297	1	0.768115942028985	0.0124804992199688	0.901869158878505	0	0.00786163522012579	0	0	1	1	1	0	0	0.00157977883096367	0.0139103554868624	0.0124223602484472	0.697305863708399	1	0.0165289256198347
254	0.00762195121951219	0	1	0.984399375975039	1	0.00777604976671851	0	0	1	0	0	1	0	0	0	0.875	0	0.0032	0.0155763239875389	0.00310077519379845	0.4765625	0.957547169811321	0.00611620795107034	0	1	1	0	0.743589743589744	1	0.7312	1	0.764240506329114	0.0108695652173913	0.899529042386185	0	0.0046875	0	0	1	1	1	0	0	0.003125	0.0123456790123457	0.00924499229583975	0.704968944099379	1	0.0144
255	0.00782472613458529	0	1	0.982677165354331	1	0.0078003120124805	0	0	1	0	0	1	0	0	0	0.866562009419152	0	0.00322061191626409	0.0126182965299685	0.00317460317460317	0.473101265822785	0.953748006379585	0.00784929356357928	0	1	1	0	0.744336569579288	1	0.729468599033816	1	0.767145135566188	0.00933125972006221	0.900473933649289	0	0.00623052959501558	0	0	1	1	1	0	0	0.00316455696202532	0.0124223602484472	0.00778816199376947	0.711568938193344	1	0.012987012987013
256	0.987361769352291	1	0	0.014308426073132	0	0.98876404494382	1	1	0	1	1	0	1	1	1	0.1264	1	0.996726677577741	0.979462875197472	0.996865203761755	0.508661417322835	0.0524642289348172	0.990610328638498	1	0	0	1	0.2432	0	0.265573770491803	0	0.236065573770492	0.9858934169279	0.105263157894737	1	0.990275526742301	1	1	0	0	0	1	1	0.996774193548387	0.984202211690363	0.987341772151899	0.285261489698891	0	0.980360065466448
257	0.989214175654854	1	0	0.0157232704402516	0	0.989079563182527	1	1	0	1	1	0	1	1	1	0.128482972136223	1	0.996840442338073	0.98116169544741	0.996927803379416	0.518808777429467	0.0476190476190476	0.99075500770416	1	0	0	1	0.256	0	0.27172195892575	0	0.231611893583725	0.987748851454824	0.101088646967341	1	0.992211838006231	1	1	0	0	0	1	1	0.996889580093313	0.984615384615385	0.987596899224806	0.292379471228616	0	0.982084690553746
258	0.986425339366516	1	0	0.0121028744326778	0	0.987860394537178	1	1	0	1	1	0	1	1	1	0.106707317073171	1	0.996923076923077	0.978658536585366	0.996992481203008	0.479576399394856	0.0379939209726444	0.989425981873112	1	0	0	1	0.212307692307692	0	0.238759689922481	0	0.210687022900763	0.984984984984985	0.0936555891238671	1	0.989457831325301	1	1	0	0	0	1	1	0.996969696969697	0.983679525222552	0.986384266263237	0.249626307922272	0	0.979495268138801
259	0.990595611285266	1	0	0.0110935023771791	0	0.990491283676704	1	1	0	1	1	0	1	1	1	0.127591706539075	1	0.996774193548387	0.9856	0.996870109546166	0.53343949044586	0.0496794871794872	0.992101105845182	1	0	0	1	0.247154471544715	0	0.262135922330097	0	0.22488038277512	0.989028213166144	0.100638977635783	1	0.993527508090615	1	1	0	0	0	1	1	0.996870109546166	0.989045383411581	0.989147286821705	0.289389067524116	0	0.985294117647059
260	0.0125195618153365	0	1	0.987421383647799	1	0.0111642743221691	0	0	1	0	0	1	0	0	0	0.854430379746835	0	0.00316957210776545	0.018957345971564	0.00316455696202532	0.447784810126582	0.944444444444444	0.00934579439252336	0	1	1	0	0.733009708737864	1	0.711290322580645	1	0.739059967585089	0.0141509433962264	0.891585760517799	0	0.00938967136150235	0	0	1	1	1	0	0	0.00317965023847377	0.0140405616224649	0.0108695652173913	0.691455696202532	1	0.0179738562091503
261	0.992354740061162	0.998415213946117	0	0.0152671755725191	0.00154559505409583	0.990668740279938	0.998482549317147	0.998410174880763	0.00154320987654321	1	0.998475609756098	0.00156985871271586	0.998427672955975	0.998456790123457	0.998473282442748	0.131498470948012	0.998425196850394	1	0.98755832037325	1	0.544186046511628	0.0547112462006079	0.992447129909366	0.998487140695915	0.00154798761609907	0.0016	0.998347107438017	0.259083728278041	0.00154559505409583	0.275752773375594	0.0015015015015015	0.240944881889764	0.992343032159265	0.104615384615385	1	0.990825688073395	0.998422712933754	1	0	0	0.0015600624024961	0.998449612403101	0.9984375	1	0.987915407854985	0.992283950617284	0.293478260869565	0.00153609831029186	0.987117552334944
262	0.988853503184713	1	0	0.0126182965299685	0	0.988835725677831	1	1	0	1	1	0	1	1	1	0.123824451410658	1	0.998389694041868	0.980891719745223	0.998412698412698	0.52555910543131	0.0434782608695652	0.99211356466877	1	0	0	1	0.238249594813614	0	0.261788617886179	0	0.225122349102773	0.988835725677831	0.0971337579617834	1	0.988888888888889	1	1	0	0	0	1	1	0.998407643312102	0.985981308411215	0.987281399046105	0.279552715654952	0	0.981574539363484
263	0.0122324159021407	0	1	0.986217457886677	1	0.0125391849529781	0	0	1	0	0	1	0	0	0	0.87402799377916	0	0.0031496062992126	0.0201863354037267	0.00303030303030303	0.479326186830015	0.95565749235474	0.0107033639143731	0	1	1	0	0.762870514820593	1	0.743630573248408	1	0.772585669781931	0.0139103554868624	0.892857142857143	0	0.00916030534351145	0	0	1	1	1	0	0	0.00308166409861325	0.016793893129771	0.0141287284144427	0.72952086553323	1	0.0192
264	1	0.986798679867987	0.0113636363636364	0.0293159609120521	0.013136288998358	0.996774193548387	0.985736925515055	0.985576923076923	0.0112359550561798	0.988835725677831	0.985804416403785	0.0142405063291139	0.986754966887417	0.986970684039088	0.985553772070626	0.155088852988691	0.988505747126437	0.990016638935108	0.996774193548387	0.995161290322581	0.550161812297735	0.061389337641357	0.998405103668262	0.990445859872611	0.00974025974025974	0.0132669983416252	0.989690721649485	0.279146141215107	0.0130932896890344	0.289689034369885	0.0109546165884194	0.254934210526316	1	0.121794871794872	0.987096774193548	1	0.985245901639344	0.98981324278438	0.010989010989011	0.00983606557377049	0.00980392156862745	0.986776859504132	0.990196078431373	0.993640699523052	0.99685534591195	0.996763754045307	0.302250803858521	0.00969305331179321	0.996644295302013
265	0.0105105105105105	0	1	0.983630952380952	1	0.0105105105105105	0	0	1	0	0	1	0	0	0	0.855203619909502	0	0.00153139356814701	0.0166666666666667	0.00151285930408472	0.450980392156863	0.948948948948949	0.00749625187406297	0	1	1	0	0.735159817351598	1	0.708722741433022	1	0.75462962962963	0.0104790419161677	0.8910741301059	0	0.0104790419161677	0	0	1	1	1	0	0	0.00151515151515152	0.0134328358208955	0.0120845921450151	0.693693693693694	1	0.0172143974960876
266	0.992236024844721	1	0	0.0124223602484472	0	0.990712074303406	1	1	0	1	1	0	1	1	1	0.135303265940902	1	0.998405103668262	0.985871271585557	0.998463901689708	0.519685039370079	0.05	0.992319508448541	1	0	0	1	0.26031746031746	0	0.269662921348315	0	0.239549839228296	0.990683229813665	0.107424960505529	1	0.993759750390016	1	1	0	0	0	1	1	0.998439937597504	0.987654320987654	0.990461049284579	0.289269051321928	0	0.98531810766721
267	0.0139318885448916	0	1	0.987596899224806	1	0.010989010989011	0	0	1	0	0	1	0	0	0	0.875389408099688	0	0.0032	0.0220125786163522	0.0031104199066874	0.479623824451411	0.950769230769231	0.00934579439252336	0	1	1	0	0.746006389776358	1	0.738095238095238	1	0.781931464174455	0.0141287284144427	0.908082408874802	0	0.0108527131782946	0	0	1	1	1	0	0	0.00312989045383412	0.0154083204930663	0.0141287284144427	0.724842767295597	1	0.019672131147541
268	0.990839694656489	1	0	0.0138461538461538	0	0.992138364779874	1	1	0	1	1	0	1	1	1	0.126738794435858	1	0.996845425867508	0.983128834355828	0.996908809891808	0.510574018126888	0.046583850931677	0.993920972644377	1	0	0	1	0.241379310344828	0	0.258842443729904	0	0.223787167449139	0.987767584097859	0.0904836193447738	1	0.993788819875776	1	1	0	0	0	1	1	0.996955859969559	0.987823439878234	0.990654205607477	0.279141104294479	0	0.983660130718954
269	0.993700787401575	0.995081967213115	0.00646203554119548	0.0205371248025276	0.00637958532695375	0.996820349761526	0.992088607594937	0.995145631067961	0.00630914826498423	0.996825396825397	0.99375	0.00473186119873817	0.991922455573506	0.993640699523052	0.992163009404389	0.1328125	0.992125984251969	0.996784565916399	0.987381703470032	0.998432601880878	0.532488114104596	0.0485133020344288	0.9984375	0.995297805642633	0.00481540930979133	0.008	0.99488926746167	0.260252365930599	0.00637958532695375	0.273026315789474	0.0061633281972265	0.23444976076555	0.993730407523511	0.103125	0.995283018867924	0.995319812792512	0.995230524642289	0.996747967479675	0.00626959247648903	0.00486223662884927	0.00317965023847377	0.993680884676145	0.995253164556962	0.998417721518987	0.993836671802773	0.996860282574568	0.293103448275862	0.0046875	0.990306946688207
270	0.989113530326594	1	0	0.014018691588785	0	0.992236024844721	1	1	0	1	1	0	1	1	1	0.1375	1	0.998415213946117	0.9859375	0.998430141287284	0.509345794392523	0.0510835913312693	0.992295839753467	1	0	0	1	0.259904912836767	0	0.279552715654952	0	0.24203821656051	0.989197530864197	0.109350237717908	1	0.990639625585023	1	1	0	0	0	1	1	0.998449612403101	0.987692307692308	0.992125984251969	0.2984375	0	0.985342019543974
271	0.0412844036697248	0.0330188679245283	0.968895800933126	0.993798449612403	0.967136150234742	0.0390625	0.0260336906584992	0.0317965023847377	0.975270479134467	0.0307219662058372	0.029320987654321	0.967289719626168	0.0290322580645161	0.0249221183800623	0.0288753799392097	0.912772585669782	0.0325581395348837	0.0331230283911672	0.0518053375196232	0.0353846153846154	0.527863777089783	0.975116640746501	0.0336391437308868	0.0256024096385542	0.966981132075472	0.973312401883831	0.0367278797996661	0.799043062200957	0.972179289026275	0.78525641025641	0.972932330827068	0.822222222222222	0.0435458786936236	0.940345368916798	0.0324574961360124	0.0403726708074534	0.033175355450237	0.0295081967213115	0.973724884080371	0.973312401883831	0.969135802469136	0.0291858678955453	0.0296875	0.0334855403348554	0.0490045941807044	0.0446841294298921	0.765527950310559	0.96177370030581	0.0498392282958199
272	0.996923076923077	0.988976377952756	0.00771604938271605	0.0277777777777778	0.0109546165884194	1	0.989312977099237	0.990536277602524	0.00771604938271605	0.993893129770992	0.989345509893455	0.00907715582450832	0.990476190476191	0.989045383411581	0.989247311827957	0.152439024390244	0.990654205607477	0.992088607594937	0.992354740061162	0.995475113122172	0.548136645962733	0.0625954198473282	1	0.990783410138249	0.0046875	0.00946372239747634	0.991869918699187	0.26530612244898	0.00933125972006221	0.2784	0.00895522388059702	0.242612752721617	0.996965098634294	0.121684867394696	0.992295839753467	0.996955859969559	0.990639625585023	0.993517017828201	0.00765696784073507	0.00628930817610063	0.009375	0.989164086687306	0.993670886075949	0.995440729483283	0.993808049535604	0.998470948012232	0.303875968992248	0.00927357032457496	0.99198717948718
273	0.992175273865415	0.996789727126806	0.00158982511923688	0.0170278637770898	0.00313971742543171	0.995297805642633	0.996865203761755	0.998435054773083	0.00156494522691706	1	0.996913580246914	0.00317460317460317	0.996805111821086	0.996794871794872	0.996937212863706	0.141732283464567	0.996840442338073	1	0.985781990521327	1	0.534700315457413	0.0491283676703645	0.996932515337423	0.998439937597504	0.00316957210776545	0.0032258064516129	0.996581196581197	0.258373205741627	0.0031496062992126	0.281553398058252	0.00306748466257669	0.237717908082409	0.992175273865415	0.105845181674566	0.998432601880878	0.993650793650794	0.996794871794872	1	0.00156494522691706	0.0016	0.00157232704402516	0.998422712933754	0.996840442338073	1	0.992283950617284	0.995305164319249	0.300314465408805	0.003125	0.988524590163934
274	0.987711213517665	1	0	0.0137614678899083	0	0.989130434782609	1	1	0	1	1	0	1	1	1	0.133640552995392	1	1	0.98310291858679	1	0.528593508500773	0.0502354788069074	0.992343032159265	1	0	0	1	0.245283018867925	0	0.264475743348983	0	0.233024691358025	0.987730061349693	0.109062980030722	1	0.990909090909091	1	1	0	0	0	1	1	1	0.986466165413534	0.989345509893455	0.281538461538462	0	0.982371794871795
275	0.989393939393939	1	0	0.012326656394453	0	0.990867579908676	1	1	0	1	1	0	1	1	1	0.116564417177914	1	0.996875	0.981566820276498	0.996932515337423	0.529141104294479	0.0410958904109589	0.992307692307692	1	0	0	1	0.240683229813665	0	0.26530612244898	0	0.218897637795276	0.989130434782609	0.0906344410876133	1	0.990881458966565	1	1	0	0	0	1	1	0.996908809891808	0.987915407854985	0.987748851454824	0.271056661562021	0	0.983974358974359
276	0.877862595419847	0.873217115689382	0.127725856697819	0.168486739469579	0.122065727699531	0.877488514548239	0.854740061162079	0.867394695787831	0.143962848297214	0.880484114977307	0.855842185128983	0.130769230769231	0.859872611464968	0.862341772151899	0.883720930232558	0.266871165644172	0.876971608832808	0.863275039745628	0.88125	0.869230769230769	0.650842266462481	0.189358372456964	0.877488514548239	0.86412213740458	0.125	0.140845070422535	0.87893864013267	0.402225755166932	0.144634525660964	0.414673046251994	0.13767019667171	0.358609794628752	0.879204892966361	0.252764612954186	0.871317829457364	0.883969465648855	0.863777089783282	0.854337152209493	0.144859813084112	0.124804992199688	0.141085271317829	0.865506329113924	0.859594383775351	0.876160990712074	0.882534775888717	0.89060092449923	0.43217665615142	0.109756097560976	0.898713826366559
277	0.98876404494382	1	0	0.0128824476650564	0	0.98858075040783	1	1	0	1	1	0	1	1	1	0.13614262560778	1	0.996699669966997	0.982084690553746	0.996742671009772	0.540064102564103	0.0553745928338762	0.990306946688207	1	0	0	1	0.267558528428094	0	0.286415711947627	0	0.245499181669394	0.987096774193548	0.107890499194847	1	0.990430622009569	1	1	0	0	0	1	1	0.996815286624204	0.987138263665595	0.988835725677831	0.310789049919485	0	0.983050847457627
278	0.985781990521327	1	0	0.0111821086261981	0	0.98858075040783	1	1	0	1	1	0	1	1	1	0.122950819672131	1	0.998338870431894	0.981937602627258	0.998371335504886	0.530844155844156	0.0405844155844156	0.990196078431373	1	0	0	1	0.255389718076285	0	0.263333333333333	0	0.23	0.985483870967742	0.10031847133758	1	0.988448844884488	1	1	0	0	0	1	1	0.998387096774194	0.9856	0.986798679867987	0.289689034369885	0	0.981481481481482
279	0.507739938080495	0.488038277511962	0.516587677725118	0.52241112828439	0.5109375	0.515673981191223	0.470948012232416	0.496825396825397	0.521060842433697	0.502290076335878	0.484066767830046	0.516228748068006	0.477635782747604	0.468847352024922	0.482919254658385	0.651090342679128	0.5	0.496025437201908	0.516975308641975	0.49375	0.969040247678019	0.567441860465116	0.505376344086022	0.49618320610687	0.530708661417323	0.524642289348172	0.519134775374376	0.803767660910518	0.522620904836194	0.801282051282051	0.509036144578313	0.7568	0.498461538461538	0.643185298621746	0.500787401574803	0.502332814930016	0.474683544303797	0.490291262135922	0.517503805175038	0.489731437598736	0.509316770186335	0.496825396825397	0.485271317829457	0.498470948012232	0.503039513677812	0.510046367851623	0.833333333333333	0.496941896024465	0.51685393258427
280	1	0.987361769352291	0.0123647604327666	0.0306748466257669	0.0123456790123457	0.99537750385208	0.986384266263237	0.9858934169279	0.0122324159021407	0.987878787878788	0.986238532110092	0.0137404580152672	0.985871271585557	0.987654320987654	0.986322188449848	0.154559505409583	0.987538940809969	0.990625	0.998473282442748	0.993893129770992	0.55045871559633	0.0631741140215717	0.996983408748115	0.992412746585736	0.00941915227629513	0.0126182965299685	0.990228013029316	0.262578616352201	0.0121580547112462	0.2796875	0.0118518518518519	0.251543209876543	1	0.118461538461538	0.986068111455108	0.998477929984779	0.986003110419907	0.990430622009569	0.00916030534351145	0.0108695652173913	0.00930232558139535	0.987480438184664	0.98937784522003	0.993836671802773	0.998484848484849	0.996978851963746	0.305084745762712	0.00762195121951219	0.998405103668262
281	0.0120481927710843	0	1	0.987748851454824	1	0.0110410094637224	0	0	1	0	0	1	0	0	0	0.867394695787831	0	0.0032	0.0203761755485893	0.00308166409861325	0.485179407176287	0.95125786163522	0.0108359133126935	0	1	1	0	0.760765550239234	1	0.736757624398074	1	0.768253968253968	0.0138888888888889	0.896551724137931	0	0.0108864696734059	0	0	1	1	1	0	0	0.003125	0.0153139356814701	0.0108864696734059	0.723765432098765	1	0.0180327868852459
282	0.0109204368174727	0	1	0.987361769352291	1	0.0108695652173913	0	0	1	0	0	1	0	0	0	0.862068965517241	0	0.00319488817891374	0.0190779014308426	0.00308166409861325	0.468315301391036	0.955177743431221	0.0106707317073171	0	1	1	0	0.745222929936306	1	0.728155339805825	1	0.765079365079365	0.012326656394453	0.895638629283489	0	0.00765696784073507	0	0	1	1	1	0	0	0.0031104199066874	0.0154798761609907	0.0124610591900312	0.712715855572998	1	0.0180623973727422
283	0.0108695652173913	0	1	0.989096573208723	1	0.0109375	0	0	1	0	0	1	0	0	0	0.888372093023256	0	0.00319488817891374	0.0189873417721519	0.0031201248049922	0.475667189952904	0.964396284829721	0.0109204368174727	0	1	1	0	0.746456692913386	1	0.736334405144695	1	0.77741935483871	0.0124416796267496	0.907232704402516	0	0.00949367088607595	0	0	1	1	1	0	0	0.00313971742543171	0.0139318885448916	0.0124804992199688	0.722049689440994	1	0.0175438596491228
284	0.916279069767442	0.908082408874802	0.1	0.12093023255814	0.0954616588419405	0.918876755070203	0.896551724137931	0.903381642512077	0.0940438871473354	0.917829457364341	0.898638426626324	0.097331240188383	0.902208201892745	0.904912836767036	0.909923664122137	0.248818897637795	0.911949685534591	0.905296950240771	0.917851500789889	0.906832298136646	0.619718309859155	0.148377125193199	0.916279069767442	0.907550077041603	0.083596214511041	0.0955414012738854	0.913114754098361	0.357827476038339	0.0957613814756672	0.371794871794872	0.0925644916540212	0.333333333333333	0.919629057187017	0.211023622047244	0.913112164296998	0.916666666666667	0.8992	0.902800658978583	0.0989180834621329	0.0810810810810811	0.0947204968944099	0.906793048973144	0.900943396226415	0.91588785046729	0.924357034795764	0.923913043478261	0.393081761006289	0.080370942812983	0.930807248764415
285	0.00784929356357928	0	1	0.989247311827957	1	0.00460829493087558	0	0	1	0	0	1	0	0	0	0.872503840245776	0	0.0015748031496063	0.0138248847926267	0.00152905198776758	0.46676970633694	0.953560371517028	0.00460829493087558	0	1	1	0	0.743307086614173	1	0.729468599033816	1	0.756965944272446	0.00917431192660551	0.900630914826498	0	0.0046656298600311	0	0	1	1	1	0	0	0.00155038759689922	0.0076103500761035	0.0046583850931677	0.712286158631415	1	0.0113452188006483
[truncated: 236 more columns]
