# Supplementary material for: Identifying crosstalk genetic biomarkers linking a neurodegenerative disease, Parkinson’s disease, and periodontitis using integrated bioinformatics analyses
Source: Front Aging Neurosci. 2022 Dec 5;14:1032401. doi: 10.3389/fnagi.2022.1032401 (PMC9760933; doi:10.3389/fnagi.2022.1032401)
Supplement: Supplementary file 1 [file Data_Sheet_1.ZIP › raw data/Parkinson's_ConsensusClusterPlus.k=3.consensusClass.csv]

GSM153404	1
GSM153407	1
GSM153408	2
GSM153410	1
GSM153411	2
GSM153412	1
GSM153413	3
GSM153414	1
GSM153415	1
GSM153416	1
GSM153417	3
GSM153418	2
GSM153420	3
GSM153421	3
GSM153422	3
GSM153424	1
GSM153430	1
GSM153432	1
GSM153434	1
GSM153435	1
GSM153436	1
GSM153437	1
GSM153439	1
GSM153441	3
GSM153442	2
GSM153443	1
GSM153445	3
GSM153446	1
GSM153449	2
GSM153453	1
GSM153454	2
GSM153455	1
GSM153462	1
GSM153465	1
GSM153481	1
GSM153482	1
GSM153483	3
GSM153485	1
GSM153489	2
GSM153490	2
GSM153491	2
GSM153492	1
GSM153493	3
GSM153494	1
GSM153495	1
GSM153498	1
GSM153501	1
GSM153502	2
GSM153505	1
GSM153506	1
GSM1194082	2
GSM1194083	2
GSM1194084	2
GSM1194085	1
GSM1194086	1
GSM1194087	3
GSM1194088	2
GSM1194089	2
GSM1194090	3
GSM1194091	2
GSM1194092	1
GSM1194093	1
GSM1194094	1
GSM1194095	1
GSM1194096	3
GSM1194097	1
GSM1194098	3
GSM1194099	2
GSM1194100	1
GSM1194101	2
GSM1194102	2
GSM1194103	1
GSM1194104	1
GSM1194105	1
GSM1194106	1
GSM1194107	1
GSM1194108	1
GSM1194109	2
GSM1194110	1
GSM1194111	1
GSM2630759	3
GSM2630760	2
GSM2630762	3
GSM2630763	3
GSM2630764	3
GSM2630765	1
GSM2630766	3
GSM2630768	3
GSM2630770	3
GSM2630773	3
GSM2630781	1
GSM2630791	3
GSM2630793	3
GSM2630794	1
GSM2630795	1
GSM2630801	2
GSM2630802	3
GSM2630804	1
GSM2630805	3
GSM2630806	3
GSM2630807	3
GSM2630813	3
GSM2630815	3
GSM2630817	3
GSM2630821	1
GSM2630822	3
GSM2630823	2
GSM2630824	3
GSM2630825	3
GSM2630826	1
GSM2630827	3
GSM2630828	3
GSM2630829	3
GSM2630835	3
GSM2630837	3
GSM2630838	3
GSM2630839	3
GSM2630841	3
GSM2630842	3
GSM2630854	1
GSM2630856	2
GSM2630862	2
GSM2630867	1
GSM2630870	2
GSM2630886	1
GSM2630890	1
GSM2630891	1
GSM2630892	2
GSM2630893	1
GSM2630895	2
GSM2630898	2
GSM2630900	1
GSM2630901	2
GSM2630902	2
GSM2630903	1
GSM2630904	2
GSM2630911	2
GSM2630914	2
GSM2630915	2
GSM2630918	1
GSM2630921	1
GSM2630931	1
GSM2630938	1
GSM2630939	3
GSM2630940	1
GSM2630941	3
GSM2630942	1
GSM2630944	3
GSM2630945	2
GSM2630947	1
GSM2630948	1
GSM2630949	1
GSM2630950	1
GSM2630951	1
GSM2630956	1
GSM2630957	2
GSM2630959	3
GSM2630960	1
GSM2630964	2
GSM2630966	1
GSM2630967	3
GSM2630968	1
GSM2630969	3
GSM2630970	3
GSM2630972	1
GSM2630973	2
GSM2630975	1
GSM2630976	1
GSM2630977	1
GSM2630978	1
GSM2630979	2
GSM2630981	1
GSM2630982	1
GSM2630983	1
GSM2630985	1
GSM2630986	1
GSM2630988	1
GSM2630989	3
GSM2630991	3
GSM2630992	3
GSM2630994	1
GSM2630995	1
GSM2630997	1
GSM2630998	2
GSM2631002	3
GSM2631003	1
GSM2631004	2
GSM2631006	3
GSM2631007	2
GSM2631008	1
GSM2631009	1
GSM2631013	3
GSM2631014	3
GSM2631019	1
GSM2631021	1
GSM2631030	1
GSM2631035	1
GSM2631036	2
GSM2631048	2
GSM2631050	1
GSM2631051	2
GSM2631052	2
GSM2631053	2
GSM2631060	1
GSM2631066	3
GSM2631067	2
GSM2631071	1
GSM2631078	1
GSM2631089	1
GSM2631090	1
GSM2631094	2
GSM2631095	2
GSM2631096	1
GSM2631097	2
GSM2631099	1
GSM2631104	2
GSM2631106	2
GSM2631107	1
GSM2631108	2
GSM2631114	2
GSM2631115	2
GSM2631117	1
GSM2631119	2
GSM2631120	2
GSM2631124	2
GSM2631127	1
GSM2631128	2
GSM2631129	1
GSM2631134	2
GSM2631144	2
GSM2631146	2
GSM2631148	1
GSM2631150	2
GSM2631151	1
GSM2631154	2
GSM2631155	2
GSM2631156	1
GSM2631157	1
GSM2631160	2
GSM2631164	1
GSM2631166	2
GSM2631168	1
GSM2631169	1
GSM2631170	2
GSM2631178	1
GSM2631182	1
GSM2631183	2
GSM2631184	1
GSM2631186	2
GSM2631187	2
GSM2631188	1
GSM2631189	2
GSM2631190	2
GSM2631192	2
GSM2631200	2
GSM2631220	3
GSM2631224	3
GSM2631225	3
GSM2631244	1
GSM2631245	2
GSM2631246	1
GSM2631247	3
GSM2631249	1
GSM2631253	1
GSM2631254	2
GSM2631256	1
GSM2631257	1
GSM2631258	3
GSM2631259	1
GSM2631260	1
GSM2631261	1
GSM2631262	1
GSM2631263	1
GSM2631264	1
GSM2631265	3
GSM2631266	1
GSM2631267	1
GSM2631268	3
GSM2631269	1
GSM2631271	1
GSM2631290	2
GSM2631291	2
GSM2631293	2
GSM2631296	1
GSM2631297	2
