# Supplementary material for: Identifying crosstalk genetic biomarkers linking a neurodegenerative disease, Parkinson’s disease, and periodontitis using integrated bioinformatics analyses
Source: Front Aging Neurosci. 2022 Dec 5;14:1032401. doi: 10.3389/fnagi.2022.1032401 (PMC9760933; doi:10.3389/fnagi.2022.1032401)
Supplement: Supplementary file 1 [file Data_Sheet_1.ZIP › raw data/Parkinson's_ConsensusClusterPlus.k=3.consensusMatrix.csv]

	V1	V2	V3	V4	V5	V6	V7	V8	V9	V10	V11	V12	V13	V14	V15	V16	V17	V18	V19	V20	V21	V22	V23	V24	V25	V26	V27	V28	V29	V30	V31	V32	V33	V34	V35	V36	V37	V38	V39	V40	V41	V42	V43	V44	V45	V46	V47	V48	V49
1	1	1	0	0.989583333333333	0	1	0.0957446808510638	0.948031496062992	0.990769230769231	1	0.0593607305936073	0	0.00955414012738853	0.225196850393701	0.222734254992319	0.998463901689708	1	1	1	1	0.995412844036697	0.992354740061162	1	0.00892857142857143	0.174528301886792	0.829652996845426	0.111650485436893	0.996825396825397	0	0.995283018867924	0.00299850074962519	0.996860282574568	1	0.993798449612403	1	1	0.0109717868338558	1	0.00460829493087558	0	0	0.981279251170047	0.142194744976816	1	1	1	0.996955859969559	0	1
2	1	1	0	0.990521327014218	0	1	0.110236220472441	0.959481361426256	0.992025518341308	1	0.075	0	0.00792393026941363	0.231017770597738	0.23374613003096	0.998394863563403	1	1	1	1	0.995260663507109	0.993537964458804	1	0.009375	0.158908507223114	0.819376026272578	0.120135363790186	0.996715927750411	0	0.995081967213115	0.00154559505409583	0.996779388083736	1	0.993630573248408	1	1	0.0096	1	0.0048	0	0	0.982343499197432	0.168	1	1	1	0.996825396825397	0	1
3	0	0	1	0.00788643533123028	1	0	0	0	0.00634920634920635	0	0	1	0	0	0	0.00156985871271586	0	0	0	0	0.00470219435736677	0.0062992125984252	0	0	0.840189873417722	0.191247974068071	0	0.00315457413249211	1	0.00483091787439614	0.998468606431853	0.00318979266347687	0	0.00625978090766823	0	0	0	0	0.996889580093313	1	1	0	0	0	0	0	0.00312989045383412	1	0
4	0.989583333333333	0.990521327014218	0.00788643533123028	1	0.009375	0.989296636085627	0.0903522205206738	0.941732283464567	1	0.990990990990991	0.0576631259484067	0.00782472613458529	0.00159235668789809	0.216300940438871	0.21319018404908	0.996932515337423	0.988941548183254	0.992163009404389	0.990811638591118	0.990881458966565	0.993836671802773	1	0.990950226244344	0	0.189358372456964	0.838557993730408	0.0974789915966387	0.996835443037975	0.0091324200913242	0.995305164319249	0.0120300751879699	0.996845425867508	0.990811638591118	1	0.992331288343558	0.992236024844721	0.00157977883096367	0.99184339314845	0.0137404580152672	0.0093167701863354	0.00930232558139535	0.972049689440994	0.137285491419657	0.992343032159265	0.992503748125937	0.989096573208723	0.995391705069124	0.00916030534351145	0.990291262135922
5	0	0	1	0.009375	1	0	0	0	0.0078125	0	0	1	0	0	0	0.0015748031496063	0	0	0	0	0.00314465408805031	0.0062992125984252	0	0	0.834920634920635	0.178743961352657	0	0.00157232704402516	1	0.00322061191626409	0.998477929984779	0.00158730158730159	0	0.004739336492891	0	0	0	0	0.996879875195008	1	1	0	0	0	0	0	0.00158227848101266	1	0
6	1	1	0	0.989296636085627	0	1	0.112852664576803	0.957142857142857	0.99075500770416	1	0.0738461538461539	0	0.0095389507154213	0.245283018867925	0.236923076923077	0.998459167950693	1	1	1	1	0.99537750385208	0.992260061919505	1	0.0109546165884194	0.143759873617694	0.807874015748032	0.117252931323283	0.996845425867508	0	0.995215311004785	0.00150602409638554	0.996820349761526	1	0.993759750390016	1	1	0.0109546165884194	1	0.0046656298600311	0	0	0.984126984126984	0.162538699690402	1	1	1	0.99685534591195	0	1
7	0.0957446808510638	0.110236220472441	0	0.0903522205206738	0	0.112852664576803	1	0.140625	0.0944272445820433	0.100149476831091	0.941984732824428	0	0.917956656346749	0.878315132605304	0.890262751159196	0.0934579439252336	0.0954616588419405	0.108832807570978	0.105590062111801	0.0975232198142415	0.0954616588419405	0.0903522205206738	0.100456621004566	0.9209726443769	0	0.0313971742543171	0.892332789559543	0.0992248062015504	0	0.102484472049689	0	0.100787401574803	0.102446483180428	0.0945736434108527	0.0947204968944099	0.111963190184049	0.909810126582278	0.102605863192182	0	0	0	0.129890453834116	0.958397534668721	0.100609756097561	0.0989180834621329	0.101071975497703	0.10355486862442	0	0.104928457869634
8	0.948031496062992	0.959481361426256	0	0.941732283464567	0	0.957142857142857	0.140625	1	0.94679186228482	0.948678071539658	0.118827160493827	0	0.0405844155844156	0.260032102728732	0.24804992199688	0.952305246422893	0.955625990491284	0.959935897435897	0.956043956043956	0.956454121306376	0.944532488114105	0.941823899371069	0.946372239747634	0.0559006211180124	0.135135135135135	0.77938808373591	0.177474402730375	0.951534733441034	0	0.946166394779772	0	0.956937799043062	0.960998439937597	0.952380952380952	0.951334379905808	0.950793650793651	0.0619047619047619	0.95049504950495	0.00314465408805031	0	0	0.9375	0.194577352472089	0.960127591706539	0.9578125	0.958795562599049	0.954113924050633	0	0.956521739130435
9	0.990769230769231	0.992025518341308	0.00634920634920635	1	0.0078125	0.99075500770416	0.0944272445820433	0.94679186228482	1	0.992319508448541	0.0642201834862385	0.00775193798449612	0	0.224137931034483	0.227414330218069	0.996894409937888	0.990415335463259	0.993670886075949	0.992125984251969	0.992223950233281	0.995419847328244	1	0.992295839753467	0.00153609831029186	0.180952380952381	0.8352	0.107925801011804	0.996825396825397	0.00934579439252336	0.996784565916399	0.010590015128593	0.996875	0.992223950233281	1	0.993808049535604	0.993893129770992	0.00158730158730159	0.993579454253612	0.012326656394453	0.00786163522012579	0.00789889415481832	0.976489028213166	0.1453125	0.993769470404984	0.992248062015504	0.990825688073395	0.996879875195008	0.00778816199376947	0.99184339314845
10	1	1	0	0.990990990990991	0	1	0.100149476831091	0.948678071539658	0.992319508448541	1	0.0714285714285714	0	0.00626959247648903	0.234930448222566	0.226646248085758	0.998468606431853	1	1	1	1	0.996927803379416	0.993817619783617	1	0.00758725341426404	0.173643410852713	0.823076923076923	0.109120521172638	0.998442367601246	0	0.99685534591195	0.00291545189504373	0.998439937597504	1	0.995363214837713	1	1	0.0078003120124805	1	0.00151745068285281	0	0	0.981510015408321	0.16358024691358	1	1	1	0.998470948012232	0	1
11	0.0593607305936073	0.075	0	0.0576631259484067	0	0.0738461538461539	0.941984732824428	0.118827160493827	0.0642201834862385	0.0714285714285714	1	0	0.9765625	0.863207547169811	0.874617737003058	0.0625954198473282	0.0667701863354037	0.071875	0.0736196319018405	0.0577507598784195	0.0654490106544901	0.052790346907994	0.0683890577507599	0.941791044776119	0	0.0171073094867807	0.844660194174757	0.0672926447574335	0	0.0666666666666667	0	0.0629800307219662	0.062780269058296	0.062015503875969	0.0599078341013825	0.0673813169984686	0.934782608695652	0.0684713375796178	0	0	0	0.0996884735202492	0.926940639269406	0.0702290076335878	0.0666666666666667	0.0670731707317073	0.0655487804878049	0	0.0673076923076923
12	0	0	1	0.00782472613458529	1	0	0	0	0.00775193798449612	0	0	1	0	0	0	0.00154559505409583	0	0	0	0	0.00304878048780488	0.00469483568075117	0	0	0.842767295597484	0.185358255451713	0	0.00157232704402516	1	0.00321027287319422	0.998498498498498	0.0015748031496063	0	0.0031201248049922	0	0	0	0	0.996927803379416	1	1	0	0	0	0	0	0.00155038759689922	1	0
13	0.00955414012738853	0.00792393026941363	0	0.00159235668789809	0	0.0095389507154213	0.917956656346749	0.0405844155844156	0	0.00626959247648903	0.9765625	0	1	0.829888712241653	0.837795275590551	0.00476947535771065	0.00961538461538462	0.00641025641025641	0.00940438871473354	0.00789889415481832	0.0063391442155309	0.00159235668789809	0.0078740157480315	0.9984375	0	0	0.880794701986755	0.00479233226837061	0	0.00492610837438424	0	0.00476190476190476	0.0078003120124805	0.00159235668789809	0.00634920634920635	0.00638977635782748	0.998384491114701	0.00672268907563025	0	0	0	0.025974025974026	0.891233766233766	0.00631911532385466	0.00782472613458529	0.00943396226415094	0.00480769230769231	0	0.00821018062397373
14	0.225196850393701	0.231017770597738	0	0.216300940438871	0	0.245283018867925	0.878315132605304	0.260032102728732	0.224137931034483	0.234930448222566	0.863207547169811	0	0.829888712241653	1	1	0.226059654631083	0.2336	0.252006420545746	0.234375	0.227414330218069	0.230171073094868	0.216346153846154	0.229938271604938	0.774494556765163	0.0112359550561798	0.114649681528662	0.76510067114094	0.21993670886076	0	0.220257234726688	0	0.2368	0.2390625	0.227987421383648	0.225705329153605	0.238019169329073	0.769108280254777	0.244186046511628	0	0	0	0.259141494435612	0.922834645669291	0.242612752721617	0.23728813559322	0.242138364779874	0.226059654631083	0	0.245499181669394
15	0.222734254992319	0.23374613003096	0	0.21319018404908	0	0.236923076923077	0.890262751159196	0.24804992199688	0.227414330218069	0.226646248085758	0.874617737003058	0	0.837795275590551	1	1	0.217391304347826	0.227414330218069	0.238244514106583	0.218944099378882	0.216257668711656	0.218604651162791	0.208333333333333	0.224427480916031	0.783076923076923	0.0046801872074883	0.103338632750397	0.763157894736842	0.22257053291536	0	0.215654952076677	0	0.233908948194662	0.223583460949464	0.226917057902973	0.213622291021672	0.227342549923195	0.782334384858044	0.244262295081967	0	0	0	0.25194401244168	0.941085271317829	0.231950844854071	0.226928895612708	0.229102167182663	0.222900763358779	0	0.231629392971246
16	0.998463901689708	0.998394863563403	0.00156985871271586	0.996932515337423	0.0015748031496063	0.998459167950693	0.0934579439252336	0.952305246422893	0.996894409937888	0.998468606431853	0.0625954198473282	0.00154559505409583	0.00476947535771065	0.226059654631083	0.217391304347826	1	0.998470948012232	0.998432601880878	0.9984375	0.998484848484849	0.998463901689708	0.998452012383901	0.998463901689708	0.00458715596330275	0.174528301886792	0.844444444444444	0.0968280467445743	0.9984375	0.00157977883096367	0.998427672955975	0.00447761194029851	0.998415213946117	0.998461538461539	1	0.998454404945904	1	0.00473186119873817	1	0.00460829493087558	0.00156739811912226	0.00155763239875389	0.982998454404946	0.141494435612083	1	0.998475609756098	0.998452012383901	0.998452012383901	0	1
17	1	1	0	0.988941548183254	0	1	0.0954616588419405	0.955625990491284	0.990415335463259	1	0.0667701863354037	0	0.00961538461538462	0.2336	0.227414330218069	0.998470948012232	1	1	1	1	0.995305164319249	0.992199687987519	1	0.0108191653786708	0.165876777251185	0.835463258785943	0.11892797319933	0.996845425867508	0	0.995090016366612	0.00151515151515152	0.996830427892235	1	0.993720565149137	1	1	0.0110935023771791	1	0.00310077519379845	0	0	0.985804416403785	0.151658767772512	1	1	1	0.996860282574568	0	1
18	1	1	0	0.992163009404389	0	1	0.108832807570978	0.959935897435897	0.993670886075949	1	0.071875	0	0.00641025641025641	0.252006420545746	0.238244514106583	0.998432601880878	1	1	1	1	0.996865203761755	0.995222929936306	1	0.00777604976671851	0.168831168831169	0.8192	0.123924268502582	0.998376623376623	0	0.996784565916399	0.00153846153846154	0.998402555910543	1	0.995305164319249	1	1	0.00651465798045603	1	0.00312989045383412	0	0	0.984	0.165064102564103	1	1	1	0.996820349761526	0	1
19	1	1	0	0.990811638591118	0	1	0.105590062111801	0.956043956043956	0.992125984251969	1	0.0736196319018405	0	0.00940438871473354	0.234375	0.218944099378882	0.9984375	1	1	1	1	0.996860282574568	0.993827160493827	1	0.0108695652173913	0.162204724409449	0.834670947030498	0.116472545757072	0.998420221169036	0	0.996779388083736	0.00151285930408472	0.998442367601246	1	0.995341614906832	1	1	0.00946372239747634	1	0.00304878048780488	0	0	0.982677165354331	0.149606299212598	1	1	1	0.996865203761755	0	1
20	1	1	0	0.990881458966565	0	1	0.0975232198142415	0.956454121306376	0.992223950233281	1	0.0577507598784195	0	0.00789889415481832	0.227414330218069	0.216257668711656	0.998484848484849	1	1	1	1	0.995384615384615	0.993855606758833	1	0.00917431192660551	0.168486739469579	0.823161189358372	0.11437908496732	0.996845425867508	0	0.995283018867924	0.00299850074962519	0.996875	1	0.993769470404984	1	1	0.00949367088607595	1	0.00455235204855842	0	0	0.982839313572543	0.143302180685358	1	1	1	0.996927803379416	0	1
21	0.995412844036697	0.995260663507109	0.00470219435736677	0.993836671802773	0.00314465408805031	0.99537750385208	0.0954616588419405	0.944532488114105	0.995419847328244	0.996927803379416	0.0654490106544901	0.00304878048780488	0.0063391442155309	0.230171073094868	0.218604651162791	0.998463901689708	0.995305164319249	0.996865203761755	0.996860282574568	0.995384615384615	1	0.996899224806202	0.996965098634294	0.00766871165644172	0.186153846153846	0.820349761526232	0.111658456486043	1	0.00461538461538462	1	0.00597014925373134	1	0.996923076923077	0.996899224806202	0.995319812792512	0.996918335901387	0.0062015503875969	0.9968	0.00769230769230769	0.00312989045383412	0.0031201248049922	0.979655712050078	0.149532710280374	0.995334370139969	0.996927803379416	0.995468277945619	1	0.00460122699386503	0.995184590690209
22	0.992354740061162	0.993537964458804	0.0062992125984252	1	0.0062992125984252	0.992260061919505	0.0903522205206738	0.941823899371069	1	0.993817619783617	0.052790346907994	0.00469483568075117	0.00159235668789809	0.216346153846154	0.208333333333333	0.998452012383901	0.992199687987519	0.995222929936306	0.993827160493827	0.993855606758833	0.996899224806202	1	0.993920972644377	0.00154320987654321	0.171073094867807	0.831210191082803	0.105263157894737	1	0.00619195046439629	0.996810207336523	0.00906344410876133	0.998442367601246	0.993836671802773	1	0.993759750390016	0.993808049535604	0.00317460317460317	0.993506493506494	0.0093603744149766	0.00638977635782748	0.0062111801242236	0.982731554160126	0.133647798742138	0.992199687987519	0.995405819295559	0.992319508448541	0.998463901689708	0.00768049155145929	0.991883116883117
23	1	1	0	0.990950226244344	0	1	0.100456621004566	0.946372239747634	0.992295839753467	1	0.0683890577507599	0	0.0078740157480315	0.229938271604938	0.224427480916031	0.998463901689708	1	1	1	1	0.996965098634294	0.993920972644377	1	0.00907715582450832	0.169491525423729	0.829652996845426	0.105008077544426	0.998435054773083	0	0.996845425867508	0.00148809523809524	0.998430141287284	1	0.995334370139969	1	1	0.00783699059561128	1	0.00305343511450382	0	0	0.984591679506934	0.153374233128834	1	1	1	0.998447204968944	0	1
24	0.00892857142857143	0.009375	0	0	0	0.0109546165884194	0.9209726443769	0.0559006211180124	0.00153609831029186	0.00758725341426404	0.941791044776119	0	0.9984375	0.774494556765163	0.783076923076923	0.00458715596330275	0.0108191653786708	0.00777604976671851	0.0108695652173913	0.00917431192660551	0.00766871165644172	0.00154320987654321	0.00907715582450832	1	0	0.00157977883096367	0.926229508196721	0.00313479623824451	0	0.00475435816164818	0	0.00463678516228748	0.00757575757575758	0.00150602409638554	0.0077639751552795	0.00770416024653313	1	0.00821018062397373	0	0	0	0.0278207109737249	0.865414710485133	0.0075187969924812	0.0060882800608828	0.0107197549770291	0.00464396284829721	0	0.00794912559618442
25	0.174528301886792	0.158908507223114	0.840189873417722	0.189358372456964	0.834920634920635	0.143759873617694	0	0.135135135135135	0.180952380952381	0.173643410852713	0	0.842767295597484	0	0.0112359550561798	0.0046801872074883	0.174528301886792	0.165876777251185	0.168831168831169	0.162204724409449	0.168486739469579	0.186153846153846	0.171073094867807	0.169491525423729	0	1	0.353896103896104	0.00168350168350168	0.169902912621359	0.832012678288431	0.178170144462279	0.843894899536321	0.153724247226624	0.161695447409733	0.1696	0.17879746835443	0.167711598746081	0	0.158597662771285	0.828616352201258	0.812101910828026	0.843949044585987	0.148325358851675	0.00159489633173844	0.15	0.158778625954198	0.162939297124601	0.16796267496112	0.846273291925466	0.16256157635468
26	0.829652996845426	0.819376026272578	0.191247974068071	0.838557993730408	0.178743961352657	0.807874015748032	0.0313971742543171	0.77938808373591	0.8352	0.823076923076923	0.0171073094867807	0.185358255451713	0	0.114649681528662	0.103338632750397	0.844444444444444	0.835463258785943	0.8192	0.834670947030498	0.823161189358372	0.820349761526232	0.831210191082803	0.829652996845426	0.00157977883096367	0.353896103896104	1	0.0733788395904437	0.820678513731826	0.188498402555911	0.831987075928918	0.187116564417178	0.835483870967742	0.82780410742496	0.838095238095238	0.829953198127925	0.824921135646688	0	0.813445378151261	0.186335403726708	0.159609120521173	0.1712	0.798387096774194	0.0514469453376206	0.826433121019108	0.835164835164835	0.828616352201258	0.8256735340729	0.139904610492846	0.824212271973466
27	0.111650485436893	0.120135363790186	0	0.0974789915966387	0	0.117252931323283	0.892332789559543	0.177474402730375	0.107925801011804	0.109120521172638	0.844660194174757	0	0.880794701986755	0.76510067114094	0.763157894736842	0.0968280467445743	0.11892797319933	0.123924268502582	0.116472545757072	0.11437908496732	0.111658456486043	0.105263157894737	0.105008077544426	0.926229508196721	0.00168350168350168	0.0733788395904437	1	0.101694915254237	0	0.100671140939597	0	0.115	0.10797342192691	0.0991596638655462	0.115	0.11437908496732	0.922558922558923	0.11986301369863	0	0	0	0.133790737564322	0.825082508250825	0.109090909090909	0.114754098360656	0.112377850162866	0.106239460370995	0	0.118466898954704
28	0.996825396825397	0.996715927750411	0.00315457413249211	0.996835443037975	0.00157232704402516	0.996845425867508	0.0992248062015504	0.951534733441034	0.996825396825397	0.998442367601246	0.0672926447574335	0.00157232704402516	0.00479233226837061	0.21993670886076	0.22257053291536	0.9984375	0.996845425867508	0.998376623376623	0.998420221169036	0.996845425867508	1	1	0.998435054773083	0.00313479623824451	0.169902912621359	0.820678513731826	0.101694915254237	1	0.00313971742543171	1	0.00305810397553517	1	0.998439937597504	0.998422712933754	0.99685534591195	0.998427672955975	0.00481540930979133	0.996677740863787	0.00625978090766823	0.00162074554294976	0.00157232704402516	0.983870967741935	0.149277688603531	0.996810207336523	0.996879875195008	0.996850393700787	1	0.0031201248049922	0.996774193548387
29	0	0	1	0.0091324200913242	1	0	0	0	0.00934579439252336	0	0	1	0	0	0	0.00157977883096367	0	0	0	0	0.00461538461538462	0.00619195046439629	0	0	0.832012678288431	0.188498402555911	0	0.00313971742543171	1	0.00475435816164818	1	0.00318979266347687	0	0.00474683544303797	0	0	0	0	0.996918335901387	1	1	0	0	0	0	0	0.0031104199066874	1	0
30	0.995283018867924	0.995081967213115	0.00483091787439614	0.995305164319249	0.00322061191626409	0.995215311004785	0.102484472049689	0.946166394779772	0.996784565916399	0.99685534591195	0.0666666666666667	0.00321027287319422	0.00492610837438424	0.220257234726688	0.215654952076677	0.998427672955975	0.995090016366612	0.996784565916399	0.996779388083736	0.995283018867924	1	0.996810207336523	0.996845425867508	0.00475435816164818	0.178170144462279	0.831987075928918	0.100671140939597	1	0.00475435816164818	1	0.00625	1	0.996850393700787	0.996805111821086	0.995238095238095	0.996860282574568	0.00634920634920635	0.996632996632997	0.0078740157480315	0.00324675324675325	0.0031496062992126	0.977382875605816	0.152	0.9952	0.996875	0.995290423861852	1	0.0046801872074883	0.995098039215686
31	0.00299850074962519	0.00154559505409583	0.998468606431853	0.0120300751879699	0.998477929984779	0.00150602409638554	0	0	0.010590015128593	0.00291545189504373	0	0.998498498498498	0	0	0	0.00447761194029851	0.00151515151515152	0.00153846153846154	0.00151285930408472	0.00299850074962519	0.00597014925373134	0.00906344410876133	0.00148809523809524	0	0.843894899536321	0.187116564417178	0	0.00305810397553517	1	0.00625	1	0.00462249614791988	0.00149700598802395	0.00609756097560976	0.00301204819277108	0.00301659125188537	0	0.00316455696202532	0.998511904761905	0.996937212863706	0.996996996996997	0.00309597523219814	0	0.00150829562594268	0.0029673590504451	0.00151285930408472	0.00449101796407186	0.996983408748115	0.00315955766192733
32	0.996860282574568	0.996779388083736	0.00318979266347687	0.996845425867508	0.00158730158730159	0.996820349761526	0.100787401574803	0.956937799043062	0.996875	0.998439937597504	0.0629800307219662	0.0015748031496063	0.00476190476190476	0.2368	0.233908948194662	0.998415213946117	0.996830427892235	0.998402555910543	0.998442367601246	0.996875	1	0.998442367601246	0.998430141287284	0.00463678516228748	0.153724247226624	0.835483870967742	0.115	1	0.00318979266347687	1	0.00462249614791988	1	0.998427672955975	0.998430141287284	0.996875	0.998435054773083	0.00634920634920635	0.996710526315789	0.00622083981337481	0.00161550888529887	0.00159235668789809	0.982731554160126	0.152755905511811	0.996845425867508	0.996918335901387	0.996908809891808	1	0.00315955766192733	0.996815286624204
33	1	1	0	0.990811638591118	0	1	0.102446483180428	0.960998439937597	0.992223950233281	1	0.062780269058296	0	0.0078003120124805	0.2390625	0.223583460949464	0.998461538461539	1	1	1	1	0.996923076923077	0.993836671802773	1	0.00757575757575758	0.161695447409733	0.82780410742496	0.10797342192691	0.998439937597504	0	0.996850393700787	0.00149700598802395	0.998427672955975	1	0.995348837209302	1	1	0.00947867298578199	1	0.00307219662058372	0	0	0.982594936708861	0.147798742138365	1	1	1	0.998456790123457	0	1
34	0.993798449612403	0.993630573248408	0.00625978090766823	1	0.004739336492891	0.993759750390016	0.0945736434108527	0.952380952380952	1	0.995363214837713	0.062015503875969	0.0031201248049922	0.00159235668789809	0.227987421383648	0.226917057902973	1	0.993720565149137	0.995305164319249	0.995341614906832	0.993769470404984	0.996899224806202	1	0.995334370139969	0.00150602409638554	0.1696	0.838095238095238	0.0991596638655462	0.998422712933754	0.00474683544303797	0.996805111821086	0.00609756097560976	0.998430141287284	0.995348837209302	1	0.993730407523511	0.996923076923077	0.00312989045383412	0.995081967213115	0.0106221547799697	0.00481540930979133	0.00469483568075117	0.982594936708861	0.138314785373609	0.995290423861852	0.995384615384615	0.99390243902439	0.996879875195008	0.00467289719626168	0.995153473344103
35	1	1	0	0.992331288343558	0	1	0.0947204968944099	0.951334379905808	0.993808049535604	1	0.0599078341013825	0	0.00634920634920635	0.225705329153605	0.213622291021672	0.998454404945904	1	1	1	1	0.995319812792512	0.993759750390016	1	0.0077639751552795	0.17879746835443	0.829953198127925	0.115	0.99685534591195	0	0.995238095238095	0.00301204819277108	0.996875	1	0.993730407523511	1	1	0.00946372239747634	1	0.00460829493087558	0	0	0.979591836734694	0.141085271317829	1	1	1	0.996904024767802	0	1
36	1	1	0	0.992236024844721	0	1	0.111963190184049	0.950793650793651	0.993893129770992	1	0.0673813169984686	0	0.00638977635782748	0.238019169329073	0.227342549923195	1	1	1	1	1	0.996918335901387	0.993808049535604	1	0.00770416024653313	0.167711598746081	0.824921135646688	0.11437908496732	0.998427672955975	0	0.996860282574568	0.00301659125188537	0.998435054773083	1	0.996923076923077	1	1	0.00784929356357928	1	0.00461538461538462	0	0	0.989079563182527	0.162287480680062	1	1	1	0.998444790046656	0	1
37	0.0109717868338558	0.0096	0	0.00157977883096367	0	0.0109546165884194	0.909810126582278	0.0619047619047619	0.00158730158730159	0.0078003120124805	0.934782608695652	0	0.998384491114701	0.769108280254777	0.782334384858044	0.00473186119873817	0.0110935023771791	0.00651465798045603	0.00946372239747634	0.00949367088607595	0.0062015503875969	0.00317460317460317	0.00783699059561128	1	0	0	0.922558922558923	0.00481540930979133	0	0.00634920634920635	0	0.00634920634920635	0.00947867298578199	0.00312989045383412	0.00946372239747634	0.00784929356357928	1	0.00662251655629139	0	0	0	0.0287539936102236	0.853968253968254	0.009375	0.00941915227629513	0.0109204368174727	0.0046801872074883	0	0.0099009900990099
38	1	1	0	0.99184339314845	0	1	0.102605863192182	0.95049504950495	0.993579454253612	1	0.0684713375796178	0	0.00672268907563025	0.244186046511628	0.244262295081967	1	1	1	1	1	0.9968	0.993506493506494	1	0.00821018062397373	0.158597662771285	0.813445378151261	0.11986301369863	0.996677740863787	0	0.996632996632997	0.00316455696202532	0.996710526315789	1	0.995081967213115	1	1	0.00662251655629139	1	0.0032	0	0	0.983606557377049	0.1584	1	1	1	0.998387096774194	0	1
39	0.00460829493087558	0.0048	0.996889580093313	0.0137404580152672	0.996879875195008	0.0046656298600311	0	0.00314465408805031	0.012326656394453	0.00151745068285281	0	0.996927803379416	0	0	0	0.00460829493087558	0.00310077519379845	0.00312989045383412	0.00304878048780488	0.00455235204855842	0.00769230769230769	0.0093603744149766	0.00305343511450382	0	0.828616352201258	0.186335403726708	0	0.00625978090766823	0.996918335901387	0.0078740157480315	0.998511904761905	0.00622083981337481	0.00307219662058372	0.0106221547799697	0.00460829493087558	0.00461538461538462	0	0.0032	1	0.995297805642633	0.995341614906832	0.0046801872074883	0	0.00308166409861325	0.0045045045045045	0.00307692307692308	0.00465116279069767	0.995412844036697	0.00479233226837061
40	0	0	1	0.0093167701863354	1	0	0	0	0.00786163522012579	0	0	1	0	0	0	0.00156739811912226	0	0	0	0	0.00312989045383412	0.00638977635782748	0	0	0.812101910828026	0.159609120521173	0	0.00162074554294976	1	0.00324675324675325	0.996937212863706	0.00161550888529887	0	0.00481540930979133	0	0	0	0	0.995297805642633	1	1	0	0	0	0	0	0.00157977883096367	1	0
41	0	0	1	0.00930232558139535	1	0	0	0	0.00789889415481832	0	0	1	0	0	0	0.00155763239875389	0	0	0	0	0.0031201248049922	0.0062111801242236	0	0	0.843949044585987	0.1712	0	0.00157232704402516	1	0.0031496062992126	0.996996996996997	0.00159235668789809	0	0.00469483568075117	0	0	0	0	0.995341614906832	1	1	0	0	0	0	0	0.00155763239875389	1	0
42	0.981279251170047	0.982343499197432	0	0.972049689440994	0	0.984126984126984	0.129890453834116	0.9375	0.976489028213166	0.981510015408321	0.0996884735202492	0	0.025974025974026	0.259141494435612	0.25194401244168	0.982998454404946	0.985804416403785	0.984	0.982677165354331	0.982839313572543	0.979655712050078	0.982731554160126	0.984591679506934	0.0278207109737249	0.148325358851675	0.798387096774194	0.133790737564322	0.983870967741935	0	0.977382875605816	0.00309597523219814	0.982731554160126	0.982594936708861	0.982594936708861	0.979591836734694	0.989079563182527	0.0287539936102236	0.983606557377049	0.0046801872074883	0	0	1	0.188888888888889	0.984496124031008	0.982866043613707	0.982539682539682	0.976415094339623	0	0.983739837398374
43	0.142194744976816	0.168	0	0.137285491419657	0	0.162538699690402	0.958397534668721	0.194577352472089	0.1453125	0.16358024691358	0.926940639269406	0	0.891233766233766	0.922834645669291	0.941085271317829	0.141494435612083	0.151658767772512	0.165064102564103	0.149606299212598	0.143302180685358	0.149532710280374	0.133647798742138	0.153374233128834	0.865414710485133	0.00159489633173844	0.0514469453376206	0.825082508250825	0.149277688603531	0	0.152	0	0.152755905511811	0.147798742138365	0.138314785373609	0.141085271317829	0.162287480680062	0.853968253968254	0.1584	0	0	0	0.188888888888889	1	0.147798742138365	0.146189735614308	0.141524105754277	0.150234741784038	0	0.163398692810458
44	1	1	0	0.992343032159265	0	1	0.100609756097561	0.960127591706539	0.993769470404984	1	0.0702290076335878	0	0.00631911532385466	0.242612752721617	0.231950844854071	1	1	1	1	1	0.995334370139969	0.992199687987519	1	0.0075187969924812	0.15	0.826433121019108	0.109090909090909	0.996810207336523	0	0.9952	0.00150829562594268	0.996845425867508	1	0.995290423861852	1	1	0.009375	1	0.00308166409861325	0	0	0.984496124031008	0.147798742138365	1	1	1	0.996899224806202	0	1
45	1	1	0	0.992503748125937	0	1	0.0989180834621329	0.9578125	0.992248062015504	1	0.0666666666666667	0	0.00782472613458529	0.23728813559322	0.226928895612708	0.998475609756098	1	1	1	1	0.996927803379416	0.995405819295559	1	0.0060882800608828	0.158778625954198	0.835164835164835	0.114754098360656	0.996879875195008	0	0.996875	0.0029673590504451	0.996918335901387	1	0.995384615384615	1	1	0.00941915227629513	1	0.0045045045045045	0	0	0.982866043613707	0.146189735614308	1	1	1	0.998487140695915	0	1
46	1	1	0	0.989096573208723	0	1	0.101071975497703	0.958795562599049	0.990825688073395	1	0.0670731707317073	0	0.00943396226415094	0.242138364779874	0.229102167182663	0.998452012383901	1	1	1	1	0.995468277945619	0.992319508448541	1	0.0107197549770291	0.162939297124601	0.828616352201258	0.112377850162866	0.996850393700787	0	0.995290423861852	0.00151285930408472	0.996908809891808	1	0.99390243902439	1	1	0.0109204368174727	1	0.00307692307692308	0	0	0.982539682539682	0.141524105754277	1	1	1	0.996889580093313	0	1
47	0.996955859969559	0.996825396825397	0.00312989045383412	0.995391705069124	0.00158227848101266	0.99685534591195	0.10355486862442	0.954113924050633	0.996879875195008	0.998470948012232	0.0655487804878049	0.00155038759689922	0.00480769230769231	0.226059654631083	0.222900763358779	0.998452012383901	0.996860282574568	0.996820349761526	0.996865203761755	0.996927803379416	1	0.998463901689708	0.998447204968944	0.00464396284829721	0.16796267496112	0.8256735340729	0.106239460370995	1	0.0031104199066874	1	0.00449101796407186	1	0.998456790123457	0.996879875195008	0.996904024767802	0.998444790046656	0.0046801872074883	0.998387096774194	0.00465116279069767	0.00157977883096367	0.00155763239875389	0.976415094339623	0.150234741784038	0.996899224806202	0.998487140695915	0.996889580093313	1	0.0031055900621118	0.996810207336523
48	0	0	1	0.00916030534351145	1	0	0	0	0.00778816199376947	0	0	1	0	0	0	0	0	0	0	0	0.00460122699386503	0.00768049155145929	0	0	0.846273291925466	0.139904610492846	0	0.0031201248049922	1	0.0046801872074883	0.996983408748115	0.00315955766192733	0	0.00467289719626168	0	0	0	0	0.995412844036697	1	1	0	0	0	0	0	0.0031055900621118	1	0
49	1	1	0	0.990291262135922	0	1	0.104928457869634	0.956521739130435	0.99184339314845	1	0.0673076923076923	0	0.00821018062397373	0.245499181669394	0.231629392971246	1	1	1	1	1	0.995184590690209	0.991883116883117	1	0.00794912559618442	0.16256157635468	0.824212271973466	0.118466898954704	0.996774193548387	0	0.995098039215686	0.00315955766192733	0.996815286624204	1	0.995153473344103	1	1	0.0099009900990099	1	0.00479233226837061	0	0	0.983739837398374	0.163398692810458	1	1	1	0.996810207336523	0	1
50	1	1	0	0.993779160186625	0	1	0.101088646967341	0.958532695374801	0.993730407523511	1	0.0661538461538462	0	0.00644122383252818	0.233908948194662	0.23125	1	1	1	1	1	0.996879875195008	0.995283018867924	1	0.00463678516228748	0.161904761904762	0.82670906200318	0.112769485903814	0.996825396825397	0	0.996747967479675	0.0030441400304414	0.996820349761526	1	0.996845425867508	1	1	0.0078740157480315	1	0.00309119010819165	0	0	0.984202211690363	0.154952076677316	1	1	1	0.998439937597504	0	1
51	0	0	1	0.00772797527047913	1	0	0	0	0.00778816199376947	0	0	1	0	0	0	0	0	0	0	0	0.00460829493087558	0.0062111801242236	0	0	0.82615629984051	0.171875	0	0.00316957210776545	1	0.00473186119873817	0.997005988023952	0.00313971742543171	0	0.00309597523219814	0	0	0	0	0.99537037037037	1	1	0	0	0	0	0	0.0031201248049922	1	0
52	0	0	1	0.00628930817610063	1	0	0	0	0.00641025641025641	0	0	1	0	0	0	0.00153846153846154	0	0	0	0	0.00317965023847377	0.00315457413249211	0	0	0.824088748019017	0.177884615384615	0	0.0015748031496063	1	0.0032520325203252	0.996918335901387	0.00162074554294976	0	0.00317965023847377	0	0	0	0	0.995305164319249	1	1	0	0	0	0	0	0.00316957210776545	1	0
53	0.363358778625954	0.344497607655502	0.680511182108626	0.363919129082426	0.665086887835703	0.339089481946625	0.00155763239875389	0.305863708399366	0.363067292644757	0.331782945736434	0.00306748466257669	0.65987460815047	0	0.0145161290322581	0.0201550387596899	0.363779527559055	0.346278317152104	0.330696202531646	0.358814352574103	0.3578125	0.344236760124611	0.381475667189953	0.346938775510204	0	0.578525641025641	0.554838709677419	0.00332778702163062	0.365971107544141	0.643987341772152	0.371794871794872	0.674772036474164	0.355450236966825	0.35062893081761	0.365930599369085	0.351735015772871	0.357927786499215	0	0.335548172757475	0.681181959564541	0.65378421900161	0.652173913043478	0.337025316455696	0.00632911392405063	0.34488188976378	0.348837209302326	0.358024691358025	0.35062893081761	0.587326120556414	0.338187702265372
54	0.996830427892235	0.998347107438017	0	0.987341772151899	0	0.996815286624204	0.101612903225806	0.96	0.988599348534202	0.998435054773083	0.0712025316455696	0	0.00978792822185971	0.242276422764228	0.227129337539432	0.996805111821086	0.996742671009772	1	0.998381877022654	0.998407643312102	0.993670886075949	0.989028213166144	0.996840442338073	0.0126782884310618	0.153473344103393	0.824212271973466	0.116438356164384	0.993517017828201	0	0.991624790619765	0.0031104199066874	0.993558776167472	0.996875	0.99203821656051	0.996789727126806	0.998405103668262	0.0113085621970921	0.998338870431894	0.00320512820512821	0	0	0.98371335504886	0.149837133550489	0.998394863563403	0.996879875195008	0.998410174880763	0.995260663507109	0	0.996672212978369
55	1	1	0	0.990853658536585	0	1	0.10806697108067	0.953703703703704	0.990922844175492	1	0.0725925925925926	0	0.00773993808049536	0.243410852713178	0.235649546827795	0.998498498498498	1	1	1	1	0.995454545454545	0.99390243902439	1	0.00891530460624071	0.159754224270353	0.820592823712949	0.114886731391586	0.996908809891808	0	0.995348837209302	0	0.996923076923077	1	0.995440729483283	1	1	0.00918836140888208	1	0.00150829562594268	0	0	0.984423676012461	0.157407407407407	1	1	1	0.996932515337423	0	1
56	0.00758725341426404	0.00637958532695375	0	0	0	0.00766871165644172	0.903374233128834	0.0488188976377953	0	0.0060790273556231	0.944869831546707	0	1	0.768025078369906	0.780525502318393	0.00307219662058372	0.0078003120124805	0.00625	0.00758725341426404	0.00609756097560976	0.00609756097560976	0	0.0060882800608828	0.998475609756098	0	0	0.898360655737705	0.00314465408805031	0	0.00482315112540193	0	0.003125	0.00602409638554217	0	0.0046583850931677	0.00461538461538462	0.998444790046656	0.00665557404326123	0	0	0	0.0250391236306729	0.857589984350548	0.0045662100456621	0.00610687022900763	0.00771604938271605	0.00460829493087558	0	0.00641025641025641
57	0	0	1	0.00759878419452888	1	0	0	0	0.00619195046439629	0	0	1	0	0	0	0.00151745068285281	0	0	0	0	0.00309597523219814	0.00619195046439629	0	0	0.823712948517941	0.184419713831479	0	0.00315457413249211	1	0.003125	0.996996996996997	0.00315457413249211	0	0.0061633281972265	0	0	0	0	0.996932515337423	1	1	0	0	0	0	0	0.00154083204930663	1	0
58	0	0	1	0.00308641975308642	1	0	0	0	0.003125	0	0	1	0	0	0	0	0	0	0	0	0.0015552099533437	0.00155763239875389	0	0	0.838658146964856	0.159810126582278	0	0.00159744408945687	1	0.00161030595813205	0.998489425981873	0.00157728706624606	0	0.0015625	0	0	0	0	0.998454404945904	1	1	0	0	0	0	0	0	1	0
59	0.012012012012012	0.0109546165884194	0	0.00151057401812689	0	0.0122887864823349	0.9	0.0526315789473684	0	0.00903614457831325	0.937031484257871	0	1	0.771875	0.781155015197568	0.00453857791225416	0.0121028744326778	0.00783699059561128	0.010590015128593	0.0106382978723404	0.00754147812971342	0.00151975683890578	0.0104321907600596	0.998505231689088	0	0	0.900974025974026	0.00462249614791988	0	0.0062402496099844	0	0.00460829493087558	0.0106060606060606	0.00154320987654321	0.00921658986175115	0.00920245398773006	1	0.00964630225080386	0	0	0	0.0295489891135303	0.849378881987578	0.00910470409711684	0.00910470409711684	0.0121028744326778	0.00612557427258806	0	0.0110236220472441
60	0	0	1	0.009375	1	0	0	0	0.00789889415481832	0	0	1	0	0	0	0.00157232704402516	0	0	0	0	0.0031201248049922	0.00618238021638331	0	0	0.826291079812207	0.173139158576052	0	0.0031496062992126	1	0.00318471337579618	0.996918335901387	0.00314465408805031	0	0.00626959247648903	0	0	0	0	0.996884735202492	1	1	0	0	0	0	0	0.00155763239875389	1	0
61	1	1	0	0.990668740279938	0	1	0.0947204968944099	0.9488	0.99194847020934	1	0.0697674418604651	0	0.00972447325769854	0.233870967741935	0.222565687789799	0.998463901689708	1	1	1	1	0.99685534591195	0.993720565149137	1	0.0109034267912773	0.167202572347267	0.828250401284109	0.106135986733002	0.998410174880763	0	0.996835443037975	0.0015527950310559	0.998407643312102	1	0.995283018867924	1	1	0.00955414012738853	1	0.0046875	0	0	0.982649842271293	0.148089171974522	1	1	1	0.996845425867508	0	1
62	0.996996996996997	0.99685534591195	0	0.987915407854985	0	0.996908809891808	0.113149847094801	0.955555555555556	0.989247311827957	0.996946564885496	0.0794602698650675	0	0.0110935023771791	0.244897959183673	0.24079754601227	0.996918335901387	0.998435054773083	0.998427672955975	0.998466257668712	0.996969696969697	0.992401215805471	0.990839694656489	0.998475609756098	0.0106870229007634	0.162790697674419	0.8125	0.111111111111111	0.993759750390016	0	0.99211356466877	0.00149925037481259	0.99537750385208	0.996969696969697	0.993808049535604	0.996894409937888	0.998475609756098	0.0109375	0.99672131147541	0.00304878048780488	0	0	0.988993710691824	0.179723502304147	0.996965098634294	0.998496240601504	0.998480243161094	0.993846153846154	0	0.996825396825397
63	0.985074626865672	0.989147286821705	0	0.975794251134644	0	0.987915407854985	0.11887072808321	0.97542242703533	0.978915662650602	0.988148148148148	0.0803571428571429	0	0.0213414634146341	0.242748091603053	0.230421686746988	0.984917043740573	0.986238532110092	0.992260061919505	0.989280245022971	0.990909090909091	0.982008995502249	0.977443609022556	0.984984984984985	0.0239880059970015	0.15668202764977	0.804314329738058	0.133971291866029	0.984639016897081	0	0.982998454404946	0.00292825768667643	0.987616099071207	0.988005997001499	0.983532934131736	0.986342943854325	0.988023952095808	0.0247295208655332	0.987321711568938	0.00453172205438067	0	0	0.969230769230769	0.151515151515152	0.988095238095238	0.98962962962963	0.98955223880597	0.984871406959153	0	0.987361769352291
64	0.993846153846154	0.995268138801262	0.00464396284829721	1	0.0046656298600311	0.993836671802773	0.0950920245398773	0.943127962085308	1	0.995447647951442	0.0667678300455235	0.003125	0	0.226917057902973	0.222049689440994	0.998466257668712	0.993720565149137	0.995238095238095	0.993865030674847	0.995334370139969	0.996894409937888	1	0.995405819295559	0.00153846153846154	0.167711598746081	0.822327044025157	0.102479338842975	1	0.00465116279069767	0.996810207336523	0.00749625187406297	0.998415213946117	0.995391705069124	1	0.995348837209302	0.99537750385208	0.00156494522691706	0.995169082125604	0.00914634146341463	0.00476947535771065	0.00463678516228748	0.977987421383648	0.149300155520995	0.993798449612403	0.996923076923077	0.993788819875776	0.998452012383901	0.00618238021638331	0.993620414673046
65	0.0108359133126935	0.00956937799043062	0	0.00155763239875389	0	0.0108359133126935	0.908809891808346	0.0538827258320127	0	0.00768049155145929	0.941807044410414	0	1	0.762204724409449	0.766871165644172	0.00465116279069767	0.0111821086261981	0.00625978090766823	0.00941915227629513	0.00924499229583975	0.00783699059561128	0.00157232704402516	0.00918836140888208	0.998439937597504	0	0	0.902960526315789	0.00476947535771065	0	0.00635930047694754	0	0.00470219435736677	0.00928792569659443	0.00154320987654321	0.00786163522012579	0.00777604976671851	1	0.00970873786407767	0	0	0	0.0254372019077901	0.85423197492163	0.00775193798449612	0.00910470409711684	0.0107692307692308	0.00627943485086342	0	0.00981996726677578
66	1	1	0	0.99075500770416	0	1	0.102918586789555	0.948275862068966	0.992199687987519	1	0.0667678300455235	0	0.00794912559618442	0.227629513343799	0.221538461538462	0.998447204968944	1	1	1	1	0.995391705069124	0.992295839753467	1	0.0076103500761035	0.16	0.819165378670788	0.111292962356792	0.996860282574568	0	0.995305164319249	0.00298953662182362	0.996894409937888	1	0.993798449612403	1	1	0.00927357032457496	1	0.00454545454545455	0	0	0.987577639751553	0.155763239875389	1	1	1	0.996923076923077	0	1
67	0.00764525993883792	0.00636942675159236	0	0	0	0.00773993808049536	0.902777777777778	0.055205047318612	0	0.00759878419452888	0.938556067588326	0	1	0.778125	0.7859375	0.00309597523219814	0.00791139240506329	0.00476947535771065	0.00623052959501558	0.00614439324116743	0.00615384615384615	0	0.00754147812971342	0.998461538461539	0	0	0.900826446280992	0.00310077519379845	0	0.00479233226837061	0	0.00313479623824451	0.00771604938271605	0	0.0046656298600311	0.00622083981337481	0.998452012383901	0.0065252854812398	0	0	0	0.021978021978022	0.853543307086614	0.0046875	0.00606980273141123	0.00764525993883792	0.0046656298600311	0	0.00638977635782748
68	0	0	1	0.0106060606060606	1	0	0	0	0.00918836140888208	0	0	1	0	0	0	0.0015220700152207	0	0	0	0	0.00455235204855842	0.00768049155145929	0	0	0.837461300309598	0.181528662420382	0	0.00313971742543171	1	0.00476190476190476	0.997037037037037	0.00309119010819165	0	0.00615384615384615	0	0	0	0	0.995475113122172	1	1	0	0	0	0	0	0.00303490136570561	1	0
69	0.949253731343284	0.959814528593508	0	0.945619335347432	0	0.959398496240601	0.140929535232384	1	0.945619335347432	0.954277286135693	0.116244411326379	0	0.0382262996941896	0.257966616084977	0.252994011976048	0.957037037037037	0.960365853658537	0.961832061068702	0.959580838323353	0.95933734939759	0.948872180451128	0.945288753799392	0.951183431952663	0.0522388059701493	0.12788906009245	0.783699059561129	0.175438596491228	0.953632148377125	0	0.948170731707317	0	0.955993930197269	0.964179104477612	0.953453453453453	0.951293759512938	0.951734539969834	0.0594512195121951	0.957943925233645	0.0029940119760479	0	0	0.936363636363636	0.185298621745789	0.960665658093797	0.958702064896755	0.961194029850746	0.95619335347432	0	0.959247648902821
70	0	0	1	0.00924499229583975	1	0	0	0	0.0077639751552795	0	0	1	0	0	0	0.00151745068285281	0	0	0	0	0.00306278713629403	0.00606060606060606	0	0	0.822152886115445	0.150793650793651	0	0.00156739811912226	1	0.00315955766192733	0.996996996996997	0.00154559505409583	0	0.00462249614791988	0	0	0	0	0.996918335901387	1	1	0	0	0	0	0	0.00309119010819165	1	0
71	0	0	1	0.0094488188976378	1	0	0	0	0.00794912559618442	0	0	1	0	0	0	0.00156985871271586	0	0	0	0	0.0046656298600311	0.00626959247648903	0	0	0.841346153846154	0.174193548387097	0	0.00311526479750779	1	0.00478468899521531	0.998468606431853	0.0032	0	0.00630914826498423	0	0	0	0	0.998456790123457	1	1	0	0	0	0	0	0.0031055900621118	1	0
72	1	1	0	0.992248062015504	0	1	0.0892307692307692	0.952229299363057	0.99375	1	0.0621212121212121	0	0.00636942675159236	0.22397476340694	0.222049689440994	0.998432601880878	1	1	1	1	0.996908809891808	0.995268138801262	1	0.00773993808049536	0.153846153846154	0.838915470494418	0.108333333333333	0.998410174880763	0	0.996810207336523	0.00151057401812689	0.998407643312102	1	0.995290423861852	1	1	0.00789889415481832	1	0.00309119010819165	0	0	0.979462875197472	0.138629283489097	1	1	1	0.998432601880878	0	1
73	1	1	0	0.992076069730586	0	1	0.10126582278481	0.947115384615385	0.992012779552716	1	0.0659340659340659	0	0.00803858520900321	0.230894308943089	0.225552050473186	1	1	1	1	1	0.995305164319249	0.993730407523511	1	0.00775193798449612	0.176470588235294	0.841091492776886	0.11744966442953	0.996784565916399	0	0.995114006514658	0.00308641975308642	0.996810207336523	1	0.996820349761526	1	1	0.00972447325769854	1	0.004739336492891	0	0	0.988673139158576	0.152866242038217	1	1	1	0.996805111821086	0	1
74	0.925039872408293	0.930232558139535	0	0.9168	0	0.934504792332268	0.165884194053208	0.957860615883306	0.9168	0.930926216640502	0.137071651090343	0	0.0735294117647059	0.293354943273906	0.286168521462639	0.934504792332268	0.93354943273906	0.942122186495177	0.931854199683043	0.933014354066986	0.922222222222222	0.913112164296998	0.92368839427663	0.0846645367412141	0.145833333333333	0.757234726688103	0.20442930153322	0.916666666666667	0	0.917218543046358	0	0.928221859706362	0.942457231726283	0.9248	0.921974522292994	0.920508744038156	0.0865384615384615	0.93728813559322	0	0	0	0.909822866344606	0.210862619808307	0.931309904153355	0.93522906793049	0.926984126984127	0.9234375	0	0.924623115577889
75	0.995260663507109	0.995153473344103	0.00484652665589661	0.9968	0.00324675324675325	0.9952	0.0966719492868463	0.952768729641694	0.998384491114701	0.996879875195008	0.0614173228346457	0.00320512820512821	0.00166112956810631	0.231017770597738	0.22626582278481	0.99837925445705	0.995073891625616	0.996763754045307	0.996774193548387	0.995268138801262	1	0.998407643312102	0.996850393700787	0.0047244094488189	0.1744	0.823333333333333	0.107876712328767	1	0.00481540930979133	1	0.00467289719626168	1	0.996794871794872	0.996774193548387	0.995153473344103	0.996850393700787	0.00321027287319422	0.996627318718381	0.00644122383252818	0.0032520325203252	0.0032626427406199	0.980487804878049	0.1504	0.995283018867924	0.996805111821086	0.995275590551181	1	0.00477707006369427	0.99496644295302
76	1	1	0	0.990566037735849	0	1	0.110077519379845	0.961965134706815	0.990476190476191	1	0.0766823161189358	0	0.00966183574879227	0.243670886075949	0.232339089481947	0.9984375	1	1	1	1	0.995275590551181	0.993640699523052	1	0.00943396226415094	0.164274322169059	0.818181818181818	0.121464226289517	0.996830427892235	0	0.995161290322581	0	0.996884735202492	1	0.995348837209302	1	1	0.00961538461538462	1	0.00309119010819165	0	0	0.985714285714286	0.160436137071651	1	1	1	0.996870109546166	0	1
77	1	1	0	0.990551181102362	0	1	0.100463678516229	0.950558213716108	0.992211838006231	1	0.0662557781201849	0	0.00801282051282051	0.225806451612903	0.225505443234837	0.998449612403101	1	1	1	1	0.996899224806202	0.993769470404984	1	0.00928792569659443	0.153968253968254	0.817749603803486	0.112605042016807	0.99685534591195	0	0.996789727126806	0.0030441400304414	0.99685534591195	1	0.993798449612403	1	1	0.00952380952380952	1	0.0046656298600311	0	0	0.985826771653543	0.151419558359621	1	1	1	0.9984375	0	1
78	0.00902255639097744	0.00783699059561128	0.992248062015504	0.0151285930408472	0.992248062015504	0.00609756097560976	0	0.00313479623824451	0.0153139356814701	0.00753012048192771	0	0.992343032159265	0	0	0	0.00764525993883792	0.00462249614791988	0.00784929356357928	0.00462249614791988	0.00763358778625954	0.0122887864823349	0.0153139356814701	0.00916030534351145	0	0.856920684292379	0.185758513931889	0	0.00625978090766823	0.992307692307692	0.0127388535031847	0.995522388059702	0.00946372239747634	0.00618238021638331	0.0093167701863354	0.00924499229583975	0.00772797527047913	0	0.00975609756097561	0.989263803680982	0.993779160186625	0.99388379204893	0.00462962962962963	0	0.00306748466257669	0.00603318250377074	0.0030441400304414	0.0123076923076923	0.992412746585736	0.0095389507154213
79	1	1	0	0.989345509893455	0	1	0.0896656534954407	0.957345971563981	0.992260061919505	0.998480243161094	0.0652503793626707	0	0.00943396226415094	0.216049382716049	0.209090909090909	0.996969696969697	0.998456790123457	0.998435054773083	0.998477929984779	0.998473282442748	0.995454545454545	0.992307692307692	0.998484848484849	0.0105263157894737	0.158385093167702	0.828346456692913	0.121710526315789	0.996884735202492	0	0.995192307692308	0.00148809523809524	0.996865203761755	0.998477929984779	0.995405819295559	1	1	0.0108359133126935	0.998389694041868	0.00304878048780488	0	0	0.985915492957746	0.134883720930233	1	0.998487140695915	0.998475609756098	0.996965098634294	0	1
80	0.986842105263158	0.988195615514334	0.00977198697068404	1	0.0113636363636364	0.987117552334944	0.0955414012738854	0.946341463414634	0.998371335504886	0.988871224165342	0.0612244897959184	0.00963081861958266	0	0.228758169934641	0.213483146067416	0.995169082125604	0.986776859504132	0.989949748743719	0.988636363636364	0.988993710691824	0.992025518341308	0.998387096774194	0.990461049284579	0.00159235668789809	0.168852459016393	0.835526315789474	0.0915371329879102	0.995176848874598	0.00975609756097561	0.993355481727575	0.0141287284144427	0.995065789473684	0.988817891373802	0.998405103668262	0.99021207177814	0.9904	0	0.991496598639456	0.0159489633173844	0.0099009900990099	0.0111111111111111	0.974068071312804	0.138888888888889	0.990275526742301	0.990536277602524	0.987096774193548	0.993670886075949	0.0112540192926045	0.988372093023256
81	0.274119448698315	0.292913385826772	0	0.272450532724505	0	0.306853582554517	0.833075734157651	0.318471337579618	0.292834890965732	0.291793313069909	0.800918836140888	0	0.770932069510269	0.960691823899371	0.953488372093023	0.280431432973806	0.29393468118196	0.309968847352025	0.285714285714286	0.285280728376328	0.287250384024578	0.278637770897833	0.292944785276074	0.726993865030675	0.00784929356357928	0.167711598746081	0.734527687296417	0.275	0	0.271585557299843	0	0.300314465408805	0.288109756097561	0.287925696594427	0.274418604651163	0.297213622291022	0.693522906793049	0.309446254071661	0	0	0	0.319314641744548	0.86875	0.30030959752322	0.289156626506024	0.28816199376947	0.283969465648855	0	0.288888888888889
82	0	0	1	0.0112721417069243	1	0	0	0	0.0096	0	0	1	0	0	0	0.00157977883096367	0	0	0	0	0.00469483568075117	0.00796178343949045	0	0	0.805194805194805	0.165302782324059	0	0.0032258064516129	1	0.00486223662884927	0.998439937597504	0.0032626427406199	0	0.0062402496099844	0	0	0	0	0.995297805642633	1	1	0	0	0	0	0	0.00318979266347687	1	0
83	0.00917431192660551	0.00784929356357928	0	0.00151975683890578	0	0.00940438871473354	0.920367534456355	0.0520504731861199	0.00154083204930663	0.00925925925925926	0.957703927492447	0	1	0.806603773584906	0.814132104454685	0.00155038759689922	0.00952380952380952	0.00635930047694754	0.00772797527047913	0.00611620795107034	0.00617283950617284	0.00155038759689922	0.00773993808049536	0.998480243161094	0	0	0.901993355481728	0.00315457413249211	0	0.00475435816164818	0	0.00475435816164818	0.00921658986175115	0.0015748031496063	0.0062992125984252	0.00775193798449612	0.998417721518987	0.0066334991708126	0	0	0	0.0279503105590062	0.880763116057234	0.00773993808049536	0.0060882800608828	0.00924499229583975	0.00309119010819165	0	0.00786163522012579
84	0.242088607594937	0.247540983606557	0	0.233704292527822	0	0.263578274760383	0.869009584664537	0.272727272727273	0.248397435897436	0.245641838351823	0.838810641627543	0	0.816260162601626	1	0.992	0.243156199677939	0.243980738362761	0.259868421052632	0.249201277955272	0.238709677419355	0.250793650793651	0.2416	0.245669291338583	0.75748031496063	0.00802568218298555	0.11952861952862	0.738617200674536	0.229903536977492	0	0.241721854304636	0	0.252836304700162	0.251184834123223	0.241935483870968	0.235008103727715	0.257551669316375	0.748366013071895	0.260135135135135	0	0	0	0.28341384863124	0.908805031446541	0.255591054313099	0.24685534591195	0.246422893481717	0.234248788368336	0	0.259504132231405
85	0.00782472613458529	0.00645161290322581	0	0.00160513643659711	0	0.00802568218298555	0.914421553090333	0.0527182866556837	0	0.00630914826498423	0.952229299363057	0	1	0.798387096774194	0.8	0.00475435816164818	0.00815660685154975	0.00328407224958949	0.00646203554119548	0.00632911392405063	0.00641025641025641	0.0016	0.00786163522012579	0.998435054773083	0	0	0.906303236797274	0.00325732899022801	0	0.00490998363338789	0	0.00330578512396694	0.00789889415481832	0.00160771704180064	0.00478468899521531	0.00798722044728434	0.998376623376623	0.00848896434634975	0	0	0	0.0274636510500808	0.868378812199037	0.0062992125984252	0.0062992125984252	0.0078125	0.00475435816164818	0	0.00822368421052632
86	1	1	0	0.992283950617284	0	1	0.107197549770291	0.955271565495208	0.993640699523052	1	0.0684931506849315	0	0.00636942675159236	0.243670886075949	0.242236024844721	0.998444790046656	1	1	1	1	0.996899224806202	0.995283018867924	1	0.0078003120124805	0.152139461172742	0.811410459587956	0.111475409836066	0.998407643312102	0	0.996805111821086	0.00303030303030303	0.998432601880878	1	0.995283018867924	1	1	0.00797448165869218	1	0.00153374233128834	0	0	0.981191222570533	0.164576802507837	1	1	1	0.998444790046656	0	1
87	0.00923076923076923	0.00950871632329636	0	0.0015527950310559	0	0.0093167701863354	0.896875	0.0536277602523659	0	0.00613496932515337	0.942073170731707	0	1	0.777251184834123	0.785381026438569	0.00158730158730159	0.00950871632329636	0.00637958532695375	0.00777604976671851	0.00923076923076923	0.0046875	0.0015600624024961	0.00766871165644172	0.998452012383901	0	0	0.884105960264901	0.00312989045383412	0	0.00485436893203883	0	0.00318979266347687	0.0078003120124805	0.00154798761609907	0.00930232558139535	0.00617283950617284	0.998427672955975	0.00662251655629139	0	0	0	0.0187793427230047	0.852895148669797	0.00784929356357928	0.0060882800608828	0.00940438871473354	0.0046801872074883	0	0.00821018062397373
88	0.0120481927710843	0.010989010989011	0	0.00151285930408472	0	0.0122511485451761	0.908675799086758	0.0588235294117647	0	0.00898203592814371	0.947447447447447	0	1	0.790519877675841	0.793313069908815	0.00455927051671732	0.0123456790123457	0.00773993808049536	0.0106221547799697	0.0106060606060606	0.00765696784073507	0.00153139356814701	0.0105740181268882	0.998480243161094	0	0	0.892109500805153	0.00461538461538462	0	0.00623052959501558	0	0.00469483568075117	0.0106060606060606	0.00153374233128834	0.00921658986175115	0.00921658986175115	0.998444790046656	0.00985221674876847	0	0	0	0.0264385692068429	0.864274570982839	0.00902255639097744	0.00900900900900901	0.0120300751879699	0.00611620795107034	0	0.0109375
89	0.00930232558139535	0.0095389507154213	0	0.0015600624024961	0	0.009375	0.911076443057722	0.0434083601286174	0	0.00613496932515337	0.942989214175655	0	1	0.784929356357928	0.792511700468019	0.00311526479750779	0.0094488188976378	0.00636942675159236	0.0078003120124805	0.009375	0.00630914826498423	0.00156985871271586	0.00769230769230769	0.998449612403101	0	0	0.885	0.00474683544303797	0	0.00483091787439614	0	0.00312989045383412	0.00771604938271605	0.0015625	0.00786163522012579	0.00619195046439629	1	0.00810372771474878	0	0	0	0.0272	0.869634340222575	0.00625978090766823	0.00768049155145929	0.00941915227629513	0.00625978090766823	0	0.00821018062397373
90	0.0108191653786708	0.00961538461538462	0	0.00153609831029186	0	0.0106870229007634	0.887864823348694	0.0251968503937008	0	0.00763358778625954	0.926493108728943	0	1	0.74537037037037	0.75346687211094	0.0046656298600311	0.0112179487179487	0.00626959247648903	0.0093603744149766	0.00920245398773006	0.00618238021638331	0.00157232704402516	0.00924499229583975	0.998466257668712	0	0	0.87248322147651	0.00313971742543171	0	0.004739336492891	0	0.00313479623824451	0.00914634146341463	0.00151515151515152	0.00777604976671851	0.00933125972006221	0.998417721518987	0.00981996726677578	0	0	0	0.0265210608424337	0.830482115085537	0.00941915227629513	0.00759878419452888	0.0108191653786708	0.00460829493087558	0	0.0112359550561798
91	0.996879875195008	0.996805111821086	0.00310077519379845	0.998452012383901	0.00314465408805031	0.996913580246914	0.0977917981072555	0.953074433656958	0.998444790046656	0.996918335901387	0.0625978090766823	0.003125	0.0032	0.229665071770335	0.222222222222222	1	0.996820349761526	0.998407643312102	0.998444790046656	0.996865203761755	1	0.998454404945904	0.996908809891808	0.00315955766192733	0.157303370786517	0.823909531502423	0.103389830508475	1	0.00316957210776545	1	0.00614439324116743	1	0.996875	1	0.99685534591195	0.996899224806202	0.0046875	0.998355263157895	0.0061633281972265	0.00318979266347687	0.00314465408805031	0.976452119309262	0.14873417721519	0.996879875195008	0.998463901689708	0.996960486322188	1	0.003125	0.9967585089141
92	0.0124804992199688	0.0112903225806452	0	0.00151975683890578	0	0.0124804992199688	0.889751552795031	0.0540540540540541	0	0.00925925925925926	0.930875576036866	0	1	0.767405063291139	0.769349845201238	0.00465116279069767	0.0125984251968504	0.00797448165869218	0.0109375	0.010752688172043	0.0078125	0.00154083204930663	0.0108527131782946	0.998470948012232	0	0	0.892205638474295	0.00470957613814757	0	0.0062992125984252	0	0.00479233226837061	0.0107858243451464	0.00153609831029186	0.00950871632329636	0.00918836140888208	1	0.00972447325769854	0	0	0	0.0234009360374415	0.834384858044164	0.00925925925925926	0.00920245398773006	0.0123839009287926	0.00625978090766823	0	0.0111821086261981
93	0.0106221547799697	0.00952380952380952	0	0.00151285930408472	0	0.0108359133126935	0.890262751159196	0.0578125	0	0.00766871165644172	0.930618401206637	0	1	0.764890282131661	0.761102603369066	0.00460122699386503	0.0109375	0.00622083981337481	0.00918836140888208	0.00917431192660551	0.00611620795107034	0.00154320987654321	0.00907715582450832	1	0	0	0.890522875816993	0.00470219435736677	0	0.00474683544303797	0	0.0046583850931677	0.00914634146341463	0.00154798761609907	0.00769230769230769	0.00753012048192771	1	0.00809061488673139	0	0	0	0.0184615384615385	0.839506172839506	0.00773993808049536	0.00894187779433681	0.0106870229007634	0.00459418070444104	0	0.00941915227629513
94	0.935975609756098	0.944444444444444	0	0.926153846153846	0	0.949464012251149	0.158536585365854	0.985871271585557	0.930555555555556	0.933434190620272	0.132824427480916	0	0.0550314465408805	0.289514866979656	0.275650842266462	0.940275650842266	0.950693374422188	0.941823899371069	0.937116564417178	0.942249240121581	0.931888544891641	0.926717557251908	0.934848484848485	0.0693815987933635	0.108695652173913	0.7671875	0.186356073211314	0.93613707165109	0	0.93015873015873	0	0.942367601246106	0.950075642965204	0.936434108527132	0.93558282208589	0.930662557781202	0.0747663551401869	0.936482084690554	0.00307692307692308	0	0	0.922480620155039	0.2015625	0.943076923076923	0.948640483383686	0.940729483282675	0.941267387944359	0	0.945337620578778
95	0.934848484848485	0.941176470588235	0	0.92156862745098	0	0.946969696969697	0.169724770642202	0.978723404255319	0.93161094224924	0.93423019431988	0.138763197586727	0	0.0634674922600619	0.287461773700306	0.286144578313253	0.940639269406393	0.945820433436533	0.938271604938272	0.934650455927052	0.935143288084465	0.927710843373494	0.928679817905918	0.935240963855422	0.0723981900452489	0.0973724884080371	0.768273716951788	0.184168012924071	0.930124223602484	0	0.927018633540373	0	0.938931297709924	0.948948948948949	0.929663608562691	0.934650455927052	0.934250764525994	0.0772727272727273	0.937996820349762	0.00301659125188537	0	0	0.919753086419753	0.207831325301205	0.945454545454545	0.948071216617211	0.941353383458647	0.939393939393939	0	0.940609951845907
96	0	0	1	0.0110236220472441	1	0	0	0	0.00946372239747634	0	0	1	0	0	0	0.0015625	0	0	0	0	0.00471698113207547	0.00793650793650794	0	0	0.803225806451613	0.167471819645733	0	0.00325732899022801	1	0.00489396411092985	0.996937212863706	0.00324149108589951	0	0.00636942675159236	0	0	0	0	0.996879875195008	1	1	0	0	0	0	0	0.00315955766192733	1	0
97	0.0105740181268882	0.009375	0	0.00148809523809524	0	0.0107033639143731	0.9	0.0465116279069767	0	0.00757575757575758	0.938530734632684	0	1	0.778787878787879	0.78234398782344	0.00453172205438067	0.0106870229007634	0.00617283950617284	0.00910470409711684	0.00907715582450832	0.0076103500761035	0.00150375939849624	0.00899550224887556	0.998493975903614	0	0	0.895081967213115	0.00462962962962963	0	0.00617283950617284	0	0.0046583850931677	0.00903614457831325	0.00150375939849624	0.00755287009063444	0.00763358778625954	0.998470948012232	0.00952380952380952	0	0	0	0.0259541984732824	0.850609756097561	0.00763358778625954	0.00899550224887556	0.0104947526236882	0.00600600600600601	0	0.0093603744149766
98	1	1	0	0.989345509893455	0	1	0.102134146341463	0.956318252730109	0.99079754601227	1	0.0660660660660661	0	0.00949367088607595	0.229102167182663	0.224427480916031	0.998466257668712	1	1	1	1	0.995481927710843	0.99236641221374	1	0.0106870229007634	0.164341085271318	0.822884012539185	0.119741100323625	0.996860282574568	0	0.995319812792512	0.0029940119760479	0.996879875195008	1	0.993817619783617	1	1	0.0108695652173913	1	0.00302114803625378	0	0	0.980982567353407	0.143297380585516	1	1	1	0.996908809891808	0	1
99	0.0125588697017268	0.0115321252059308	0	0.00157232704402516	0	0.0128410914927769	0.914691943127962	0.0493421052631579	0	0.00947867298578199	0.953525641025641	0	1	0.788709677419355	0.792993630573248	0.00482315112540193	0.0126782884310618	0.00818330605564648	0.0112903225806452	0.0113268608414239	0.00805152979066022	0.00157977883096367	0.0110062893081761	0.998397435897436	0	0	0.901006711409396	0.00489396411092985	0	0.00650406504065041	0	0.00485436893203883	0.0112721417069243	0.00161812297734628	0.00964630225080386	0.00955414012738853	1	0.0101694915254237	0	0	0	0.0291734197730956	0.861736334405145	0.00967741935483871	0.00938967136150235	0.0127186009538951	0.00648298217179903	0	0.0114754098360656
100	0.00764525993883792	0.00811688311688312	0	0.00155763239875389	0	0.00772797527047913	0.890769230769231	0.0429936305732484	0	0.00612557427258806	0.927803379416283	0	1	0.762578616352201	0.761310452418097	0.00311526479750779	0.00803858520900321	0.00470957613814757	0.00618238021638331	0.00771604938271605	0.00462249614791988	0.00156494522691706	0.00773993808049536	1	0	0	0.890365448504983	0.00316957210776545	0	0.00324149108589951	0	0.00158478605388273	0.00766871165644172	0.00156494522691706	0.00625978090766823	0.00775193798449612	0.998397435897436	0.0066006600660066	0	0	0	0.0203761755485893	0.837025316455696	0.00623052959501558	0.00455927051671732	0.0078125	0.00476947535771065	0	0.00805152979066022
101	0.0109375	0.0096	0	0.00154798761609907	0	0.010989010989011	0.904984423676013	0.0593900481540931	0	0.00925925925925926	0.947530864197531	0	1	0.777080062794348	0.786936236391913	0.0047244094488189	0.0110062893081761	0.00645161290322581	0.00938967136150235	0.00933125972006221	0.00778816199376947	0.0015625	0.0108695652173913	0.998425196850394	0	0	0.898839137645108	0.004739336492891	0	0.00638977635782748	0	0.0048	0.0109546165884194	0.00157728706624606	0.0078003120124805	0.00928792569659443	0.998405103668262	0.00823723228995058	0	0	0	0.026984126984127	0.857142857142857	0.00793650793650794	0.00771604938271605	0.0110062893081761	0.00626959247648903	0	0.00964630225080386
102	0.00903614457831325	0.0078003120124805	0	0	0	0.00898203592814371	0.894736842105263	0.0367534456355283	0	0.00741839762611276	0.936011904761905	0	1	0.769924812030075	0.765506807866868	0.00303490136570561	0.00904977375565611	0.00606060606060606	0.00757575757575758	0.00753012048192771	0.00604229607250755	0	0.00746268656716418	0.998511904761905	0	0	0.87987012987013	0.00304878048780488	0	0.00463678516228748	0	0.00306278713629403	0.00740740740740741	0	0.00603318250377074	0.00601503759398496	1	0.00793650793650794	0	0	0	0.0231124807395994	0.849397590361446	0.00601503759398496	0.00742942050520059	0.00903614457831325	0.00453857791225416	0	0.00784929356357928
103	0.0108527131782946	0.00972447325769854	0	0.00156985871271586	0	0.0110410094637224	0.913249211356467	0.046031746031746	0	0.00788643533123028	0.943396226415094	0	1	0.777955271565495	0.784711388455538	0.00476947535771065	0.0111821086261981	0.00794912559618442	0.0109546165884194	0.00940438871473354	0.00791139240506329	0.00155763239875389	0.00924499229583975	0.998435054773083	0	0	0.900673400673401	0.0048	0	0.00650406504065041	0	0.00476190476190476	0.0093603744149766	0.0016	0.0078740157480315	0.0078003120124805	0.998389694041868	0.00822368421052632	0	0	0	0.0224719101123595	0.856682769726248	0.00792393026941363	0.00771604938271605	0.0109717868338558	0.00625978090766823	0	0.00995024875621891
104	0.00738552437223043	0.00783699059561128	0	0	0	0.00757575757575758	0.921921921921922	0.0465116279069767	0	0.00742942050520059	0.952592592592593	0	1	0.805471124620061	0.812874251497006	0.00150375939849624	0.00766871165644172	0.00625	0.00602409638554217	0.00748502994011976	0.00449101796407186	0	0.00742942050520059	1	0	0	0.898876404494382	0.00307692307692308	0	0.0031055900621118	0	0.00154083204930663	0.00754147812971342	0	0.0060882800608828	0.00606060606060606	0.998454404945904	0.00473186119873817	0	0	0	0.0263157894736842	0.874622356495468	0.00458015267175573	0.00447761194029851	0.00755287009063444	0.00453172205438067	0	0.00625978090766823
105	1	1	0	0.9890625	0	1	0.109567901234568	0.951845906902087	0.990595611285266	1	0.0740740740740741	0	0.00963081861958266	0.241653418124006	0.233176838810642	0.998425196850394	1	1	1	1	0.995398773006135	0.99211356466877	1	0.0108359133126935	0.153238546603476	0.811594202898551	0.11404958677686	0.996850393700787	0	0.995145631067961	0.0030441400304414	0.996850393700787	1	0.993720565149137	1	1	0.0111287758346582	1	0.00154083204930663	0	0	0.9826224328594	0.153238546603476	1	1	1	0.996860282574568	0	1
106	0.00914634146341463	0.00782472613458529	0	0.00153139356814701	0	0.00920245398773006	0.897709923664122	0.0584518167456556	0	0.00609756097560976	0.931714719271624	0	1	0.757387247278383	0.760968229954614	0.00462962962962963	0.00934579439252336	0.004739336492891	0.00772797527047913	0.00764525993883792	0.00613496932515337	0.00154320987654321	0.00749625187406297	0.998466257668712	0	0	0.903010033444816	0.00315457413249211	0	0.00469483568075117	0	0.00309597523219814	0.00768049155145929	0.00154798761609907	0.0062015503875969	0.0077639751552795	1	0.00963081861958266	0	0	0	0.0218408736349454	0.834876543209877	0.0078003120124805	0.00762195121951219	0.00920245398773006	0.00467289719626168	0	0.00940438871473354
107	0	0	1	0.0106707317073171	1	0	0	0	0.00925925925925926	0	0	1	0	0	0	0.00153846153846154	0	0	0	0	0.00461538461538462	0.0077639751552795	0	0	0.828438948995363	0.161490683229814	0	0.00316957210776545	1	0.0046583850931677	0.997019374068554	0.00313479623824451	0	0.00622083981337481	0	0	0	0	0.995384615384615	1	1	0	0	0	0	0	0.00306748466257669	1	0
108	0.0075642965204236	0.00798722044728434	0	0.00154559505409583	0	0.00766871165644172	0.91358024691358	0.0491283676703645	0	0.00462962962962963	0.931192660550459	0	1	0.771251931993818	0.772590361445783	0.00156494522691706	0.00792393026941363	0.0047244094488189	0.00612557427258806	0.00766871165644172	0.00310077519379845	0.0015625	0.00613496932515337	0.998482549317147	0	0	0.887788778877888	0.00158227848101266	0	0.00315955766192733	0	0.00158478605388273	0.00611620795107034	0.00152671755725191	0.00772797527047913	0.0061633281972265	0.998422712933754	0.0064	0	0	0	0.0236220472440945	0.853125	0.00788643533123028	0.00458715596330275	0.0076103500761035	0.00312989045383412	0	0.00805152979066022
109	0.00791139240506329	0.00662251655629139	0	0.00158478605388273	0	0.00807754442649435	0.9072	0.0504065040650407	0	0.00634920634920635	0.939778129952456	0	1	0.783171521035599	0.7824	0.00320512820512821	0.00816993464052288	0.00330578512396694	0.00649350649350649	0.00642054574638844	0.00484652665589661	0.00161812297734628	0.00788643533123028	0.998425196850394	0	0	0.898799313893654	0.00323624595469256	0	0.00500834724540901	0	0.00483091787439614	0.008	0.00159744408945687	0.00645161290322581	0.00632911392405063	0.998360655737705	0.00505902192242833	0	0	0	0.0227272727272727	0.85553772070626	0.00641025641025641	0.00630914826498423	0.00803858520900321	0.0032626427406199	0	0.0066334991708126
110	0.937595129375951	0.942857142857143	0	0.925117004680187	0	0.949308755760369	0.166666666666667	0.982229402261712	0.933125972006221	0.934351145038168	0.134969325153374	0	0.0561797752808989	0.302839116719243	0.294930875576037	0.941448382126348	0.946117274167987	0.9408	0.938871473354232	0.93953488372093	0.933744221879815	0.928237129485179	0.940639269406393	0.0655487804878049	0.0957613814756672	0.75801282051282	0.183006535947712	0.93730407523511	0	0.933544303797468	0	0.941176470588235	0.948091603053435	0.9375	0.93563579277865	0.932203389830508	0.073482428115016	0.944262295081967	0.00307692307692308	0	0	0.92515923566879	0.214849921011058	0.948678071539658	0.949308755760369	0.943573667711599	0.943485086342229	0	0.9456
111	0.0121212121212121	0.0108695652173913	0	0.00150375939849624	0	0.0121028744326778	0.909228441754917	0.0558139534883721	0	0.00895522388059702	0.941353383458647	0	1	0.78494623655914	0.788343558282209	0.00457317073170732	0.0123647604327666	0.00777604976671851	0.0106060606060606	0.0105263157894737	0.00763358778625954	0.00153374233128834	0.0105580693815988	0.998489425981873	0	0	0.898058252427185	0.00463678516228748	0	0.0062015503875969	0	0.00462962962962963	0.0106382978723404	0.00151515151515152	0.00911854103343465	0.00904977375565611	0.998456790123457	0.00964630225080386	0	0	0	0.0291858678955453	0.867601246105919	0.00906344410876133	0.00898203592814371	0.0120845921450151	0.00615384615384615	0	0.0110410094637224
112	0.0110759493670886	0.00956937799043062	0	0.00155038759689922	0	0.0110236220472441	0.903785488958991	0.0482315112540193	0	0.00784929356357928	0.936825885978428	0	1	0.785483870967742	0.781201848998459	0.0046875	0.0112	0.00635930047694754	0.00949367088607595	0.00947867298578199	0.00635930047694754	0.00157232704402516	0.00924499229583975	0.998430141287284	0	0	0.899328859060403	0.00487012987012987	0	0.00477707006369427	0	0.00479233226837061	0.00925925925925926	0.00159489633173844	0.00786163522012579	0.00794912559618442	0.998407643312102	0.00830564784053156	0	0	0	0.0288461538461538	0.85691573926868	0.00789889415481832	0.00930232558139535	0.0110062893081761	0.00477707006369427	0	0.00986842105263158
113	0.0093603744149766	0.00966183574879227	0	0.00156739811912226	0	0.0093603744149766	0.885093167701863	0.0533980582524272	0	0.0062402496099844	0.929555895865237	0	1	0.749603803486529	0.756671899529042	0.0031201248049922	0.00946372239747634	0.00793650793650794	0.00925925925925926	0.00938967136150235	0.0062111801242236	0.00155038759689922	0.00775193798449612	0.998442367601246	0	0	0.89018302828619	0.00473186119873817	0	0.00486223662884927	0	0.00315955766192733	0.0078003120124805	0.00158730158730159	0.00782472613458529	0.0062402496099844	0.998415213946117	0.0066006600660066	0	0	0	0.0142857142857143	0.835680751173709	0.00630914826498423	0.00617283950617284	0.00933125972006221	0.00625	0	0.00822368421052632
114	0.0108191653786708	0.00966183574879227	0	0	0	0.0109375	0.907378335949764	0.053968253968254	0	0.00940438871473354	0.934650455927052	0	1	0.774447949526814	0.776758409785933	0.00306748466257669	0.0108864696734059	0.008	0.00941915227629513	0.0093603744149766	0.00625	0	0.00925925925925926	1	0	0	0.897822445561139	0.00315955766192733	0	0.00485436893203883	0	0.00316455696202532	0.00930232558139535	0	0.00789889415481832	0.0078740157480315	0.9984	0.00816993464052288	0	0	0	0.028436018957346	0.844690966719493	0.00773993808049536	0.00770416024653313	0.0108527131782946	0.0046801872074883	0	0.00964630225080386
115	0.00898203592814371	0.0078003120124805	0	0.0015220700152207	0	0.00918836140888208	0.891207153502235	0.043343653250774	0	0.00601503759398496	0.929745889387145	0	1	0.742725880551302	0.750764525993884	0.003003003003003	0.00917431192660551	0.00462249614791988	0.00770416024653313	0.00764525993883792	0.00455927051671732	0.00152439024390244	0.00753012048192771	0.998502994011976	0	0	0.879084967320261	0.0031055900621118	0	0.0046656298600311	0	0.00463678516228748	0.00755287009063444	0.00152439024390244	0.00769230769230769	0.00600600600600601	0.998468606431853	0.00636942675159236	0	0	0	0.0170542635658915	0.832822085889571	0.0075187969924812	0.00740740740740741	0.00903614457831325	0.00305343511450382	0	0.00788643533123028
116	0.0109717868338558	0.00966183574879227	0	0.00154798761609907	0	0.0111287758346582	0.905426356589147	0.0569620253164557	0	0.00777604976671851	0.950920245398773	0	1	0.796825396825397	0.791208791208791	0.00469483568075117	0.0111642743221691	0.00798722044728434	0.0109546165884194	0.00946372239747634	0.00775193798449612	0.00155763239875389	0.00930232558139535	0.998449612403101	0	0	0.894824707846411	0.00478468899521531	0	0.00636942675159236	0	0.00474683544303797	0.00934579439252336	0.0015748031496063	0.00778816199376947	0.00778816199376947	1	0.00826446280991736	0	0	0	0.0253565768621236	0.859424920127795	0.00784929356357928	0.00772797527047913	0.0109204368174727	0.0062992125984252	0	0.00986842105263158
117	0.00768049155145929	0.00814332247557003	0	0.00156494522691706	0	0.00788643533123028	0.907407407407407	0.0477707006369427	0	0.0045662100456621	0.941628264208909	0	1	0.768867924528302	0.777604976671851	0.0015625	0.00794912559618442	0.00476947535771065	0.00627943485086342	0.00764525993883792	0.00314465408805031	0.00157728706624606	0.00617283950617284	0.998452012383901	0	0	0.890572390572391	0.0016	0	0.00317965023847377	0	0.00158982511923688	0.00632911392405063	0.00158478605388273	0.00777604976671851	0.00623052959501558	1	0.00646203554119548	0	0	0	0.024	0.854460093896714	0.00768049155145929	0.00463678516228748	0.00773993808049536	0.00314465408805031	0	0.00803858520900321
118	0.00916030534351145	0.00958466453674121	0	0.00154320987654321	0	0.00917431192660551	0.894817073170732	0.0519685039370079	0	0.00612557427258806	0.941717791411043	0	1	0.7601246105919	0.772797527047913	0.0030441400304414	0.0093167701863354	0.0063391442155309	0.0078003120124805	0.00917431192660551	0.00457317073170732	0.00153846153846154	0.00771604938271605	0.998466257668712	0	0	0.895695364238411	0.00467289719626168	0	0.00317965023847377	0	0.00315457413249211	0.00772797527047913	0.00155763239875389	0.00773993808049536	0.00617283950617284	0.998417721518987	0.00651465798045603	0	0	0	0.0186625194401244	0.84251968503937	0.00619195046439629	0.00765696784073507	0.00921658986175115	0.00464396284829721	0	0.008
119	0.0109375	0.0112903225806452	0	0.00156739811912226	0	0.0110584518167457	0.901386748844376	0.05	0	0.00777604976671851	0.93944099378882	0	1	0.784469096671949	0.785714285714286	0.00317965023847377	0.0112359550561798	0.00801282051282051	0.00947867298578199	0.010989010989011	0.00636942675159236	0.00158227848101266	0.00933125972006221	0.998417721518987	0	0	0.896210873146623	0.00482315112540193	0	0.00479233226837061	0	0.00318979266347687	0.00940438871473354	0.00157232704402516	0.009375	0.0078740157480315	0.998376623376623	0.00825082508250825	0	0	0	0.0273752012882448	0.851097178683386	0.00796178343949045	0.00768049155145929	0.0110935023771791	0.00626959247648903	0	0.00972447325769854
120	0.990853658536585	0.990461049284579	0.0077639751552795	1	0.0078740157480315	0.990668740279938	0.0916030534351145	0.955696202531646	1	0.992272024729521	0.0484848484848485	0.0062015503875969	0.00158227848101266	0.214733542319749	0.212962962962963	0.998442367601246	0.990712074303406	0.992138364779874	0.992343032159265	0.99075500770416	0.995412844036697	1	0.992389649923896	0.00154559505409583	0.169781931464174	0.837245696400626	0.112769485903814	0.996810207336523	0.00772797527047913	0.9968	0.0106544901065449	0.998422712933754	0.992307692307692	1	0.992175273865415	0.993769470404984	0.00314465408805031	0.993558776167472	0.0122137404580153	0.00791139240506329	0.00786163522012579	0.973228346456693	0.1296875	0.99388379204893	0.99400299850075	0.990990990990991	0.99537037037037	0.00770416024653313	0.991896272285251
121	0	0	1	0.0104633781763827	1	0	0	0	0.0091324200913242	0	0	1	0	0	0	0.0015015015015015	0	0	0	0	0.00446428571428571	0.00750750750750751	0	0	0.833082706766917	0.194144838212635	0	0.00308166409861325	1	0.0046875	0.998529411764706	0.00307219662058372	0	0.00609756097560976	0	0	0	0	1	1	1	0	0	0	0	0	0.00303030303030303	1	0
122	0	0	1	0.0060882800608828	1	0	0	0	0.00462249614791988	0	0	1	0	0	0	0.00151515151515152	0	0	0	0	0.00155038759689922	0.00454545454545455	0	0	0.811708860759494	0.149532710280374	0	0.00153374233128834	1	0.00156494522691706	0.997001499250375	0.00155038759689922	0	0.00461538461538462	0	0	0	0	0.995475113122172	1	1	0	0	0	0	0	0	1	0
123	1	1	0	0.993650793650794	0	1	0.1	0.952	0.993579454253612	1	0.06875	0	0.00641025641025641	0.225122349102773	0.21939586645469	1	1	1	1	1	0.996805111821086	0.995290423861852	1	0.0062402496099844	0.160513643659711	0.84329563812601	0.123938879456706	0.996774193548387	0	0.996726677577741	0.00309597523219814	0.996774193548387	1	0.996810207336523	1	1	0.00806451612903226	1	0.00471698113207547	0	0	0.983948635634029	0.148562300319489	1	1	1	0.998407643312102	0	1
124	0	0	1	0.00949367088607595	1	0	0	0	0.00796178343949045	0	0	1	0	0	0	0.0015625	0	0	0	0	0.00316455696202532	0.0062992125984252	0	0	0.828885400313972	0.179032258064516	0	0.00161030595813205	1	0.00322061191626409	0.996918335901387	0.00158982511923688	0	0.00473186119873817	0	0	0	0	0.99537037037037	1	1	0	0	0	0	0	0.0015625	1	0
125	1	1	0	0.991004497751124	0	1	0.0986342943854325	0.954337899543379	0.99236641221374	1	0.0654761904761905	0	0.00778816199376947	0.233486943164363	0.225075528700906	0.998475609756098	1	1	1	1	0.996937212863706	0.993874425727412	1	0.00899550224887556	0.166407465007776	0.836115326251897	0.112721417069243	0.998444790046656	0	0.996875	0.00294550810014728	0.998452012383901	1	0.995391705069124	1	1	0.00771604938271605	1	0.00301659125188537	0	0	0.981308411214953	0.152410575427683	1	1	1	0.996951219512195	0	1
126	0.858208955223881	0.854460093896714	0.158950617283951	0.87125748502994	0.155864197530864	0.842507645259939	0.0166666666666667	0.805031446540881	0.859304084720121	0.846385542168675	0.0165413533834586	0.151145038167939	0	0.0996932515337423	0.0858433734939759	0.87062404870624	0.861801242236025	0.847457627118644	0.856925418569254	0.861861861861862	0.858231707317073	0.875384615384615	0.854383358098068	0	0.335413416536661	0.899529042386185	0.0426229508196721	0.855590062111801	0.138036809815951	0.865625	0.141384388807069	0.853810264385692	0.866464339908953	0.865853658536585	0.864406779661017	0.854984894259819	0	0.850961538461538	0.144376899696049	0.130030959752322	0.141321044546851	0.821263482280431	0.0410334346504559	0.865030674846626	0.854135338345865	0.859516616314199	0.865648854961832	0.132530120481928	0.8576
127	1	1	0	0.989130434782609	0	1	0.107255520504732	0.953674121405751	0.990445859872611	1	0.0764430577223089	0	0.00964630225080386	0.241214057507987	0.227129337539432	0.998412698412698	1	1	1	1	0.995290423861852	0.992	1	0.0108527131782946	0.168012924071082	0.823151125401929	0.116040955631399	0.996815286624204	0	0.995145631067961	0.00309597523219814	0.996830427892235	1	0.993630573248408	1	1	0.0113821138211382	1	0.0046801872074883	0	0	0.985826771653543	0.158227848101266	1	1	1	0.996794871794872	0	1
128	0	0	1	0.00906344410876133	1	0	0	0	0.00757575757575758	0	0	1	0	0	0	0.0015220700152207	0	0	0	0	0.00455235204855842	0.00771604938271605	0	0	0.807153965785381	0.153726708074534	0	0.0031201248049922	1	0.00469483568075117	0.997014925373134	0.00308641975308642	0	0.00612557427258806	0	0	0	0	0.996983408748115	1	1	0	0	0	0	0	0.00306748466257669	1	0
129	1	1	0	0.9890625	0	1	0.101246105919003	0.9568	0.990580847723705	1	0.0680061823802164	0	0.00952380952380952	0.232704402515723	0.228748068006182	0.998425196850394	1	1	1	1	0.995341614906832	0.992150706436421	1	0.0108359133126935	0.15251572327044	0.818759936406995	0.111480865224626	0.996840442338073	0	0.995222929936306	0.00151057401812689	0.996865203761755	1	0.993680884676145	1	1	0.0111642743221691	1	0.0015600624024961	0	0	0.98116169544741	0.151326053042122	1	1	1	0.996889580093313	0	1
130	0	0	1	0.00754147812971342	1	0	0	0	0.00606060606060606	0	0	1	0	0	0	0.00153139356814701	0	0	0	0	0.00304878048780488	0.00609756097560976	0	0	0.857361963190184	0.190625	0	0.00313479623824451	1	0.00313971742543171	0.997032640949555	0.00307692307692308	0	0.00618238021638331	0	0	0	0	0.995535714285714	1	1	0	0	0	0	0	0.00150602409638554	1	0
131	0	0	1	0.00793650793650794	1	0	0	0	0.00626959247648903	0	0	1	0	0	0	0.00156985871271586	0	0	0	0	0.00157728706624606	0.00476190476190476	0	0	0.842356687898089	0.153473344103393	0	0	1	0.00161550888529887	0.996904024767802	0	0	0.00317965023847377	0	0	0	0	0.995260663507109	1	1	0	0	0	0	0	0.00158478605388273	1	0
132	0.990769230769231	0.99203821656051	0.00625978090766823	1	0.00789889415481832	0.990654205607477	0.083969465648855	0.939393939393939	1	0.992260061919505	0.0606980273141123	0.0061633281972265	0	0.219745222929936	0.202177293934681	0.996918335901387	0.990580847723705	0.993660855784469	0.992223950233281	0.992248062015504	0.995348837209302	1	0.992283950617284	0.00153846153846154	0.178233438485804	0.840694006309148	0.1	0.998405103668262	0.0078125	0.99685534591195	0.0105580693815988	0.998415213946117	0.992319508448541	1	0.993788819875776	0.99236641221374	0	0.991735537190083	0.012326656394453	0.0078740157480315	0.00783699059561128	0.974803149606299	0.135725429017161	0.992307692307692	0.993855606758833	0.990881458966565	0.996894409937888	0.00923076923076923	0.9904
133	0	0	1	0.00950871632329636	1	0	0	0	0.0078003120124805	0	0	1	0	0	0	0.00159235668789809	0	0	0	0	0.0046801872074883	0.00637958532695375	0	0	0.847376788553259	0.176848874598071	0	0.00324149108589951	1	0.00487012987012987	0.996955859969559	0.00316957210776545	0	0.0062402496099844	0	0	0	0	0.995290423861852	1	1	0	0	0	0	0	0.00315457413249211	1	0
134	0	0	1	0.00768049155145929	1	0	0	0	0.00775193798449612	0	0	1	0	0	0	0.00153374233128834	0	0	0	0	0.00464396284829721	0.00612557427258806	0	0	0.856697819314642	0.182389937106918	0	0.003125	1	0.00470219435736677	0.997010463378176	0.00316957210776545	0	0.00462962962962963	0	0	0	0	0.995412844036697	1	1	0	0	0	0	0	0.00305810397553517	1	0
135	1	1	0	0.990639625585023	0	1	0.0996835443037975	0.948635634028893	0.992012779552716	1	0.0724191063174114	0	0.00816993464052288	0.23186119873817	0.228346456692913	0.998452012383901	1	1	1	1	0.996918335901387	0.993808049535604	1	0.00920245398773006	0.159305993690852	0.818181818181818	0.105960264900662	0.996810207336523	0	0.996774193548387	0.00302571860816944	0.996850393700787	1	0.993779160186625	1	1	0.00794912559618442	1	0.0031055900621118	0	0	0.984251968503937	0.153846153846154	1	1	1	0.998439937597504	0	1
136	0	0	1	0.00768049155145929	1	0	0	0	0.00611620795107034	0	0	1	0	0	0	0.00154320987654321	0	0	0	0	0.00303951367781155	0.00463678516228748	0	0	0.816770186335404	0.139937106918239	0	0.0015625	1	0.00317965023847377	0.996987951807229	0.0016	0	0.00459418070444104	0	0	0	0	0.995356037151703	1	1	0	0	0	0	0	0.0030441400304414	1	0
137	0	0	1	0.00921658986175115	1	0	0	0	0.00783699059561128	0	0	1	0	0	0	0.00154798761609907	0	0	0	0	0.00313971742543171	0.0062015503875969	0	0	0.833333333333333	0.15569823434992	0	0.00157977883096367	1	0.00316957210776545	0.998477929984779	0.00157232704402516	0	0.00470957613814757	0	0	0	0	0.998449612403101	1	1	0	0	0	0	0	0.0015527950310559	1	0
138	0	0	1	0.00763358778625954	1	0	0	0	0.0062402496099844	0	0	1	0	0	0	0.0015527950310559	0	0	0	0	0.00306748466257669	0.00460122699386503	0	0	0.846986089644513	0.164852255054432	0	0.00312989045383412	1	0.00318471337579618	0.99851411589896	0.00310077519379845	0	0.00614439324116743	0	0	0	0	0.995405819295559	1	1	0	0	0	0	0	0.0015552099533437	1	0
139	0	0	1	0.0109375	1	0	0	0	0.00947867298578199	0	0	1	0	0	0	0.0015527950310559	0	0	0	0	0.00465116279069767	0.0078003120124805	0	0	0.851500789889415	0.173501577287066	0	0.00322061191626409	1	0.00469483568075117	0.996969696969697	0.00315955766192733	0	0.00619195046439629	0	0	0	0	0.995398773006135	1	1	0	0	0	0	0	0.0031055900621118	1	0
140	0.744186046511628	0.739130434782609	0.270700636942675	0.759750390015601	0.257861635220126	0.735015772870662	0.00775193798449612	0.7	0.753577106518283	0.744582043343653	0.0062111801242236	0.27373417721519	0	0.0646687697160883	0.0578125	0.753918495297806	0.745253164556962	0.738437001594896	0.746434231378764	0.751173708920188	0.7515625	0.758675078864353	0.743034055727554	0	0.461172741679873	0.842443729903537	0.037037037037037	0.754019292604502	0.25434439178515	0.763955342902711	0.253048780487805	0.744	0.74488188976378	0.756671899529042	0.75195007800312	0.7425431711146	0	0.743421052631579	0.249221183800623	0.2176	0.26031746031746	0.711568938193344	0.0220820189274448	0.740506329113924	0.747706422018349	0.755832037325039	0.749221183800623	0.244897959183673	0.747088186356073
141	1	1	0	0.988727858293076	0	1	0.103174603174603	0.95928338762215	0.990461049284579	1	0.0759493670886076	0	0.00834724540901502	0.234910277324633	0.236883942766296	0.998347107438017	1	1	1	1	0.99510603588907	0.992012779552716	1	0.00969305331179321	0.153970826580227	0.80865224625624	0.109777015437393	0.996732026143791	0	0.995081967213115	0.003125	0.99673735725938	1	0.99344262295082	1	1	0.00995024875621891	1	0.00479233226837061	0	0	0.985197368421053	0.154859967051071	1	1	1	0.9968	0	1
142	0.99537037037037	0.995260663507109	0.0046583850931677	0.9953125	0.0031496062992126	0.995297805642633	0.0904907975460123	0.949843260188088	0.996865203761755	0.996927803379416	0.0593607305936073	0.00313479623824451	0.00475435816164818	0.219242902208202	0.208909370199693	0.998459167950693	0.99537037037037	0.996884735202492	0.996923076923077	0.99537750385208	1	0.996894409937888	0.996951219512195	0.00610687022900763	0.172143974960876	0.836220472440945	0.0960264900662252	1	0.00465116279069767	1	0.00453172205438067	1	0.996899224806202	0.996941896024465	0.995348837209302	0.996918335901387	0.00627943485086342	0.996774193548387	0.00765696784073507	0.00321027287319422	0.0031104199066874	0.976671850699845	0.144171779141104	0.995447647951442	0.996955859969559	0.995419847328244	1	0.00465116279069767	0.995207667731629
143	1	1	0	0.989489489489489	0	1	0.109090909090909	0.947530864197531	0.990922844175492	1	0.0768094534711965	0	0.00934579439252336	0.26046511627907	0.250759878419453	0.998487140695915	1	1	1	1	0.995454545454545	0.992447129909366	1	0.0104790419161677	0.176744186046512	0.809006211180124	0.11400651465798	0.996932515337423	0	0.995341614906832	0.00148367952522255	0.996908809891808	1	0.99390243902439	1	1	0.0108024691358025	1	0.00151285930408472	0	0	0.987823439878234	0.165123456790123	1	1	1	0.996941896024465	0	1
144	0.0108024691358025	0.00961538461538462	0	0	0	0.0110584518167457	0.90077519379845	0.0505529225908373	0	0.00924499229583975	0.935779816513762	0	1	0.763492063492063	0.765163297045101	0.00316455696202532	0.0112540192926045	0.00797448165869218	0.00947867298578199	0.0093603744149766	0.00630914826498423	0	0.00930232558139535	0.998463901689708	0	0	0.895798319327731	0.00321543408360129	0	0.0048	0	0.00317460317460317	0.0093167701863354	0	0.00782472613458529	0.00773993808049536	0.998417721518987	0.00815660685154975	0	0	0	0.0289389067524116	0.844094488188976	0.00771604938271605	0.00775193798449612	0.0108359133126935	0.0046801872074883	0	0.00983606557377049
145	0.996904024767802	0.996810207336523	0	0.989028213166144	0	0.996875	0.102325581395349	0.946287519747235	0.989130434782609	0.996899224806202	0.0749235474006116	0	0.00967741935483871	0.231139646869984	0.227906976744186	0.995268138801262	0.9984	0.998397435897436	0.998407643312102	0.996913580246914	0.993808049535604	0.993730407523511	0.998466257668712	0.0109034267912773	0.176470588235294	0.832528180354267	0.112956810631229	0.993650793650794	0	0.9936	0.00303951367781155	0.995275590551181	0.996870109546166	0.993740219092332	0.996865203761755	0.998470948012232	0.0110410094637224	0.996732026143791	0.00467289719626168	0	0	0.985915492957746	0.155905511811024	0.996884735202492	0.998468606431853	0.998444790046656	0.995319812792512	0	0.996779388083736
146	0.0121765601217656	0.0125391849529781	0	0.00458015267175573	0	0.013677811550152	0.899082568807339	0.0610687022900763	0.00308641975308642	0.0119940029985007	0.932126696832579	0	0.995334370139969	0.765696784073507	0.761832061068702	0.00903614457831325	0.0138036809815951	0.0109546165884194	0.0137614678899083	0.0106707317073171	0.00916030534351145	0.00604229607250755	0.0117994100294985	0.996978851963746	0	0.0031104199066874	0.925249169435216	0.00920245398773006	0	0.0109034267912773	0	0.00930232558139535	0.0136363636363636	0.00454545454545455	0.00914634146341463	0.0120845921450151	1	0.00956937799043062	0	0	0	0.0261136712749616	0.834365325077399	0.0106707317073171	0.00906344410876133	0.0136363636363636	0.00904977375565611	0	0.0129032258064516
147	1	1	0	0.989164086687306	0	1	0.105100463678516	0.949843260188088	0.99075500770416	1	0.0630769230769231	0	0.008	0.23186119873817	0.233644859813084	0.998444790046656	1	1	1	1	0.995356037151703	0.992236024844721	1	0.0106707317073171	0.152647975077882	0.822966507177033	0.121911037891269	0.996810207336523	0	0.995215311004785	0.00301204819277108	0.996865203761755	1	0.99375	1	1	0.00943396226415094	1	0.00467289719626168	0	0	0.982866043613707	0.15552099533437	1	1	1	0.996870109546166	0	1
148	0.0119225037257824	0.0109034267912773	0	0.00148809523809524	0	0.0120663650075415	0.917293233082707	0.0605143721633888	0.00149925037481259	0.00891530460624071	0.933530280649926	0	0.998456790123457	0.771822358346095	0.784431137724551	0.00606980273141123	0.0123647604327666	0.00777604976671851	0.0105740181268882	0.0105105105105105	0.00754147812971342	0.00302114803625378	0.00902255639097744	0.998516320474777	0	0	0.906148867313916	0.0060790273556231	0	0.00619195046439629	0	0.0061633281972265	0.0105421686746988	0.00303030303030303	0.00906344410876133	0.00902255639097744	1	0.00807754442649435	0	0	0	0.0290076335877863	0.865558912386707	0.00899550224887556	0.0103397341211226	0.0119402985074627	0.00606060606060606	0	0.0110062893081761
149	0	0	1	0.00902255639097744	1	0	0	0	0.00763358778625954	0	0	1	0	0	0	0.0015015015015015	0	0	0	0	0.00298507462686567	0.00606980273141123	0	0	0.844748858447489	0.172782874617737	0	0.0015220700152207	1	0.00310077519379845	0.997058823529412	0.00149476831091181	0	0.0045045045045045	0	0	0	0	0.995508982035928	1	1	0	0	0	0	0	0.00150829562594268	1	0
150	0.989393939393939	0.990506329113924	0.00768049155145929	1	0.00904977375565611	0.989296636085627	0.0992592592592593	0.945652173913043	1	0.991031390134529	0.0655737704918033	0.00764525993883792	0.00153609831029186	0.230171073094868	0.216257668711656	0.996951219512195	0.989197530864197	0.992260061919505	0.99079754601227	0.990811638591118	0.993984962406015	1	0.991084695393759	0	0.169014084507042	0.825816485225505	0.104575163398693	0.996904024767802	0.0091324200913242	0.995319812792512	0.0117994100294985	0.996875	0.990867579908676	1	0.992295839753467	0.992469879518072	0.00153609831029186	0.99203821656051	0.0121028744326778	0.00949367088607595	0.00911854103343465	0.976780185758514	0.151840490797546	0.992389649923896	0.992548435171386	0.98955223880597	0.995391705069124	0.00911854103343465	0.990461049284579
151	1	1	0	0.993740219092332	0	1	0.0971786833855799	0.957413249211357	0.993720565149137	1	0.0740740740740741	0	0.00637958532695375	0.235849056603774	0.230769230769231	0.998439937597504	1	1	1	1	0.996889580093313	0.995268138801262	1	0.0078003120124805	0.162246489859594	0.834920634920635	0.110552763819095	0.998387096774194	0	0.996779388083736	0.00302571860816944	0.998432601880878	1	0.996850393700787	1	1	0.0078740157480315	1	0.0046583850931677	0	0	0.984423676012461	0.158227848101266	1	1	1	0.996889580093313	0	1
152	0.990668740279938	0.991776315789474	0.00793650793650794	1	0.008	0.990595611285266	0.0921875	0.940226171243942	1	0.992248062015504	0.0515625	0.0062402496099844	0	0.21993670886076	0.216772151898734	0.998447204968944	0.990491283676704	0.993620414673046	0.992163009404389	0.992199687987519	0.995391705069124	1	0.992236024844721	0	0.186009538950715	0.846029173419773	0.0919732441471572	0.998397435897436	0.0078003120124805	0.995153473344103	0.0107197549770291	0.996860282574568	0.992175273865415	1	0.992211838006231	0.993788819875776	0.00158730158730159	0.993355481727575	0.0109546165884194	0.00796178343949045	0.00786163522012579	0.973143759873618	0.140575079872204	0.992223950233281	0.993817619783617	0.990683229813665	0.996875	0.0078740157480315	0.991776315789474
153	1	1	0	0.990697674418605	0	1	0.101404056162246	0.946859903381642	0.992138364779874	1	0.0636645962732919	0	0.00803858520900321	0.234276729559748	0.22848200312989	0.998449612403101	1	1	1	1	0.995398773006135	0.993650793650794	1	0.0093603744149766	0.167471819645733	0.819354838709677	0.116666666666667	0.996794871794872	0	0.995184590690209	0.00305343511450382	0.996784565916399	1	0.993660855784469	1	1	0.00807754442649435	1	0.00313479623824451	0	0	0.980830670926518	0.154574132492114	1	1	1	0.996815286624204	0	1
154	0.998456790123457	0.998373983739837	0	0.990625	0	0.998410174880763	0.103610675039246	0.947967479674797	0.991935483870968	0.998422712933754	0.0713178294573643	0	0.00813008130081301	0.235294117647059	0.228260869565217	0.996810207336523	0.998381877022654	0.998357963875205	1	0.998425196850394	0.993630573248408	0.992101105845182	0.998447204968944	0.00938967136150235	0.164251207729469	0.823717948717949	0.11371237458194	0.99510603588907	0	0.99347471451876	0.00306748466257669	0.995176848874598	0.998430141287284	0.992076069730586	0.998417721518987	0.998422712933754	0.0113452188006483	0.99836867862969	0.00470957613814757	0	0	0.988817891373802	0.154704944178628	0.998417721518987	0.998447204968944	0.998425196850394	0.995275590551181	0	0.998347107438017
155	1	1	0	0.992389649923896	0	1	0.0973724884080371	0.959375	0.992272024729521	1	0.0687022900763359	0	0.0078740157480315	0.238317757009346	0.237366003062787	0.998459167950693	1	1	1	1	0.995454545454545	0.993855606758833	1	0.00758725341426404	0.158878504672897	0.82992125984252	0.114942528735632	0.996850393700787	0	0.995305164319249	0.00148367952522255	0.996894409937888	1	0.995405819295559	1	1	0.0110935023771791	1	0.00459418070444104	0	0	0.984177215189873	0.153125	1	1	1	0.996927803379416	0	1
156	0	0	1	0.00933125972006221	1	0	0	0	0.00940438871473354	0	0	1	0	0	0	0.0015748031496063	0	0	0	0	0.00457317073170732	0.00625	0	0	0.828393135725429	0.197749196141479	0	0.0031496062992126	1	0.00473186119873817	1	0.00313479623824451	0	0.0047244094488189	0	0	0	0	0.996913580246914	1	1	0	0	0	0	0	0.00305810397553517	1	0
157	0.00914634146341463	0.00946372239747634	0	0.00152905198776758	0	0.00923076923076923	0.903374233128834	0.0543478260869565	0	0.00604229607250755	0.936459909228442	0	1	0.763157894736842	0.767371601208459	0.00303490136570561	0.00928792569659443	0.00623052959501558	0.00757575757575758	0.0091324200913242	0.00611620795107034	0.00152439024390244	0.00746268656716418	1	0	0	0.911037891268534	0.00461538461538462	0	0.00470957613814757	0	0.0031104199066874	0.0075642965204236	0.00150829562594268	0.00773993808049536	0.00610687022900763	0.998442367601246	0.00809061488673139	0	0	0	0.0184049079754601	0.85423197492163	0.00610687022900763	0.00744047619047619	0.00902255639097744	0.00602409638554217	0	0.00798722044728434
158	0.960691823899371	0.969205834683955	0	0.948275862068966	0	0.968203497615262	0.145962732919255	0.993517017828201	0.951937984496124	0.961180124223602	0.110419906687403	0	0.0354838709677419	0.279620853080569	0.27244094488189	0.960505529225908	0.966453674121406	0.970826580226904	0.960876369327074	0.965678627145086	0.955414012738854	0.952755905511811	0.958074534161491	0.046656298600311	0.124203821656051	0.775974025974026	0.155668358714044	0.956869009584665	0	0.955696202531646	0	0.957210776545166	0.965463108320251	0.954898911353033	0.958664546899841	0.959438377535101	0.0526315789473684	0.964705882352941	0.0015625	0	0	0.942006269592476	0.201892744479495	0.968847352024922	0.96594427244582	0.967340590979782	0.962790697674419	0	0.962233169129721
159	0.0541353383458647	0.0525502318392581	0.967391304347826	0.0630630630630631	0.959501557632399	0.0431432973805855	0	0.029595015576324	0.0633693972179289	0.0500758725341426	0	0.96	0	0.0015600624024961	0.00151515151515152	0.0477657935285054	0.0449612403100775	0.0442338072669826	0.0508474576271186	0.0458715596330275	0.0518292682926829	0.0593607305936073	0.0484848484848485	0	0.834890965732087	0.23374613003096	0	0.0566929133858268	0.948995363214838	0.059375	0.964017991004498	0.0527950310559006	0.0412213740458015	0.06	0.0545171339563863	0.0519877675840979	0	0.0503246753246753	0.967741935483871	0.95260663507109	0.945987654320988	0.0458860759493671	0	0.0430769230769231	0.0377643504531722	0.0496987951807229	0.0490045941807044	0.94	0.0500782472613459
160	1	1	0	0.989028213166144	0	1	0.111975116640746	0.953225806451613	0.990566037735849	1	0.0773993808049536	0	0.00958466453674121	0.242765273311897	0.229457364341085	0.998432601880878	1	1	1	1	0.995238095238095	0.992163009404389	1	0.0108864696734059	0.164556962025316	0.813204508856683	0.1082910321489	0.996763754045307	0	0.995145631067961	0.00304878048780488	0.9968	1	0.993650793650794	1	1	0.00961538461538462	1	0.0046801872074883	0	0	0.986024844720497	0.165079365079365	1	1	1	0.996870109546166	0	1
161	0.14525993883792	0.166134185303514	0	0.136923076923077	0	0.157320872274143	0.972049689440994	0.197452229299363	0.146417445482866	0.150537634408602	0.912442396313364	0	0.893141945773525	0.904836193447738	0.91820987654321	0.135802469135802	0.150621118012422	0.165869218500797	0.160686427457098	0.146604938271605	0.147465437788018	0.13125	0.151145038167939	0.87175572519084	0.00313971742543171	0.0726978998384491	0.862876254180602	0.145367412140575	0	0.15311004784689	0	0.1568	0.148606811145511	0.145736434108527	0.141524105754277	0.155384615384615	0.864649681528662	0.160194174757282	0	0	0	0.175115207373272	0.978021978021978	0.155763239875389	0.149700598802395	0.146831530139104	0.153488372093023	0	0.157392686804452
162	0.996932515337423	0.996768982229402	0.00317460317460317	0.992211838006231	0.00159744408945687	0.996830427892235	0.098310291858679	0.94912559618442	0.993710691823899	0.998439937597504	0.0581039755351682	0.00156739811912226	0.00635930047694754	0.231132075471698	0.221698113207547	0.998439937597504	0.9968	0.998430141287284	0.9984375	0.996894409937888	0.998420221169036	0.995275590551181	0.998439937597504	0.0091324200913242	0.176	0.831746031746032	0.10738255033557	1	0.00317460317460317	0.998405103668262	0.00462249614791988	1	0.998439937597504	0.996889580093313	0.996875	0.998432601880878	0.00628930817610063	0.996694214876033	0.00786163522012579	0.0016025641025641	0.0015625	0.982371794871795	0.142633228840125	0.996894409937888	0.996884735202492	0.996884735202492	0.998439937597504	0.00312989045383412	0.996768982229402
163	0.0104947526236882	0.00947867298578199	0	0.00152439024390244	0	0.0106382978723404	0.904255319148936	0.0513219284603421	0	0.00898203592814371	0.93134328358209	0	1	0.760061919504644	0.763636363636364	0.00447761194029851	0.0106060606060606	0.0062015503875969	0.00907715582450832	0.00906344410876133	0.0075187969924812	0.00151975683890578	0.0105421686746988	0.998511904761905	0	0	0.892508143322476	0.00467289719626168	0	0.00628930817610063	0	0.00467289719626168	0.0104790419161677	0.00151515151515152	0.00770416024653313	0.00911854103343465	1	0.00803858520900321	0	0	0	0.0229007633587786	0.842024539877301	0.00750750750750751	0.00742942050520059	0.0105263157894737	0.00609756097560976	0	0.009375
164	0.0271565495207668	0.0328407224958949	0	0.0205371248025276	0	0.0296411856474259	0.895071542130366	0.0792880258899676	0.0177133655394525	0.0278637770897833	0.920684292379471	0	0.977382875605816	0.749598715890851	0.754303599374022	0.0246913580246914	0.0303030303030303	0.0254372019077901	0.0300632911392405	0.031201248049922	0.0220472440944882	0.0221169036334913	0.0232558139534884	0.987519500780031	0	0.0176848874598071	0.93929173693086	0.0193236714975845	0	0.024390243902439	0	0.0192926045016077	0.0297339593114241	0.0206022187004754	0.0270700636942675	0.029595015576324	0.995176848874598	0.0263591433278418	0	0	0	0.0444444444444444	0.842022116903633	0.0280811232449298	0.0277777777777778	0.0296411856474259	0.0219435736677116	0	0.0291734197730956
165	0.988709677419355	0.993299832495812	0	0.980613893376414	0	0.990275526742301	0.120253164556962	0.95702479338843	0.983443708609272	0.991922455573506	0.0771704180064309	0	0.0132450331125828	0.235584843492586	0.227053140096618	0.99025974025974	0.99	0.995033112582781	0.990196078431373	0.99025974025974	0.985245901639344	0.982428115015974	0.990445859872611	0.0191387559808612	0.160194174757282	0.829228243021346	0.123693379790941	0.986688851913478	0	0.98531810766721	0.00158982511923688	0.993506493506494	0.99203821656051	0.986928104575163	0.988524590163934	0.991883116883117	0.0199004975124378	0.98974358974359	0.00162074554294976	0	0	0.988486842105263	0.179153094462541	0.99344262295082	0.990353697749196	0.991830065359477	0.986885245901639	0	0.991554054054054
166	0	0	0.990228013029316	0	0.988817891373802	0	0	0	0	0	0	0.990338164251208	0	0	0	0	0	0	0	0	0	0	0	0	0.819063004846527	0.162903225806452	0	0	0.990566037735849	0	0.989147286821705	0	0	0	0	0	0	0	0.984076433121019	0.988429752066116	0.988691437802908	0	0	0	0	0	0	0.988924050632911	0
167	1	1	0	0.993640699523052	0	1	0.0769230769230769	0.945634266886326	0.995153473344103	1	0.0620031796502385	0	0.00657894736842105	0.213355048859935	0.209935897435897	1	1	1	1	1	0.996779388083736	0.993620414673046	1	0.00644122383252818	0.175895765472313	0.836633663366337	0.113013698630137	0.998376623376623	0	0.996683250414594	0.00315457413249211	0.998381877022654	1	0.996753246753247	1	1	0.00810372771474878	1	0.00483870967741936	0	0	0.985507246376812	0.127831715210356	1	1	1	0.9967585089141	0	1
168	0.99537037037037	0.995207667731629	0.0047244094488189	0.993827160493827	0.00318979266347687	0.995327102803738	0.096875	0.955555555555556	0.995297805642633	0.996894409937888	0.0665634674922601	0.0031104199066874	0.00643086816720257	0.229534510433387	0.218553459119497	0.998435054773083	0.995290423861852	0.996805111821086	0.996850393700787	0.995356037151703	1	0.996865203761755	0.996904024767802	0.00773993808049536	0.178913738019169	0.833333333333333	0.115966386554622	1	0.0046656298600311	1	0.00458715596330275	1	0.996879875195008	0.996865203761755	0.9953125	0.996884735202492	0.00643086816720257	0.996649916247906	0.0062111801242236	0.00316957210776545	0.00317460317460317	0.974522292993631	0.149136577708006	0.995260663507109	0.996937212863706	0.9953125	1	0.0046801872074883	0.99512987012987
169	1	1	0	0.995275590551181	0	1	0.103503184713376	0.956591639871383	0.996825396825397	1	0.0686427457098284	0	0.00481540930979133	0.231139646869984	0.224683544303797	0.9984375	1	1	1	1	0.998454404945904	0.996879875195008	1	0.00617283950617284	0.160828025477707	0.828478964401295	0.108843537414966	0.998412698412698	0	0.998357963875205	0.00310077519379845	0.9984	1	0.995268138801262	1	1	0.00637958532695375	1	0.00314465408805031	0	0	0.984152139461173	0.158064516129032	1	1	1	0.998430141287284	0	1
170	1	1	0	0.990668740279938	0	1	0.0995334370139969	0.950715421303657	0.992175273865415	1	0.0647149460708783	0	0.00955414012738853	0.24251968503937	0.224270353302611	0.998463901689708	1	1	1	1	0.996937212863706	0.993720565149137	1	0.0107858243451464	0.177033492822967	0.816485225505443	0.116472545757072	0.9984375	0	0.996865203761755	0.00301204819277108	0.998442367601246	1	0.995341614906832	1	1	0.00946372239747634	1	0.0046656298600311	0	0	0.981072555205047	0.149606299212598	1	1	1	0.996923076923077	0	1
171	0.0063391442155309	0.00497512437810945	0.995176848874598	0.0160771704180064	0.995169082125604	0.00476947535771065	0	0	0.0159744408945687	0.00462962962962963	0	0.993527508090615	0	0	0	0.00479233226837061	0.00320512820512821	0.00323101777059774	0.00316455696202532	0.00315955766192733	0.00946372239747634	0.0128617363344051	0.00630914826498423	0	0.861337683523654	0.194444444444444	0	0.00811688311688312	0.995161290322581	0.00981996726677578	0.995405819295559	0.00961538461538462	0.00317965023847377	0.0112540192926045	0.00635930047694754	0.00318979266347687	0	0.00504201680672269	0.992150706436421	0.993579454253612	0.993650793650794	0.00317965023847377	0	0.00158227848101266	0.00465116279069767	0.00313479623824451	0.00789889415481832	0.993660855784469	0.00651465798045603
172	0.995391705069124	0.995184590690209	0.00470219435736677	0.993836671802773	0.00315955766192733	0.995260663507109	0.0850393700787402	0.955484896661367	0.995283018867924	0.996879875195008	0.062015503875969	0.00316455696202532	0.00651465798045603	0.211446740858506	0.208655332302937	0.998461538461539	0.995238095238095	0.996794871794872	0.996845425867508	0.9953125	1	0.996825396825397	0.996870109546166	0.0077639751552795	0.171749598715891	0.834670947030498	0.103161397670549	1	0.00476190476190476	1	0.00453857791225416	1	0.996879875195008	0.996835443037975	0.995253164556962	0.996850393700787	0.00645161290322581	0.996688741721854	0.0062992125984252	0.00322061191626409	0.0031201248049922	0.977671451355662	0.140350877192982	0.995283018867924	0.996884735202492	0.995327102803738	1	0.00480769230769231	0.99505766062603
173	0.780966767371601	0.766457680250784	0.24079754601227	0.793674698795181	0.234567901234568	0.764079147640791	0.010590015128593	0.724569640062598	0.785714285714286	0.766369047619048	0.00762195121951219	0.24468085106383	0	0.078003120124805	0.0764525993883792	0.784848484848485	0.773846153846154	0.76661514683153	0.782674772036474	0.783004552352049	0.778625954198473	0.795144157814871	0.779635258358663	0	0.401234567901235	0.899843505477308	0.0394736842105263	0.78416149068323	0.217791411042945	0.782472613458529	0.225519287833828	0.779160186625194	0.776934749620637	0.791855203619909	0.77947932618683	0.776276276276276	0	0.769716088328076	0.228787878787879	0.200927357032458	0.229709035222052	0.745038167938931	0.0259541984732824	0.776096822995461	0.777945619335347	0.782414307004471	0.784313725490196	0.203647416413374	0.77602523659306
174	1	1	0	0.990566037735849	0	1	0.106180665610143	0.950080515297907	0.992076069730586	1	0.0657276995305164	0	0.0065252854812398	0.236044657097289	0.234741784037559	0.998449612403101	1	1	1	1	0.996830427892235	0.993680884676145	1	0.00938967136150235	0.173566878980892	0.817589576547231	0.119932432432432	0.996825396825397	0	0.996805111821086	0.00303490136570561	0.996830427892235	1	0.993630573248408	1	1	0.00803858520900321	1	0.00469483568075117	0	0	0.983974358974359	0.154818325434439	1	1	1	0.998384491114701	0	1
175	1	1	0	0.989425981873112	0	1	0.105666156202144	0.953416149068323	0.990895295902883	1	0.0729166666666667	0	0.00930232558139535	0.229813664596273	0.230075187969925	0.998487140695915	1	1	1	1	0.995384615384615	0.992223950233281	1	0.0106870229007634	0.1671826625387	0.826893353941267	0.103727714748784	0.996941896024465	0	0.995363214837713	0.0029806259314456	0.996913580246914	1	0.993817619783617	1	1	0.0108864696734059	1	0.00451807228915663	0	0	0.983128834355828	0.151515151515152	1	1	1	0.996951219512195	0	1
176	1	1	0	0.992236024844721	0	1	0.088785046728972	0.952076677316294	0.993730407523511	1	0.0555555555555556	0	0.00631911532385466	0.217322834645669	0.205007824726135	1	1	1	1	1	0.996946564885496	0.993759750390016	1	0.00764525993883792	0.154330708661417	0.828250401284109	0.118333333333333	0.996815286624204	0	0.9967585089141	0.00301204819277108	0.996879875195008	1	0.99537750385208	1	1	0.00789889415481832	1	0.0030441400304414	0	0	0.98256735340729	0.142635658914729	1	1	1	0.998432601880878	0	1
177	1	1	0	0.989147286821705	0	1	0.105015673981191	0.948717948717949	0.990491283676704	1	0.0753532182103611	0	0.00969305331179321	0.251207729468599	0.244992295839753	0.998444790046656	1	1	1	1	0.995268138801262	0.992199687987519	1	0.009375	0.163461538461538	0.823622047244094	0.11686143572621	0.996810207336523	0	0.995207667731629	0.00302571860816944	0.996784565916399	1	0.993710691823899	1	1	0.0111464968152866	1	0.0046583850931677	0	0	0.985691573926868	0.165876777251185	1	1	1	0.996850393700787	0	1
178	0.195956454121306	0.213375796178344	0	0.195007800312012	0	0.213517665130568	0.918711656441718	0.25434439178515	0.187697160883281	0.208774583963691	0.842105263157895	0	0.816745655608215	0.860282574568289	0.854037267080745	0.187793427230047	0.2	0.220985691573927	0.213500784929356	0.201228878648233	0.195384615384615	0.182242990654206	0.196319018404908	0.838509316770186	0.00479233226837061	0.127186009538951	0.895522388059702	0.19496855345912	0	0.202229299363057	0	0.2078125	0.200305810397554	0.191950464396285	0.195618153364632	0.214175654853621	0.811912225705329	0.212624584717608	0	0	0	0.225856697819315	0.910658307210031	0.198142414860681	0.211567732115677	0.193498452012384	0.201538461538462	0	0.212218649517685
179	0.0125391849529781	0.0128617363344051	0	0.00155763239875389	0	0.0125786163522013	0.913385826771654	0.0567260940032415	0.00156985871271586	0.009375	0.940993788819876	0	0.998357963875205	0.771929824561403	0.778125	0.00470219435736677	0.0128410914927769	0.00955414012738853	0.0110236220472441	0.0125391849529781	0.0078740157480315	0.00318471337579618	0.00938967136150235	1	0	0	0.910499139414802	0.00644122383252818	0	0.00650406504065041	0	0.00480769230769231	0.010989010989011	0.00316957210776545	0.0110236220472441	0.00946372239747634	1	0.00827814569536424	0	0	0	0.0269413629160063	0.859677419354839	0.00930232558139535	0.009375	0.0126782884310618	0.00792393026941363	0	0.0114192495921697
180	0.0712121212121212	0.0864779874213836	0	0.0598802395209581	0	0.0837138508371385	0.978947368421053	0.130232558139535	0.0667701863354037	0.0791044776119403	0.918305597579425	0	0.931993817619784	0.844748858447489	0.851127819548872	0.0716417910447761	0.0775193798449612	0.0860719874804382	0.0863636363636364	0.0779816513761468	0.0781010719754977	0.0685975609756098	0.081447963800905	0.94081942336874	0.0015552099533437	0.0394321766561514	0.925081433224756	0.0741885625965997	0	0.0773993808049536	0	0.0794392523364486	0.0795795795795796	0.0779816513761468	0.0791476407914764	0.0858895705521472	0.93953488372093	0.0725806451612903	0	0	0	0.0990712074303406	0.924846625766871	0.0698027314112291	0.08	0.0749625187406297	0.0804248861911988	0	0.0821484992101106
181	1	1	0	0.990867579908676	0	1	0.0992481203007519	0.951863354037267	0.992412746585736	1	0.0652818991097923	0	0.00772797527047913	0.223241590214067	0.215151515151515	0.998484848484849	1	1	1	1	0.996978851963746	0.993920972644377	1	0.00911854103343465	0.173913043478261	0.826625386996904	0.114649681528662	0.996955859969559	0	0.996913580246914	0.00147492625368732	0.996899224806202	1	0.993993993993994	1	1	0.00925925925925926	1	0.00300751879699248	0	0	0.987616099071207	0.142414860681115	1	1	1	0.998487140695915	0	1
182	0.992223950233281	0.99198717948718	0.00627943485086342	1	0.00628930817610063	0.992101105845182	0.0920436817472699	0.943729903536977	1	0.993788819875776	0.0569230769230769	0.0046875	0	0.211446740858506	0.208398133748056	0.998439937597504	0.992125984251969	0.993710691823899	0.993730407523511	0.992307692307692	0.995334370139969	1	0.993769470404984	0.00154083204930663	0.182965299684543	0.845047923322684	0.0975206611570248	0.996810207336523	0.00622083981337481	0.996789727126806	0.00900900900900901	0.998412698412698	0.993788819875776	1	0.993650793650794	0.995334370139969	0	0.99347471451876	0.0122137404580153	0.00637958532695375	0.00632911392405063	0.976076555023923	0.140378548895899	0.9953125	0.993827160493827	0.992272024729521	0.995319812792512	0.00623052959501558	0.993506493506494
183	1	1	0	0.988924050632911	0	1	0.0930979133226324	0.955737704918033	0.990476190476191	1	0.0626959247648903	0	0.00980392156862745	0.231884057971014	0.218500797448166	0.998389694041868	1	1	1	1	0.995215311004785	0.99198717948718	1	0.0110236220472441	0.150572831423895	0.826860841423948	0.115843270868825	0.99673735725938	0	0.995114006514658	0.00155038759689922	0.996726677577741	1	0.993558776167472	1	1	0.0113636363636364	1	0.00476947535771065	0	0	0.983844911147011	0.143312101910828	1	1	1	0.996753246753247	0	1
184	0	0	1	0.00758725341426404	1	0	0	0	0.0062111801242236	0	0	1	0	0	0	0.00153846153846154	0	0	0	0	0.00150375939849624	0.00462249614791988	0	0	0.822085889570552	0.166666666666667	0	0	1	0.00154320987654321	0.996987951807229	0	0	0.00305810397553517	0	0	0	0	0.995426829268293	1	1	0	0	0	0	0	0.00151745068285281	1	0
185	0.00943396226415094	0.00821018062397373	0	0.0015600624024961	0	0.00940438871473354	0.923566878980892	0.0471544715447154	0	0.00625	0.944954128440367	0	1	0.800955414012739	0.822222222222222	0.00316957210776545	0.00958466453674121	0.00485436893203883	0.00788643533123028	0.00784929356357928	0.0047244094488189	0.00158982511923688	0.00784929356357928	0.998412698412698	0	0	0.900840336134454	0.0016025641025641	0	0.00478468899521531	0	0.00318979266347687	0.00788643533123028	0.00159235668789809	0.00798722044728434	0.00792393026941363	1	0.00830564784053156	0	0	0	0.028436018957346	0.8752	0.00955414012738853	0.00618238021638331	0.00961538461538462	0.00315457413249211	0	0.00983606557377049
186	1	1	0	0.990895295902883	0	1	0.108270676691729	0.953125	0.992435703479576	1	0.0740181268882175	0	0.0078740157480315	0.241112828438949	0.23394495412844	0.998470948012232	1	1	1	1	0.996974281391831	0.99388379204893	1	0.00900900900900901	0.171993911719939	0.822429906542056	0.102941176470588	0.998449612403101	0	0.996875	0.00296296296296296	0.998449612403101	1	0.995426829268293	1	1	0.00930232558139535	1	0.00458015267175573	0	0	0.98159509202454	0.164852255054432	1	1	1	0.998477929984779	0	1
187	0	0	1	0.00810372771474878	1	0	0	0	0.00662251655629139	0	0	1	0	0	0	0.00161290322580645	0	0	0	0	0.0032	0.00481540930979133	0	0	0.829545454545455	0.182885906040268	0	0.00330578512396694	1	0.00327332242225859	0.998435054773083	0.00323101777059774	0	0.00645161290322581	0	0	0	0	0.996830427892235	1	1	0	0	0	0	0	0.0016	1	0
188	0.012326656394453	0.0114192495921697	0	0.00150829562594268	0	0.0121580547112462	0.907692307692308	0.0532915360501567	0	0.00899550224887556	0.942424242424242	0	1	0.788253477588872	0.786271450858034	0.00463678516228748	0.0124416796267496	0.00796178343949045	0.0109375	0.0106870229007634	0.00770416024653313	0.0015552099533437	0.0106544901065449	1	0	0	0.905785123966942	0.00470219435736677	0	0.00632911392405063	0	0.004739336492891	0.010752688172043	0.00152905198776758	0.0093167701863354	0.0093603744149766	1	0.00986842105263158	0	0	0	0.0297339593114241	0.861801242236025	0.0093167701863354	0.00898203592814371	0.012326656394453	0.00619195046439629	0	0.011437908496732
189	0	0	1	0.009375	1	0	0	0	0.00797448165869218	0	0	1	0	0	0	0.0015600624024961	0	0	0	0	0.00313971742543171	0.0062402496099844	0	0	0.826224328593997	0.178683385579937	0	0.0016	1	0.00322061191626409	0.998482549317147	0.00161812297734628	0	0.00473186119873817	0	0	0	0	0.9953125	1	1	0	0	0	0	0	0.00157728706624606	1	0
190	1	1	0	0.990740740740741	0	1	0.10355486862442	0.950320512820513	0.992163009404389	1	0.0657492354740061	0	0.0062992125984252	0.233644859813084	0.234206471494607	1	1	1	1	1	0.995398773006135	0.992199687987519	1	0.00916030534351145	0.181533646322379	0.823809523809524	0.113861386138614	0.996845425867508	0	0.995253164556962	0.00300751879699248	0.996879875195008	1	0.995341614906832	1	1	0.0062992125984252	1	0.00307692307692308	0	0	0.987240829346092	0.155905511811024	1	1	1	0.996904024767802	0	1
191	0.987519500780031	0.985245901639344	0.014308426073132	0.9953125	0.0112	0.987301587301587	0.0807453416149068	0.943396226415094	0.996870109546166	0.989113530326594	0.0508474576271186	0.0110759493670886	0	0.213946117274168	0.209119496855346	0.996865203761755	0.985714285714286	0.990353697749196	0.987480438184664	0.985915492957746	0.990639625585023	0.995356037151703	0.988853503184713	0	0.184251968503937	0.827697262479871	0.0983333333333333	0.992101105845182	0.00949367088607595	0.992	0.0138461538461538	0.992025518341308	0.990712074303406	0.993710691823899	0.987361769352291	0.989230769230769	0	0.991721854304636	0.0171606864274571	0.00798722044728434	0.0112540192926045	0.97752808988764	0.138041733547352	0.987460815047022	0.989028213166144	0.988993710691824	0.990461049284579	0.0110410094637224	0.988543371522095
192	0.397174254317111	0.403940886699507	0	0.381558028616852	0	0.407290015847861	0.721780604133545	0.456591639871383	0.385350318471338	0.401574803149606	0.665634674922601	0	0.625607779578606	0.717703349282297	0.70846394984326	0.375394321766562	0.396196513470681	0.410048622366288	0.395866454689984	0.390697674418605	0.376996805111821	0.364069952305246	0.379310344827586	0.635071090047393	0.0472312703583062	0.248772504091653	0.733898305084746	0.384244372990354	0	0.382113821138211	0	0.392914653784219	0.393135725429017	0.373015873015873	0.398119122257053	0.390749601275917	0.648387096774194	0.409698996655518	0	0	0	0.419047619047619	0.7648	0.380726698262243	0.389147286821705	0.384493670886076	0.389067524115756	0	0.395730706075534
193	0.00925925925925926	0.00792393026941363	0	0.00153609831029186	0	0.00918836140888208	0.8984375	0.0554675118858954	0	0.0061633281972265	0.944869831546707	0	1	0.779179810725552	0.778801843317972	0.00312989045383412	0.00952380952380952	0.00473186119873817	0.0077639751552795	0.00773993808049536	0.00625	0.0015600624024961	0.0076103500761035	0.998439937597504	0	0	0.895253682487725	0.0032	0	0.00642054574638844	0	0.00474683544303797	0.00769230769230769	0.00154083204930663	0.00772797527047913	0.00625	1	0.00816993464052288	0	0	0	0.0270700636942675	0.855813953488372	0.00770416024653313	0.00754147812971342	0.00924499229583975	0.00469483568075117	0	0.00815660685154975
194	1	1	0	0.989197530864197	0	1	0.100313479623824	0.952922077922078	0.990461049284579	1	0.0640625	0	0.00966183574879227	0.223454833597464	0.214397496087637	0.998422712933754	1	1	1	1	0.995327102803738	0.99203821656051	1	0.0110410094637224	0.173633440514469	0.822866344605475	0.128595600676819	0.996784565916399	0	0.995145631067961	0.00152671755725191	0.996794871794872	1	0.993660855784469	1	1	0.0112903225806452	1	0.00310077519379845	0	0	0.982456140350877	0.14968152866242	1	1	1	0.996835443037975	0	1
195	0.993620414673046	0.995049504950495	0.00490998363338789	1	0.00647249190938511	0.993464052287582	0.0898876404494382	0.947797716150082	1	0.993700787401575	0.051948051948052	0.00641025641025641	0	0.208809135399674	0.206022187004754	0.998415213946117	0.993485342019544	0.996699669966997	0.995176848874598	0.995192307692308	0.996850393700787	1	0.993650793650794	0	0.176661264181524	0.848287112561175	0.0921739130434783	0.998381877022654	0.00644122383252818	0.99672131147541	0.00923076923076923	0.996710526315789	0.993558776167472	1	0.995153473344103	0.995230524642289	0	0.996592844974446	0.00963081861958266	0.0066006600660066	0.00642054574638844	0.975409836065574	0.134959349593496	0.995145631067961	0.995230524642289	0.993579454253612	0.998389694041868	0.00477707006369427	0.995090016366612
196	1	1	0	0.993579454253612	0	1	0.103610675039246	0.954619124797407	0.993610223642173	1	0.0676100628930818	0	0.00645161290322581	0.244766505636071	0.232744783306581	0.9984375	1	1	1	1	0.998415213946117	0.996830427892235	1	0.00627943485086342	0.144927536231884	0.833865814696486	0.112244897959184	0.998387096774194	0	0.998397435897436	0.0031055900621118	0.998371335504886	1	0.996810207336523	1	1	0.00816993464052288	1	0.0031055900621118	0	0	0.980861244019139	0.160771704180064	1	1	1	1	0	1
197	1	1	0	0.989296636085627	0	1	0.107361963190184	0.948356807511737	0.990668740279938	1	0.0717488789237668	0	0.00955414012738853	0.244548286604361	0.23963133640553	0.998473282442748	1	1	1	1	0.995454545454545	0.992354740061162	1	0.0106221547799697	0.184952978056426	0.816455696202532	0.110929853181077	0.996889580093313	0	0.995207667731629	0.00300751879699248	0.996875	1	0.993846153846154	1	1	0.00943396226415094	1	0.0015015015015015	0	0	0.987596899224806	0.158385093167702	1	1	1	0.996923076923077	0	1
198	0	0	1	0.0107361963190184	1	0	0	0	0.00938967136150235	0	0	1	0	0	0	0.00153374233128834	0	0	0	0	0.0046875	0.00769230769230769	0	0	0.84251968503937	0.167197452229299	0	0.00311526479750779	1	0.00474683544303797	0.998496240601504	0.00314465408805031	0	0.00617283950617284	0	0	0	0	0.998480243161094	1	1	0	0	0	0	0	0.00308166409861325	1	0
199	0	0	1	0.00765696784073507	1	0	0	0	0.00622083981337481	0	0	1	0	0	0	0.0015552099533437	0	0	0	0	0.00153846153846154	0.0046656298600311	0	0	0.845070422535211	0.194312796208531	0	0	1	0.00158730158730159	0.998491704374057	0	0	0.00308641975308642	0	0	0	0	0.996941896024465	1	1	0	0	0	0	0	0.00154798761609907	1	0
200	0.990936555891239	0.990610328638498	0.00772797527047913	1	0.00772797527047913	0.990825688073395	0.0807174887892377	0.944099378881988	1	0.992570579494799	0.0568862275449102	0.00611620795107034	0	0.206153846153846	0.211711711711712	0.998477929984779	0.990668740279938	0.992248062015504	0.992401215805471	0.990936555891239	0.995433789954338	1	0.992526158445441	0.00148588410104012	0.171032357473035	0.833073322932917	0.0962479608482871	0.996913580246914	0.00755287009063444	0.99685534591195	0.0103703703703704	0.998466257668712	0.992492492492492	1	0.992307692307692	0.993984962406015	0.00154559505409583	0.993527508090615	0.0121580547112462	0.0078125	0.00764525993883792	0.975193798449612	0.13251155624037	0.993948562783661	0.994029850746269	0.990895295902883	0.995461422087746	0.00757575757575758	0.992163009404389
201	0	0	1	0.00923076923076923	1	0	0	0	0.0078125	0	0	1	0	0	0	0.0015625	0	0	0	0	0.00307692307692308	0.00628930817610063	0	0	0.846761453396525	0.1824	0	0.00158478605388273	1	0.00317965023847377	0.997001499250375	0.00158982511923688	0	0.0046583850931677	0	0	0	0	0.995412844036697	1	1	0	0	0	0	0	0.0015552099533437	1	0
202	0	0	1	0.00930232558139535	1	0	0	0	0.0077639751552795	0	0	1	0	0	0	0	0	0	0	0	0.00464396284829721	0.00770416024653313	0	0	0.830721003134796	0.179527559055118	0	0.00315457413249211	1	0.00475435816164818	1	0.0031496062992126	0	0.00463678516228748	0	0	0	0	0.996937212863706	1	1	0	0	0	0	0	0.0031104199066874	1	0
203	0	0	1	0.00764525993883792	1	0	0	0	0.00613496932515337	0	0	1	0	0	0	0.00151285930408472	0	0	0	0	0.00151975683890578	0.00453857791225416	0	0	0.8375	0.188589540412044	0	0	1	0.00157977883096367	0.998520710059172	0	0	0.00307692307692308	0	0	0	0	0.998463901689708	1	1	0	0	0	0	0	0.00152671755725191	1	0
204	0.990769230769231	0.992025518341308	0.00630914826498423	1	0.0078003120124805	0.990740740740741	0.0909090909090909	0.945773524720893	1	0.99236641221374	0.0626911314984709	0.00611620795107034	0	0.226356589147287	0.21875	0.996889580093313	0.990506329113924	0.993640699523052	0.9921875	0.992412746585736	0.993788819875776	1	0.992354740061162	0.00151745068285281	0.170015455950541	0.835703001579779	0.0846905537459283	0.996830427892235	0.0077639751552795	0.9952	0.00904977375565611	0.996865203761755	0.992401215805471	1	0.993788819875776	0.993817619783617	0.00157232704402516	0.991883116883117	0.0137614678899083	0.00791139240506329	0.00766871165644172	0.975193798449612	0.141065830721003	0.99390243902439	0.992548435171386	0.990783410138249	0.995363214837713	0.00764525993883792	0.99194847020934
205	0.444444444444444	0.449675324675325	0	0.41838351822504	0	0.453396524486572	0.670926517571885	0.495161290322581	0.439873417721519	0.454263565891473	0.614551083591331	0	0.595161290322581	0.77741935483871	0.757188498402556	0.424679487179487	0.449111470113086	0.464968152866242	0.453689167974882	0.442006269592476	0.43338683788122	0.419558359621451	0.431962025316456	0.582018927444795	0.0637254901960784	0.295638126009693	0.688026981450253	0.446601941747573	0	0.425806451612903	0	0.449438202247191	0.448494453248811	0.435612082670906	0.44006309148265	0.446372239747634	0.581699346405229	0.464106844741235	0	0	0	0.462035541195477	0.731629392971246	0.438679245283019	0.440758293838863	0.444790046656299	0.437598736176935	0	0.457095709570957
206	0	0	1	0.00775193798449612	1	0	0	0	0.00646203554119548	0	0	1	0	0	0	0.00157728706624606	0	0	0	0	0.00321027287319422	0.0064	0	0	0.841423948220065	0.17524115755627	0	0.0016366612111293	1	0.00323624595469256	0.996951219512195	0.00161812297734628	0	0.00476190476190476	0	0	0	0	0.996865203761755	1	1	0	0	0	0	0	0.00162337662337662	1	0
207	0.95565749235474	0.966719492868463	0	0.947447447447447	0	0.961656441717791	0.150621118012422	1	0.952086553323029	0.95565749235474	0.116207951070336	0	0.032967032967033	0.260188087774295	0.250759878419453	0.9578125	0.956318252730109	0.967032967032967	0.96	0.959814528593508	0.947692307692308	0.947122861586314	0.95398773006135	0.0501519756838906	0.122641509433962	0.785488958990536	0.169179229480737	0.954041204437401	0	0.952	0	0.959119496855346	0.961479198767334	0.953125	0.956856702619414	0.95679012345679	0.0542264752791069	0.959546925566343	0.00305810397553517	0	0	0.938967136150235	0.194620253164557	0.964615384615385	0.957575757575758	0.962674961119751	0.959627329192547	0	0.959349593495935
208	0.998435054773083	0.998412698412698	0.0016	0.993730407523511	0.00158730158730159	0.998427672955975	0.0985915492957746	0.946945337620579	0.995319812792512	0.998468606431853	0.0681114551083591	0.00154559505409583	0.00645161290322581	0.234276729559748	0.220657276995305	0.998452012383901	0.998402555910543	0.998392282958199	0.998430141287284	0.998442367601246	1	0.996850393700787	0.998439937597504	0.00771604938271605	0.177033492822967	0.826923076923077	0.0939597315436242	1	0.00158730158730159	1	0.00458015267175573	1	0.998444790046656	0.9968	0.998412698412698	0.9984375	0.00632911392405063	1	0.00471698113207547	0.00159235668789809	0.00158730158730159	0.982677165354331	0.150882825040128	0.998430141287284	1	0.998432601880878	1	0.00155763239875389	0.998366013071895
209	1	1	0	0.989180834621329	0	1	0.100158982511924	0.950980392156863	0.990521327014218	1	0.0742496050552923	0	0.00966183574879227	0.22662440570523	0.215748031496063	0.998430141287284	1	1	1	1	0.995290423861852	0.992283950617284	1	0.0108024691358025	0.166931637519873	0.833333333333333	0.109983079526227	0.99685534591195	0	0.995230524642289	0.00151745068285281	0.996753246753247	1	0.993650793650794	1	1	0.0110410094637224	1	0.0015527950310559	0	0	0.990353697749196	0.149443561208267	1	1	1	0.996815286624204	0	1
210	0.996941896024465	0.996825396825397	0.00310077519379845	0.995327102803738	0.00157728706624606	0.996889580093313	0.107142857142857	0.959119496855346	0.996894409937888	0.998461538461539	0.0587349397590361	0.0015552099533437	0.00473186119873817	0.23861852433281	0.225460122699387	0.998470948012232	0.996845425867508	0.996870109546166	0.996884735202492	0.997010463378176	1	0.998449612403101	0.998477929984779	0.0060882800608828	0.172413793103448	0.82780410742496	0.11437908496732	1	0.00311526479750779	1	0.00302114803625378	1	0.998466257668712	0.996908809891808	0.996889580093313	0.998456790123457	0.00471698113207547	0.998371335504886	0.00611620795107034	0.00157977883096367	0.00154559505409583	0.977987421383648	0.159126365054602	0.996932515337423	0.998500749625187	0.996913580246914	1	0.00308166409861325	0.996815286624204
211	0	0	1	0.0106544901065449	1	0	0	0	0.00924499229583975	0	0	1	0	0	0	0.00151515151515152	0	0	0	0	0.00463678516228748	0.00768049155145929	0	0	0.827315541601256	0.1287284144427	0	0.00318979266347687	1	0.004739336492891	0.997001499250375	0.00310077519379845	0	0.00618238021638331	0	0	0	0	0.995468277945619	1	1	0	0	0	0	0	0.00306278713629403	1	0
212	0.226851851851852	0.219709208400646	0.782747603833866	0.227987421383648	0.790143084260731	0.209935897435897	0.0141509433962264	0.196141479099678	0.24685534591195	0.224489795918367	0.0156985871271586	0.775477707006369	0	0.0576	0.0598425196850394	0.21996879875195	0.215559157212318	0.223300970873786	0.2288	0.218152866242038	0.222397476340694	0.230647709320695	0.225856697819315	0	0.790243902439024	0.371753246753247	0.00841750841750842	0.22275641025641	0.766192733017378	0.219903691813804	0.792168674698795	0.225396825396825	0.216640502354788	0.223809523809524	0.215654952076677	0.23482428115016	0	0.231907894736842	0.794303797468354	0.784440842787682	0.783783783783784	0.236714975845411	0.0287539936102236	0.2208	0.228395061728395	0.2140625	0.222222222222222	0.764150943396226	0.22824302134647
213	0.995454545454545	0.995245641838352	0.00467289719626168	0.996951219512195	0.003125	0.995363214837713	0.0945121951219512	0.944532488114105	0.996870109546166	0.996937212863706	0.0606980273141123	0.0031201248049922	0.0047244094488189	0.216981132075472	0.212074303405573	1	0.995297805642633	0.996850393700787	0.996894409937888	0.995419847328244	1	0.998456790123457	0.996951219512195	0.00305343511450382	0.168992248062016	0.82753164556962	0.106382978723404	1	0.00469483568075117	1	0.00606980273141123	1	0.996932515337423	1	0.995290423861852	0.996927803379416	0.0046801872074883	0.996710526315789	0.00757575757575758	0.00315457413249211	0.00307692307692308	0.978294573643411	0.141965678627145	0.995341614906832	0.996969696969697	0.995398773006135	1	0.00462962962962963	0.9952
214	0	0	1	0.00755287009063444	1	0	0	0	0.00613496932515337	0	0	1	0	0	0	0	0	0	0	0	0.00301204819277108	0.00613496932515337	0	0	0.835384615384615	0.166921898928025	0	0.0015552099533437	1	0.00310077519379845	0.997063142437592	0.00156494522691706	0	0.00303490136570561	0	0	0	0	0.995488721804511	1	1	0	0	0	0	0	0.0030441400304414	1	0
215	0.996899224806202	0.9968	0.00317460317460317	0.995384615384615	0.00156494522691706	0.996875	0.0978260869565217	0.947115384615385	0.99537037037037	0.998470948012232	0.0672782874617737	0.00154798761609907	0.00637958532695375	0.231378763866878	0.229329173166927	0.998447204968944	0.996794871794872	0.9984	0.998442367601246	0.996913580246914	1	0.998422712933754	0.998477929984779	0.0062111801242236	0.15689381933439	0.827974276527331	0.107794361525705	1	0.00310077519379845	1	0.00457317073170732	1	0.998435054773083	0.998417721518987	0.996894409937888	0.998439937597504	0.00635930047694754	0.99672131147541	0.0078125	0.00160771704180064	0.00156494522691706	0.979719188767551	0.155172413793103	0.996875	0.996908809891808	0.996889580093313	1	0.0031055900621118	0.996774193548387
216	0	0	1	0.00765696784073507	1	0	0	0	0.00623052959501558	0	0	1	0	0	0	0.00154559505409583	0	0	0	0	0.00306278713629403	0.0062015503875969	0	0	0.845669291338583	0.162939297124601	0	0.00318471337579618	1	0.00323101777059774	1	0.00313479623824451	0	0.00628930817610063	0	0	0	0	0.998475609756098	1	1	0	0	0	0	0	0.00156985871271586	1	0
217	0	0	1	0.010752688172043	1	0	0	0	0.00930232558139535	0	0	1	0	0	0	0.0015220700152207	0	0	0	0	0.00460122699386503	0.0075642965204236	0	0	0.833594976452119	0.160377358490566	0	0.00315955766192733	1	0.0047244094488189	0.997032640949555	0.00306278713629403	0	0.00615384615384615	0	0	0	0	0.995433789954338	1	1	0	0	0	0	0	0.00306278713629403	1	0
218	0.898507462686567	0.898753894080997	0.0981873111782477	0.923308270676692	0.105343511450382	0.901812688821752	0.048048048048048	0.849315068493151	0.912576687116564	0.910979228486647	0.0389221556886228	0.105666156202144	0	0.16820987654321	0.155120481927711	0.91238670694864	0.89209726443769	0.901386748844376	0.896813353566009	0.905405405405405	0.904047976011994	0.91304347826087	0.900149031296572	0	0.288549618320611	0.796296296296296	0.0676328502415459	0.919330289193303	0.088145896656535	0.910906298003072	0.0862573099415205	0.896923076923077	0.898355754857997	0.911144578313253	0.910470409711684	0.898484848484848	0	0.904912836767036	0.0940298507462687	0.0724191063174114	0.10260336906585	0.883792048929664	0.101071975497703	0.902290076335878	0.902189781021898	0.907575757575758	0.907185628742515	0.106446776611694	0.904458598726115
219	0	0	1	0.00773993808049536	1	0	0	0	0.0078740157480315	0	0	1	0	0	0	0.00154083204930663	0	0	0	0	0.00308166409861325	0.00460122699386503	0	0	0.827751196172249	0.165354330708661	0	0.00315955766192733	1	0.00316455696202532	0.998487140695915	0.00314465408805031	0	0.00473186119873817	0	0	0	0	0.996913580246914	1	1	0	0	0	0	0	0.00155763239875389	1	0
220	0	0	1	0.0107858243451464	1	0	0	0	0.00927357032457496	0	0	1	0	0	0	0.00155038759689922	0	0	0	0	0.00460829493087558	0.00763358778625954	0	0	0.825273010920437	0.168486739469579	0	0.00313971742543171	1	0.00471698113207547	0.997032640949555	0.00316455696202532	0	0.00630914826498423	0	0	0	0	0.995398773006135	1	1	0	0	0	0	0	0.00303030303030303	1	0
221	0	0	1	0.00946372239747634	1	0	0	0	0.00792393026941363	0	0	1	0	0	0	0.00156985871271586	0	0	0	0	0.00473186119873817	0.0062402496099844	0	0	0.85126582278481	0.170144462279294	0	0.00317965023847377	1	0.00485436893203883	0.998461538461539	0.00323101777059774	0	0.00628930817610063	0	0	0	0	0.996899224806202	1	1	0	0	0	0	0	0.003125	1	0
222	1	1	0	0.990909090909091	0	1	0.105426356589147	0.94770206022187	0.992175273865415	1	0.0715372907153729	0	0.00955414012738853	0.242472266244057	0.236111111111111	0.998470948012232	1	1	1	1	0.996932515337423	0.993779160186625	1	0.0107197549770291	0.172897196261682	0.811616954474097	0.101806239737274	0.998425196850394	0	0.996835443037975	0.00148367952522255	0.998435054773083	1	0.99537037037037	1	1	0.00927357032457496	1	0.00152671755725191	0	0	0.985714285714286	0.160125588697017	1	1	1	0.996923076923077	0	1
223	0	0	1	0.0107033639143731	1	0	0	0	0.00938967136150235	0	0	1	0	0	0	0.00152905198776758	0	0	0	0	0.00460829493087558	0.00777604976671851	0	0	0.843260188087774	0.177952755905512	0	0.00313479623824451	1	0.00469483568075117	0.998493975903614	0.00318471337579618	0	0.0061633281972265	0	0	0	0	0.995454545454545	1	1	0	0	0	0	0	0.00304878048780488	1	0
224	0	0	1	0.00938967136150235	1	0	0	0	0.00792393026941363	0	0	1	0	0	0	0	0	0	0	0	0.00467289719626168	0.00770416024653313	0	0	0.840255591054313	0.178170144462279	0	0.00318471337579618	1	0.00481540930979133	0.996946564885496	0.00318471337579618	0	0.00475435816164818	0	0	0	0	0.996884735202492	1	1	0	0	0	0	0	0.00313479623824451	1	0
225	0	0	1	0.00933125972006221	1	0	0	0	0.00946372239747634	0	0	1	0	0	0	0.00155038759689922	0	0	0	0	0.00462962962962963	0.00625	0	0	0.841692789968652	0.166666666666667	0	0.00316957210776545	1	0.00488599348534202	0.996992481203008	0.00315457413249211	0	0.0046583850931677	0	0	0	0	0.995319812792512	1	1	0	0	0	0	0	0.00309597523219814	1	0
226	0.9859375	0.9856	0.0125786163522013	0.996870109546166	0.0141065830721003	0.984350547730829	0.0957613814756672	0.938388625592417	0.99685534591195	0.987635239567233	0.0631741140215717	0.0123839009287926	0	0.220095693779904	0.222565687789799	0.993759750390016	0.984177215189873	0.990461049284579	0.985981308411215	0.985959438377535	0.9890625	0.99537037037037	0.987841945288754	0	0.177033492822967	0.829307568438003	0.0919732441471572	0.992063492063492	0.0109546165884194	0.992012779552716	0.0152439024390244	0.99203821656051	0.987692307692308	0.995334370139969	0.987441130298273	0.987616099071207	0	0.990066225165563	0.0170015455950541	0.0111821086261981	0.0125195618153365	0.970358814352574	0.14785373608903	0.987460815047022	0.987748851454824	0.986003110419907	0.990566037735849	0.0137404580152672	0.985365853658537
227	0	0	1	0.0105263157894737	1	0	0	0	0.00916030534351145	0	0	1	0	0	0	0.00152905198776758	0	0	0	0	0.00462962962962963	0.00771604938271605	0	0	0.830188679245283	0.166666666666667	0	0.00313971742543171	1	0.00470219435736677	0.998522895125554	0.0031201248049922	0	0.00619195046439629	0	0	0	0	0.995384615384615	1	1	0	0	0	0	0	0.00303951367781155	1	0
228	0.989214175654854	0.988924050632911	0.0095389507154213	0.998468606431853	0.00930232558139535	0.989130434782609	0.0961240310077519	0.940705128205128	1	0.992163009404389	0.0629800307219662	0.00784929356357928	0	0.231012658227848	0.217928902627512	0.996870109546166	0.988941548183254	0.99198717948718	0.990566037735849	0.989028213166144	0.993769470404984	0.998435054773083	0.990740740740741	0.00153374233128834	0.182108626198083	0.833070866141732	0.0918367346938776	0.995238095238095	0.00777604976671851	0.995176848874598	0.0105740181268882	0.996794871794872	0.990740740740741	0.998447204968944	0.990551181102362	0.992331288343558	0.0016025641025641	0.991803278688525	0.0140405616224649	0.00943396226415094	0.00950871632329636	0.9703125	0.147672552166934	0.992163009404389	0.992211838006231	0.988993710691824	0.993720565149137	0.00928792569659443	0.990353697749196
229	0	0	1	0.0107033639143731	1	0	0	0	0.0093167701863354	0	0	1	0	0	0	0.00154083204930663	0	0	0	0	0.00462962962962963	0.00768049155145929	0	0	0.842433697347894	0.18740157480315	0	0.00316957210776545	1	0.00480769230769231	0.998473282442748	0.00314465408805031	0	0.0062402496099844	0	0	0	0	0.996913580246914	1	1	0	0	0	0	0	0.003125	1	0
230	0	0	1	0.0107858243451464	1	0	0	0	0.00920245398773006	0	0	1	0	0	0	0.00153609831029186	0	0	0	0	0.00462249614791988	0.0077639751552795	0	0	0.836734693877551	0.161084529505582	0	0.0031496062992126	1	0.00480769230769231	0.996978851963746	0.00311526479750779	0	0.0062402496099844	0	0	0	0	0.996927803379416	1	1	0	0	0	0	0	0.00312989045383412	1	0
231	0	0	1	0.0104790419161677	1	0	0	0	0.00920245398773006	0	0	1	0	0	0	0.0015015015015015	0	0	0	0	0.00449775112443778	0.00759878419452888	0	0	0.834108527131783	0.176744186046512	0	0.00307219662058372	1	0.0046801872074883	0.997076023391813	0.00306278713629403	0	0.00604229607250755	0	0	0	0	0.995548961424332	1	1	0	0	0	0	0	0.00302571860816944	1	0
232	0.99203821656051	0.991869918699187	0.00648298217179903	1	0.00648298217179903	0.991974317817014	0.0845295055821372	0.943181818181818	1	0.993650793650794	0.0555555555555556	0.00635930047694754	0	0.215686274509804	0.207006369426752	0.998392282958199	0.991922455573506	0.993506493506494	0.99347471451876	0.992025518341308	0.996815286624204	1	0.993670886075949	0	0.154838709677419	0.827361563517915	0.107142857142857	0.996710526315789	0.00807754442649435	0.998355263157895	0.0093603744149766	0.998366013071895	0.993558776167472	1	0.993517017828201	0.995245641838352	0	0.994915254237288	0.0112903225806452	0.0065359477124183	0.00648298217179903	0.977309562398703	0.134185303514377	0.995207667731629	0.99375	0.992076069730586	0.996789727126806	0.00642054574638844	0.993431855500821
233	0	0	1	0.00773993808049536	1	0	0	0	0.00628930817610063	0	0	1	0	0	0	0.00156985871271586	0	0	0	0	0.00307219662058372	0.0062111801242236	0	0	0.811912225705329	0.169544740973312	0	0.00157728706624606	1	0.00323624595469256	0.996978851963746	0.00159489633173844	0	0.00474683544303797	0	0	0	0	0.996923076923077	1	1	0	0	0	0	0	0.00155763239875389	1	0
234	1	1	0	0.993817619783617	0	1	0.0992125984251968	0.953074433656958	0.995268138801262	1	0.0645669291338583	0	0.0064	0.22866344605475	0.224137931034483	1	1	1	1	1	0.996845425867508	0.995230524642289	1	0.00786163522012579	0.160828025477707	0.825320512820513	0.11	0.998381877022654	0	0.996774193548387	0.00154320987654321	0.998389694041868	1	0.996845425867508	1	1	0.00634920634920635	1	0.00312989045383412	0	0	0.985691573926868	0.145395799676898	1	1	1	0.996835443037975	0	1
235	0	0	1	0.00786163522012579	1	0	0	0	0.00637958532695375	0	0	1	0	0	0	0	0	0	0	0	0.003125	0.00625	0	0	0.8288	0.163695299837925	0	0.00158982511923688	1	0.0032520325203252	0.998449612403101	0.00158227848101266	0	0.00315955766192733	0	0	0	0	0.998444790046656	1	1	0	0	0	0	0	0.00317460317460317	1	0
236	0	0	1	0.0063391442155309	1	0	0	0	0.0046583850931677	0	0	1	0	0	0	0.00154320987654321	0	0	0	0	0.0015552099533437	0.00464396284829721	0	0	0.837245696400626	0.164817749603803	0	0.00159489633173844	1	0.0016025641025641	0.998489425981873	0.00158478605388273	0	0.0045662100456621	0	0	0	0	0.996899224806202	1	1	0	0	0	0	0	0.00154320987654321	1	0
237	0.989010989010989	0.990491283676704	0.00956937799043062	0.998435054773083	0.009375	0.989079563182527	0.0985915492957746	0.941653160453809	1	0.992272024729521	0.065625	0.00791139240506329	0	0.232	0.23861852433281	0.996879875195008	0.988888888888889	0.993650793650794	0.990625	0.990712074303406	0.993710691823899	0.998427672955975	0.990506329113924	0.0015600624024961	0.175806451612903	0.828525641025641	0.0861486486486486	0.996835443037975	0.008	0.993569131832797	0.00916030534351145	0.995290423861852	0.990712074303406	0.998420221169036	0.990551181102362	0.992088607594937	0.00159744408945687	0.991624790619765	0.0124610591900312	0.00972447325769854	0.00950871632329636	0.976038338658147	0.150641025641026	0.990726429675425	0.992354740061162	0.989079563182527	0.995245641838352	0.00949367088607595	0.990180032733224
238	1	1	0	0.992389649923896	0	1	0.104229607250755	0.956043956043956	0.993846153846154	1	0.0684931506849315	0	0.0077639751552795	0.230171073094868	0.230769230769231	0.998466257668712	1	1	1	1	0.998463901689708	0.995290423861852	1	0.00909090909090909	0.157556270096463	0.817170111287758	0.119402985074627	1	0	0.998427672955975	0.00299850074962519	1	1	0.996879875195008	1	1	0.0078125	1	0.00301204819277108	0	0	0.9859375	0.152276295133438	1	1	1	0.998444790046656	0	1
239	0	0	1	0.00923076923076923	1	0	0	0	0.00770416024653313	0	0	1	0	0	0	0.0015600624024961	0	0	0	0	0.0031055900621118	0.00625	0	0	0.847244094488189	0.166929133858268	0	0.00316455696202532	1	0.00323101777059774	0.996987951807229	0.00312989045383412	0	0.0061633281972265	0	0	0	0	0.995405819295559	1	1	0	0	0	0	0	0.00155763239875389	1	0
240	1	1	0	0.990476190476191	0	1	0.103610675039246	0.955484896661367	0.992050874403816	1	0.071875	0	0.00961538461538462	0.229402261712439	0.218009478672986	0.998417721518987	1	1	1	1	0.996810207336523	0.993759750390016	1	0.0093603744149766	0.172077922077922	0.826645264847512	0.112605042016807	0.998405103668262	0	0.996768982229402	0.0030441400304414	0.998410174880763	1	0.995184590690209	1	1	0.00963081861958266	1	0.00310077519379845	0	0	0.985668789808917	0.156299840510367	1	1	1	0.996815286624204	0	1
241	0	0	1	0.00909090909090909	1	0	0	0	0.0078125	0	0	1	0	0	0	0.00151975683890578	0	0	0	0	0.00307692307692308	0.00611620795107034	0	0	0.841940532081377	0.169517884914463	0	0.00157232704402516	1	0.00317460317460317	0.997032640949555	0.0015600624024961	0	0.00455927051671732	0	0	0	0	0.995405819295559	1	1	0	0	0	0	0	0.00303030303030303	1	0
242	0.996969696969697	0.996830427892235	0.00313971742543171	0.993893129770992	0.003125	0.996899224806202	0.0976744186046512	0.952755905511811	0.995348837209302	0.996965098634294	0.0535987748851455	0.0031055900621118	0.0062015503875969	0.217460317460317	0.215170278637771	0.998461538461539	0.996884735202492	0.9984	0.998456790123457	0.996941896024465	1	0.996875	0.996927803379416	0.00763358778625954	0.178125	0.835680751173709	0.110183639398998	1	0.00310077519379845	1	0.00447761194029851	1	0.996918335901387	0.99685534591195	0.996904024767802	0.996884735202492	0.00622083981337481	0.998355263157895	0.00460829493087558	0.0031104199066874	0.00308166409861325	0.981308411214953	0.1453125	0.996899224806202	0.998480243161094	0.996951219512195	1	0.00306748466257669	0.996742671009772
243	1	1	0	0.990697674418605	0	1	0.101851851851852	0.957210776545166	0.992319508448541	1	0.0684292379471229	0	0.0078740157480315	0.246031746031746	0.229329173166927	1	1	1	1	1	0.995398773006135	0.992211838006231	1	0.00917431192660551	0.151326053042122	0.828478964401295	0.119127516778523	0.996840442338073	0	0.995230524642289	0.0030441400304414	0.996865203761755	1	0.995290423861852	1	1	0.00793650793650794	1	0.00462249614791988	0	0	0.985959438377535	0.1515625	1	1	1	0.996894409937888	0	1
244	0	0	1	0.0093603744149766	1	0	0	0	0.00956937799043062	0	0	1	0	0	0	0.0015527950310559	0	0	0	0	0.004739336492891	0.00636942675159236	0	0	0.835748792270531	0.173633440514469	0	0.00315955766192733	1	0.00494233937397035	0.996908809891808	0.00321027287319422	0	0.00470219435736677	0	0	0	0	0.995319812792512	1	1	0	0	0	0	0	0.00316957210776545	1	0
245	0.996904024767802	0.996805111821086	0.00311526479750779	0.996913580246914	0.00155763239875389	0.996879875195008	0.0927357032457496	0.947535771065183	0.998449612403101	0.998463901689708	0.0644171779141104	0.00155763239875389	0.00315457413249211	0.212698412698413	0.211746522411128	1	0.996840442338073	0.996784565916399	0.996889580093313	0.996904024767802	1	0.998427672955975	0.998473282442748	0.00458015267175573	0.183962264150943	0.834670947030498	0.0988274706867672	1	0.00317460317460317	1	0.00452488687782805	1	0.998463901689708	0.998452012383901	0.996875	0.998439937597504	0.0031104199066874	0.998355263157895	0.0062111801242236	0.00160771704180064	0.00156494522691706	0.977987421383648	0.13968253968254	0.996908809891808	0.998477929984779	0.996884735202492	1	0.0031104199066874	0.99672131147541
246	1	1	0	0.992199687987519	0	1	0.114728682170543	0.953968253968254	0.993769470404984	1	0.0702290076335878	0	0.00642054574638844	0.24251968503937	0.243034055727554	0.998447204968944	1	1	1	1	0.996918335901387	0.993808049535604	1	0.00770416024653313	0.151033386327504	0.816425120772947	0.118616144975288	0.998415213946117	0	0.996840442338073	0.00304878048780488	0.998439937597504	1	0.995305164319249	1	1	0.00943396226415094	1	0.0046801872074883	0	0	0.985849056603774	0.169544740973312	1	1	1	0.998463901689708	0	1
247	0	0	1	0.00924499229583975	1	0	0	0	0.00768049155145929	0	0	1	0	0	0	0.0015527950310559	0	0	0	0	0.00306748466257669	0.00619195046439629	0	0	0.814756671899529	0.182692307692308	0	0.00158982511923688	1	0.00316957210776545	0.996974281391831	0.0015748031496063	0	0.00467289719626168	0	0	0	0	0.996879875195008	1	1	0	0	0	0	0	0.00154083204930663	1	0
248	1	1	0	0.993700787401575	0	1	0.0984126984126984	0.944894651539708	0.993620414673046	1	0.0607476635514019	0	0.00651465798045603	0.2256	0.226059654631083	0.998430141287284	1	1	1	1	0.996810207336523	0.9953125	1	0.00626959247648903	0.177705977382876	0.819512195121951	0.110169491525424	0.996820349761526	0	0.996768982229402	0.00154559505409583	0.996784565916399	1	0.995222929936306	1	1	0.00802568218298555	1	0.00315955766192733	0	0	0.987301587301587	0.145339652448657	1	1	1	0.99837925445705	0	1
249	0	0	1	0.0062015503875969	1	0	0	0	0.0046875	0	0	1	0	0	0	0	0	0	0	0	0.00307219662058372	0.00467289719626168	0	0	0.825471698113208	0.182389937106918	0	0.00158478605388273	1	0.00320512820512821	0.997001499250375	0.00155763239875389	0	0.00310077519379845	0	0	0	0	0.995412844036697	1	1	0	0	0	0	0	0.00154798761609907	1	0
250	0	0	1	0.0108024691358025	1	0	0	0	0.00930232558139535	0	0	1	0	0	0	0.00155038759689922	0	0	0	0	0.0046583850931677	0.00777604976671851	0	0	0.848101265822785	0.190095846645367	0	0.00318471337579618	1	0.0047244094488189	0.998500749625187	0.0031104199066874	0	0.00623052959501558	0	0	0	0	1	1	1	0	0	0	0	0	0.00308641975308642	1	0
251	0.85828025477707	0.848993288590604	0.166123778501629	0.871224165341812	0.15112540192926	0.841166936790924	0.0160513643659711	0.802306425041186	0.862012987012987	0.851030110935024	0.0145631067961165	0.158496732026144	0	0.102106969205835	0.0900473933649289	0.876623376623377	0.857615894039735	0.847039473684211	0.851851851851852	0.859223300970874	0.863344051446945	0.875	0.854604200323102	0	0.334983498349835	0.884927066450567	0.0440917107583774	0.858536585365854	0.140522875816993	0.861896838602329	0.145135566188198	0.854337152209493	0.861464968152866	0.871125611745514	0.856209150326797	0.847154471544715	0	0.851282051282051	0.149443561208267	0.121464226289517	0.146103896103896	0.825732899022801	0.040983606557377	0.865695792880259	0.85	0.862459546925566	0.859450726978998	0.144230769230769	0.849337748344371
252	0	0	1	0.00938967136150235	1	0	0	0	0.008	0	0	1	0	0	0	0.00158227848101266	0	0	0	0	0.0047244094488189	0.00786163522012579	0	0	0.8512	0.180354267310789	0	0.0032	1	0.0048	0.996932515337423	0.0032	0	0.00625	0	0	0	0	0.995290423861852	1	1	0	0	0	0	0	0.00316455696202532	1	0
253	0	0	1	0.0078003120124805	1	0	0	0	0.00627943485086342	0	0	1	0	0	0	0.00156985871271586	0	0	0	0	0.00309597523219814	0.00634920634920635	0	0	0.812400635930048	0.183870967741935	0	0.0016025641025641	1	0.00321027287319422	0.998480243161094	0.00161030595813205	0	0.00467289719626168	0	0	0	0	0.9984375	1	1	0	0	0	0	0	0.00316957210776545	1	0
254	0.024390243902439	0.0191082802547771	0.987460815047022	0.0343213728549142	0.9828125	0.0202177293934681	0	0.0063391442155309	0.031201248049922	0.0181268882175227	0	0.984544049459042	0	0	0	0.0237341772151899	0.0176282051282051	0.016	0.0218068535825545	0.0201550387596899	0.0234375	0.029874213836478	0.0229357798165138	0	0.845794392523365	0.218700475435816	0	0.0224358974358974	0.977952755905512	0.0256	0.983383685800604	0.0205696202531646	0.0186335403726708	0.0251177394034537	0.0237341772151899	0.021875	0	0.0197044334975369	0.983076923076923	0.974481658692185	0.977952755905512	0.0206349206349206	0	0.015625	0.0138888888888889	0.0215716486902928	0.0248447204968944	0.976993865030675	0.0192
255	0	0	1	0.0094488188976378	1	0	0	0	0.00791139240506329	0	0	1	0	0	0	0.00156985871271586	0	0	0	0	0.00316455696202532	0.00637958532695375	0	0	0.834658187599364	0.171849427168576	0	0.00161812297734628	1	0.00322061191626409	0.998447204968944	0.00159489633173844	0	0.004739336492891	0	0	0	0	0.998449612403101	1	1	0	0	0	0	0	0.00158478605388273	1	0
256	0.00947867298578199	0.00991735537190083	0	0	0	0.00963081861958266	0.90795631825273	0.0535714285714286	0	0.00784929356357928	0.938095238095238	0	1	0.775444264943457	0.78594249201278	0.0016	0.00974025974025974	0.00818330605564648	0.00789889415481832	0.00940438871473354	0.0047244094488189	0	0.00782472613458529	0.998402555910543	0	0	0.914675767918089	0.0032	0	0.00327868852459016	0	0.00163934426229508	0.00783699059561128	0	0.00805152979066022	0.00648298217179903	0.998373983739837	0.00683760683760684	0	0	0	0.0178282009724473	0.853225806451613	0.00645161290322581	0.00631911532385466	0.00949367088607595	0.00475435816164818	0	0.00818330605564648
257	0.00924499229583975	0.00792393026941363	0	0	0	0.0093603744149766	0.911179173047473	0.0486656200941915	0	0.00768049155145929	0.948249619482496	0	1	0.782608695652174	0.802773497688752	0.00309597523219814	0.00934579439252336	0.00631911532385466	0.00784929356357928	0.00768049155145929	0.00470219435736677	0	0.00770416024653313	0.998484848484849	0	0	0.893267651888342	0.0032	0	0.00315955766192733	0	0.00312989045383412	0.00765696784073507	0	0.00623052959501558	0.00623052959501558	0.998427672955975	0.00657894736842105	0	0	0	0.0253565768621236	0.866771159874608	0.00622083981337481	0.00769230769230769	0.00930232558139535	0.0031104199066874	0	0.00814332247557003
258	0.0105580693815988	0.00930232558139535	0	0.00151285930408472	0	0.0106221547799697	0.893072289156627	0.0402476780185759	0	0.00745156482861401	0.935435435435435	0	1	0.764797507788162	0.767267267267267	0.00304878048780488	0.0108695652173913	0.00615384615384615	0.00914634146341463	0.00902255639097744	0.00605143721633888	0.00151975683890578	0.00906344410876133	1	0	0	0.889983579638752	0.00307692307692308	0	0.0062015503875969	0	0.00458015267175573	0.00900900900900901	0.00151057401812689	0.00921658986175115	0.00753012048192771	0.998456790123457	0.00809061488673139	0	0	0	0.0245398773006135	0.841704718417047	0.00909090909090909	0.00741839762611276	0.010590015128593	0.00448430493273543	0	0.00946372239747634
259	0.998432601880878	1	0	0.988906497622821	0	0.998415213946117	0.107424960505529	0.957928802588997	0.990415335463259	1	0.0729813664596273	0	0.008	0.241706161137441	0.228706624605678	0.996810207336523	0.998397435897436	1	1	0.998435054773083	0.993630573248408	0.99198717948718	0.998420221169036	0.0111111111111111	0.160392798690671	0.825320512820513	0.11892797319933	0.995121951219512	0	0.993527508090615	0.0015600624024961	0.995215311004785	0.998432601880878	0.992012779552716	0.998402555910543	1	0.00970873786407767	0.998336106489185	0.00158227848101266	0	0	0.985576923076923	0.159163987138264	1	0.998435054773083	1	0.995176848874598	0	0.998366013071895
260	0	0	1	0.00628930817610063	1	0	0	0	0.00631911532385466	0	0	1	0	0	0	0.00158227848101266	0	0	0	0	0.00158227848101266	0.00317460317460317	0	0	0.831460674157303	0.172357723577236	0	0	1	0.00161290322580645	0.998456790123457	0	0	0.00161812297734628	0	0	0	0	0.996894409937888	1	1	0	0	0	0	0	0.00158227848101266	1	0
261	1	1	0	0.990839694656489	0	1	0.113808801213961	0.94912559618442	0.992283950617284	1	0.0701219512195122	0	0.00786163522012579	0.233024691358025	0.225954198473282	1	1	1	1	1	0.995348837209302	0.992401215805471	1	0.00907715582450832	0.173374613003096	0.8048	0.11404958677686	0.996840442338073	0	0.995245641838352	0.003003003003003	0.996850393700787	1	0.995384615384615	1	1	0.00946372239747634	1	0.00151745068285281	0	0	0.984496124031008	0.1609375	1	1	1	0.996894409937888	0	1
262	0.17515923566879	0.180165289256198	0	0.154574132492114	0	0.180223285486443	0.951104100946372	0.218446601941748	0.166666666666667	0.179968701095462	0.907790143084261	0	0.881967213114754	0.932119205298013	0.941269841269841	0.156739811912226	0.172523961661342	0.180354267310789	0.171974522292994	0.168253968253968	0.164536741214058	0.152979066022544	0.170347003154574	0.852201257861635	0	0.0749185667752443	0.821917808219178	0.163695299837925	0	0.170731707317073	0	0.174551386623165	0.169059011164274	0.160828025477707	0.159090909090909	0.180952380952381	0.833602584814216	0.181818181818182	0	0	0	0.208064516129032	0.9728	0.17515923566879	0.172897196261682	0.178060413354531	0.170926517571885	0	0.179229480737018
263	0.990825688073395	0.992101105845182	0.00622083981337481	0.998468606431853	0.0078740157480315	0.990595611285266	0.0902140672782875	0.944356120826709	1	0.993846153846154	0.0539291217257319	0.0061633281972265	0	0.213836477987421	0.215503875968992	0.995334370139969	0.990580847723705	0.995275590551181	0.992236024844721	0.992424242424242	0.993874425727412	0.998470948012232	0.992354740061162	0	0.188383045525903	0.83974358974359	0.0993377483443709	0.996879875195008	0.00622083981337481	0.995222929936306	0.00750750750750751	0.996884735202492	0.992272024729521	0.998447204968944	0.993808049535604	0.99236641221374	0.00154798761609907	0.990228013029316	0.0107692307692308	0.00788643533123028	0.00777604976671851	0.971742543171115	0.137345679012346	0.992295839753467	0.99236641221374	0.990580847723705	0.995363214837713	0.00925925925925926	0.9904
264	1	1	0	0.993485342019544	0	1	0.101426307448494	0.953525641025641	0.993579454253612	1	0.0662460567823344	0	0.00662251655629139	0.229641693811075	0.21669341894061	0.998384491114701	1	1	1	1	0.996763754045307	0.995153473344103	1	0.00636942675159236	0.173701298701299	0.837479270315091	0.116838487972509	0.996715927750411	0	0.996726677577741	0.00156494522691706	0.996710526315789	1	0.995192307692308	1	1	0.00983606557377049	1	0.00470957613814757	0	0	0.985123966942149	0.150326797385621	1	1	1	0.998392282958199	0	1
265	0	0	1	0.00595238095238095	1	0	0	0	0.00455235204855842	0	0	1	0	0	0	0	0	0	0	0	0.00301659125188537	0.0045045045045045	0	0	0.812596006144393	0.169753086419753	0	0.0015220700152207	1	0.00311526479750779	0.998525073746313	0.00154320987654321	0	0.00302571860816944	0	0	0	0	0.998493975903614	1	1	0	0	0	0	0	0.003003003003003	1	0
266	0.959627329192547	0.966292134831461	0	0.953416149068323	0	0.96594427244582	0.143079315707621	0.995215311004785	0.955696202531646	0.96417445482866	0.105754276827372	0	0.0365079365079365	0.26038338658147	0.255451713395639	0.967340590979782	0.969793322734499	0.968102073365231	0.965463108320251	0.966205837173579	0.959055118110236	0.9546875	0.960061443932412	0.0469483568075117	0.129952456418384	0.78740157480315	0.163299663299663	0.965079365079365	0	0.956661316211878	0	0.966237942122186	0.972049689440994	0.958925750394945	0.962382445141066	0.962558502340094	0.0477707006369427	0.962418300653595	0.0015552099533437	0	0	0.949447077409163	0.186520376175549	0.973478939157566	0.966049382716049	0.968203497615262	0.965785381026439	0	0.965742251223491
267	0.990712074303406	0.99184339314845	0.00628930817610063	0.998449612403101	0.00796178343949045	0.990580847723705	0.0934579439252336	0.944715447154472	1	0.993730407523511	0.0569230769230769	0.00630914826498423	0	0.218500797448166	0.218897637795276	0.995327102803738	0.990415335463259	0.9936	0.990566037735849	0.992223950233281	0.992163009404389	0.998461538461539	0.992211838006231	0	0.180665610142631	0.844551282051282	0.103505843071786	0.995207667731629	0.00631911532385466	0.993650793650794	0.00916030534351145	0.995327102803738	0.992150706436421	0.998415213946117	0.993690851735016	0.993798449612403	0.0016	0.99184339314845	0.0141065830721003	0.00796178343949045	0.00789889415481832	0.976152623211447	0.145569620253165	0.993740219092332	0.992295839753467	0.990580847723705	0.993710691823899	0.00772797527047913	0.991803278688525
268	0.0122137404580153	0.0111111111111111	0	0.00153846153846154	0	0.0125786163522013	0.905343511450382	0.0527156549520767	0	0.0091324200913242	0.934451219512195	0	1	0.760432766615147	0.76793893129771	0.00463678516228748	0.0124610591900312	0.00788643533123028	0.0107361963190184	0.0108191653786708	0.00755287009063444	0.0015527950310559	0.0106382978723404	1	0	0	0.898333333333333	0.00470219435736677	0	0.00643086816720257	0	0.00469483568075117	0.0107033639143731	0.0015600624024961	0.00923076923076923	0.0093167701863354	0.998435054773083	0.00980392156862745	0	0	0	0.0250391236306729	0.846875	0.0091324200913242	0.0091324200913242	0.0124610591900312	0.00613496932515337	0	0.011437908496732
269	1	1	0	0.992101105845182	0	1	0.102848101265823	0.953074433656958	0.993690851735016	1	0.0625	0	0.00807754442649435	0.248012718600954	0.238244514106583	0.9984375	1	1	1	1	0.998415213946117	0.995305164319249	1	0.00940438871473354	0.163723916532905	0.824	0.124361158432709	1	0	0.998355263157895	0.00154083204930663	1	1	0.996875	1	1	0.00794912559618442	1	0.00313479623824451	0	0	0.985781990521327	0.158227848101266	1	1	1	0.998432601880878	0	1
270	0.948678071539658	0.96	0	0.940809968847352	0	0.954968944099379	0.15552099533437	1	0.945054945054945	0.95046439628483	0.125190839694656	0	0.0384	0.261417322834646	0.262751159196291	0.9546875	0.954113924050633	0.960380348652932	0.953125	0.95447409733124	0.945482866043614	0.941176470588235	0.947611710323575	0.053680981595092	0.121875	0.772292993630573	0.17195325542571	0.949286846275753	0	0.945686900958466	0	0.953821656050955	0.958333333333333	0.949286846275753	0.948837209302326	0.948517940717629	0.0608974358974359	0.954697986577181	0.00309597523219814	0	0	0.938485804416404	0.200631911532385	0.961240310077519	0.953846153846154	0.95748031496063	0.95625	0	0.956026058631922
271	0.992354740061162	0.993710691823899	0.0046656298600311	1	0.00625978090766823	0.9921875	0.101071975497703	0.945945945945946	1	0.993855606758833	0.0617283950617284	0.00623052959501558	0.00161290322580645	0.225856697819315	0.231003039513678	0.996884735202492	0.992248062015504	0.995268138801262	0.993720565149137	0.993846153846154	0.996904024767802	1	0.99388379204893	0.00150602409638554	0.165094339622642	0.832025117739403	0.10016694490818	0.998405103668262	0.00772797527047913	0.998397435897436	0.00902255639097744	0.998412698412698	0.993779160186625	1	0.995363214837713	0.993788819875776	0.00157977883096367	0.99344262295082	0.0108191653786708	0.00627943485086342	0.00617283950617284	0.973886328725038	0.153125	0.993911719939117	0.993874425727412	0.992295839753467	0.998447204968944	0.00764525993883792	0.991961414790997
272	1	1	0	0.989197530864197	0	1	0.116030534351145	0.952681388012618	0.990740740740741	1	0.0745814307458143	0	0.00952380952380952	0.245696400625978	0.244239631336406	0.998475609756098	1	1	1	1	0.995341614906832	0.99236641221374	1	0.010752688172043	0.1671875	0.815457413249211	0.115447154471545	0.996860282574568	0	0.9952	0.00149253731343284	0.996889580093313	1	0.993759750390016	1	1	0.0109204368174727	1	0.00306278713629403	0	0	0.987616099071207	0.167721518987342	1	1	1	0.996899224806202	0	1
273	1	1	0	0.990712074303406	0	1	0.0987460815047022	0.951486697965571	0.990610328638498	1	0.0617283950617284	0	0.00798722044728434	0.22275641025641	0.212863705972435	0.998425196850394	1	1	1	1	0.995268138801262	0.993660855784469	1	0.0093603744149766	0.167987321711569	0.829032258064516	0.121367521367521	0.996810207336523	0	0.995145631067961	0.00306748466257669	0.996830427892235	1	0.995260663507109	1	1	0.00961538461538462	1	0.00312989045383412	0	0	0.984227129337539	0.143759873617694	1	1	1	0.99685534591195	0	1
274	1	1	0	0.992354740061162	0	1	0.0996884735202492	0.953051643192488	0.993788819875776	1	0.0717557251908397	0	0.0063391442155309	0.239370078740157	0.235658914728682	0.998463901689708	1	1	1	1	0.996908809891808	0.993720565149137	1	0.00771604938271605	0.174454828660436	0.826984126984127	0.104575163398693	0.99685534591195	0	0.996870109546166	0.00301659125188537	0.996913580246914	1	0.993855606758833	1	1	0.00933125972006221	1	0.00307219662058372	0	0	0.984251968503937	0.155624036979969	1	1	1	0.998461538461539	0	1
275	0.00757575757575758	0.00641025641025641	0	0	0	0.0076103500761035	0.913446676970634	0.0565149136577708	0	0.00605143721633888	0.938714499252616	0	1	0.773643410852713	0.791021671826625	0.00306748466257669	0.00771604938271605	0.00625	0.00768049155145929	0.00613496932515337	0.00460122699386503	0	0.00615384615384615	0.998491704374057	0	0	0.905940594059406	0.0031055900621118	0	0.00313971742543171	0	0.0031496062992126	0.0062111801242236	0	0.00455235204855842	0.00455927051671732	1	0.00488599348534202	0	0	0	0.0214723926380368	0.864274570982839	0.00463678516228748	0.00604229607250755	0.00765696784073507	0.00306278713629403	0	0.00641025641025641
276	1	1	0	0.989079563182527	0	1	0.105504587155963	0.950078003120125	0.990712074303406	1	0.0728376327769348	0	0.00955414012738853	0.246835443037975	0.231007751937985	0.998466257668712	1	1	1	1	0.995405819295559	0.992175273865415	1	0.0106870229007634	0.1671875	0.81377151799687	0.106135986733002	0.996820349761526	0	0.995215311004785	0.00302571860816944	0.996840442338073	1	0.993680884676145	1	1	0.0108359133126935	1	0.00311526479750779	0	0	0.982594936708861	0.157566302652106	1	1	1	0.996845425867508	0	1
277	1	1	0	0.99194847020934	0	1	0.104	0.953795379537954	0.993388429752066	1	0.0697305863708399	0	0.00825082508250825	0.231907894736842	0.226537216828479	0.99837925445705	1	1	1	1	0.996794871794872	0.995114006514658	1	0.0096	0.160862354892206	0.832781456953642	0.111683848797251	0.998327759197324	0	0.996726677577741	0.00313971742543171	0.998363338788871	1	0.995169082125604	1	1	0.00818330605564648	1	0.00474683544303797	0	0	0.978964401294498	0.159468438538206	1	1	1	0.996779388083736	0	1
278	0.0979462875197472	0.119800332778702	0	0.0926517571884984	0	0.114192495921697	0.993579454253612	0.145	0.10586319218241	0.115323854660348	0.949044585987261	0	0.925373134328358	0.89018302828619	0.901153212520593	0.0983606557377049	0.108153078202995	0.116279069767442	0.118226600985222	0.104234527687296	0.103896103896104	0.0876623376623377	0.107843137254902	0.913322632423756	0.0016260162601626	0.043261231281198	0.883882149046794	0.102819237147595	0	0.108333333333333	0	0.106666666666667	0.104838709677419	0.0987261146496815	0.112929623567921	0.117161716171617	0.90133779264214	0.106239460370995	0	0	0	0.142384105960265	0.977049180327869	0.108064516129032	0.112	0.103960396039604	0.112929623567921	0	0.116161616161616
279	0.996904024767802	0.996810207336523	0.00315955766192733	0.996908809891808	0.003125	0.996865203761755	0.0963302752293578	0.950793650793651	0.996879875195008	0.996946564885496	0.0682852807283763	0.00309119010819165	0.00479233226837061	0.224299065420561	0.211180124223602	1	0.99685534591195	0.998410174880763	0.998456790123457	0.996875	1	0.998449612403101	0.996927803379416	0.00458015267175573	0.182677165354331	0.83147853736089	0.10648918469218	1	0.0031201248049922	1	0.00451807228915663	1	0.996923076923077	1	0.996850393700787	0.996889580093313	0.00474683544303797	0.998381877022654	0.0045662100456621	0.00315955766192733	0.0031055900621118	0.982539682539682	0.147286821705426	0.996941896024465	0.998480243161094	0.996908809891808	1	0.00305810397553517	0.996789727126806
280	1	1	0	0.989263803680982	0	1	0.0968229954614221	0.957680250783699	0.990825688073395	1	0.0642201834862385	0	0.00941915227629513	0.220679012345679	0.212765957446809	0.998454404945904	1	1	1	1	0.995412844036697	0.992295839753467	1	0.0106221547799697	0.166405023547881	0.834384858044164	0.11400651465798	0.99685534591195	0	0.9953125	0.00296296296296296	0.996913580246914	1	0.993846153846154	1	1	0.0108864696734059	1	0.00458015267175573	0	0	0.981220657276995	0.136570561456753	1	1	1	0.996918335901387	0	1
281	0	0	1	0.00765696784073507	1	0	0	0	0.00634920634920635	0	0	1	0	0	0	0.0015600624024961	0	0	0	0	0.0015600624024961	0.00471698113207547	0	0	0.833065810593901	0.178060413354531	0	0.00159489633173844	1	0.00160513643659711	1	0.00158730158730159	0	0.00470219435736677	0	0	0	0	0.996889580093313	1	1	0	0	0	0	0	0.00154320987654321	1	0
282	0	0	1	0.00947867298578199	1	0	0	0	0.00792393026941363	0	0	1	0	0	0	0.00156739811912226	0	0	0	0	0.00309119010819165	0.00618238021638331	0	0	0.85126582278481	0.17329093799682	0	0.00159235668789809	1	0.00323624595469256	0.996946564885496	0.00158730158730159	0	0.00467289719626168	0	0	0	0	0.996879875195008	1	1	0	0	0	0	0	0.00313971742543171	1	0
283	0	0	1	0.00778816199376947	1	0	0	0	0.0062402496099844	0	0	1	0	0	0	0.00155038759689922	0	0	0	0	0.00313971742543171	0.00464396284829721	0	0	0.839486356340289	0.175355450236967	0	0.0015748031496063	1	0.00321543408360129	0.996960486322188	0.00161290322580645	0	0.00471698113207547	0	0	0	0	0.995245641838352	1	1	0	0	0	0	0	0.0031055900621118	1	0
284	1	1	0	0.989147286821705	0	1	0.103448275862069	0.953301127214171	0.990595611285266	1	0.065052950075643	0	0.00946372239747634	0.228209191759113	0.224427480916031	0.998425196850394	1	1	1	1	0.995305164319249	0.992272024729521	1	0.0107858243451464	0.165615141955836	0.832802547770701	0.10655737704918	0.996805111821086	0	0.995192307692308	0.00303490136570561	0.99685534591195	1	0.993700787401575	1	1	0.0112	1	0.00463678516228748	0	0	0.981042654028436	0.147798742138365	1	1	1	0.99685534591195	0	1
285	0	0	1	0.00921658986175115	1	0	0	0	0.00777604976671851	0	0	1	0	0	0	0.00153609831029186	0	0	0	0	0.00309119010819165	0.00619195046439629	0	0	0.838050314465409	0.182250396196513	0	0.0031496062992126	1	0.00322061191626409	0.998482549317147	0.00309597523219814	0	0.00630914826498423	0	0	0	0	0.998459167950693	1	1	0	0	0	0	0	0.0015552099533437	1	0
[truncated: 236 more columns]
