# Supplementary material for: Identifying crosstalk genetic biomarkers linking a neurodegenerative disease, Parkinson’s disease, and periodontitis using integrated bioinformatics analyses
Source: Front Aging Neurosci. 2022 Dec 5;14:1032401. doi: 10.3389/fnagi.2022.1032401 (PMC9760933; doi:10.3389/fnagi.2022.1032401)
Supplement: Supplementary file 1 [file Data_Sheet_1.ZIP › raw data/Parkinson's_calcICL.summary.cluster.consensus.csv]

k	cluster	clusterConsensus
2	1	0.990674455739184
2	2	0.903132204081134
3	1	0.975312599418767
3	2	0.980162031306136
3	3	0.921630354261998
