# Supplementary material for: Identifying crosstalk genetic biomarkers linking a neurodegenerative disease, Parkinson’s disease, and periodontitis using integrated bioinformatics analyses
Source: Front Aging Neurosci. 2022 Dec 5;14:1032401. doi: 10.3389/fnagi.2022.1032401 (PMC9760933; doi:10.3389/fnagi.2022.1032401)
Supplement: Supplementary file 1 [file Data_Sheet_1.ZIP › raw data/Periodontitis_ConsensusClusterPlus.k=2.consensusClass.csv]

GSM404005	1
GSM404006	2
GSM404008	2
GSM404009	1
GSM404011	2
GSM404012	1
GSM404014	1
GSM404015	2
GSM404018	2
GSM404019	1
GSM404020	1
GSM404021	1
GSM404022	1
GSM404023	1
GSM404024	2
GSM404026	1
GSM404027	1
GSM404029	1
GSM404030	1
GSM404032	2
GSM404033	1
GSM404034	2
GSM404035	2
GSM404037	1
GSM404038	1
GSM404040	1
GSM404041	1
GSM404043	1
GSM404044	1
GSM404045	1
GSM404046	1
GSM404047	1
GSM404048	1
GSM404050	2
GSM404051	2
GSM404052	2
GSM404055	2
GSM404056	2
GSM404057	1
GSM404058	2
GSM404060	2
GSM404061	2
GSM404062	1
GSM404063	1
GSM404065	2
GSM404066	2
GSM404067	1
GSM404068	1
GSM404069	1
GSM404070	2
GSM404072	2
GSM404073	1
GSM404076	1
GSM404077	2
GSM404078	2
GSM404079	1
GSM404081	2
GSM404082	2
GSM404083	2
GSM404084	1
GSM404086	2
GSM404087	2
GSM404089	1
GSM404090	1
GSM404091	2
GSM404092	2
GSM404094	1
GSM404095	2
GSM404097	1
GSM404098	1
GSM404100	1
GSM404101	1
GSM404103	2
GSM404104	1
GSM404106	1
GSM404107	1
GSM404109	2
GSM404110	2
GSM404111	2
GSM404112	2
GSM404113	2
GSM404114	2
GSM404116	2
GSM404118	2
GSM404119	2
GSM404120	1
GSM404121	1
GSM404123	1
GSM404124	1
GSM404126	1
GSM404127	2
GSM404129	2
GSM404130	2
GSM404132	2
GSM404133	2
GSM404135	1
GSM404136	1
GSM404137	1
GSM404138	1
GSM404139	2
GSM404140	2
GSM404141	1
GSM404142	2
GSM404144	1
GSM404145	2
GSM404147	2
GSM404148	2
GSM404150	2
GSM404151	2
GSM404153	2
GSM404154	2
GSM404156	2
GSM404157	2
GSM404158	2
GSM404159	2
GSM404161	2
GSM404162	2
GSM404164	1
GSM404165	1
GSM404167	2
GSM404168	2
GSM404170	2
GSM404171	2
GSM404173	1
GSM404174	1
GSM404176	1
GSM404177	2
GSM404178	2
GSM404179	1
GSM404181	2
GSM404182	1
GSM404184	2
GSM404185	1
GSM404186	1
GSM404187	2
GSM404188	1
GSM404189	1
GSM404191	1
GSM404192	1
GSM404193	1
GSM404194	2
GSM404196	2
GSM404197	2
GSM404198	2
GSM404199	2
GSM404201	2
GSM404202	2
GSM404204	1
GSM404205	1
GSM404207	1
GSM404208	2
GSM404209	2
GSM404210	2
GSM404211	2
GSM404212	2
GSM404213	1
GSM404214	1
GSM404216	1
GSM404217	1
GSM404218	2
GSM404219	2
GSM404220	2
GSM404221	1
GSM404223	1
GSM404224	2
GSM404226	1
GSM404227	1
GSM404229	2
GSM404230	2
GSM404231	2
GSM404232	1
GSM404234	2
GSM404235	1
GSM404237	2
GSM404238	2
GSM404240	1
GSM404241	1
GSM404243	2
GSM404244	1
GSM404246	2
GSM404247	1
GSM404249	2
GSM404250	2
GSM404252	1
GSM404253	1
GSM404254	1
GSM404255	1
GSM404256	2
GSM404257	2
GSM404258	1
GSM404259	1
GSM404261	1
GSM404262	2
GSM404263	1
GSM404264	1
GSM404265	1
GSM404266	1
GSM404268	2
GSM404269	2
GSM404271	2
GSM404272	1
GSM404274	2
GSM404275	2
GSM404276	2
GSM404277	2
GSM404278	1
GSM404279	1
GSM404280	2
GSM404281	2
GSM404282	2
GSM404283	1
GSM404285	2
GSM404286	2
GSM404287	2
GSM404288	2
GSM404289	1
GSM404290	2
GSM404291	2
GSM404292	2
GSM404293	1
GSM404294	1
GSM404295	2
GSM404296	2
GSM404297	2
GSM404298	2
GSM404299	1
GSM404300	2
GSM404301	2
GSM404302	1
GSM404303	2
GSM404304	1
GSM404305	2
GSM404306	2
GSM404307	2
GSM404308	2
GSM404309	1
GSM404310	1
GSM404311	1
GSM404312	2
GSM404313	2
GSM404314	2
