# Supplementary material for: Identifying crosstalk genetic biomarkers linking a neurodegenerative disease, Parkinson’s disease, and periodontitis using integrated bioinformatics analyses
Source: Front Aging Neurosci. 2022 Dec 5;14:1032401. doi: 10.3389/fnagi.2022.1032401 (PMC9760933; doi:10.3389/fnagi.2022.1032401)
Supplement: Supplementary file 1 [file Data_Sheet_1.ZIP › raw data/Periodontitis_ConsensusClusterPlus.k=2.consensusMatrix.csv]

	V1	V2	V3	V4	V5	V6	V7	V8	V9	V10	V11	V12	V13	V14	V15	V16	V17	V18	V19	V20	V21	V22	V23	V24	V25	V26	V27	V28	V29	V30	V31	V32	V33	V34	V35	V36	V37	V38	V39	V40	V41	V42	V43	V44	V45	V46	V47	V48	V49
1	1	0.64968152866242	0.0274193548387097	1	0.0268987341772152	1	1	0.412520064205457	0.0868878357030016	1	0.992025518341308	1	1	0.991816693944354	0.0225442834138486	1	1	0.998381877022654	1	0.0287539936102236	1	0.0307443365695793	0.0291411042944785	1	1	1	1	1	1	1	1	1	1	0.163779527559055	0.0238473767885533	0.429725363489499	0.0208	0.0227642276422764	1	0.0272873194221509	0.0300157977883096	0.0205696202531646	1	1	0.0264797507788162	0.0302547770700637	1	0.969551282051282	0.935897435897436
2	0.64968152866242	1	0.399355877616747	0.638668779714738	0.389751552795031	0.615264797507788	0.620689655172414	0.764341085271318	0.466876971608833	0.638461538461538	0.670364500792393	0.649434571890145	0.635239567233385	0.645161290322581	0.390822784810127	0.645510835913313	0.645510835913313	0.649289099526066	0.640378548895899	0.395604395604396	0.643302180685358	0.392	0.386259541984733	0.636507936507936	0.628058727569331	0.610032362459547	0.609177215189873	0.626771653543307	0.641304347826087	0.636222910216718	0.643312101910828	0.63301282051282	0.621283255086072	0.525902668759812	0.374213836477987	0.779742765273312	0.372019077901431	0.408517350157729	0.617124394184168	0.385714285714286	0.373831775700935	0.369085173501577	0.606811145510836	0.628304821150855	0.386996904024768	0.408385093167702	0.628980891719745	0.651968503937008	0.692185007974482
3	0.0274193548387097	0.399355877616747	1	0.0255591054313099	1	0.0219092331768388	0.0232945091514143	0.639937106918239	0.954983922829582	0.0235849056603774	0.0368	0.0250836120401338	0.0235849056603774	0.0334448160535117	1	0.0221518987341772	0.0249221183800623	0.0245901639344262	0.0208	1	0.0259319286871961	1	1	0.0178282009724473	0.0251677852348993	0.0227642276422764	0.024232633279483	0.0253968253968254	0.0222929936305732	0.0253164556962025	0.029126213592233	0.021523178807947	0.0257648953301127	0.872785829307568	1	0.620192307692308	1	1	0.0262725779967159	1	1	1	0.0205047318611987	0.0237717908082409	1	1	0.0226537216828479	0.0502431118314425	0.0901771336553945
4	1	0.638668779714738	0.0255591054313099	1	0.0221870047543582	1	1	0.401883830455259	0.080952380952381	1	0.993589743589744	1	1	0.99341021416804	0.0209677419354839	1	1	0.998394863563403	1	0.0236593059936909	1	0.0257648953301127	0.024653312788906	1	1	1	1	1	1	1	1	1	1	0.14937106918239	0.0233644859813084	0.422077922077922	0.0209003215434084	0.0221870047543582	1	0.0238095238095238	0.0279503105590062	0.0175438596491228	1	1	0.0236220472440945	0.0286624203821656	1	0.974683544303797	0.940609951845907
5	0.0268987341772152	0.389751552795031	1	0.0221870047543582	1	0.0186625194401244	0.0209339774557166	0.631083202511774	0.950078003120125	0.0182926829268293	0.0315955766192733	0.0237717908082409	0.0228658536585366	0.0273752012882448	1	0.0202177293934681	0.0246913580246914	0.0225806451612903	0.0188383045525903	1	0.0234375	1	1	0.0156985871271586	0.0243111831442464	0.0222575516693164	0.0232919254658385	0.024653312788906	0.0230769230769231	0.0231124807395994	0.0253968253968254	0.0191082802547771	0.0235849056603774	0.869767441860465	1	0.616719242902208	1	1	0.0241545893719807	1	1	1	0.0184331797235023	0.0185185185185185	1	1	0.0237341772151899	0.0483619344773791	0.0801282051282051
6	1	0.615264797507788	0.0219092331768388	1	0.0186625194401244	1	1	0.394856278366112	0.08	1	0.992175273865415	1	1	0.992012779552716	0.0170278637770898	1	1	0.998397435897436	1	0.0184615384615385	1	0.0206022187004754	0.0195488721804511	1	1	1	1	1	1	1	1	1	1	0.146379044684129	0.0170278637770898	0.400311526479751	0.0171073094867807	0.0187793427230047	1	0.0205371248025276	0.0216383307573416	0.015527950310559	1	1	0.0197869101978691	0.0231481481481481	1	0.969088098918083	0.931034482758621
7	1	0.620689655172414	0.0232945091514143	1	0.0209339774557166	1	1	0.407166123778502	0.0826580226904376	1	0.991803278688525	1	1	0.991666666666667	0.0132231404958678	1	1	0.998344370860927	1	0.0198347107438017	1	0.0217755443886097	0.0206349206349206	1	1	1	1	1	1	1	1	1	1	0.1504	0.0195439739413681	0.416387959866221	0.0162074554294976	0.0180032733224223	1	0.0181518151815182	0.0222929936305732	0.0131578947368421	1	1	0.0204724409448819	0.0210016155088853	1	0.971061093247588	0.939144736842105
8	0.412520064205457	0.764341085271318	0.639937106918239	0.401883830455259	0.631083202511774	0.394856278366112	0.407166123778502	1	0.718110236220472	0.404945904173107	0.417981072555205	0.407766990291262	0.397196261682243	0.408064516129032	0.634493670886076	0.394736842105263	0.402777777777778	0.4181240063593	0.393081761006289	0.630914826498423	0.412974683544304	0.635930047694754	0.634703196347032	0.39873417721519	0.392	0.384	0.381102362204724	0.403076923076923	0.416403785488959	0.386748844375963	0.398425196850394	0.398089171974522	0.389067524115756	0.773584905660377	0.621705426356589	0.956661316211878	0.629746835443038	0.626959247648903	0.390953150242326	0.614147909967846	0.614779874213837	0.61244019138756	0.385208012326656	0.391912908242613	0.628659476117103	0.638095238095238	0.397781299524564	0.421383647798742	0.4528
9	0.0868878357030016	0.466876971608833	0.954983922829582	0.080952380952381	0.950078003120125	0.08	0.0826580226904376	0.718110236220472	1	0.0798771121351766	0.0981308411214953	0.0848	0.0828125	0.0958466453674121	0.947452229299363	0.081377151799687	0.0832049306625578	0.0885245901639344	0.078003120124805	0.94006309148265	0.0810810810810811	0.939873417721519	0.95144157814871	0.082670906200318	0.0637254901960784	0.072	0.0796875	0.0856697819314642	0.0860719874804382	0.0758513931888545	0.0812101910828025	0.0723472668810289	0.0828125	0.951713395638629	0.949447077409163	0.68860353130016	0.946708463949843	0.945054945054945	0.0816	0.939297124600639	0.941085271317829	0.933438985736926	0.0740740740740741	0.0837209302325581	0.94081942336874	0.953775038520801	0.0821484992101106	0.113207547169811	0.14218009478673
10	1	0.638461538461538	0.0235849056603774	1	0.0182926829268293	1	1	0.404945904173107	0.0798771121351766	1	0.993817619783617	1	1	0.993720565149137	0.015552099533437	1	1	0.998444790046656	1	0.0231481481481481	1	0.021875	0.022354694485842	1	1	1	1	1	1	1	1	1	1	0.163636363636364	0.0196671709531014	0.426332288401254	0.0169230769230769	0.0188383045525903	1	0.0216383307573416	0.0240601503759399	0.0153846153846154	1	1	0.0225563909774436	0.0244274809160305	1	0.975232198142415	0.940345368916798
11	0.992025518341308	0.670364500792393	0.0368	0.993589743589744	0.0315955766192733	0.992175273865415	0.991803278688525	0.417981072555205	0.0981308411214953	0.993817619783617	1	0.991909385113269	0.993817619783617	1	0.0290791599353796	0.992248062015504	0.992175273865415	0.998363338788871	0.995230524642289	0.0302547770700637	0.995230524642289	0.0339805825242718	0.0303030303030303	0.993720565149137	0.991816693944354	0.992050874403816	0.992088607594937	0.993808049535604	0.995290423861852	0.993759750390016	0.9936	0.995081967213115	0.993650793650794	0.165366614664587	0.0266875981161695	0.436392914653784	0.0271565495207668	0.0272435897435897	0.993431855500821	0.0285714285714286	0.0312989045383412	0.0192	0.992236024844721	0.995398773006135	0.0305810397553517	0.0345368916797488	0.993660855784469	0.9792663476874	0.953225806451613
12	1	0.649434571890145	0.0250836120401338	1	0.0237717908082409	1	1	0.407766990291262	0.0848	1	0.991909385113269	1	1	0.993355481727575	0.0212418300653595	1	1	0.998313659359191	1	0.024390243902439	1	0.0282861896838602	0.0252365930599369	1	1	1	1	1	1	1	1	1	1	0.158319870759289	0.024390243902439	0.422442244224422	0.0193548387096774	0.0242718446601942	1	0.0264026402640264	0.0288461538461538	0.0164473684210526	1	1	0.0237341772151899	0.0275080906148867	1	0.976377952755906	0.943548387096774
13	1	0.635239567233385	0.0235849056603774	1	0.0228658536585366	1	1	0.397196261682243	0.0828125	1	0.993817619783617	1	1	0.993610223642173	0.0186915887850467	1	1	1	1	0.0244648318042813	1	0.0247295208655332	0.0254491017964072	1	1	1	1	1	1	1	1	1	1	0.16	0.024653312788906	0.416536661466459	0.0201863354037267	0.0220472440944882	1	0.0252365930599369	0.0258751902587519	0.0173501577287066	1	1	0.0244274809160305	0.0259938837920489	1	0.973805855161787	0.940988835725678
14	0.991816693944354	0.645161290322581	0.0334448160535117	0.99341021416804	0.0273752012882448	0.992012779552716	0.991666666666667	0.408064516129032	0.0958466453674121	0.993720565149137	1	0.993355481727575	0.993610223642173	1	0.0294117647058824	0.993620414673046	0.992076069730586	0.99670510708402	0.993527508090615	0.0307941653160454	0.995184590690209	0.0346534653465347	0.0312989045383412	0.99512987012987	0.991554054054054	0.993421052631579	0.991896272285251	0.993720565149137	0.996747967479675	0.995215311004785	0.993485342019544	0.995024875621891	0.993579454253612	0.174803149606299	0.027823240589198	0.433993399339934	0.0288461538461538	0.0273752012882448	0.993366500829187	0.032051282051282	0.0336538461538462	0.0226904376012966	0.992150706436421	0.9936	0.0267716535433071	0.0358890701468189	0.993464052287582	0.982343499197432	0.947540983606557
15	0.0225442834138486	0.390822784810127	1	0.0209677419354839	1	0.0170278637770898	0.0132231404958678	0.634493670886076	0.947452229299363	0.015552099533437	0.0290791599353796	0.0212418300653595	0.0186915887850467	0.0294117647058824	1	0.0172143974960876	0.0218068535825545	0.0195121951219512	0.015600624024961	1	0.0235849056603774	1	1	0.0158227848101266	0.0196078431372549	0.0175438596491228	0.0204724409448819	0.021671826625387	0.0157977883096366	0.0200308166409861	0.0207336523125997	0.0177705977382876	0.0172955974842767	0.881987577639752	1	0.62200956937799	1	1	0.0211726384364821	1	1	1	0.0124416796267496	0.0172955974842767	1	1	0.0188087774294671	0.0457413249211356	0.078525641025641
16	1	0.645510835913313	0.0221518987341772	1	0.0202177293934681	1	1	0.394736842105263	0.081377151799687	1	0.992248062015504	1	1	0.993620414673046	0.0172143974960876	1	1	0.998394863563403	1	0.0218068535825545	1	0.0235849056603774	0.0211161387631976	1	1	1	1	1	1	1	1	1	1	0.15552099533437	0.0170015455950541	0.423809523809524	0.0188087774294671	0.0174603174603175	1	0.0234375	0.0230061349693252	0.0172684458398744	1	1	0.0212443095599393	0.025	1	0.976744186046512	0.939837398373984
17	1	0.645510835913313	0.0249221183800623	1	0.0246913580246914	1	1	0.402777777777778	0.0832049306625578	1	0.992175273865415	1	1	0.992076069730586	0.0218068535825545	1	1	0.998422712933754	1	0.0228658536585366	1	0.025	0.024390243902439	1	1	1	1	1	1	1	1	1	1	0.157894736842105	0.0197568389057751	0.420382165605096	0.0184899845916795	0.0201863354037267	1	0.0235109717868339	0.0273141122913505	0.0185758513931889	1	1	0.0242057488653555	0.0261136712749616	1	0.976708074534162	0.945054945054945
18	0.998381877022654	0.649289099526066	0.0245901639344262	0.998394863563403	0.0225806451612903	0.998397435897436	0.998344370860927	0.4181240063593	0.0885245901639344	0.998444790046656	0.998363338788871	0.998313659359191	1	0.99670510708402	0.0195121951219512	0.998394863563403	0.998422712933754	1	1	0.0223285486443381	1	0.027823240589198	0.0250783699059561	0.998407643312102	1	0.998373983739837	0.998392282958199	0.998420221169036	1	0.998405103668262	0.998373983739837	0.998349834983498	0.99837925445705	0.157212317666126	0.0206677265500795	0.424143556280587	0.0178861788617886	0.0163132137030995	0.998366013071895	0.0225806451612903	0.0252764612954186	0.0162074554294976	0.998420221169036	0.998410174880763	0.0222222222222222	0.0257648953301127	0.998387096774194	0.979133226324238	0.949346405228758
19	1	0.640378548895899	0.0208	1	0.0188383045525903	1	1	0.393081761006289	0.078003120124805	1	0.995230524642289	1	1	0.993527508090615	0.015600624024961	1	1	1	1	0.018957345971564	1	0.0189274447949527	0.0182926829268293	1	1	1	1	1	1	1	1	1	1	0.146831530139104	0.0155038759689922	0.408360128617363	0.0140405616224649	0.0141509433962264	1	0.0191693290734824	0.0187793427230047	0.0125786163522013	1	1	0.0201863354037267	0.0203125	1	0.979527559055118	0.943729903536977
20	0.0287539936102236	0.395604395604396	1	0.0236593059936909	1	0.0184615384615385	0.0198347107438017	0.630914826498423	0.94006309148265	0.0231481481481481	0.0302547770700637	0.024390243902439	0.0244648318042813	0.0307941653160454	1	0.0218068535825545	0.0228658536585366	0.0223285486443381	0.018957345971564	1	0.0251968503937008	1	1	0.0203125	0.0260162601626016	0.0209339774557166	0.0252764612954186	0.0244274809160305	0.0233644859813084	0.0263565891472868	0.0272873194221509	0.0226904376012966	0.0234741784037559	0.875968992248062	1	0.616242038216561	1	1	0.0258899676375405	1	1	1	0.0170278637770898	0.0235109717868339	1	1	0.0252365930599369	0.0461783439490446	0.0834670947030498
21	1	0.643302180685358	0.0259319286871961	1	0.0234375	1	1	0.412974683544304	0.0810810810810811	1	0.995230524642289	1	1	0.995184590690209	0.0235849056603774	1	1	1	1	0.0251968503937008	1	0.0272435897435897	0.0259938837920489	1	1	1	1	1	1	1	1	1	1	0.154929577464789	0.0220125786163522	0.4224	0.0202808112324493	0.0221870047543582	1	0.0254777070063694	0.0290964777947933	0.0193236714975845	1	1	0.0248833592534992	0.0280811232449298	1	0.979495268138801	0.93719806763285
22	0.0307443365695793	0.392	1	0.0257648953301127	1	0.0206022187004754	0.0217755443886097	0.635930047694754	0.939873417721519	0.021875	0.0339805825242718	0.0282861896838602	0.0247295208655332	0.0346534653465347	1	0.0235849056603774	0.025	0.027823240589198	0.0189274447949527	1	0.0272435897435897	1	1	0.0206677265500795	0.0262725779967159	0.0241157556270096	0.0256821829855538	0.0263157894736842	0.02660406885759	0.0266457680250784	0.0294599018003273	0.0228384991843393	0.0272	0.862179487179487	1	0.614147909967846	1	1	0.0279146141215107	1	1	1	0.0219435736677116	0.0234375	1	1	0.0271132376395534	0.0528	0.0921052631578947
23	0.0291411042944785	0.386259541984733	1	0.024653312788906	1	0.0195488721804511	0.0206349206349206	0.634703196347032	0.95144157814871	0.022354694485842	0.0303030303030303	0.0252365930599369	0.0254491017964072	0.0312989045383412	1	0.0211161387631976	0.024390243902439	0.0250783699059561	0.0182926829268293	1	0.0259938837920489	1	1	0.0230061349693252	0.0267295597484277	0.0214395099540582	0.0245398773006135	0.0259146341463415	0.0228658536585366	0.0239880059970015	0.0276923076923077	0.0234741784037559	0.0248062015503876	0.872919818456883	1	0.610169491525424	1	1	0.0267716535433071	1	1	1	0.0211161387631976	0.0259146341463415	1	1	0.0248447204968944	0.0460829493087558	0.0858895705521472
24	1	0.636507936507936	0.0178282009724473	1	0.0156985871271586	1	1	0.39873417721519	0.082670906200318	1	0.993720565149137	1	1	0.99512987012987	0.0158227848101266	1	1	0.998407643312102	1	0.0203125	1	0.0206677265500795	0.0230061349693252	1	1	1	1	1	1	1	1	1	1	0.160629921259843	0.0172684458398744	0.421553090332805	0.0159744408945687	0.0173501577287066	1	0.0209677419354839	0.0201863354037267	0.0158982511923688	1	1	0.0200617283950617	0.023696682464455	1	0.976489028213166	0.944170771756979
25	1	0.628058727569331	0.0251677852348993	1	0.0243111831442464	1	1	0.392	0.0637254901960784	1	0.991816693944354	1	1	0.991554054054054	0.0196078431372549	1	1	1	1	0.0260162601626016	1	0.0262725779967159	0.0267295597484277	1	1	1	1	1	1	1	1	1	1	0.142156862745098	0.0241157556270096	0.404290429042904	0.0225806451612903	0.0228758169934641	1	0.0266222961730449	0.0273311897106109	0.020066889632107	1	1	0.0271565495207668	0.0293637846655791	1	0.975328947368421	0.940789473684211
26	1	0.610032362459547	0.0227642276422764	1	0.0222575516693164	1	1	0.384	0.072	1	0.992050874403816	1	1	0.993421052631579	0.0175438596491228	1	1	0.998373983739837	1	0.0209339774557166	1	0.0241157556270096	0.0214395099540582	1	1	1	1	1	1	1	1	1	1	0.146496815286624	0.0189274447949527	0.402889245585875	0.0172955974842767	0.017515923566879	1	0.0258899676375405	0.0252764612954186	0.0174880763116057	1	1	0.021671826625387	0.023961661341853	1	0.971518987341772	0.937299035369775
27	1	0.609177215189873	0.024232633279483	1	0.0232919254658385	1	1	0.381102362204724	0.0796875	1	0.992088607594937	1	1	0.991896272285251	0.0204724409448819	1	1	0.998392282958199	1	0.0252764612954186	1	0.0256821829855538	0.0245398773006135	1	1	1	1	1	1	1	1	1	1	0.147798742138365	0.021978021978022	0.406299212598425	0.0206349206349206	0.022508038585209	1	0.0258064516129032	0.0277777777777778	0.0207336523125997	1	1	0.0249221183800623	0.0278207109737249	1	0.977707006369427	0.937799043062201
28	1	0.626771653543307	0.0253968253968254	1	0.024653312788906	1	1	0.403076923076923	0.0856697819314642	1	0.993808049535604	1	1	0.993720565149137	0.021671826625387	1	1	0.998420221169036	1	0.0244274809160305	1	0.0263157894736842	0.0259146341463415	1	1	1	1	1	1	1	1	1	1	0.157575757575758	0.0232198142414861	0.415094339622642	0.0201550387596899	0.0216049382716049	1	0.0251177394034537	0.0277777777777778	0.018957345971564	1	1	0.0240963855421687	0.0277777777777778	1	0.975232198142415	0.937007874015748
29	1	0.641304347826087	0.0222929936305732	1	0.0230769230769231	1	1	0.416403785488959	0.0860719874804382	1	0.995290423861852	1	1	0.996747967479675	0.0157977883096366	1	1	1	1	0.0233644859813084	1	0.02660406885759	0.0228658536585366	1	1	1	1	1	1	1	1	1	1	0.170111287758347	0.0202177293934681	0.423380726698262	0.0171073094867807	0.0203761755485893	1	0.0240384615384615	0.0263975155279503	0.0174050632911392	1	1	0.0228310502283105	0.0261941448382126	1	0.982649842271293	0.95024077046549
30	1	0.636222910216718	0.0253164556962025	1	0.0231124807395994	1	1	0.386748844375963	0.0758513931888545	1	0.993759750390016	1	1	0.995215311004785	0.0200308166409861	1	1	0.998405103668262	1	0.0263565891472868	1	0.0266457680250784	0.0239880059970015	1	1	1	1	1	1	1	1	1	1	0.135593220338983	0.0199081163859112	0.400943396226415	0.0169753086419753	0.0217391304347826	1	0.0232919254658385	0.0261538461538462	0.0185185185185185	1	1	0.0245775729646697	0.0294573643410853	1	0.978361669242658	0.9424
31	1	0.643312101910828	0.029126213592233	1	0.0253968253968254	1	1	0.398425196850394	0.0812101910828025	1	0.9936	1	1	0.993485342019544	0.0207336523125997	1	1	0.998373983739837	1	0.0272873194221509	1	0.0294599018003273	0.0276923076923077	1	1	1	1	1	1	1	1	1	1	0.148562300319489	0.0227642276422764	0.419141914191419	0.0210696920583468	0.0212765957446809	1	0.0256410256410256	0.027906976744186	0.0178861788617886	1	1	0.0267295597484277	0.0286624203821656	1	0.972929936305732	0.93517017828201
32	1	0.63301282051282	0.021523178807947	1	0.0191082802547771	1	1	0.398089171974522	0.0723472668810289	1	0.995081967213115	1	1	0.995024875621891	0.0177705977382876	1	1	0.998349834983498	1	0.0226904376012966	1	0.0228384991843393	0.0234741784037559	1	1	1	1	1	1	1	1	1	1	0.15541601255887	0.0175718849840256	0.409165302782324	0.0161550888529887	0.0177133655394525	1	0.0212418300653595	0.0221518987341772	0.0177133655394525	1	1	0.0221870047543582	0.0257648953301127	1	0.979133226324238	0.940705128205128
33	1	0.621283255086072	0.0257648953301127	1	0.0235849056603774	1	1	0.389067524115756	0.0828125	1	0.993650793650794	1	1	0.993579454253612	0.0172955974842767	1	1	0.99837925445705	1	0.0234741784037559	1	0.0272	0.0248062015503876	1	1	1	1	1	1	1	1	1	1	0.1484375	0.0220820189274448	0.407766990291262	0.0205047318611987	0.0188087774294671	1	0.0258064516129032	0.0263157894736842	0.0173228346456693	1	1	0.0232558139534884	0.0272	1	0.973724884080371	0.937299035369775
34	0.163779527559055	0.525902668759812	0.872785829307568	0.14937106918239	0.869767441860465	0.146379044684129	0.1504	0.773584905660377	0.951713395638629	0.163636363636364	0.165366614664587	0.158319870759289	0.16	0.174803149606299	0.881987577639752	0.15552099533437	0.157894736842105	0.157212317666126	0.146831530139104	0.875968992248062	0.154929577464789	0.862179487179487	0.872919818456883	0.160629921259843	0.142156862745098	0.146496815286624	0.147798742138365	0.157575757575758	0.170111287758347	0.135593220338983	0.148562300319489	0.15541601255887	0.1484375	1	0.876777251184834	0.759811616954474	0.872239747634069	0.879120879120879	0.155802861685215	0.85828025477707	0.87308868501529	0.859133126934985	0.140243902439024	0.152173913043478	0.866261398176292	0.884493670886076	0.15541601255887	0.178403755868545	0.217948717948718
35	0.0238473767885533	0.374213836477987	1	0.0233644859813084	1	0.0170278637770898	0.0195439739413681	0.621705426356589	0.949447077409163	0.0196671709531014	0.0266875981161695	0.024390243902439	0.024653312788906	0.027823240589198	1	0.0170015455950541	0.0197568389057751	0.0206677265500795	0.0155038759689922	1	0.0220125786163522	1	1	0.0172684458398744	0.0241157556270096	0.0189274447949527	0.021978021978022	0.0232198142414861	0.0202177293934681	0.0199081163859112	0.0227642276422764	0.0175718849840256	0.0220820189274448	0.876777251184834	1	0.616954474097331	1	1	0.0260162601626016	1	1	1	0.0168195718654434	0.02	1	1	0.0188976377952756	0.0430622009569378	0.0781499202551834
36	0.429725363489499	0.779742765273312	0.620192307692308	0.422077922077922	0.616719242902208	0.400311526479751	0.416387959866221	0.956661316211878	0.68860353130016	0.426332288401254	0.436392914653784	0.422442244224422	0.416536661466459	0.433993399339934	0.62200956937799	0.423809523809524	0.420382165605096	0.424143556280587	0.408360128617363	0.616242038216561	0.4224	0.614147909967846	0.610169491525424	0.421553090332805	0.404290429042904	0.402889245585875	0.406299212598425	0.415094339622642	0.423380726698262	0.400943396226415	0.419141914191419	0.409165302782324	0.407766990291262	0.759811616954474	0.616954474097331	1	0.607085346215781	0.616639477977161	0.394389438943894	0.607431340872375	0.594594594594595	0.587096774193548	0.3861852433281	0.413522012578616	0.618153364632238	0.626391096979332	0.405750798722045	0.43217665615142	0.467845659163987
37	0.0208	0.372019077901431	1	0.0209003215434084	1	0.0171073094867807	0.0162074554294976	0.629746835443038	0.946708463949843	0.0169230769230769	0.0271565495207668	0.0193548387096774	0.0201863354037267	0.0288461538461538	1	0.0188087774294671	0.0184899845916795	0.0178861788617886	0.0140405616224649	1	0.0202808112324493	1	1	0.0159744408945687	0.0225806451612903	0.0172955974842767	0.0206349206349206	0.0201550387596899	0.0171073094867807	0.0169753086419753	0.0210696920583468	0.0161550888529887	0.0205047318611987	0.872239747634069	1	0.607085346215781	1	1	0.0211382113821138	1	1	1	0.0139751552795031	0.015748031496063	1	1	0.0158227848101266	0.0425867507886435	0.0783034257748776
38	0.0227642276422764	0.408517350157729	1	0.0221870047543582	1	0.0187793427230047	0.0180032733224223	0.626959247648903	0.945054945054945	0.0188383045525903	0.0272435897435897	0.0242718446601942	0.0220472440944882	0.0273752012882448	1	0.0174603174603175	0.0201863354037267	0.0163132137030995	0.0141509433962264	1	0.0221870047543582	1	1	0.0173501577287066	0.0228758169934641	0.017515923566879	0.022508038585209	0.0216049382716049	0.0203761755485893	0.0217391304347826	0.0212765957446809	0.0177133655394525	0.0188087774294671	0.879120879120879	1	0.616639477977161	1	1	0.0224719101123595	1	1	1	0.0140405616224649	0.0172684458398744	1	1	0.0192926045016077	0.0408163265306122	0.0718954248366013
39	1	0.617124394184168	0.0262725779967159	1	0.0241545893719807	1	1	0.390953150242326	0.0816	1	0.993431855500821	1	1	0.993366500829187	0.0211726384364821	1	1	0.998366013071895	1	0.0258899676375405	1	0.0279146141215107	0.0267716535433071	1	1	1	1	1	1	1	1	1	1	0.155802861685215	0.0260162601626016	0.394389438943894	0.0211382113821138	0.0224719101123595	1	0.0266222961730449	0.0303514376996805	0.0211038961038961	1	1	0.0251177394034537	0.0294117647058824	1	0.971383147853736	0.938640132669983
40	0.0272873194221509	0.385714285714286	1	0.0238095238095238	1	0.0205371248025276	0.0181518151815182	0.614147909967846	0.939297124600639	0.0216383307573416	0.0285714285714286	0.0264026402640264	0.0252365930599369	0.032051282051282	1	0.0234375	0.0235109717868339	0.0225806451612903	0.0191693290734824	1	0.0254777070063694	1	1	0.0209677419354839	0.0266222961730449	0.0258899676375405	0.0258064516129032	0.0251177394034537	0.0240384615384615	0.0232919254658385	0.0256410256410256	0.0212418300653595	0.0258064516129032	0.85828025477707	1	0.607431340872375	1	1	0.0266222961730449	1	1	1	0.0185185185185185	0.0204724409448819	1	1	0.0227272727272727	0.045958795562599	0.0791599353796446
41	0.0300157977883096	0.373831775700935	1	0.0279503105590062	1	0.0216383307573416	0.0222929936305732	0.614779874213837	0.941085271317829	0.0240601503759399	0.0312989045383412	0.0288461538461538	0.0258751902587519	0.0336538461538462	1	0.0230061349693252	0.0273141122913505	0.0252764612954186	0.0187793427230047	1	0.0290964777947933	1	1	0.0201863354037267	0.0273311897106109	0.0252764612954186	0.0277777777777778	0.0277777777777778	0.0263975155279503	0.0261538461538462	0.027906976744186	0.0221518987341772	0.0263157894736842	0.87308868501529	1	0.594594594594595	1	1	0.0303514376996805	1	1	1	0.019578313253012	0.0230414746543779	1	1	0.0263565891472868	0.0498442367601246	0.0748407643312102
42	0.0205696202531646	0.369085173501577	1	0.0175438596491228	1	0.015527950310559	0.0131578947368421	0.61244019138756	0.933438985736926	0.0153846153846154	0.0192	0.0164473684210526	0.0173501577287066	0.0226904376012966	1	0.0172684458398744	0.0185758513931889	0.0162074554294976	0.0125786163522013	1	0.0193236714975845	1	1	0.0158982511923688	0.020066889632107	0.0174880763116057	0.0207336523125997	0.018957345971564	0.0174050632911392	0.0185185185185185	0.0178861788617886	0.0177133655394525	0.0173228346456693	0.859133126934985	1	0.587096774193548	1	1	0.0211038961038961	1	1	1	0.0141732283464567	0.0156985871271586	1	1	0.0189873417721519	0.0383386581469649	0.0706260032102729
43	1	0.606811145510836	0.0205047318611987	1	0.0184331797235023	1	1	0.385208012326656	0.0740740740740741	1	0.992236024844721	1	1	0.992150706436421	0.0124416796267496	1	1	0.998420221169036	1	0.0170278637770898	1	0.0219435736677116	0.0211161387631976	1	1	1	1	1	1	1	1	1	1	0.140243902439024	0.0168195718654434	0.3861852433281	0.0139751552795031	0.0140405616224649	1	0.0185185185185185	0.019578313253012	0.0141732283464567	1	1	0.0182094081942337	0.0198170731707317	1	0.970903522205207	0.933641975308642
44	1	0.628304821150855	0.0237717908082409	1	0.0185185185185185	1	1	0.391912908242613	0.0837209302325581	1	0.995398773006135	1	1	0.9936	0.0172955974842767	1	1	0.998410174880763	1	0.0235109717868339	1	0.0234375	0.0259146341463415	1	1	1	1	1	1	1	1	1	1	0.152173913043478	0.02	0.413522012578616	0.015748031496063	0.0172684458398744	1	0.0204724409448819	0.0230414746543779	0.0156985871271586	1	1	0.0214067278287462	0.0230769230769231	1	0.970358814352574	0.936406995230525
45	0.0264797507788162	0.386996904024768	1	0.0236220472440945	1	0.0197869101978691	0.0204724409448819	0.628659476117103	0.94081942336874	0.0225563909774436	0.0305810397553517	0.0237341772151899	0.0244274809160305	0.0267716535433071	1	0.0212443095599393	0.0242057488653555	0.0222222222222222	0.0201863354037267	1	0.0248833592534992	1	1	0.0200617283950617	0.0271565495207668	0.021671826625387	0.0249221183800623	0.0240963855421687	0.0228310502283105	0.0245775729646697	0.0267295597484277	0.0221870047543582	0.0232558139534884	0.866261398176292	1	0.618153364632238	1	1	0.0251177394034537	1	1	1	0.0182094081942337	0.0214067278287462	1	1	0.0232198142414861	0.0472560975609756	0.0838607594936709
46	0.0302547770700637	0.408385093167702	1	0.0286624203821656	1	0.0231481481481481	0.0210016155088853	0.638095238095238	0.953775038520801	0.0244274809160305	0.0345368916797488	0.0275080906148867	0.0259938837920489	0.0358890701468189	1	0.025	0.0261136712749616	0.0257648953301127	0.0203125	1	0.0280811232449298	1	1	0.023696682464455	0.0293637846655791	0.023961661341853	0.0278207109737249	0.0277777777777778	0.0261941448382126	0.0294573643410853	0.0286624203821656	0.0257648953301127	0.0272	0.884493670886076	1	0.626391096979332	1	1	0.0294117647058824	1	1	1	0.0198170731707317	0.0230769230769231	1	1	0.0272	0.0488958990536278	0.0846645367412141
47	1	0.628980891719745	0.0226537216828479	1	0.0237341772151899	1	1	0.397781299524564	0.0821484992101106	1	0.993660855784469	1	1	0.993464052287582	0.0188087774294671	1	1	0.998387096774194	1	0.0252365930599369	1	0.0271132376395534	0.0248447204968944	1	1	1	1	1	1	1	1	1	1	0.15541601255887	0.0188976377952756	0.405750798722045	0.0158227848101266	0.0192926045016077	1	0.0227272727272727	0.0263565891472868	0.0189873417721519	1	1	0.0232198142414861	0.0272	1	0.971518987341772	0.934294871794872
48	0.969551282051282	0.651968503937008	0.0502431118314425	0.974683544303797	0.0483619344773791	0.969088098918083	0.971061093247588	0.421383647798742	0.113207547169811	0.975232198142415	0.9792663476874	0.976377952755906	0.973805855161787	0.982343499197432	0.0457413249211356	0.976744186046512	0.976708074534162	0.979133226324238	0.979527559055118	0.0461783439490446	0.979495268138801	0.0528	0.0460829493087558	0.976489028213166	0.975328947368421	0.971518987341772	0.977707006369427	0.975232198142415	0.982649842271293	0.978361669242658	0.972929936305732	0.979133226324238	0.973724884080371	0.178403755868545	0.0430622009569378	0.43217665615142	0.0425867507886435	0.0408163265306122	0.971383147853736	0.045958795562599	0.0498442367601246	0.0383386581469649	0.970903522205207	0.970358814352574	0.0472560975609756	0.0488958990536278	0.971518987341772	1	0.959612277867528
49	0.935897435897436	0.692185007974482	0.0901771336553945	0.940609951845907	0.0801282051282051	0.931034482758621	0.939144736842105	0.4528	0.14218009478673	0.940345368916798	0.953225806451613	0.943548387096774	0.940988835725678	0.947540983606557	0.078525641025641	0.939837398373984	0.945054945054945	0.949346405228758	0.943729903536977	0.0834670947030498	0.93719806763285	0.0921052631578947	0.0858895705521472	0.944170771756979	0.940789473684211	0.937299035369775	0.937799043062201	0.937007874015748	0.95024077046549	0.9424	0.93517017828201	0.940705128205128	0.937299035369775	0.217948717948718	0.0781499202551834	0.467845659163987	0.0783034257748776	0.0718954248366013	0.938640132669983	0.0791599353796446	0.0748407643312102	0.0706260032102729	0.933641975308642	0.936406995230525	0.0838607594936709	0.0846645367412141	0.934294871794872	0.959612277867528	1
50	0.33125	0.685303514376997	0.707119741100324	0.314873417721519	0.70364500792393	0.308777429467085	0.301458670988655	0.783570300157978	0.793427230046948	0.326186830015314	0.354368932038835	0.325806451612903	0.327718223583461	0.345394736842105	0.735247208931419	0.331761006289308	0.330781010719755	0.330670926517572	0.314641744548287	0.70820189274448	0.344497607655502	0.696825396825397	0.709876543209877	0.331746031746032	0.298187808896211	0.301282051282051	0.316129032258064	0.32348367029549	0.335423197492163	0.302795031055901	0.309294871794872	0.313915857605178	0.303656597774245	0.84458398744113	0.712264150943396	0.858520900321543	0.6921875	0.695652173913043	0.33495145631068	0.703049759229534	0.692307692307692	0.681020733652313	0.286377708978328	0.317535545023697	0.693146417445483	0.707740916271722	0.321766561514196	0.355661881977671	0.401284109149278
51	0.0302547770700637	0.394944707740916	1	0.0284810126582278	1	0.0233281493001555	0.0228384991843393	0.630503144654088	0.941915227629513	0.0247295208655332	0.0348101265822785	0.0286624203821656	0.0261941448382126	0.038961038961039	1	0.0247678018575851	0.0259541984732824	0.0257234726688103	0.018957345971564	1	0.0299684542586751	1	1	0.0221518987341772	0.028006589785832	0.023696682464455	0.0267716535433071	0.028125	0.0263975155279503	0.0267716535433071	0.0289855072463768	0.0228758169934641	0.0269413629160063	0.864696734059098	1	0.613672496025437	1	1	0.029126213592233	1	1	1	0.0204724409448819	0.0234009360374415	1	1	0.0253968253968254	0.0513219284603421	0.0834670947030498
52	1	0.635772357723577	0.0193236714975845	1	0.0207336523125997	1	1	0.386075949367089	0.0643086816720257	1	0.993620414673046	1	1	0.993366500829187	0.0144694533762058	1	1	1	1	0.0208333333333333	1	0.0213815789473684	0.020440251572327	1	1	1	1	1	1	1	1	1	1	0.138314785373609	0.0190174326465927	0.413509060955519	0.017515923566879	0.0192926045016077	1	0.0209339774557166	0.0209003215434084	0.0146818923327896	1	1	0.0234375	0.0242718446601942	1	0.974068071312804	0.93687707641196
53	1	0.639498432601881	0.0256410256410256	1	0.0222222222222222	1	1	0.411023622047244	0.0837282780410742	1	0.9936	1	1	0.99347471451876	0.0203125	1	1	0.998410174880763	1	0.0236220472440945	1	0.0260162601626016	0.0256797583081571	1	1	1	1	1	1	1	1	1	1	0.161695447409733	0.0220472440944882	0.4281098546042	0.020440251572327	0.0209003215434084	1	0.024	0.0282574568288854	0.0172413793103448	1	1	0.0234375	0.0264797507788162	1	0.97444089456869	0.942122186495177
54	0.451612903225806	0.811526479750779	0.594896331738437	0.43956043956044	0.589622641509434	0.427914110429448	0.438825448613377	0.968652037617555	0.678288431061807	0.450832072617247	0.463492063492064	0.452342487883683	0.431221020092736	0.445324881141046	0.593996840442338	0.437596302003082	0.441578148710167	0.447665056360709	0.427230046948357	0.596546310832025	0.448598130841121	0.600961538461538	0.589665653495441	0.439814814814815	0.438311688311688	0.427215189873418	0.425196850393701	0.432558139534884	0.450549450549451	0.425954198473282	0.44888178913738	0.438095238095238	0.42457231726283	0.731895223420647	0.585889570552147	0.988727858293076	0.583860759493671	0.592417061611374	0.429712460063898	0.589984350547731	0.570542635658915	0.568535825545171	0.420731707317073	0.435458786936236	0.593939393939394	0.598746081504702	0.437888198757764	0.463607594936709	0.505546751188589
55	0.0254777070063694	0.394984326018809	1	0.0226171243941842	1	0.015552099533437	0.0181219110378913	0.638364779874214	0.948717948717949	0.0199692780337942	0.0272873194221509	0.0208	0.0217054263565891	0.0294599018003273	1	0.0173501577287066	0.0201550387596899	0.0210696920583468	0.0142857142857143	1	0.0207006369426752	1	1	0.0174880763116057	0.019672131147541	0.0162866449511401	0.019047619047619	0.0235849056603774	0.0202177293934681	0.0204081632653061	0.0222222222222222	0.0192926045016077	0.0222575516693164	0.884375	1	0.623188405797101	1	1	0.0228758169934641	1	1	1	0.015527950310559	0.0186915887850467	1	1	0.0223285486443381	0.0418679549114332	0.0832
56	0.938582677165354	0.700468018720749	0.0825242718446602	0.9421875	0.080188679245283	0.936335403726708	0.938110749185668	0.471582181259601	0.145962732919255	0.94578313253012	0.952456418383518	0.943820224719101	0.946969696969697	0.951456310679612	0.0792393026941363	0.947449768160742	0.949230769230769	0.960063897763578	0.951181102362205	0.0794392523364486	0.953125	0.0811232449297972	0.0819423368740516	0.948275862068966	0.945773524720893	0.941732283464567	0.94392523364486	0.947852760736196	0.95046439628483	0.944693572496263	0.941640378548896	0.944356120826709	0.939873417721519	0.215503875968992	0.0682170542635659	0.480252764612954	0.0728682170542636	0.0697305863708399	0.939490445859873	0.0727848101265823	0.073094867807154	0.0663507109004739	0.937689969604863	0.942989214175655	0.0769230769230769	0.0817610062893082	0.940438871473354	0.967289719626168	0.984301412872841
57	0.0307692307692308	0.389057750759878	1	0.0271084337349398	1	0.0227272727272727	0.021978021978022	0.632218844984802	0.941265060240964	0.0235294117647059	0.0343213728549142	0.0280811232449298	0.0269058295964126	0.0351145038167939	1	0.0251851851851852	0.0265486725663717	0.0259541984732824	0.0196969696969697	1	0.028657616892911	1	1	0.0213414634146341	0.0279503105590062	0.025	0.0273972602739726	0.0281899109792285	0.0256797583081571	0.0267459138187221	0.0292307692307692	0.0245775729646697	0.0291858678955453	0.866071428571429	1	0.609034267912773	1	1	0.0294573643410853	1	1	1	0.0220913107511046	0.0238095238095238	1	1	0.0261538461538462	0.0529500756429652	0.0859375
58	0.0300157977883096	0.395275590551181	1	0.0285714285714286	1	0.0232558139534884	0.022508038585209	0.627725856697819	0.94679186228482	0.0228658536585366	0.0360501567398119	0.0277777777777778	0.0263565891472868	0.0352564102564103	1	0.02660406885759	0.0261941448382126	0.0286168521462639	0.0205371248025276	1	0.0303030303030303	1	1	0.0223642172523962	0.0276872964169381	0.0235478806907378	0.0266457680250784	0.0276923076923077	0.0252365930599369	0.0263565891472868	0.0302066772655008	0.024	0.026813880126183	0.875583203732504	1	0.609951845906902	1	1	0.0287539936102236	1	1	1	0.0215384615384615	0.0248062015503876	1	1	0.0250783699059561	0.0534591194968553	0.0797448165869219
59	0.0290791599353796	0.392405063291139	1	0.0270700636942675	1	0.0201238390092879	0.0194805194805195	0.650316455696203	0.941362916006339	0.02	0.0299212598425197	0.0242718446601942	0.0247678018575851	0.0287539936102236	1	0.0235849056603774	0.0232198142414861	0.0272	0.0174603174603175	1	0.0263975155279503	1	1	0.0204724409448819	0.0244698205546493	0.0206677265500795	0.024	0.0264385692068429	0.0221169036334913	0.0235478806907378	0.0286624203821656	0.0222929936305732	0.0254372019077901	0.871069182389937	1	0.6120826709062	1	1	0.0274636510500808	1	1	1	0.0184331797235023	0.0235478806907378	1	1	0.0234741784037559	0.0470219435736677	0.0852090032154341
60	1	0.660743134087238	0.0246710526315789	1	0.0221518987341772	1	1	0.420454545454545	0.0913461538461538	1	0.995222929936306	1	1	0.995081967213115	0.0206677265500795	1	1	0.99836867862969	1	0.0239234449760766	1	0.0263157894736842	0.0261136712749616	1	1	1	1	1	1	1	1	1	1	0.163551401869159	0.0238853503184713	0.442434210526316	0.0208333333333333	0.0229132569558101	1	0.0244698205546493	0.0270700636942675	0.0197044334975369	1	1	0.0250391236306729	0.0292682926829268	1	0.982055464926591	0.943986820428336
61	0.0273752012882448	0.365659777424483	1	0.0256	1	0.02	0.0217028380634391	0.606687898089172	0.942857142857143	0.0247678018575851	0.032	0.0262725779967159	0.0235109717868339	0.0343137254901961	1	0.0218068535825545	0.0248833592534992	0.0212071778140294	0.0201550387596899	1	0.0250391236306729	1	1	0.0188679245283019	0.0246710526315789	0.0222222222222222	0.0237717908082409	0.0252764612954186	0.025	0.0261941448382126	0.0274193548387097	0.0212071778140294	0.0235109717868339	0.8546875	1	0.591639871382637	1	1	0.0262725779967159	1	1	1	0.0172143974960876	0.0222222222222222	1	1	0.0237717908082409	0.0490506329113924	0.0777957860615883
62	0.0302066772655008	0.400625978090767	1	0.0264797507788162	0.998444790046656	0.0230414746543779	0.0224719101123595	0.640378548895899	0.948678071539658	0.0243161094224924	0.0330188679245283	0.0307941653160454	0.0240963855421687	0.0353130016051364	0.998454404945904	0.0245022970903522	0.0275650842266462	0.0257648953301127	0.0201238390092879	0.998439937597504	0.0296875	0.998405103668262	0.998500749625187	0.0220472440944882	0.0277324632952692	0.023696682464455	0.0282574568288854	0.0290076335877863	0.0259541984732824	0.0245398773006135	0.0279937791601866	0.0222575516693164	0.0262751159196291	0.876923076923077	0.998461538461539	0.61648177496038	0.998444790046656	0.998417721518987	0.0276422764227642	0.998427672955975	0.998468606431853	0.9984375	0.0183767228177642	0.0230414746543779	1	0.998466257668712	0.0250391236306729	0.0517241379310345	0.0871632329635499
63	1	0.616822429906542	0.027027027027027	1	0.0196969696969697	1	1	0.389908256880734	0.0743034055727554	1	0.992260061919505	1	1	0.992050874403816	0.0199692780337942	1	1	1	1	0.0231839258114374	1	0.0232919254658385	0.0227617602427921	1	1	1	1	1	1	1	1	1	1	0.146747352496218	0.0184331797235023	0.406299212598425	0.0156494522691706	0.0187207488299532	1	0.0235109717868339	0.0245775729646697	0.0153609831029186	1	1	0.0214067278287462	0.0245022970903522	1	0.97360248447205	0.937597503900156
64	1	0.625776397515528	0.0251968503937008	1	0.0214723926380368	1	1	0.405864197530864	0.0880503144654088	1	0.99211356466877	1	1	0.992	0.0218068535825545	1	1	0.998405103668262	1	0.0251177394034537	1	0.027027027027027	0.0259146341463415	1	1	1	1	1	1	1	1	1	1	0.157407407407407	0.0217729393468118	0.41692789968652	0.0172955974842767	0.0218408736349454	1	0.0250783699059561	0.0261941448382126	0.015552099533437	1	1	0.0231839258114374	0.0268987341772152	1	0.974882260596546	0.940705128205128
65	0.229199372056515	0.58678955453149	0.819182389937107	0.216300940438871	0.821150855365474	0.196319018404908	0.222222222222222	0.83695652173913	0.899691358024691	0.213960546282246	0.225705329153605	0.219354838709677	0.220679012345679	0.2336	0.830745341614907	0.219814241486068	0.224770642201835	0.224719101123595	0.207547169811321	0.829420970266041	0.225	0.819047619047619	0.819018404907976	0.222919937205651	0.195121951219512	0.201277955271566	0.212264150943396	0.219474497681607	0.220496894409938	0.202435312024353	0.2140625	0.206730769230769	0.202786377708978	0.941717791411043	0.816770186335404	0.814285714285714	0.822706065318818	0.824367088607595	0.2144	0.805337519623234	0.815336463223787	0.804075235109718	0.196946564885496	0.206422018348624	0.825493171471927	0.820552147239264	0.210776545166403	0.232704402515723	0.272435897435897
66	0.0410742496050553	0.423861852433281	0.990384615384615	0.0382165605095541	0.985959438377535	0.0354391371340524	0.0388349514563107	0.653250773993808	0.969278033794163	0.0400616332819723	0.0492063492063492	0.0400641025641026	0.0405616224648986	0.0471544715447154	0.985759493670886	0.0356037151702786	0.0403726708074534	0.0416	0.0297805642633229	0.981279251170047	0.0390015600624025	0.982229402261712	0.98936170212766	0.0328638497652582	0.0385232744783307	0.035031847133758	0.0395569620253165	0.0416666666666667	0.04	0.0401854714064915	0.0386473429951691	0.0400641025641026	0.0391236306729265	0.89937106918239	0.984126984126984	0.640822784810127	0.984152139461173	0.984	0.0401929260450161	0.9824	0.984615384615385	0.980891719745223	0.0348484848484849	0.0373831775700935	0.983206106870229	0.9858934169279	0.0393081761006289	0.0668789808917197	0.0998415213946117
67	1	0.646129541864139	0.0263157894736842	1	0.0222222222222222	1	1	0.422647527910686	0.0894568690095847	1	0.993640699523052	1	1	0.991922455573506	0.0224719101123595	1	1	0.998333333333333	1	0.0241157556270096	1	0.025974025974026	0.0248447204968944	1	1	1	1	1	1	1	1	1	1	0.163779527559055	0.0224719101123595	0.44205298013245	0.0192	0.0206677265500795	1	0.0275080906148867	0.0286168521462639	0.0192307692307692	1	1	0.0232919254658385	0.0272435897435897	1	0.97456279809221	0.940495867768595
68	0.028125	0.396284829721362	1	0.025	1	0.0182370820668693	0.0194174757281553	0.63093415007657	0.9421875	0.019578313253012	0.0276073619631902	0.0236220472440945	0.0257575757575758	0.0289855072463768	1	0.0213414634146341	0.0229007633587786	0.0235478806907378	0.0154083204930663	1	0.0250783699059561	1	1	0.0186335403726708	0.025518341307815	0.0203442879499218	0.0251177394034537	0.0257186081694402	0.021978021978022	0.0231124807395994	0.0265625	0.0223285486443381	0.02660406885759	0.869767441860465	1	0.618296529968454	1	1	0.0273752012882448	1	1	1	0.0182648401826484	0.0214723926380368	1	1	0.0235849056603774	0.0482115085536547	0.0817307692307692
69	1	0.60586319218241	0.0266222961730449	1	0.0243506493506494	1	1	0.369281045751634	0.0776699029126214	1	0.993453355155483	1	1	0.994880546075085	0.0194489465153971	1	1	1	1	0.0293159609120521	1	0.0297520661157025	0.0286168521462639	1	1	1	1	1	1	1	1	1	1	0.130293159609121	0.0223285486443381	0.380546075085324	0.0211038961038961	0.0227642276422764	1	0.0277777777777778	0.0293637846655791	0.0212765957446809	1	1	0.026984126984127	0.0307941653160454	1	0.973941368078176	0.936348408710218
70	1	0.616113744075829	0.0239234449760766	1	0.0219435736677116	1	1	0.374803149606299	0.0642633228840125	1	0.993759750390016	1	1	0.993630573248408	0.019047619047619	1	1	0.998402555910543	1	0.026984126984127	1	0.0271565495207668	0.0259146341463415	1	1	1	1	1	1	1	1	1	1	0.137007874015748	0.0218068535825545	0.386327503974563	0.0189873417721519	0.0222929936305732	1	0.024	0.0262751159196291	0.0190174326465927	1	1	0.0247295208655332	0.0296875	1	0.973228346456693	0.944
71	1	0.629107981220657	0.0205696202531646	1	0.0219092331768388	1	1	0.394453004622496	0.0800627943485086	1	0.992050874403816	1	1	0.991883116883117	0.019047619047619	1	1	0.998389694041868	1	0.0206349206349206	1	0.0235109717868339	0.0242792109256449	1	1	1	1	1	1	1	1	1	1	0.14873417721519	0.0204081632653061	0.39968152866242	0.0157728706624606	0.0188679245283019	1	0.0224	0.0236593059936909	0.0158982511923688	1	1	0.0213414634146341	0.0234009360374415	1	0.96998420221169	0.936102236421725
72	1	0.6234375	0.0238473767885533	1	0.0219092331768388	1	1	0.391575663026521	0.0732484076433121	1	0.992260061919505	1	1	0.99349593495935	0.0188679245283019	1	1	0.998397435897436	1	0.0253164556962025	1	0.0258064516129032	0.0260336906584992	1	1	1	1	1	1	1	1	1	1	0.148377125193199	0.0205371248025276	0.400635930047695	0.01743264659271	0.0204724409448819	1	0.0227272727272727	0.0246913580246914	0.0158730158730159	1	1	0.0227617602427921	0.025	1	0.976190476190476	0.937898089171974
73	0.0246710526315789	0.410543130990415	1	0.0226171243941842	1	0.0171339563862928	0.0182119205298013	0.643086816720257	0.949526813880126	0.018957345971564	0.0340356564019449	0.0248756218905473	0.0234009360374415	0.0319327731092437	1	0.0203761755485893	0.021505376344086	0.0195121951219512	0.0177993527508091	1	0.0240770465489567	1	1	0.0162074554294976	0.0230642504118616	0.0193861066235864	0.0220820189274448	0.0237717908082409	0.0191387559808612	0.0219092331768388	0.0246710526315789	0.0199335548172757	0.0224358974358974	0.886075949367089	1	0.619672131147541	1	1	0.0232945091514143	1	1	1	0.0171875	0.0208667736757624	1	1	0.0192307692307692	0.0502431118314425	0.0818330605564648
74	1	0.633693972179289	0.023696682464455	1	0.021978021978022	1	1	0.404024767801858	0.084375	1	0.992150706436421	1	1	0.993680884676145	0.0190174326465927	1	1	0.998392282958199	1	0.0233644859813084	1	0.0237717908082409	0.0247678018575851	1	1	1	1	1	1	1	1	1	1	0.153125	0.0202492211838006	0.406050955414013	0.0187207488299532	0.0174050632911392	1	0.0238473767885533	0.0247678018575851	0.0188087774294671	1	1	0.0212765957446809	0.025	1	0.979655712050078	0.948470209339775
75	1	0.625396825396825	0.0268562401263823	1	0.0217054263565891	1	1	0.401587301587302	0.0676100628930818	1	0.992050874403816	1	1	0.991869918699187	0.0189873417721519	1	1	0.998384491114701	1	0.0256	1	0.0257648953301127	0.0257575757575758	1	1	1	1	1	1	1	1	1	1	0.132911392405063	0.0235478806907378	0.414944356120827	0.0187793427230047	0.0207006369426752	1	0.0241545893719807	0.0265210608424337	0.0174050632911392	1	1	0.0248833592534992	0.0262345679012346	1	0.970496894409938	0.933764135702746
76	1	0.62406015037594	0.0217391304347826	1	0.0229709035222052	1	1	0.389312977099237	0.0759878419452888	1	0.992307692307692	1	1	0.992248062015504	0.0183206106870229	1	1	0.998449612403101	1	0.0214723926380368	1	0.0230061349693252	0.0207715133531157	1	1	1	1	1	1	1	1	1	1	0.145015105740181	0.0181543116490166	0.410852713178295	0.0166414523449319	0.0182926829268293	1	0.0201863354037267	0.0226928895612708	0.0151975683890578	1	1	0.0209895052473763	0.0245398773006135	1	0.972265023112481	0.94
77	0.0222575516693164	0.397217928902628	1	0.0202492211838006	1	0.0185185185185185	0.0162074554294976	0.624413145539906	0.934065934065934	0.0197268588770865	0.026813880126183	0.0212418300653595	0.0199692780337942	0.0287081339712919	1	0.0169230769230769	0.0200308166409861	0.0191693290734824	0.0141955835962145	1	0.0217729393468118	1	1	0.014218009478673	0.0210355987055016	0.0157728706624606	0.0188679245283019	0.0228658536585366	0.0170015455950541	0.0196671709531014	0.0205696202531646	0.0175438596491228	0.0229357798165138	0.854938271604938	1	0.605095541401274	1	1	0.0238095238095238	1	1	1	0.0183206106870229	0.0199386503067485	1	1	0.0170807453416149	0.0451010886469673	0.0855784469096672
78	0.0238473767885533	0.395275590551181	1	0.0208667736757624	1	0.020440251572327	0.016260162601626	0.626003210272873	0.940157480314961	0.0168711656441718	0.0252764612954186	0.0195439739413681	0.0202808112324493	0.0289389067524116	1	0.0204081632653061	0.0201863354037267	0.0211038961038961	0.0157977883096366	1	0.0224358974358974	1	1	0.0205371248025276	0.0228013029315961	0.0174603174603175	0.0220125786163522	0.0219435736677116	0.01875	0.0220820189274448	0.0210355987055016	0.0195121951219512	0.018957345971564	0.869496855345912	1	0.605815831987076	1	1	0.0225806451612903	1	1	1	0.0155763239875389	0.0186625194401244	1	1	0.0206349206349206	0.045016077170418	0.0780487804878049
79	0.0275080906148867	0.4048	1	0.0209677419354839	1	0.0192616372391653	0.0183946488294314	0.638709677419355	0.948220064724919	0.0184615384615385	0.0296540362438221	0.0235294117647059	0.0220472440944882	0.0298013245033113	1	0.0172143974960876	0.0256410256410256	0.0210016155088853	0.0145631067961165	1	0.0257648953301127	1	1	0.0178571428571429	0.0217028380634391	0.0196078431372549	0.0226537216828479	0.0253164556962025	0.0192616372391653	0.0206349206349206	0.0243506493506494	0.0198675496688742	0.0226537216828479	0.880573248407643	1	0.607260726072607	1	1	0.0247524752475248	1	1	1	0.0172413793103448	0.0206349206349206	1	1	0.0243111831442464	0.0485436893203883	0.0855263157894737
80	0.0272	0.388443017656501	1	0.0256410256410256	1	0.0206349206349206	0.0213815789473684	0.627009646302251	0.939873417721519	0.0231839258114374	0.0321027287319422	0.0261011419249592	0.0235849056603774	0.0339805825242718	1	0.0207336523125997	0.0246153846153846	0.0232945091514143	0.0174050632911392	1	0.0275080906148867	1	1	0.0196399345335516	0.0266222961730449	0.022508038585209	0.0256410256410256	0.0249221183800623	0.0234375	0.0233281493001555	0.0261437908496732	0.0213815789473684	0.023961661341853	0.873217115689382	1	0.597039473684211	1	1	0.0295566502463054	1	1	1	0.0200617283950617	0.0234009360374415	1	1	0.0239234449760766	0.05229793977813	0.0848287112561175
81	0.0313971742543171	0.37245696400626	1	0.0288	1	0.0230769230769231	0.0225806451612903	0.613458528951487	0.941548183254344	0.0245398773006135	0.0283464566929134	0.0289855072463768	0.0276923076923077	0.0301587301587302	1	0.0264797507788162	0.0275229357798165	0.0270700636942675	0.0205047318611987	1	0.0297339593114241	1	1	0.021978021978022	0.029126213592233	0.0253164556962025	0.0285261489698891	0.029320987654321	0.0267716535433071	0.0273972602739726	0.0302066772655008	0.0249609984399376	0.0295489891135303	0.861586314152411	1	0.58974358974359	1	1	0.0308943089430894	1	1	1	0.0231124807395994	0.0244648318042813	1	1	0.026813880126183	0.048062015503876	0.0821256038647343
82	0.221698113207547	0.576923076923077	0.821766561514196	0.214953271028037	0.811638591117917	0.199381761978362	0.219709208400646	0.828125	0.897832817337461	0.220700152207002	0.23125	0.218649517684887	0.218989280245023	0.231017770597738	0.829073482428115	0.217391304347826	0.221879815100154	0.217948717948718	0.209375	0.820754716981132	0.219435736677116	0.8109375	0.820627802690583	0.2203125	0.196485623003195	0.19872813990461	0.206842923794712	0.210122699386503	0.219092331768388	0.192955589586524	0.204437400950872	0.204113924050633	0.200310559006211	0.961890243902439	0.808709175738725	0.808049535603715	0.818611987381703	0.816614420062696	0.207667731629393	0.804381846635368	0.811349693251534	0.8060413354531	0.196696696696697	0.210445468509985	0.816944024205749	0.820592823712949	0.206677265500795	0.231366459627329	0.272727272727273
83	0.0282574568288854	0.392307692307692	1	0.0263975155279503	1	0.02	0.0206349206349206	0.631741140215716	0.945736434108527	0.0241691842900302	0.0323076923076923	0.0286624203821656	0.0259938837920489	0.0338164251207729	1	0.021505376344086	0.024132730015083	0.0237341772151899	0.0200308166409861	1	0.0261538461538462	1	1	0.02	0.0257234726688103	0.0233281493001555	0.0248447204968944	0.0258358662613982	0.024132730015083	0.0257575757575758	0.0267295597484277	0.0203125	0.025	0.868827160493827	1	0.620094191522763	1	1	0.0267716535433071	1	1	1	0.0181543116490166	0.0228658536585366	1	1	0.0230769230769231	0.0510835913312693	0.0822784810126582
84	0.028892455858748	0.412520064205457	1	0.0271565495207668	1	0.0236220472440945	0.0214521452145215	0.642054574638844	0.945397815912636	0.021671826625387	0.0331230283911672	0.0272435897435897	0.0262345679012346	0.0309446254071661	1	0.0220820189274448	0.0266457680250784	0.0245098039215686	0.0206022187004754	1	0.0271565495207668	1	1	0.0221870047543582	0.0275974025974026	0.0254372019077901	0.0265210608424337	0.0263565891472868	0.0237717908082409	0.0263975155279503	0.0290791599353796	0.0230642504118616	0.0252365930599369	0.880690737833595	1	0.620192307692308	1	1	0.0275974025974026	1	1	1	0.0185758513931889	0.0222222222222222	1	1	0.023696682464455	0.0491283676703645	0.0889967637540453
85	0.0302547770700637	0.382445141065831	1	0.027027027027027	1	0.0233644859813084	0.0231023102310231	0.628526645768025	0.949044585987261	0.0230414746543779	0.03486529318542	0.0276872964169381	0.0266457680250784	0.0342019543973941	1	0.0246913580246914	0.0277777777777778	0.0277324632952692	0.0220125786163522	1	0.0280373831775701	1	1	0.0207336523125997	0.0276872964169381	0.0258064516129032	0.0272	0.0275650842266462	0.02660406885759	0.0278637770897833	0.0303030303030303	0.0226904376012966	0.0283018867924528	0.870170015455951	1	0.609794628751975	1	1	0.0289855072463768	1	1	1	0.021505376344086	0.0234009360374415	1	1	0.0252365930599369	0.050314465408805	0.0852090032154341
86	1	0.646592709984152	0.0247116968698517	1	0.0220820189274448	1	1	0.412337662337662	0.0854430379746835	1	0.9952	1	1	0.995065789473684	0.0191082802547771	1	1	0.9984	1	0.0241157556270096	1	0.0256410256410256	0.0263565891472868	1	1	1	1	1	1	1	1	1	1	0.1552	0.0220472440944882	0.421303656597774	0.020440251572327	0.0221169036334913	1	0.0257234726688103	0.0283018867924528	0.0208	1	1	0.0232919254658385	0.0286168521462639	1	0.974882260596546	0.94524959742351
87	0.941717791411043	0.695852534562212	0.078003120124805	0.942812982998454	0.0762195121951219	0.936390532544379	0.942546583850932	0.461890243902439	0.143721633888048	0.948071216617211	0.955725190839695	0.946875	0.943368107302534	0.953125	0.0769230769230769	0.950892857142857	0.952380952380952	0.957943925233645	0.950301204819277	0.073394495412844	0.949848024316109	0.0782472613458529	0.073134328358209	0.950310559006211	0.946287519747235	0.937308868501529	0.943854324734446	0.944444444444444	0.951145038167939	0.947209653092006	0.942457231726283	0.948356807511737	0.939346811819596	0.208774583963691	0.0649546827794562	0.475155279503106	0.0670731707317073	0.0647149460708783	0.940345368916798	0.067175572519084	0.0645161290322581	0.0603715170278638	0.93815987933635	0.941529235382309	0.0718562874251497	0.075642965204236	0.937212863705972	0.970948012232416	0.985915492957746
88	1	0.639876352395672	0.0217391304347826	1	0.0186046511627907	1	1	0.390505359877489	0.0689127105666156	1	0.992319508448541	1	1	0.992025518341308	0.0139318885448916	1	1	0.9984375	1	0.0214723926380368	1	0.0217391304347826	0.0239880059970015	1	1	1	1	1	1	1	1	1	1	0.154083204930663	0.0183767228177642	0.400621118012422	0.0171339563862928	0.0139751552795031	1	0.0203761755485893	0.0212765957446809	0.0141065830721003	1	1	0.0210526315789474	0.0215716486902928	1	0.973805855161787	0.94383775351014
89	1	0.620904836193448	0.0190779014308426	1	0.0203125	1	1	0.3890625	0.0741885625965997	1	0.993660855784469	1	1	0.993589743589744	0.0158227848101266	1	1	0.998397435897436	1	0.0201550387596899	1	0.0235478806907378	0.0227272727272727	1	1	1	1	1	1	1	1	1	1	0.145482388973966	0.0185185185185185	0.407874015748032	0.015527950310559	0.0157232704402516	1	0.020440251572327	0.021671826625387	0.0139318885448916	1	1	0.0198776758409786	0.021505376344086	1	0.973228346456693	0.936102236421725
90	1	0.6375	0.0238095238095238	1	0.0229007633587786	1	1	0.40282131661442	0.0834621329211747	1	0.996835443037975	1	1	0.996815286624204	0.0168970814132104	1	1	1	1	0.0245398773006135	1	0.0234375	0.0229007633587786	1	1	1	1	1	1	1	1	1	1	0.163328197226502	0.0199692780337942	0.420062695924765	0.0187207488299532	0.0169753086419753	1	0.0206677265500795	0.0229007633587786	0.0139968895800933	1	1	0.0224887556221889	0.0233281493001555	1	0.979907264296754	0.960505529225908
91	0.029874213836478	0.411949685534591	1	0.0266457680250784	1	0.0232919254658385	0.0210355987055016	0.645669291338583	0.94556765163297	0.0246913580246914	0.0349206349206349	0.0274636510500808	0.0260736196319018	0.0363349131121643	1	0.0248447204968944	0.0261538461538462	0.0273311897106109	0.0201238390092879	1	0.029874213836478	1	1	0.0220820189274448	0.0277777777777778	0.0238853503184713	0.0265210608424337	0.0271084337349398	0.0247295208655332	0.0274390243902439	0.0285261489698891	0.0221870047543582	0.02660406885759	0.875195007800312	1	0.630573248407643	1	1	0.0285714285714286	1	1	1	0.0200308166409861	0.024653312788906	1	1	0.0251572327044025	0.0563380281690141	0.0894568690095847
92	0.0289389067524116	0.37012987012987	1	0.0292207792207792	1	0.0207667731629393	0.0232945091514143	0.630225080385852	0.942122186495177	0.0240384615384615	0.029126213592233	0.0282392026578073	0.0282574568288854	0.0330578512396694	1	0.0220125786163522	0.0250783699059561	0.0279605263157895	0.0177133655394525	1	0.0273311897106109	1	1	0.0208667736757624	0.0262725779967159	0.0234113712374582	0.025974025974026	0.0283464566929134	0.0253968253968254	0.0251572327044025	0.0276872964169381	0.0212765957446809	0.0272435897435897	0.867741935483871	1	0.602310231023102	1	1	0.0297520661157025	1	1	1	0.0206022187004754	0.0235109717868339	1	1	0.0243506493506494	0.0483870967741935	0.0762852404643449
93	0.0305958132045089	0.348242811501597	1	0.0275526742301459	1	0.0238095238095238	0.0243506493506494	0.602564102564103	0.939586645468998	0.0246913580246914	0.0353697749196141	0.0279605263157895	0.028125	0.033112582781457	1	0.0234741784037559	0.0267295597484277	0.0243506493506494	0.0191082802547771	1	0.0279503105590062	1	1	0.0206349206349206	0.0292207792207792	0.0243111831442464	0.0288461538461538	0.0283018867924528	0.0252764612954186	0.026813880126183	0.0288	0.0228758169934641	0.0282574568288854	0.85781990521327	1	0.586601307189543	1	1	0.029126213592233	1	1	1	0.0221169036334913	0.0238853503184713	1	1	0.0256821829855538	0.0432	0.06645056726094
94	0.0265625	0.391035548686244	1	0.0235849056603774	1	0.0217054263565891	0.0210696920583468	0.630503144654088	0.951937984496124	0.0198170731707317	0.0332278481012658	0.0237717908082409	0.0244648318042813	0.0336538461538462	1	0.0232558139534884	0.0229357798165138	0.0208333333333333	0.0172413793103448	1	0.0248833592534992	1	1	0.0188383045525903	0.0272435897435897	0.0220125786163522	0.02660406885759	0.0243161094224924	0.0215716486902928	0.0231481481481481	0.0254777070063694	0.0208667736757624	0.0249609984399376	0.877329192546584	1	0.618357487922705	1	1	0.026984126984127	1	1	1	0.0199386503067485	0.021875	1	1	0.0219092331768388	0.050314465408805	0.0789889415481833
95	0.0322061191626409	0.384251968503937	1	0.0289389067524116	1	0.0234741784037559	0.0231788079470199	0.643659711075441	0.949286846275753	0.0248447204968944	0.0314465408805031	0.0290791599353796	0.0279937791601866	0.0342019543973941	1	0.0267716535433071	0.027906976744186	0.028892455858748	0.021875	1	0.0301109350237718	1	1	0.0220472440944882	0.0297520661157025	0.0256	0.0287539936102236	0.0295031055900621	0.0278637770897833	0.0292307692307692	0.0303030303030303	0.024	0.0296875	0.887147335423197	1	0.62987012987013	1	1	0.0303514376996805	1	1	1	0.0231124807395994	0.0248062015503876	1	1	0.0269413629160063	0.0489731437598736	0.0836012861736334
96	0.93030794165316	0.6992	0.0957792207792208	0.938808373590982	0.0817307692307692	0.93026941362916	0.934782608695652	0.471608832807571	0.148325358851675	0.937888198757764	0.951534733441034	0.939935064935065	0.937402190923318	0.945544554455445	0.086677367576244	0.937699680511182	0.945397815912636	0.946515397082658	0.941362916006339	0.0874403815580286	0.935587761674718	0.0893141945773525	0.0872274143302181	0.938906752411576	0.936454849498328	0.933870967741935	0.937096774193548	0.937402190923318	0.948635634028893	0.938485804416404	0.931089743589744	0.941368078175896	0.935691318327974	0.21993670886076	0.0791139240506329	0.478896103896104	0.0845295055821372	0.0736	0.936688311688312	0.0810372771474878	0.0772870662460568	0.0710823909531502	0.928571428571429	0.937799043062201	0.0842433697347894	0.0848	0.936102236421725	0.9536	1
97	1	0.606656580937973	0.0235849056603774	1	0.0227963525835866	1	1	0.36986301369863	0.0725075528700906	1	0.992378048780488	1	1	0.992125984251969	0.018348623853211	1	1	1	1	0.0245022970903522	1	0.0259938837920489	0.0250368188512518	1	1	1	1	1	1	1	1	1	1	0.142215568862275	0.0208955223880597	0.385093167701863	0.0184331797235023	0.0199081163859112	1	0.0226244343891403	0.0266666666666667	0.0184615384615385	1	1	0.025297619047619	0.0273141122913505	1	0.970948012232416	0.944186046511628
98	1	0.6390625	0.0213464696223317	1	0.0188679245283019	1	1	0.400936037441498	0.0788643533123028	1	0.992088607594937	1	1	0.991803278688525	0.017515923566879	1	1	0.998357963875205	1	0.0223642172523962	1	0.0224358974358974	0.0231839258114374	1	1	1	1	1	1	1	1	1	1	0.147619047619048	0.0189873417721519	0.422330097087379	0.0161030595813204	0.0194489465153971	1	0.0260586319218241	0.0244648318042813	0.0206022187004754	1	1	0.0217729393468118	0.0250783699059561	1	0.972712680577849	0.943910256410256
99	1	0.647709320695103	0.0261865793780687	1	0.0250783699059561	1	1	0.394276629570747	0.0825545171339564	1	0.995253164556962	1	1	0.993548387096774	0.0220820189274448	1	1	1	1	0.0250783699059561	1	0.0274193548387097	0.0261538461538462	1	1	1	1	1	1	1	1	1	1	0.151181102362205	0.0218068535825545	0.418679549114332	0.0187793427230047	0.0221518987341772	1	0.027027027027027	0.0277349768875193	0.0208333333333333	1	1	0.0247295208655332	0.0285261489698891	1	0.976377952755906	0.942307692307692
100	0.0249609984399376	0.362928348909657	1	0.0235849056603774	1	0.0182926829268293	0.0191082802547771	0.608964451313756	0.948757763975155	0.0194610778443114	0.0298273155416013	0.0236593059936909	0.0227272727272727	0.0336	1	0.0213089802130898	0.0227617602427921	0.0222222222222222	0.0170015455950541	1	0.0245022970903522	1	1	0.0186046511627907	0.0238853503184713	0.0219092331768388	0.0248062015503876	0.0227272727272727	0.0231124807395994	0.0225563909774436	0.0234741784037559	0.0172143974960876	0.0231839258114374	0.864823348694316	1	0.5890625	1	1	0.0253968253968254	1	1	1	0.0182648401826484	0.0200308166409861	1	1	0.0218068535825545	0.048062015503876	0.0800627943485086
101	0.623809523809524	0.801550387596899	0.402535657686212	0.612654320987654	0.393798449612403	0.595092024539877	0.618589743589744	0.636785162287481	0.46583850931677	0.637181409295352	0.652448657187994	0.640575079872205	0.625189681335357	0.638668779714738	0.419303797468354	0.63109756097561	0.636636636636637	0.622848200312989	0.616692426584235	0.416012558869702	0.6546875	0.394944707740916	0.390648567119155	0.620904836193448	0.620355411954766	0.605015673981191	0.632237871674491	0.613496932515337	0.630841121495327	0.61633281972265	0.613207547169811	0.628164556962025	0.605590062111801	0.539657853810264	0.409785932721713	0.695102685624013	0.394904458598726	0.419656786271451	0.623417721518987	0.405023547880691	0.38863287250384	0.389147286821705	0.592760180995475	0.617283950617284	0.400606980273141	0.418711656441718	0.618973561430793	0.650077760497667	0.711568938193344
102	0.988976377952756	0.645962732919255	0.0323101777059774	0.990668740279938	0.029595015576324	0.989296636085627	0.9888	0.406832298136646	0.088646967340591	0.990839694656489	0.995297805642633	0.990415335463259	0.992319508448541	0.998402555910543	0.028391167192429	0.99075500770416	0.99079754601227	0.998402555910543	0.992211838006231	0.031201248049922	0.993730407523511	0.0381558028616852	0.0325077399380805	0.992138364779874	0.990322580645161	0.990566037735849	0.989010989010989	0.990740740740741	0.99537037037037	0.993846153846154	0.990491283676704	0.992138364779874	0.990683229813665	0.164885496183206	0.0282574568288854	0.43312101910828	0.0267295597484277	0.0265210608424337	0.990566037735849	0.0341085271317829	0.0323076923076923	0.0266457680250784	0.989230769230769	0.990726429675425	0.029320987654321	0.0359937402190923	0.990566037735849	0.9828125	0.969745222929936
103	0.482258064516129	0.824	0.553719008264463	0.471636952998379	0.548543689320388	0.450549450549451	0.452579034941764	0.807073954983923	0.6368	0.47723704866562	0.502454991816694	0.480263157894737	0.469291338582677	0.487562189054726	0.585326953748006	0.478605388272583	0.479876160990712	0.481788079470199	0.4672	0.557165861513688	0.495192307692308	0.545751633986928	0.550314465408805	0.468599033816425	0.444073455759599	0.439613526570048	0.464926590538336	0.458860759493671	0.47275641025641	0.454258675078864	0.451456310679612	0.462295081967213	0.462279293739968	0.6944	0.558544303797468	0.859016393442623	0.538336052202284	0.566502463054187	0.462932454695222	0.549019607843137	0.548644338118022	0.53160453808752	0.441130298273155	0.464114832535885	0.556603773584906	0.570747217806041	0.453957996768982	0.5	0.551894563426689
104	1	0.606201550387597	0.028391167192429	1	0.0248447204968944	1	1	0.367762128325509	0.0638629283489097	1	0.992150706436421	1	1	0.99194847020934	0.021671826625387	1	1	0.998410174880763	1	0.0297805642633229	1	0.028125	0.027355623100304	1	1	1	1	1	1	1	1	1	1	0.123839009287926	0.0236220472440945	0.385466034755134	0.0204724409448819	0.0234009360374415	1	0.0266875981161695	0.0288753799392097	0.0201550387596899	1	1	0.0275650842266462	0.0313479623824451	1	0.972049689440994	0.935433070866142
105	0.535143769968051	0.861417322834646	0.529505582137161	0.522620904836194	0.510140405616225	0.50609756097561	0.504091653027823	0.88801261829653	0.605055292259084	0.525914634146341	0.534591194968553	0.520193861066236	0.514728682170543	0.526484751203852	0.515625	0.519319938176198	0.529680365296804	0.530645161290323	0.509375	0.520504731861199	0.529133858267717	0.528	0.522727272727273	0.518110236220472	0.510569105691057	0.508661417322835	0.505511811023622	0.510736196319018	0.523148148148148	0.511450381679389	0.522834645669291	0.509584664536741	0.503961965134707	0.661971830985915	0.518691588785047	0.914012738853503	0.499212598425197	0.520504731861199	0.509463722397476	0.518927444794953	0.499229583975347	0.492979719188768	0.497702909647779	0.51702786377709	0.525037936267071	0.527301092043682	0.521671826625387	0.5320813771518	0.575757575757576
106	0.0241935483870968	0.381028938906752	1	0.0208333333333333	1	0.0171606864274571	0.0179445350734095	0.630573248407643	0.933333333333333	0.0173228346456693	0.0258899676375405	0.0194489465153971	0.0219435736677116	0.0231788079470199	1	0.0189873417721519	0.0202177293934681	0.0212765957446809	0.0162074554294976	1	0.0209677419354839	1	1	0.0178282009724473	0.0199667221297837	0.0177993527508091	0.0193548387096774	0.0220820189274448	0.0210696920583468	0.0223285486443381	0.0245098039215686	0.0182119205298013	0.0225806451612903	0.852564102564103	1	0.607085346215781	1	1	0.0245098039215686	1	1	1	0.0172955974842767	0.0204724409448819	1	1	0.0210355987055016	0.0448717948717949	0.0836065573770492
107	0.0316139767054908	0.394863563402889	1	0.0298507462686567	1	0.0226537216828479	0.0223367697594502	0.629508196721312	0.945273631840796	0.0240384615384615	0.0347682119205298	0.0288624787775891	0.0290322580645161	0.0374149659863946	1	0.0260586319218241	0.0272	0.0285234899328859	0.0196078431372549	1	0.0292207792207792	1	1	0.0213815789473684	0.0285714285714286	0.0248344370860927	0.0275974025974026	0.0309951060358891	0.0263591433278418	0.0272873194221509	0.0298013245033113	0.0250417362270451	0.0309446254071661	0.866013071895425	1	0.609555189456343	1	1	0.0315091210613599	1	1	1	0.0225806451612903	0.0241157556270096	1	1	0.0258899676375405	0.0538336052202284	0.0925925925925926
108	0.0312989045383412	0.379204892966361	1	0.0259938837920489	1	0.0227617602427921	0.0207336523125997	0.613394216133942	0.9375	0.0224887556221889	0.0309119010819165	0.0286624203821656	0.0257186081694402	0.0328638497652582	1	0.0225903614457831	0.0269058295964126	0.0253164556962025	0.0184615384615385	1	0.0292758089368259	1	1	0.0213740458015267	0.0271132376395534	0.0234741784037559	0.0259146341463415	0.0284431137724551	0.0244274809160305	0.0253731343283582	0.0292307692307692	0.0235478806907378	0.0262345679012346	0.865761689291101	1	0.592933947772657	1	1	0.0279937791601866	1	1	1	0.019578313253012	0.0242792109256449	1	1	0.0263157894736842	0.0434782608695652	0.075
109	0.0265625	0.396255850234009	1	0.0235478806907378	1	0.019578313253012	0.0194805194805195	0.635514018691589	0.949230769230769	0.0212765957446809	0.0298273155416013	0.0240770465489567	0.0247678018575851	0.0323101777059774	1	0.021875	0.0239162929745889	0.0238853503184713	0.0186335403726708	1	0.0264385692068429	1	1	0.021671826625387	0.0277324632952692	0.0233644859813084	0.0265625	0.024653312788906	0.0213414634146341	0.0230414746543779	0.0253164556962025	0.0207336523125997	0.0235109717868339	0.880248833592535	1	0.616588419405321	1	1	0.0272435897435897	1	1	1	0.0197869101978691	0.0232558139534884	1	1	0.0233644859813084	0.0484375	0.0822784810126582
110	0.021671826625387	0.379939209726444	1	0.0200308166409861	1	0.0151745068285281	0.0126382306477093	0.629969418960245	0.939668174962293	0.0162962962962963	0.0260736196319018	0.0188679245283019	0.0211161387631976	0.0279937791601866	1	0.0150375939849624	0.0164179104477612	0.0186625194401244	0.0123076923076923	1	0.0198776758409786	1	1	0.0184615384615385	0.0188087774294671	0.0170278637770898	0.0182370820668693	0.0195488721804511	0.0166919575113809	0.019578313253012	0.0203125	0.015552099533437	0.0182648401826484	0.862537764350453	1	0.597842835130971	1	1	0.0202808112324493	1	1	1	0.0121212121212121	0.018018018018018	1	1	0.0168711656441718	0.044822256568779	0.0821484992101106
111	0.0229007633587786	0.387345679012346	1	0.0215384615384615	1	0.0166919575113809	0.0176565008025682	0.632621951219512	0.941448382126348	0.0180722891566265	0.0295031055900621	0.0235478806907378	0.0212443095599393	0.0304	1	0.0198776758409786	0.0209895052473763	0.0235478806907378	0.0151057401812689	1	0.0242792109256449	1	1	0.0170807453416149	0.0202808112324493	0.0230769230769231	0.0215384615384615	0.0209267563527653	0.0212765957446809	0.0196078431372549	0.0235478806907378	0.0171875	0.0199386503067485	0.870820668693009	1	0.609642301710731	1	1	0.0234741784037559	1	1	1	0.0164179104477612	0.0180995475113122	1	1	0.0217391304347826	0.0474006116207951	0.0842433697347894
112	0.0222222222222222	0.386046511627907	1	0.0184615384615385	1	0.0154798761609907	0.017741935483871	0.616822429906542	0.940988835725678	0.0152439024390244	0.0272	0.0208667736757624	0.0214067278287462	0.0240770465489567	1	0.0154798761609907	0.0169753086419753	0.0207667731629393	0.0125	1	0.0187207488299532	1	1	0.0140845070422535	0.0196399345335516	0.0174880763116057	0.01875	0.0199692780337942	0.0187793427230047	0.0186335403726708	0.0209003215434084	0.014446227929374	0.0219092331768388	0.869767441860465	1	0.603448275862069	1	1	0.0226904376012966	1	1	1	0.0166919575113809	0.0172955974842767	1	1	0.01875	0.0409448818897638	0.0854838709677419
113	0.0285261489698891	0.399038461538462	1	0.025974025974026	1	0.0220125786163522	0.0214521452145215	0.629032258064516	0.945686900958466	0.0227272727272727	0.032051282051282	0.0277324632952692	0.0261941448382126	0.0307941653160454	1	0.0235849056603774	0.0249221183800623	0.0244698205546493	0.0206022187004754	1	0.0269413629160063	1	1	0.0221870047543582	0.0262295081967213	0.0241545893719807	0.0253968253968254	0.0266875981161695	0.0250391236306729	0.0264797507788162	0.0276872964169381	0.0227272727272727	0.0254372019077901	0.863708399366086	1	0.608974358974359	1	1	0.0290791599353796	1	1	1	0.0199081163859112	0.0238095238095238	1	1	0.0256	0.0507131537242472	0.087378640776699
114	0.0264797507788162	0.373846153846154	1	0.0248833592534992	1	0.0184049079754601	0.0207667731629393	0.607142857142857	0.941807044410414	0.0206794682422452	0.0294117647058824	0.0251572327044025	0.0227272727272727	0.0296875	1	0.0213414634146341	0.0238805970149254	0.0253968253968254	0.018348623853211	1	0.0260336906584992	1	1	0.0185185185185185	0.0255591054313099	0.0233644859813084	0.0247295208655332	0.024132730015083	0.0228658536585366	0.0225563909774436	0.0267716535433071	0.021978021978022	0.0231124807395994	0.857798165137615	1	0.592417061611374	1	1	0.0268562401263823	1	1	1	0.0209895052473763	0.0229007633587786	1	1	0.0246153846153846	0.0415384615384615	0.0753532182103611
115	0.0259319286871961	0.376413570274637	1	0.0225806451612903	1	0.0201550387596899	0.0196399345335516	0.610675039246468	0.940894568690096	0.0219092331768388	0.0289855072463768	0.0263157894736842	0.0251572327044025	0.0294599018003273	1	0.0188976377952756	0.0233644859813084	0.0229508196721311	0.0171875	1	0.0255591054313099	1	1	0.0192926045016077	0.0231404958677686	0.0209003215434084	0.0220125786163522	0.0250783699059561	0.0204724409448819	0.0231839258114374	0.0247116968698517	0.0177705977382876	0.0235478806907378	0.865203761755486	1	0.588045234248788	1	1	0.025	1	1	1	0.0188679245283019	0.0219435736677116	1	1	0.0209677419354839	0.0416	0.0765472312703583
116	0.10655737704918	0.45933014354067	0.915032679738562	0.100961538461538	0.917197452229299	0.0910543130990415	0.0883333333333333	0.54983922829582	0.889067524115756	0.105426356589147	0.118892508143322	0.102819237147595	0.106349206349206	0.114754098360656	0.932786885245902	0.0971337579617834	0.108150470219436	0.108374384236453	0.0980707395498392	0.923701298701299	0.102040816326531	0.919803600654664	0.92	0.0940032414910859	0.0890756302521008	0.0826580226904376	0.0996784565916399	0.10031847133758	0.0995184590690209	0.106349206349206	0.100323624595469	0.0918032786885246	0.100638977635783	0.809983896940419	0.917851500789889	0.568181818181818	0.908360128617363	0.921052631578947	0.10586319218241	0.920325203252032	0.920382165605096	0.904991948470209	0.0849056603773585	0.0963665086887836	0.909810126582278	0.922950819672131	0.0889967637540453	0.137318255250404	0.172981878088962
117	0.0338983050847458	0.405819295558959	0.985691573926868	0.0326594090202177	0.986024844720497	0.0272727272727273	0.0299212598425197	0.603395061728395	0.927469135802469	0.0243161094224924	0.0423197492163009	0.0333333333333333	0.0290519877675841	0.0352	0.992295839753467	0.0290519877675841	0.0320121951219512	0.031201248049922	0.0295489891135303	0.985915492957746	0.0309119010819165	0.984177215189873	0.987897125567322	0.0230414746543779	0.0270700636942675	0.0248062015503876	0.0293663060278207	0.0244274809160305	0.0278207109737249	0.0332829046898638	0.0342146189735614	0.0313479623824451	0.0344827586206897	0.846986089644513	0.983024691358025	0.600313479623824	0.984423676012461	0.987480438184664	0.0315955766192733	0.987616099071207	0.989393939393939	0.98297213622291	0.0256024096385542	0.0257575757575758	0.98340874811463	0.987711213517665	0.0290964777947933	0.0618238021638331	0.088785046728972
118	0.987220447284345	0.670364500792393	0.0352564102564103	0.990430622009569	0.0341085271317829	0.987596899224806	0.987179487179487	0.431528662420382	0.0919003115264797	0.989214175654854	0.998427672955975	0.990291262135922	0.990668740279938	0.998373983739837	0.0330708661417323	0.989079563182527	0.990654205607477	0.998392282958199	0.990668740279938	0.0345911949685535	0.990536277602524	0.0382165605095541	0.0338461538461538	0.990536277602524	0.986991869918699	0.988853503184713	0.987341772151899	0.989247311827957	0.992272024729521	0.992295839753467	0.990461049284579	0.99025974025974	0.989010989010989	0.16820987654321	0.032967032967033	0.444444444444444	0.032967032967033	0.0315457413249211	0.988562091503268	0.032258064516129	0.0385802469135802	0.0251572327044025	0.989096573208723	0.990668740279938	0.0329835082458771	0.0393081761006289	0.990639625585023	0.981102362204724	0.950320512820513
119	1	0.633693972179289	0.0256	1	0.0249609984399376	1	1	0.402476780185758	0.0893682588597843	1	0.995297805642633	1	1	0.996789727126806	0.0188976377952756	1	1	1	1	0.0253565768621236	1	0.0286168521462639	0.0271493212669683	1	1	1	1	1	1	1	1	1	1	0.149300155520995	0.0230414746543779	0.409677419354839	0.0188679245283019	0.0219092331768388	1	0.0254372019077901	0.0276073619631902	0.0201863354037267	1	1	0.0244648318042813	0.028125	1	0.979719188767551	0.9488
120	0.0296875	0.375786163522013	1	0.0254372019077901	1	0.0198170731707317	0.0211382113821138	0.618380062305296	0.944444444444444	0.0212443095599393	0.0326086956521739	0.025518341307815	0.0260736196319018	0.0326797385620915	1	0.0231124807395994	0.0245775729646697	0.0241545893719807	0.0172955974842767	1	0.0267716535433071	1	1	0.0205047318611987	0.0277777777777778	0.0224358974358974	0.02660406885759	0.0262751159196291	0.0234375	0.0248447204968944	0.0283018867924528	0.0239234449760766	0.0268987341772152	0.876352395672334	1	0.5904	1	1	0.0271132376395534	1	1	1	0.02	0.0233281493001555	1	1	0.0251572327044025	0.0534591194968553	0.0807754442649435
121	0.0300157977883096	0.36734693877551	1	0.027027027027027	1	0.0247678018575851	0.0247933884297521	0.591549295774648	0.940625	0.0244648318042813	0.0304	0.0277324632952692	0.0263157894736842	0.0328407224958949	1	0.0238853503184713	0.0265625	0.0244698205546493	0.0191387559808612	1	0.0283018867924528	1	1	0.0207336523125997	0.0278688524590164	0.0243506493506494	0.0272873194221509	0.027906976744186	0.0247295208655332	0.0261538461538462	0.0294117647058824	0.0225442834138486	0.0285261489698891	0.853395061728395	1	0.583465818759936	1	1	0.03125	1	1	1	0.0226928895612708	0.0249221183800623	1	1	0.0256	0.0491283676703645	0.0775316455696203
122	0.0246913580246914	0.392248062015504	1	0.0202177293934681	1	0.0168453292496172	0.0176282051282051	0.618683001531394	0.944272445820433	0.0196671709531014	0.029320987654321	0.0207006369426752	0.0213089802130898	0.0286624203821656	1	0.0184331797235023	0.0224887556221889	0.0204081632653061	0.0171339563862928	1	0.0217729393468118	1	1	0.0169753086419753	0.0224358974358974	0.0205696202531646	0.0202177293934681	0.0225563909774436	0.0200308166409861	0.0198473282442748	0.0237341772151899	0.020440251572327	0.0214067278287462	0.865947611710324	1	0.602503912363067	1	1	0.0222575516693164	1	1	1	0.0182370820668693	0.02	1	1	0.0201863354037267	0.046875	0.0841269841269841
123	0.0280811232449298	0.371165644171779	1	0.0218408736349454	1	0.0182370820668693	0.0191693290734824	0.622324159021407	0.942989214175655	0.0194902548725637	0.029874213836478	0.0224	0.0225903614457831	0.0268562401263823	1	0.0197568389057751	0.0225225225225225	0.0218408736349454	0.0170015455950541	1	0.0232198142414861	1	1	0.0168195718654434	0.0238473767885533	0.0185471406491499	0.0232558139534884	0.024132730015083	0.021505376344086	0.0226586102719033	0.0249221183800623	0.0204724409448819	0.0246153846153846	0.87962962962963	1	0.604724409448819	1	1	0.023696682464455	1	1	1	0.0182094081942337	0.0197869101978691	1	1	0.0234009360374415	0.0447530864197531	0.0794392523364486
124	1	0.623622047244095	0.0226537216828479	1	0.0205047318611987	1	1	0.384976525821596	0.0705329153605016	1	0.99203821656051	1	1	0.991816693944354	0.0158730158730159	1	1	0.998412698412698	1	0.0223285486443381	1	0.0228013029315961	0.0229709035222052	1	1	1	1	1	1	1	1	1	1	0.14576802507837	0.0202808112324493	0.39349593495935	0.0176	0.0177705977382876	1	0.0222222222222222	0.0233281493001555	0.01743264659271	1	1	0.0230414746543779	0.0246913580246914	1	0.96969696969697	0.937299035369775
125	1	0.600638977635783	0.0277777777777778	1	0.024	1	1	0.383147853736089	0.0801282051282051	1	0.995121951219512	1	1	0.993506493506494	0.0194489465153971	1	1	0.998349834983498	1	0.0240384615384615	1	0.025974025974026	0.0250391236306729	1	1	1	1	1	1	1	1	1	1	0.143317230273752	0.0221518987341772	0.396747967479675	0.0222222222222222	0.0192307692307692	1	0.0240770465489567	0.0271565495207668	0.0159235668789809	1	1	0.0250783699059561	0.0268562401263823	1	0.970031545741325	0.943089430894309
126	1	0.635483870967742	0.0226904376012966	1	0.0193861066235864	1	1	0.392464678178964	0.0875796178343949	1	0.993569131832797	1	1	0.99349593495935	0.0193861066235864	1	1	0.998384491114701	1	0.0209677419354839	1	0.022508038585209	0.0217391304347826	1	1	1	1	1	1	1	1	1	1	0.156645569620253	0.0208	0.411575562700965	0.0180032733224223	0.0191082802547771	1	0.024390243902439	0.0252764612954186	0.0178571428571429	1	1	0.0203442879499218	0.0254372019077901	1	0.971563981042654	0.941558441558442
127	0.0287081339712919	0.376582278481013	1	0.0271565495207668	1	0.0217391304347826	0.0212071778140294	0.626182965299685	0.948517940717629	0.021505376344086	0.0301109350237718	0.0274193548387097	0.0276497695852535	0.0291734197730956	1	0.0219092331768388	0.0260736196319018	0.0258481421647819	0.0172413793103448	1	0.0283464566929134	1	1	0.0207006369426752	0.0259319286871961	0.0220472440944882	0.0252365930599369	0.0290964777947933	0.0234009360374415	0.0247678018575851	0.0274193548387097	0.0211038961038961	0.0264797507788162	0.871317829457364	1	0.595779220779221	1	1	0.028892455858748	1	1	1	0.0201550387596899	0.0233644859813084	1	1	0.0240770465489567	0.0495207667731629	0.0817307692307692
128	0.0456692913385827	0.405616224648986	0.985507246376812	0.0361067503924647	0.984350547730829	0.0371517027863777	0.0375816993464052	0.646687697160883	0.949526813880126	0.0396341463414634	0.0483619344773791	0.0436893203883495	0.0397553516819572	0.0494417862838915	0.9858934169279	0.0388198757763975	0.0407239819004525	0.0382775119617225	0.0330708661417323	0.981337480559876	0.0421216848673947	0.983766233766234	0.981566820276498	0.0358255451713396	0.0370967741935484	0.0353130016051364	0.0464	0.0432766615146832	0.0385208012326656	0.0352760736196319	0.0478468899521531	0.0386473429951691	0.0385802469135802	0.875389408099688	0.981220657276995	0.622977346278317	0.992125984251969	0.987321711568938	0.0437601296596434	0.984326018808777	0.981424148606811	0.984202211690363	0.0351681957186544	0.0403100775193798	0.981538461538462	0.982704402515723	0.0443740095087163	0.0623052959501558	0.101105845181675
129	1	0.618153364632238	0.0239234449760766	1	0.0217729393468118	1	1	0.396578538102644	0.0782472613458529	1	0.993660855784469	1	1	0.991974317817014	0.0203442879499218	1	1	0.998402555910543	1	0.021875	1	0.0239234449760766	0.0231124807395994	1	1	1	1	1	1	1	1	1	1	0.149136577708006	0.0186046511627907	0.410543130990415	0.0141065830721003	0.0173228346456693	1	0.0221870047543582	0.0232919254658385	0.015748031496063	1	1	0.0197869101978691	0.0229709035222052	1	0.97191887675507	0.942675159235669
130	0.026984126984127	0.380503144654088	1	0.0238095238095238	1	0.0233644859813084	0.0227642276422764	0.624213836477987	0.937791601866252	0.021671826625387	0.0317460317460317	0.0244299674267101	0.0244274809160305	0.0323624595469256	1	0.021875	0.0251177394034537	0.0256821829855538	0.0172684458398744	1	0.02660406885759	1	1	0.0206022187004754	0.0243506493506494	0.022508038585209	0.0235478806907378	0.0249609984399376	0.0219092331768388	0.0232198142414861	0.0274636510500808	0.0193236714975845	0.0251968503937008	0.863849765258216	1	0.6016	1	1	0.0257234726688103	1	1	1	0.0201863354037267	0.0218408736349454	1	1	0.0222929936305732	0.0484375	0.0855784469096672
131	0.971383147853736	0.638095238095238	0	0.97444089456869	0	0.979623824451411	0.97875816993464	0.416666666666667	0.0634920634920635	0.9765625	0.968304278922345	0.973727422003284	0.976452119309262	0.965798045602606	0	0.979527559055118	0.975384615384615	0.97708674304419	0.980922098569157	0	0.974763406940063	0	0	0.980769230769231	0.973727422003284	0.979032258064516	0.975961538461538	0.97360248447205	0.976489028213166	0.976599063962558	0.973983739837398	0.977382875605816	0.976152623211447	0.150943396226415	0	0.4272	0	0	0.972222222222222	0	0	0	0.979623824451411	0.97626582278481	0	0	0.976114649681529	0.944267515923567	0.910569105691057
132	0.787096774193548	0.87800963081862	0.252854812398042	0.781299524564184	0.236714975845411	0.763866877971474	0.778523489932886	0.627388535031847	0.317384370015949	0.786833855799373	0.811594202898551	0.790697674418605	0.774294670846395	0.788273615635179	0.254901960784314	0.794303797468354	0.788401253918495	0.804597701149425	0.786283891547049	0.245585874799358	0.78330658105939	0.256451612903226	0.253499222395023	0.789137380191693	0.772425249169435	0.757723577235772	0.762439807383628	0.768621236133122	0.788709677419355	0.784375	0.773983739837398	0.788079470198676	0.773524720893142	0.370839936608558	0.246835443037975	0.653027823240589	0.232371794871795	0.242276422764228	0.759410801963993	0.234426229508197	0.236133122028526	0.227707006369427	0.761609907120743	0.778301886792453	0.243285939968404	0.259554140127389	0.77511961722488	0.801282051282051	0.837171052631579
133	1	0.636923076923077	0.0221518987341772	1	0.0187207488299532	1	1	0.399068322981366	0.075968992248062	1	0.993670886075949	1	1	0.993640699523052	0.0202492211838006	1	1	0.998420221169036	1	0.0217391304347826	1	0.0221169036334913	0.0209895052473763	1	1	1	1	1	1	1	1	1	1	0.161240310077519	0.0200617283950617	0.420886075949367	0.0187207488299532	0.0172955974842767	1	0.0235478806907378	0.0249221183800623	0.0157232704402516	1	1	0.0200927357032458	0.0235109717868339	1	0.97339593114241	0.938193343898574
134	1	0.637540453074434	0.0243111831442464	1	0.0208667736757624	1	1	0.422330097087379	0.0774193548387097	1	0.993569131832797	1	1	0.99512987012987	0.0177993527508091	1	1	0.998363338788871	1	0.0207667731629393	1	0.0228758169934641	0.0220820189274448	1	1	1	1	1	1	1	1	1	1	0.153846153846154	0.0191693290734824	0.436482084690554	0.0178282009724473	0.0192926045016077	1	0.0259319286871961	0.0238473767885533	0.016366612111293	1	1	0.0219092331768388	0.0237717908082409	1	0.976152623211447	0.936274509803922
135	0.50487012987013	0.874592833876222	0.547420965058236	0.49672131147541	0.545161290322581	0.473429951690821	0.504201680672269	0.927631578947368	0.630225080385852	0.499207606973059	0.510673234811166	0.508196721311475	0.488888888888889	0.495840266222962	0.532154340836013	0.5	0.504792332268371	0.507537688442211	0.489533011272142	0.550819672131148	0.500818330605565	0.554098360655738	0.538950715421304	0.500818330605565	0.472727272727273	0.470978441127695	0.46677471636953	0.491255961844197	0.4992	0.479299363057325	0.494176372712146	0.498376623376623	0.476422764227642	0.665040650406504	0.535143769968051	0.915562913907285	0.527687296416938	0.532467532467532	0.479406919275124	0.532894736842105	0.522653721682848	0.522950819672131	0.468152866242038	0.484992101105845	0.534290271132376	0.546623794212219	0.500815660685155	0.505654281098546	0.54726368159204
136	1	0.642857142857143	0.0231404958677686	1	0.0224719101123595	1	1	0.385714285714286	0.0750798722044728	1	0.993464052287582	1	1	0.995024875621891	0.0212071778140294	1	1	0.998319327731092	1	0.0228013029315961	1	0.0247524752475248	0.0253565768621236	1	1	1	1	1	1	1	1	1	1	0.148562300319489	0.0209003215434084	0.399345335515548	0.0194805194805195	0.0197368421052632	1	0.0246305418719212	0.0258481421647819	0.0179738562091503	1	1	0.0236220472440945	0.0260586319218241	1	0.975922953451043	0.947712418300654
137	1	0.639498432601881	0.0271565495207668	1	0.0235478806907378	1	1	0.394736842105263	0.0876369327073552	1	0.995334370139969	1	1	0.993569131832797	0.0221518987341772	1	1	0.998394863563403	1	0.0267295597484277	1	0.0272873194221509	0.0259541984732824	1	1	1	1	1	1	1	1	1	1	0.159055118110236	0.0216049382716049	0.407051282051282	0.0203125	0.0205047318611987	1	0.0270700636942675	0.029595015576324	0.0207006369426752	1	1	0.0245022970903522	0.028436018957346	1	0.976489028213166	0.951768488745981
138	0.929133858267717	0.728414442700157	0.0987261146496815	0.930708661417323	0.0872274143302181	0.921296296296296	0.925081433224756	0.475	0.161240310077519	0.932824427480916	0.944707740916272	0.934083601286174	0.933028919330289	0.937898089171974	0.0914728682170543	0.939252336448598	0.942249240121581	0.944707740916272	0.940438871473354	0.0916271721958926	0.938679245283019	0.0867507886435331	0.0937019969278034	0.937402190923318	0.929853181076672	0.92845786963434	0.931854199683043	0.933744221879815	0.937402190923318	0.931087289433384	0.928115015974441	0.938193343898574	0.926332288401254	0.226209048361934	0.0834621329211747	0.488888888888889	0.082018927444795	0.0806962025316456	0.927652733118971	0.0782747603833866	0.0792682926829268	0.0789889415481833	0.924731182795699	0.931993817619784	0.087962962962963	0.0933125972006221	0.9265625	0.959564541213064	0.982428115015974
139	1	0.621004566210046	0.0221870047543582	1	0.0214723926380368	1	1	0.372670807453416	0.0736196319018405	1	0.992236024844721	1	1	0.992050874403816	0.0170542635658915	1	1	0.998415213946117	1	0.0219092331768388	1	0.0251572327044025	0.0226244343891403	1	1	1	1	1	1	1	1	1	1	0.136858475894246	0.0201863354037267	0.397151898734177	0.0185758513931889	0.0187793427230047	1	0.0251572327044025	0.0244274809160305	0.0185471406491499	1	1	0.0211800302571861	0.0246913580246914	1	0.970496894409938	0.935837245696401
140	1	0.635646687697161	0.0243506493506494	1	0.0234009360374415	1	1	0.383045525902669	0.0719874804381847	1	0.992088607594937	1	1	0.99349593495935	0.0175718849840256	1	1	1	1	0.0271132376395534	1	0.0274193548387097	0.0260336906584992	1	1	1	1	1	1	1	1	1	1	0.1375	0.0237717908082409	0.413461538461538	0.021875	0.020440251572327	1	0.0257234726688103	0.0265625	0.017741935483871	1	1	0.0247295208655332	0.0267716535433071	1	0.975155279503106	0.952845528455285
141	0.0253968253968254	0.364928909952607	1	0.024	1	0.0187793427230047	0.0214876033057851	0.605055292259084	0.942766295707472	0.0199081163859112	0.0302547770700637	0.0258064516129032	0.0247678018575851	0.0305466237942122	1	0.0186335403726708	0.0231481481481481	0.0198347107438017	0.0156739811912226	1	0.0253968253968254	1	1	0.0176848874598071	0.0243506493506494	0.0222929936305732	0.0252365930599369	0.0234375	0.021978021978022	0.0218408736349454	0.023696682464455	0.0177705977382876	0.0220472440944882	0.858267716535433	1	0.599358974358974	1	1	0.0273752012882448	1	1	1	0.0170015455950541	0.0202177293934681	1	1	0.0225806451612903	0.0398089171974522	0.0869565217391304
142	0.0229885057471264	0.330065359477124	1	0.0180327868852459	1	0.0145395799676898	0.0136054421768707	0.594009983361065	0.940886699507389	0.0192307692307692	0.0232945091514143	0.022108843537415	0.0195121951219512	0.0236886632825719	1	0.0176848874598071	0.0189873417721519	0.02	0.0163398692810458	1	0.0210696920583468	1	1	0.0161030595813204	0.020442930153322	0.02	0.0181219110378913	0.0206349206349206	0.0194805194805195	0.0188679245283019	0.0198675496688742	0.0183946488294314	0.0195439739413681	0.856682769726248	1	0.568144499178982	1	1	0.0202702702702703	1	1	1	0.016025641025641	0.0178282009724473	1	1	0.0195121951219512	0.0397350993377483	0.0753768844221105
143	0.0226171243941842	0.380726698262243	1	0.0207667731629393	1	0.0174603174603175	0.0194174757281553	0.621621621621622	0.9390625	0.0214395099540582	0.0299684542586751	0.0208667736757624	0.0202808112324493	0.0295081967213115	1	0.0173228346456693	0.02	0.0178861788617886	0.0141955835962145	1	0.0204724409448819	1	1	0.0126182965299685	0.0209677419354839	0.0195121951219512	0.0207006369426752	0.0203761755485893	0.0201863354037267	0.0198776758409786	0.022508038585209	0.016366612111293	0.0221518987341772	0.864696734059098	1	0.598070739549839	1	1	0.0210696920583468	1	1	1	0.0153609831029186	0.0171339563862928	1	1	0.017741935483871	0.0425867507886435	0.0806451612903226
144	0.0287539936102236	0.373817034700315	1	0.0236593059936909	1	0.0188976377952756	0.0197044334975369	0.623003194888179	0.9453125	0.0217729393468118	0.0304487179487179	0.0258899676375405	0.0236593059936909	0.0326797385620915	1	0.0202492211838006	0.0261941448382126	0.0243506493506494	0.0190779014308426	1	0.0270700636942675	1	1	0.0173775671406003	0.0247116968698517	0.0239234449760766	0.0253164556962025	0.0266875981161695	0.0238473767885533	0.0246913580246914	0.0263157894736842	0.0209003215434084	0.023696682464455	0.864779874213837	1	0.601286173633441	1	1	0.0275974025974026	1	1	1	0.0185471406491499	0.0219092331768388	1	1	0.0269413629160063	0.0445151033386327	0.0745542949756888
145	0.026984126984127	0.394495412844037	1	0.0247678018575851	1	0.0216383307573416	0.0176	0.64797507788162	0.953343701399689	0.0229007633587786	0.0315457413249211	0.0253968253968254	0.0227617602427921	0.0321543408360129	1	0.0218408736349454	0.0239520958083832	0.0224719101123595	0.0188087774294671	1	0.0267716535433071	1	1	0.021875	0.0275080906148867	0.0206677265500795	0.0246153846153846	0.0263157894736842	0.0230769230769231	0.0257186081694402	0.0251177394034537	0.0237717908082409	0.0234375	0.889922480620155	1	0.624801271860095	1	1	0.025518341307815	1	1	1	0.0180995475113122	0.0214723926380368	1	1	0.0238473767885533	0.043613707165109	0.0857142857142857
146	0.521212121212121	0.78680981595092	0.471608832807571	0.527777777777778	0.464615384615385	0.517557251908397	0.52418096723869	0.870769230769231	0.546850998463902	0.517857142857143	0.534954407294833	0.51496062992126	0.522796352583587	0.515625	0.468315301391036	0.512269938650307	0.514880952380952	0.528481012658228	0.509893455098935	0.467075038284839	0.520547945205479	0.478328173374613	0.47136563876652	0.524691358024691	0.511961722488038	0.507645259938838	0.507716049382716	0.521021021021021	0.532110091743119	0.507462686567164	0.519500780031201	0.515772870662461	0.518461538461538	0.605381165919282	0.462709284627093	0.871473354231975	0.465960665658094	0.475384615384615	0.508661417322835	0.458074534161491	0.439393939393939	0.460218408736349	0.513513513513513	0.507692307692308	0.470938897168405	0.463790446841294	0.526964560862866	0.509287925696594	0.527472527472527
147	0.479166666666667	0.760629921259843	0.522875816993464	0.477777777777778	0.521259842519685	0.466981132075472	0.479474548440066	0.898894154818325	0.597133757961783	0.4679186228482	0.484602917341977	0.471264367816092	0.469135802469136	0.475328947368421	0.51207729468599	0.461904761904762	0.462132921174652	0.476499189627229	0.460674157303371	0.52132701421801	0.469745222929936	0.521669341894061	0.507861635220126	0.471246006389776	0.470394736842105	0.460420032310178	0.45324881141046	0.479559748427673	0.4739336492891	0.4640625	0.475590551181102	0.462662337662338	0.460925039872408	0.659340659340659	0.507177033492823	0.88780487804878	0.521809369951535	0.520193861066236	0.459546925566343	0.50561797752809	0.487421383647799	0.514376996805112	0.460829493087558	0.465116279069767	0.514866979655712	0.517515923566879	0.469648562300319	0.455128205128205	0.492776886035313
148	0.998410174880763	0.631329113924051	0.0213114754098361	1	0.0223285486443381	0.998449612403101	0.998355263157895	0.390822784810127	0.0850722311396469	0.998439937597504	0.9952	0.998366013071895	0.998442367601246	0.99512987012987	0.0192616372391653	0.998454404945904	0.998432601880878	0.998349834983498	0.998405103668262	0.024	0.998407643312102	0.0256	0.0234741784037559	0.998392282958199	0.998366013071895	0.998389694041868	0.998430141287284	0.9984375	0.998412698412698	0.998444790046656	0.998389694041868	1	0.998420221169036	0.161392405063291	0.0179153094462541	0.416932907348243	0.0192	0.0195758564437194	0.99835255354201	0.0225442834138486	0.0253565768621236	0.0178861788617886	0.998422712933754	0.998442367601246	0.0219435736677116	0.0256821829855538	0.998407643312102	0.980861244019139	0.947194719471947
149	1	0.643533123028391	0.0285261489698891	1	0.0231839258114374	1	1	0.400928792569659	0.089644513137558	1	0.995283018867924	1	1	0.995253164556962	0.0218068535825545	1	1	1	1	0.028125	1	0.027027027027027	0.0257575757575758	1	1	1	1	1	1	1	1	1	1	0.162287480680062	0.0220125786163522	0.422712933753943	0.01875	0.021875	1	0.0252764612954186	0.027906976744186	0.0188087774294671	1	1	0.0257575757575758	0.0295031055900621	1	0.98297213622291	0.94620253164557
150	0.598412698412698	0.378335949764521	0.397476340694006	0.593167701863354	0.413416536661466	0.602739726027397	0.599041533546326	0.204334365325077	0.358118361153263	0.611532625189681	0.615748031496063	0.621578099838969	0.610271903323263	0.624801271860095	0.410015649452269	0.628086419753086	0.620637329286798	0.602870813397129	0.616692426584235	0.402496099843994	0.623622047244095	0.396284829721362	0.388888888888889	0.598746081504702	0.621621621621622	0.603803486529319	0.624808575803982	0.605143721633888	0.611111111111111	0.621951219512195	0.597809076682316	0.626794258373206	0.608695652173913	0.29984544049459	0.408320493066256	0.246467817896389	0.394984326018809	0.394453004622496	0.62992125984252	0.406491499227202	0.417177914110429	0.396255850234009	0.593272171253823	0.598473282442748	0.395488721804511	0.39258114374034	0.605222734254992	0.647515527950311	0.631329113924051
151	0.033175355450237	0.378125	1	0.0282574568288854	1	0.0231124807395994	0.0227272727272727	0.613953488372093	0.942901234567901	0.0243161094224924	0.0295489891135303	0.0288	0.0276073619631902	0.0324675324675325	1	0.0245775729646697	0.027355623100304	0.026984126984127	0.0201863354037267	1	0.029595015576324	1	1	0.0234009360374415	0.0291734197730956	0.0251572327044025	0.0279503105590062	0.0288315629742033	0.0262751159196291	0.0278207109737249	0.0312989045383412	0.0256410256410256	0.0283464566929134	0.85781990521327	1	0.598425196850394	1	1	0.0303030303030303	1	1	1	0.0212765957446809	0.0263157894736842	1	1	0.0279937791601866	0.0527131782945736	0.0755627009646302
152	0.0211382113821138	0.396875	1	0.0191693290734824	1	0.0139751552795031	0.0130932896890344	0.624213836477987	0.945054945054945	0.0170807453416149	0.0210016155088853	0.0180921052631579	0.0202492211838006	0.023961661341853	1	0.0188087774294671	0.0185185185185185	0.0211382113821138	0.0143769968051118	1	0.0205371248025276	1	1	0.0158478605388273	0.0211382113821138	0.019047619047619	0.020440251572327	0.0203125	0.01875	0.0188976377952756	0.0193548387096774	0.0163934426229508	0.021875	0.866771159874608	1	0.606796116504854	1	1	0.0228013029315961	1	1	1	0.0169491525423729	0.0172143974960876	1	1	0.0174603174603175	0.0440944881889764	0.0810372771474878
153	0.0253565768621236	0.371517027863777	1	0.0223285486443381	1	0.0184331797235023	0.0211038961038961	0.601587301587302	0.936808846761453	0.02	0.0313971742543171	0.0241545893719807	0.0231124807395994	0.0309446254071661	1	0.0201238390092879	0.0214723926380368	0.0208	0.015600624024961	1	0.0234375	1	1	0.0156985871271586	0.024390243902439	0.0209677419354839	0.0235849056603774	0.0229357798165138	0.0214723926380368	0.0230061349693252	0.024	0.0193861066235864	0.0236220472440945	0.85179407176287	1	0.583067092651757	1	1	0.0258481421647819	1	1	1	0.0198776758409786	0.021671826625387	1	1	0.0223642172523962	0.0476947535771065	0.0813397129186603
154	0.0292758089368259	0.371165644171779	1	0.0249609984399376	1	0.0226244343891403	0.0207336523125997	0.609831029185868	0.940184049079755	0.0208955223880597	0.0321592649310873	0.0266457680250784	0.0236686390532544	0.0317460317460317	1	0.0210843373493976	0.0267459138187221	0.0220820189274448	0.0183206106870229	1	0.0275229357798165	1	1	0.0199081163859112	0.0253164556962025	0.0233281493001555	0.0245022970903522	0.0269865067466267	0.0225563909774436	0.024132730015083	0.0291858678955453	0.0217729393468118	0.0249221183800623	0.86085626911315	1	0.594090202177294	1	1	0.0268562401263823	1	1	1	0.0180451127819549	0.0226586102719033	1	1	0.0243531202435312	0.049079754601227	0.0833333333333333
155	0.0238853503184713	0.364951768488746	1	0.0237717908082409	1	0.0203442879499218	0.0164203612479475	0.604465709728868	0.940345368916798	0.0169230769230769	0.0251572327044025	0.0228013029315961	0.0215716486902928	0.0287539936102236	1	0.0214723926380368	0.0203125	0.0242718446601942	0.0142630744849445	1	0.024	1	1	0.0188383045525903	0.0245499181669394	0.0210355987055016	0.0241545893719807	0.0235109717868339	0.0203761755485893	0.021875	0.0223285486443381	0.0192307692307692	0.0234009360374415	0.858954041204437	1	0.588709677419355	1	1	0.0245098039215686	1	1	1	0.0171339563862928	0.0172684458398744	1	1	0.0203761755485893	0.0453834115805947	0.0740740740740741
156	1	0.632952691680261	0.0263591433278418	1	0.0243506493506494	1	1	0.371100164203612	0.0710823909531502	1	0.993558776167472	1	1	0.993254637436762	0.0226904376012966	1	1	1	1	0.0274193548387097	1	0.0280528052805281	0.0264797507788162	1	1	1	1	1	1	1	1	1	1	0.138263665594855	0.0224719101123595	0.399014778325123	0.0197368421052632	0.0264462809917355	1	0.026578073089701	0.0291734197730956	0.0211726384364821	1	1	0.026984126984127	0.0321027287319422	1	0.978512396694215	0.94
157	0.892857142857143	0.59546925566343	0.128712871287129	0.882825040128411	0.124401913875598	0.872239747634069	0.88135593220339	0.369255150554675	0.186009538950715	0.889751552795031	0.900813008130081	0.895765472312704	0.89358372456964	0.899339933993399	0.137540453074434	0.901898734177215	0.897674418604651	0.887254901960784	0.889415481832543	0.138095238095238	0.904912836767036	0.132137030995106	0.124223602484472	0.884244372990354	0.886326194398682	0.885433715220949	0.908507223113965	0.890649762282092	0.892018779342723	0.890282131661442	0.882160392798691	0.890499194847021	0.884244372990354	0.243941841680129	0.134281200631912	0.406919275123558	0.125407166123779	0.127388535031847	0.903814262023217	0.137704918032787	0.133545310015898	0.132471728594507	0.878164556962025	0.883830455259027	0.125195618153365	0.1424	0.8896	0.903381642512077	0.894308943089431
158	1	0.612954186413902	0.0211038961038961	1	0.0204081632653061	1	1	0.38755980861244	0.0797448165869219	1	0.995222929936306	1	1	0.995008319467554	0.0177705977382876	1	1	0.998371335504886	1	0.0221518987341772	1	0.0243506493506494	0.024653312788906	1	1	1	1	1	1	1	1	1	1	0.152	0.023696682464455	0.405144694533762	0.017515923566879	0.0207336523125997	1	0.0228013029315961	0.0251968503937008	0.0159235668789809	1	1	0.0217054263565891	0.0243111831442464	1	0.9776	0.95114006514658
159	1	0.629392971246006	0.0244299674267101	1	0.023696682464455	1	1	0.391167192429022	0.0781499202551834	1	0.995184590690209	1	1	0.99504132231405	0.0192926045016077	1	1	1	1	0.0224358974358974	1	0.0270700636942675	0.0246913580246914	1	1	1	1	1	1	1	1	1	1	0.153238546603476	0.019047619047619	0.415584415584416	0.0159744408945687	0.0178282009724473	1	0.0224358974358974	0.0264797507788162	0.0175718849840256	1	1	0.021671826625387	0.0254372019077901	1	0.984025559105431	0.947882736156352
160	0.023961661341853	0.376766091051805	1	0.019672131147541	1	0.0173228346456693	0.01669449081803	0.612179487179487	0.935331230283912	0.0171073094867807	0.0238473767885533	0.0214168039538715	0.0234009360374415	0.0281456953642384	1	0.018957345971564	0.0202492211838006	0.0214168039538715	0.0174880763116057	1	0.0225442834138486	1	1	0.0206349206349206	0.0249169435215947	0.0196078431372549	0.0225806451612903	0.0220125786163522	0.0175718849840256	0.0192307692307692	0.0212765957446809	0.0179445350734095	0.0191082802547771	0.858974358974359	1	0.592169657422512	1	1	0.021630615640599	1	1	1	0.0156739811912226	0.0189274447949527	1	1	0.0192616372391653	0.0463258785942492	0.0722495894909688
161	0.3104	0.684210526315789	0.722929936305732	0.2859375	0.730109204368175	0.284615384615385	0.285714285714286	0.790372670807453	0.811232449297972	0.306027820710974	0.33122028526149	0.3042071197411	0.294385432473445	0.326366559485531	0.74685534591195	0.314814814814815	0.315950920245399	0.30173775671406	0.287758346581876	0.737421383647799	0.312111801242236	0.7232	0.727134146341463	0.307448494453249	0.272577996715928	0.271585557299843	0.285493827160494	0.298003072196621	0.301412872841444	0.29249617151608	0.293291731669267	0.299363057324841	0.284375	0.857805255023184	0.72386895475819	0.842443729903537	0.722308892355694	0.730586370839937	0.301109350237718	0.7184	0.725731895223421	0.702362204724409	0.258015267175572	0.298299845440495	0.722222222222222	0.734059097978227	0.291666666666667	0.338557993730408	0.379968203497615
162	0.0256821829855538	0.380877742946708	1	0.0256821829855538	0.998432601880878	0.0185185185185185	0.0197368421052632	0.613104524180967	0.941732283464567	0.021671826625387	0.0304	0.0275974025974026	0.021978021978022	0.0309446254071661	0.998420221169036	0.0185758513931889	0.0230414746543779	0.024390243902439	0.0142630744849445	0.998417721518987	0.025518341307815	0.998392282958199	0.998470948012232	0.0176	0.0229885057471264	0.0207667731629393	0.0236593059936909	0.0262751159196291	0.0248447204968944	0.0219092331768388	0.0241157556270096	0.0193548387096774	0.0239234449760766	0.866141732283465	0.998427672955975	0.606451612903226	0.998410174880763	0.9984	0.0243111831442464	0.998415213946117	0.998430141287284	0.998407643312102	0.015600624024961	0.0188976377952756	1	0.998422712933754	0.0222929936305732	0.0492063492063492	0.086677367576244
163	1	0.636215334420881	0.0213464696223317	1	0.0196399345335516	1	1	0.394276629570747	0.0817307692307692	1	0.993527508090615	1	1	0.995016611295681	0.0178861788617886	1	1	0.998344370860927	1	0.0228013029315961	1	0.0212418300653595	0.0205047318611987	1	1	1	1	1	1	1	1	1	1	0.148969889064976	0.0209339774557166	0.407590759075908	0.0163934426229508	0.0211726384364821	1	0.0228384991843393	0.0254777070063694	0.0158982511923688	1	1	0.0221870047543582	0.0241935483870968	1	0.976190476190476	0.944170771756979
164	0.998376623376623	0.623417721518987	0.0292207792207792	1	0.0285714285714286	0.998454404945904	0.998338870431894	0.393700787401575	0.0855784469096672	0.998447204968944	0.9936	0.998373983739837	0.998432601880878	0.993569131832797	0.024	0.998422712933754	0.998473282442748	0.998366013071895	0.998425196850394	0.0272873194221509	0.998415213946117	0.0293637846655791	0.0283464566929134	0.998422712933754	0.998381877022654	0.998415213946117	0.998412698412698	0.998444790046656	0.998420221169036	0.9984375	0.998410174880763	1	0.9984375	0.146919431279621	0.0224	0.415857605177994	0.0222929936305732	0.0237341772151899	0.998363338788871	0.0277777777777778	0.0297339593114241	0.0209003215434084	0.998432601880878	0.998439937597504	0.0280811232449298	0.0301587301587302	0.998415213946117	0.974842767295597	0.938411669367909
165	0.0268987341772152	0.388802488335925	1	0.0268987341772152	1	0.0234009360374415	0.021523178807947	0.62085308056872	0.945054945054945	0.0198170731707317	0.0333863275039746	0.024232633279483	0.0233281493001555	0.0341463414634146	1	0.0232919254658385	0.0230414746543779	0.0238473767885533	0.0187207488299532	1	0.0250783699059561	1	1	0.0206022187004754	0.0276872964169381	0.0223642172523962	0.0265625	0.0245398773006135	0.0220472440944882	0.0248447204968944	0.0272873194221509	0.0222222222222222	0.0233281493001555	0.868624420401855	1	0.610932475884244	1	1	0.0274636510500808	1	1	1	0.0202492211838006	0.0236220472440945	1	1	0.0220125786163522	0.0471698113207547	0.0851063829787234
166	1	0.640062597809077	0.0286168521462639	1	0.028436018957346	1	1	0.40952380952381	0.0901898734177215	1	0.992150706436421	1	1	0.99185667752443	0.0224	1	1	0.998405103668262	1	0.028436018957346	1	0.0318979266347687	0.0291858678955453	1	1	1	1	1	1	1	1	1	1	0.164556962025316	0.0248062015503876	0.417207792207792	0.0219435736677116	0.023696682464455	1	0.0289389067524116	0.031104199066874	0.0207667731629393	1	1	0.0278207109737249	0.031055900621118	1	0.97191887675507	0.940157480314961
167	1	0.6359375	0.0222929936305732	1	0.0203442879499218	1	1	0.39937106918239	0.0822981366459627	1	0.993690851735016	1	1	0.993630573248408	0.018957345971564	1	1	0.998415213946117	1	0.0232919254658385	1	0.0253968253968254	0.0242424242424242	1	1	1	1	1	1	1	1	1	1	0.151702786377709	0.0233644859813084	0.418238993710692	0.0173228346456693	0.0221518987341772	1	0.023696682464455	0.0247295208655332	0.0175438596491228	1	1	0.0214067278287462	0.0265210608424337	1	0.972307692307692	0.939873417721519
168	0.0188087774294671	0.397515527950311	1	0.0187207488299532	1	0.013719512195122	0.0173775671406003	0.631987577639752	0.948170731707317	0.018018018018018	0.0263157894736842	0.0192	0.0183206106870229	0.027027027027027	1	0.0122699386503067	0.0164179104477612	0.0174603174603175	0.0106870229007634	1	0.0186335403726708	1	1	0.0108024691358025	0.0190779014308426	0.0154320987654321	0.0186335403726708	0.0181818181818182	0.016793893129771	0.0166414523449319	0.0170542635658915	0.0125195618153365	0.0181818181818182	0.877675840978593	1	0.6125	1	1	0.0221169036334913	1	1	1	0.0151057401812689	0.0166666666666667	1	1	0.0168970814132104	0.0416666666666667	0.0841269841269841
169	0.0210355987055016	0.379968203497615	1	0.0190779014308426	1	0.015552099533437	0.0163934426229508	0.610675039246468	0.941176470588235	0.013719512195122	0.0254777070063694	0.0195439739413681	0.0185185185185185	0.0243111831442464	1	0.0173501577287066	0.0170278637770898	0.0220472440944882	0.0111642743221691	1	0.0205371248025276	1	1	0.0127186009538951	0.0181219110378913	0.0143769968051118	0.017515923566879	0.0201863354037267	0.0172143974960876	0.0170015455950541	0.0207336523125997	0.0144927536231884	0.0205047318611987	0.859154929577465	1	0.58213716108453	1	1	0.0196078431372549	1	1	1	0.0155763239875389	0.015625	1	1	0.0172955974842767	0.0479233226837061	0.0789049919484702
170	0.0317460317460317	0.387820512820513	1	0.0272435897435897	1	0.0221518987341772	0.021630615640599	0.611821086261981	0.94620253164557	0.0246153846153846	0.0304	0.0275526742301459	0.0266457680250784	0.0310965630114566	1	0.023961661341853	0.0264385692068429	0.0261865793780687	0.0207006369426752	1	0.0290322580645161	1	1	0.0240384615384615	0.029126213592233	0.0245098039215686	0.0272873194221509	0.0282574568288854	0.0253968253968254	0.0268562401263823	0.0308943089430894	0.0265339966832504	0.0265625	0.869634340222575	1	0.607142857142857	1	1	0.0296540362438221	1	1	1	0.021875	0.0272435897435897	1	1	0.0269413629160063	0.0493630573248408	0.0819672131147541
171	1	0.623778501628665	0.0232172470978441	1	0.0228758169934641	1	1	0.382352941176471	0.0846905537459283	1	0.995145631067961	1	1	0.994949494949495	0.019672131147541	1	1	1	1	0.0223642172523962	1	0.0263591433278418	0.023696682464455	1	1	1	1	1	1	1	1	1	1	0.144	0.0179445350734095	0.408794788273616	0.0146341463414634	0.0181219110378913	1	0.0230263157894737	0.0244299674267101	0.0177133655394525	1	1	0.0207336523125997	0.0261437908496732	1	0.970345963756178	0.948929159802306
172	0.0178861788617886	0.398724082934609	1	0.0191387559808612	1	0.0158227848101266	0.0132231404958678	0.618670886075949	0.940894568690096	0.0186915887850467	0.0239234449760766	0.0165837479270315	0.0159489633173844	0.027823240589198	1	0.0143312101910828	0.0156494522691706	0.0164473684210526	0.00963081861958266	1	0.0191082802547771	1	1	0.0128205128205128	0.0164203612479475	0.0146103896103896	0.0177133655394525	0.0173228346456693	0.0174050632911392	0.0188087774294671	0.0161812297734628	0.0131795716639209	0.0174880763116057	0.856230031948882	1	0.6	1	1	0.0211038961038961	1	1	1	0.0110062893081761	0.0141955835962145	1	1	0.0159744408945687	0.0448717948717949	0.0819672131147541
173	1	0.655896607431341	0.0295081967213115	1	0.0291734197730956	1	1	0.426307448494453	0.0894568690095847	1	0.991935483870968	1	1	0.993388429752066	0.0212071778140294	1	1	0.99836867862969	1	0.0292207792207792	1	0.0292682926829268	0.0283018867924528	1	1	1	1	1	1	1	1	1	1	0.165329052969502	0.025518341307815	0.433554817275748	0.0240384615384615	0.023696682464455	1	0.027823240589198	0.0305466237942122	0.0195758564437194	1	1	0.0296411856474259	0.0302066772655008	1	0.9776	0.945091514143095
174	0.0254777070063694	0.384737678855326	1	0.0207667731629393	1	0.0175718849840256	0.0177705977382876	0.615506329113924	0.942947702060222	0.0200617283950617	0.0253164556962025	0.0210016155088853	0.0186046511627907	0.0238853503184713	1	0.015600624024961	0.0229709035222052	0.0176848874598071	0.0156494522691706	1	0.0219435736677116	1	1	0.0158982511923688	0.0211382113821138	0.0189274447949527	0.0204724409448819	0.0216383307573416	0.0188383045525903	0.0186625194401244	0.0243506493506494	0.0189873417721519	0.0204081632653061	0.86697965571205	1	0.605136436597111	1	1	0.0226171243941842	1	1	1	0.0153139356814701	0.0189274447949527	1	1	0.0222222222222222	0.0425867507886435	0.0746753246753247
175	0.0287539936102236	0.394611727416799	1	0.0239234449760766	1	0.0184615384615385	0.0211382113821138	0.635071090047393	0.940438871473354	0.021671826625387	0.0348101265822785	0.0261865793780687	0.0246153846153846	0.0340909090909091	1	0.0205696202531646	0.0244648318042813	0.0244698205546493	0.0190174326465927	1	0.0253164556962025	1	1	0.0176282051282051	0.0262295081967213	0.0221169036334913	0.0251177394034537	0.0262345679012346	0.0234009360374415	0.0250391236306729	0.0258481421647819	0.0211382113821138	0.0236220472440945	0.870662460567823	1	0.610932475884244	1	1	0.0261437908496732	1	1	1	0.0184049079754601	0.0217391304347826	1	1	0.0248447204968944	0.0476947535771065	0.0864
176	1	0.624610591900312	0.022508038585209	1	0.0204724409448819	1	1	0.401869158878505	0.0746500777604977	1	0.992	1	1	0.991935483870968	0.0171875	1	1	0.998405103668262	1	0.0219435736677116	1	0.0248833592534992	0.0232198142414861	1	1	1	1	1	1	1	1	1	1	0.152173913043478	0.0171339563862928	0.42215088282504	0.0158227848101266	0.0173501577287066	1	0.0224719101123595	0.024653312788906	0.0173228346456693	1	1	0.0202177293934681	0.0248447204968944	1	0.971563981042654	0.9312
177	1	0.62962962962963	0.0222929936305732	1	0.0215716486902928	1	1	0.400936037441498	0.0782208588957055	1	0.992319508448541	1	1	0.992175273865415	0.0168195718654434	1	1	0.998407643312102	1	0.0229007633587786	1	0.0234009360374415	0.0239520958083832	1	1	1	1	1	1	1	1	1	1	0.144596651445967	0.0243531202435312	0.409020217729393	0.0217729393468118	0.0216383307573416	1	0.021875	0.0258358662613982	0.015552099533437	1	1	0.0243161094224924	0.0247295208655332	1	0.972093023255814	0.933962264150943
178	0.032	0.380348652931854	1	0.0265210608424337	1	0.0218408736349454	0.0229885057471264	0.633385335413417	0.937597503900156	0.0232198142414861	0.0348101265822785	0.0291734197730956	0.0260336906584992	0.0353130016051364	1	0.0232558139534884	0.0260336906584992	0.0260162601626016	0.0186046511627907	1	0.0282131661442006	1	1	0.021978021978022	0.0275080906148867	0.0251572327044025	0.0266457680250784	0.0276497695852535	0.0265210608424337	0.0259146341463415	0.0302547770700637	0.0235849056603774	0.0263975155279503	0.86687306501548	1	0.602523659305994	1	1	0.0286624203821656	1	1	1	0.0212765957446809	0.0247295208655332	1	1	0.0279937791601866	0.0458135860979463	0.0873015873015873
179	1	0.611464968152866	0.0208667736757624	1	0.0224	1	1	0.386327503974563	0.0805152979066023	1	0.99194847020934	1	1	0.991830065359477	0.0144230769230769	1	1	0.998371335504886	1	0.0210355987055016	1	0.0239234449760766	0.0200927357032458	1	1	1	1	1	1	1	1	1	1	0.145833333333333	0.0174603174603175	0.39870340356564	0.016	0.0160513643659711	1	0.0211382113821138	0.0223642172523962	0.0161030595813204	1	1	0.0203125	0.0238095238095238	1	0.972843450479233	0.933656957928803
180	0.0234505862646566	0.381877022653722	1	0.0195121951219512	1	0.0193861066235864	0.02	0.610749185667752	0.950900163666121	0.0176848874598071	0.0308441558441558	0.0203045685279188	0.0222575516693164	0.0301507537688442	1	0.0195758564437194	0.0206349206349206	0.0234113712374582	0.0145867098865478	1	0.0229132569558101	1	1	0.0163934426229508	0.022108843537415	0.0199004975124378	0.0212418300653595	0.0207667731629393	0.0210355987055016	0.0206022187004754	0.0232172470978441	0.0151006711409396	0.0212071778140294	0.868932038834951	1	0.609271523178808	1	1	0.0237691001697793	1	1	1	0.0176	0.0194174757281553	1	1	0.017741935483871	0.0474631751227496	0.0829187396351575
181	0.99836867862969	0.642172523961661	0.0230263157894737	1	0.0205371248025276	0.998439937597504	0.998330550918197	0.419968304278922	0.0850393700787402	0.998439937597504	0.996753246753247	0.998387096774194	0.998435054773083	0.99505766062603	0.0194489465153971	0.998412698412698	0.998432601880878	0.998360655737705	0.998407643312102	0.0208667736757624	0.998402555910543	0.0243111831442464	0.0218408736349454	0.998392282958199	0.998344370860927	0.998397435897436	0.998384491114701	0.998432601880878	0.998412698412698	0.998427672955975	0.99837925445705	1	0.998405103668262	0.15987460815047	0.0194174757281553	0.428341384863124	0.0174880763116057	0.0192307692307692	0.998410174880763	0.0258899676375405	0.0237717908082409	0.0176282051282051	0.998449612403101	0.998427672955975	0.0205047318611987	0.0258899676375405	0.998412698412698	0.980952380952381	0.949096880131363
182	0.0290791599353796	0.359872611464968	1	0.0240384615384615	1	0.0208333333333333	0.0202020202020202	0.608346709470305	0.943729903536977	0.0204081632653061	0.0321543408360129	0.0261865793780687	0.0248447204968944	0.031404958677686	1	0.0222929936305732	0.0264385692068429	0.0211726384364821	0.0174880763116057	1	0.0273752012882448	1	1	0.0178571428571429	0.0263591433278418	0.0210355987055016	0.0257648953301127	0.0283464566929134	0.0224719101123595	0.0235109717868339	0.0256	0.0228758169934641	0.0258481421647819	0.86084142394822	1	0.588045234248788	1	1	0.0260586319218241	1	1	1	0.018957345971564	0.0208333333333333	1	1	0.0243506493506494	0.0461049284578696	0.0784313725490196
183	0.0247524752475248	0.402298850574713	1	0.0231404958677686	1	0.0160771704180064	0.0170068027210884	0.628712871287129	0.943615257048093	0.0191082802547771	0.0315091210613599	0.023489932885906	0.0211382113821138	0.0337268128161889	1	0.0192307692307692	0.0221870047543582	0.0202020202020202	0.0194805194805195	1	0.0229132569558101	1	1	0.0165289256198347	0.0222222222222222	0.0214876033057851	0.0230642504118616	0.0227642276422764	0.0197368421052632	0.0210016155088853	0.0230263157894737	0.0184254606365159	0.0195758564437194	0.86863711001642	1	0.612040133779264	1	1	0.0236486486486486	1	1	1	0.0143312101910828	0.0195758564437194	1	1	0.0214168039538715	0.0475409836065574	0.0887772194304858
184	1	0.637658227848101	0.0255591054313099	1	0.0230769230769231	1	1	0.399068322981366	0.0835913312693498	1	0.995238095238095	1	1	0.995238095238095	0.0185758513931889	1	1	0.998425196850394	1	0.0263975155279503	1	0.0282574568288854	0.0272727272727273	1	1	1	1	1	1	1	1	1	1	0.154798761609907	0.0232558139534884	0.418495297805643	0.0217054263565891	0.0202492211838006	1	0.0267716535433071	0.0277349768875193	0.0188976377952756	1	1	0.0246913580246914	0.0278637770897833	1	0.975232198142415	0.943127962085308
185	1	0.624413145539906	0.0242718446601942	1	0.0205047318611987	1	1	0.393416927899687	0.0723270440251572	1	0.993690851735016	1	1	0.993537964458804	0.0191082802547771	1	1	0.998381877022654	1	0.0241935483870968	1	0.0237717908082409	0.0245775729646697	1	1	1	1	1	1	1	1	1	1	0.145996860282575	0.0219435736677116	0.40224358974359	0.0173228346456693	0.0206677265500795	1	0.0257234726688103	0.024653312788906	0.0171339563862928	1	1	0.0248062015503876	0.0267295597484277	1	0.971608832807571	0.938311688311688
186	1	0.617647058823529	0.0205047318611987	1	0.0171339563862928	1	1	0.37403400309119	0.0763239875389408	1	0.995305164319249	1	1	0.993630573248408	0.0185471406491499	1	1	1	1	0.0188383045525903	1	0.0206677265500795	0.0180995475113122	1	1	1	1	1	1	1	1	1	1	0.141984732824427	0.0170542635658915	0.397781299524564	0.0141732283464567	0.0186046511627907	1	0.0174603174603175	0.0215716486902928	0.0125195618153365	1	1	0.0167682926829268	0.0218408736349454	1	0.976887519260401	0.94408945686901
187	1	0.631239935587762	0.0273752012882448	1	0.0251572327044025	1	1	0.39047619047619	0.0797448165869219	1	0.993660855784469	1	1	0.991961414790997	0.0222575516693164	1	1	0.998373983739837	1	0.0269413629160063	1	0.0289855072463768	0.0278637770897833	1	1	1	1	1	1	1	1	1	1	0.145569620253165	0.0252365930599369	0.408130081300813	0.0207336523125997	0.0256	1	0.0272	0.0302547770700637	0.0206677265500795	1	1	0.02660406885759	0.0296411856474259	1	0.979166666666667	0.948051948051948
188	0.0301587301587302	0.39375	1	0.0267716535433071	1	0.0215716486902928	0.0243111831442464	0.624803767660911	0.943661971830986	0.0227272727272727	0.0336	0.0290322580645161	0.0278207109737249	0.0317965023847377	1	0.0236593059936909	0.0259938837920489	0.026813880126183	0.018957345971564	1	0.0279503105590062	1	1	0.0205371248025276	0.0295081967213115	0.0256821829855538	0.0279937791601866	0.0275650842266462	0.0263157894736842	0.0260336906584992	0.0285714285714286	0.0221169036334913	0.026984126984127	0.867807153965785	1	0.601910828025478	1	1	0.0286168521462639	1	1	1	0.0214395099540582	0.0235109717868339	1	1	0.027027027027027	0.0527131782945736	0.0922098569157393
189	0.0220820189274448	0.390357698289269	1	0.0218408736349454	1	0.0168453292496172	0.0193548387096774	0.617924528301887	0.93953488372093	0.0196671709531014	0.0278207109737249	0.0206022187004754	0.0184331797235023	0.0273311897106109	1	0.0196374622356495	0.0196969696969697	0.018957345971564	0.0169491525423729	1	0.0200927357032458	1	1	0.0139318885448916	0.0195121951219512	0.0172955974842767	0.0186625194401244	0.0196671709531014	0.0200617283950617	0.0211161387631976	0.0235109717868339	0.019047619047619	0.0203761755485893	0.865533230293663	1	0.602201257861635	1	1	0.0222575516693164	1	1	1	0.0167682926829268	0.0198170731707317	1	1	0.0188679245283019	0.0483619344773791	0.0789889415481833
190	1	0.630914826498423	0.0229508196721311	1	0.0221169036334913	1	1	0.397781299524564	0.0760697305863708	1	0.9936	1	1	0.99349593495935	0.0175438596491228	1	1	0.998376623376623	1	0.0237717908082409	1	0.0261011419249592	0.0243161094224924	1	1	1	1	1	1	1	1	1	1	0.150234741784038	0.0185471406491499	0.408945686900958	0.0176	0.0209003215434084	1	0.023961661341853	0.0251177394034537	0.0191387559808612	1	1	0.0233644859813084	0.0272	1	0.979397781299525	0.936790923824959
191	1	0.633173843700159	0.0245098039215686	1	0.0220472440944882	1	1	0.382636655948553	0.0786516853932584	1	0.993485342019544	1	1	0.995098039215686	0.0194805194805195	1	1	0.998341625207297	1	0.0238473767885533	1	0.0258899676375405	0.0263975155279503	1	1	1	1	1	1	1	1	1	1	0.148148148148148	0.0221870047543582	0.401284109149278	0.0195439739413681	0.0211038961038961	1	0.0256410256410256	0.0288461538461538	0.0226171243941842	1	1	0.0236220472440945	0.0270700636942675	1	0.975688816855754	0.937908496732026
192	0.998412698412698	0.6448	0.0262725779967159	1	0.0252365930599369	0.998435054773083	0.998330550918197	0.415730337078652	0.0833333333333333	0.998454404945904	0.993558776167472	0.998338870431894	0.998427672955975	0.99349593495935	0.0158227848101266	0.998439937597504	0.998442367601246	0.998376623376623	0.998405103668262	0.0255591054313099	0.998435054773083	0.0274193548387097	0.0251177394034537	0.998417721518987	0.99835255354201	0.998392282958199	0.998420221169036	0.998435054773083	0.998417721518987	0.998430141287284	0.998371335504886	1	0.998435054773083	0.153724247226624	0.0191387559808612	0.417348608837971	0.0207336523125997	0.0196078431372549	0.998341625207297	0.0237717908082409	0.0252365930599369	0.0162074554294976	0.998463901689708	0.998389694041868	0.0250391236306729	0.0256821829855538	0.998397435897436	0.976076555023923	0.938110749185668
193	0.0283464566929134	0.401550387596899	1	0.02660406885759	1	0.0213089802130898	0.0227642276422764	0.633693972179289	0.946319018404908	0.0211480362537764	0.03125	0.0274636510500808	0.0259541984732824	0.0301109350237718	1	0.0234009360374415	0.0262751159196291	0.0270700636942675	0.0186625194401244	1	0.0278637770897833	1	1	0.0200308166409861	0.0258899676375405	0.0223285486443381	0.0249221183800623	0.0272727272727273	0.0230769230769231	0.0245398773006135	0.0286168521462639	0.0218408736349454	0.0248062015503876	0.869969040247678	1	0.618153364632238	1	1	0.027027027027027	1	1	1	0.0214067278287462	0.0245775729646697	1	1	0.0233281493001555	0.0462249614791988	0.078740157480315
194	1	0.646511627906977	0.0223285486443381	1	0.0200308166409861	1	1	0.402777777777778	0.0802469135802469	1	0.993779160186625	1	1	0.993680884676145	0.0187793427230047	1	1	0.998407643312102	1	0.0218068535825545	1	0.0236220472440945	0.0224215246636771	1	1	1	1	1	1	1	1	1	1	0.160246533127889	0.0198776758409786	0.410575427682737	0.0186335403726708	0.0204081632653061	1	0.0280811232449298	0.0243531202435312	0.020440251572327	1	1	0.0209580838323353	0.0260736196319018	1	0.975346687211094	0.941176470588235
195	0.949308755760369	0.696509863429439	0.0771604938271605	0.952453987730061	0.0739064856711916	0.944108761329305	0.951104100946372	0.444954128440367	0.133834586466165	0.954005934718101	0.964777947932619	0.957680250783699	0.956586826347305	0.959876543209877	0.0718654434250764	0.95952023988006	0.957957957957958	0.966929133858268	0.95475113122172	0.0717557251908397	0.9558599695586	0.0763358778625954	0.0718562874251497	0.95852534562212	0.951334379905808	0.950078003120125	0.953453453453453	0.952380952380952	0.954614220877458	0.956456456456456	0.950693374422188	0.954968944099379	0.949771689497717	0.203647416413374	0.0658682634730539	0.472952086553323	0.0606980273141123	0.0648148148148148	0.948916408668731	0.0626911314984709	0.0652503793626707	0.0632716049382716	0.948717948717949	0.953869047619048	0.0694864048338369	0.0762195121951219	0.949771689497717	0.977307110438729	0.975308641975309
196	1	0.603531300160514	0.0179153094462541	1	0.0176282051282051	1	1	0.361290322580645	0.0661290322580645	1	0.993610223642173	1	1	0.993527508090615	0.0130293159609121	1	1	0.99837925445705	1	0.017515923566879	1	0.0227642276422764	0.0188383045525903	1	1	1	1	1	1	1	1	1	1	0.130365659777424	0.0145161290322581	0.381107491856678	0.0144230769230769	0.013136288998358	1	0.0194489465153971	0.0206349206349206	0.0146818923327896	1	1	0.0158478605388273	0.0210016155088853	1	0.972668810289389	0.934210526315789
197	1	0.619718309859155	0.0272435897435897	1	0.0252365930599369	1	1	0.390625	0.0832025117739403	1	0.992125984251969	1	1	0.992050874403816	0.0204081632653061	1	1	0.998397435897436	1	0.0252764612954186	1	0.0288461538461538	0.0270676691729323	1	1	1	1	1	1	1	1	1	1	0.155172413793103	0.0230769230769231	0.403536977491961	0.0204081632653061	0.0207336523125997	1	0.0250783699059561	0.0279937791601866	0.0172143974960876	1	1	0.0261538461538462	0.0276497695852535	1	0.9734375	0.936
198	0.0228758169934641	0.376	1	0.0227272727272727	1	0.0173775671406003	0.01669449081803	0.616639477977161	0.951534733441034	0.02	0.0258481421647819	0.0231788079470199	0.0188383045525903	0.0293159609120521	1	0.0191387559808612	0.0186915887850467	0.0195439739413681	0.0159744408945687	1	0.0205047318611987	1	1	0.0176282051282051	0.0246710526315789	0.0192616372391653	0.0224	0.0206677265500795	0.0204081632653061	0.0222575516693164	0.0211038961038961	0.0197368421052632	0.0208	0.871794871794872	1	0.604878048780488	1	1	0.0212418300653595	1	1	1	0.0170015455950541	0.0186046511627907	1	1	0.0195758564437194	0.0416666666666667	0.0800653594771242
199	0.0258481421647819	0.374203821656051	1	0.0252365930599369	1	0.0185471406491499	0.0215946843853821	0.61198738170347	0.936102236421725	0.0202177293934681	0.0308441558441558	0.027823240589198	0.0248062015503876	0.032626427406199	1	0.0191387559808612	0.0231124807395994	0.0243506493506494	0.017515923566879	1	0.0239234449760766	1	1	0.0176565008025682	0.0230263157894737	0.023961661341853	0.022508038585209	0.024653312788906	0.0237341772151899	0.0219435736677116	0.0257234726688103	0.0178571428571429	0.023696682464455	0.850793650793651	1	0.584690553745928	1	1	0.0256410256410256	1	1	1	0.0171875	0.01875	1	1	0.0223285486443381	0.0544871794871795	0.0876623376623377
200	0.0254372019077901	0.398104265402844	1	0.0204081632653061	1	0.0184899845916795	0.0163934426229508	0.626771653543307	0.940157480314961	0.0201238390092879	0.0298273155416013	0.0228758169934641	0.0216383307573416	0.032	1	0.0186046511627907	0.0217054263565891	0.0207667731629393	0.01743264659271	1	0.0235849056603774	1	1	0.0173775671406003	0.0211726384364821	0.0202808112324493	0.0203761755485893	0.0229709035222052	0.0202177293934681	0.0214067278287462	0.0220472440944882	0.017741935483871	0.0205371248025276	0.871913580246914	1	0.6064	1	1	0.0242718446601942	1	1	1	0.0151745068285281	0.0202808112324493	1	1	0.0206022187004754	0.0503937007874016	0.0839936608557845
201	0.980645161290323	0.670382165605096	0.040453074433657	0.982315112540193	0.0384	0.979559748427673	0.978547854785479	0.425632911392405	0.106280193236715	0.981566820276498	0.987012987012987	0.985245901639344	0.98145285935085	0.988709677419355	0.0411392405063291	0.985759493670886	0.986111111111111	0.986906710310966	0.9859375	0.0399361022364217	0.985915492957746	0.0438311688311688	0.0418604651162791	0.987261146496815	0.983333333333333	0.980952380952381	0.983870967741935	0.984126984126984	0.987381703470032	0.987673343605547	0.980456026058632	0.98694942903752	0.98116169544741	0.172573189522342	0.036624203821656	0.437096774193548	0.0319488817891374	0.0387096774193548	0.982511923688394	0.0420711974110032	0.0412044374009509	0.0366826156299841	0.981395348837209	0.982785602503912	0.0377358490566038	0.0449438202247191	0.980738362760835	0.996835443037975	0.958881578947368
202	0.024	0.408805031446541	1	0.0209677419354839	1	0.0204081632653061	0.0198347107438017	0.618589743589744	0.940988835725678	0.0204724409448819	0.0275526742301459	0.0231788079470199	0.0218408736349454	0.0276422764227642	1	0.0205047318611987	0.0217729393468118	0.0211382113821138	0.0159744408945687	1	0.0238473767885533	1	1	0.0175438596491228	0.0217028380634391	0.0178571428571429	0.0208	0.0233281493001555	0.0222575516693164	0.0236220472440945	0.0227642276422764	0.0178861788617886	0.024	0.869774919614148	1	0.602941176470588	1	1	0.0244299674267101	1	1	1	0.0204724409448819	0.0204724409448819	1	1	0.0206022187004754	0.046474358974359	0.0827814569536424
203	0.0276422764227642	0.397415185783522	1	0.0229508196721311	1	0.0207667731629393	0.0169779286926995	0.639291465378422	0.946428571428571	0.0187793427230047	0.0293159609120521	0.0252525252525253	0.0220820189274448	0.0318257956448911	1	0.0240384615384615	0.0252365930599369	0.0247116968698517	0.0180032733224223	1	0.0274636510500808	1	1	0.017741935483871	0.0236886632825719	0.0195121951219512	0.0227642276422764	0.0266457680250784	0.0225442834138486	0.0238095238095238	0.0247116968698517	0.0213815789473684	0.0258899676375405	0.869565217391304	1	0.63029315960912	1	1	0.0249584026622296	1	1	1	0.0189873417721519	0.0193861066235864	1	1	0.0229132569558101	0.0483870967741935	0.0869565217391304
204	0.024390243902439	0.362903225806452	1	0.0225806451612903	1	0.0187793427230047	0.020066889632107	0.593301435406699	0.942215088282504	0.018348623853211	0.0228013029315961	0.0230642504118616	0.0250391236306729	0.0245901639344262	1	0.0188976377952756	0.0204081632653061	0.0230642504118616	0.0144	1	0.0228013029315961	1	1	0.0174603174603175	0.021523178807947	0.0192926045016077	0.0210355987055016	0.0234741784037559	0.0188679245283019	0.0205371248025276	0.0226537216828479	0.0179153094462541	0.0255591054313099	0.853736089030207	1	0.572815533980582	1	1	0.0264462809917355	1	1	1	0.0203125	0.0206022187004754	1	1	0.0192926045016077	0.0463258785942492	0.0732899022801303
205	0.0269413629160063	0.391705069124424	1	0.0235478806907378	1	0.0182648401826484	0.0192926045016077	0.607535321821036	0.942277691107644	0.0225563909774436	0.0298273155416013	0.0238095238095238	0.024390243902439	0.0287081339712919	1	0.0198473282442748	0.0244648318042813	0.0224719101123595	0.0173228346456693	1	0.0262345679012346	1	1	0.0170542635658915	0.0258899676375405	0.0236593059936909	0.0267295597484277	0.024390243902439	0.0231481481481481	0.0242792109256449	0.0251572327044025	0.0190174326465927	0.0233644859813084	0.861491628614916	1	0.598726114649682	1	1	0.0269413629160063	1	1	1	0.0166919575113809	0.0217391304347826	1	1	0.0233644859813084	0.0440944881889764	0.083596214511041
206	1	0.627358490566038	0.0257234726688103	1	0.0245398773006135	1	1	0.3765625	0.0871559633027523	1	0.993720565149137	1	1	0.993548387096774	0.0205371248025276	1	1	1	1	0.0234741784037559	1	0.0252764612954186	0.0260336906584992	1	1	1	1	1	1	1	1	1	1	0.153488372093023	0.0220820189274448	0.408517350157729	0.0203761755485893	0.0205047318611987	1	0.024	0.0263157894736842	0.0189274447949527	1	1	0.0258358662613982	0.0279503105590062	1	0.973143759873618	0.943910256410256
207	1	0.623417721518987	0.025974025974026	1	0.026813880126183	1	1	0.385964912280702	0.0796178343949045	1	0.993620414673046	1	1	0.99344262295082	0.0191082802547771	1	1	0.99837925445705	1	0.0256821829855538	1	0.0276422764227642	0.024653312788906	1	1	1	1	1	1	1	1	1	1	0.151419558359621	0.0221518987341772	0.409385113268608	0.0224358974358974	0.0207667731629393	1	0.0241935483870968	0.0264797507788162	0.016	1	1	0.0263565891472868	0.027027027027027	1	0.974960876369327	0.940691927512356
208	0.0261011419249592	0.359223300970874	1	0.0213815789473684	1	0.0188383045525903	0.0183333333333333	0.5952	0.934959349593496	0.021978021978022	0.0272	0.0246305418719212	0.0204081632653061	0.0282861896838602	1	0.0177993527508091	0.0234009360374415	0.021558872305141	0.0159235668789809	1	0.0244698205546493	1	1	0.0144	0.021558872305141	0.0212765957446809	0.0209339774557166	0.0250783699059561	0.0221518987341772	0.0223285486443381	0.0228758169934641	0.0179445350734095	0.0220472440944882	0.849117174959872	1	0.586038961038961	1	1	0.0233333333333333	1	1	1	0.0173775671406003	0.0191693290734824	1	1	0.0223642172523962	0.0422764227642276	0.0775577557755776
209	0.0195121951219512	0.362776025236593	1	0.0162074554294976	1	0.0141732283464567	0.0131147540983607	0.617363344051447	0.933438985736926	0.0171073094867807	0.0254777070063694	0.0165016501650165	0.0156494522691706	0.028099173553719	1	0.0174603174603175	0.0172413793103448	0.0162337662337662	0.0175438596491228	1	0.0172684458398744	1	1	0.014218009478673	0.0197693574958814	0.0142857142857143	0.0178571428571429	0.0172143974960876	0.0171606864274571	0.0184899845916795	0.0178571428571429	0.0145161290322581	0.0157977883096366	0.862068965517241	1	0.59805510534846	1	1	0.0161550888529887	1	1	1	0.0108191653786708	0.014308426073132	1	1	0.016	0.0473186119873817	0.0722495894909688
210	0.0260736196319018	0.374045801526718	1	0.0256410256410256	1	0.0180451127819549	0.0205047318611987	0.625757575757576	0.941984732824428	0.0210843373493976	0.031866464339909	0.0265625	0.0236336779911374	0.0315955766192733	1	0.0209895052473763	0.0239880059970015	0.0220820189274448	0.0182370820668693	1	0.0257186081694402	1	1	0.0182926829268293	0.0235109717868339	0.0230769230769231	0.0240963855421687	0.0239162929745889	0.0225903614457831	0.0223214285714286	0.0263565891472868	0.0204081632653061	0.0226586102719033	0.863013698630137	1	0.595679012345679	1	1	0.0263975155279503	1	1	1	0.0178837555886736	0.0210526315789474	1	1	0.0228658536585366	0.0506134969325153	0.0858034321372855
211	0.961038961038961	0.630048465266559	0.0528052805280528	0.964401294498382	0.0524642289348172	0.962085308056872	0.961920529801324	0.383386581469649	0.121019108280255	0.96875	0.97588424437299	0.970099667774086	0.967136150234742	0.970443349753695	0.0550161812297735	0.967441860465116	0.967136150234742	0.975450081833061	0.971383147853736	0.0571895424836601	0.977491961414791	0.064	0.0491551459293395	0.966666666666667	0.96849087893864	0.967689822294023	0.969551282051282	0.966719492868463	0.972712680577849	0.975155279503106	0.965630114566285	0.975247524752475	0.964573268921095	0.180665610142631	0.0535433070866142	0.397708674304419	0.0491283676703645	0.0516129032258065	0.972085385878489	0.0569105691056911	0.0575079872204473	0.045016077170418	0.965354330708661	0.966824644549763	0.0476190476190476	0.0596774193548387	0.967637540453074	0.978896103896104	0.946843853820598
212	0.0245499181669394	0.393312101910828	1	0.0229132569558101	1	0.0206349206349206	0.0166389351081531	0.623586429725363	0.945161290322581	0.0205371248025276	0.0257234726688103	0.0246710526315789	0.0208667736757624	0.028006589785832	1	0.0205047318611987	0.0219435736677116	0.0231788079470199	0.0146818923327896	1	0.0256410256410256	1	1	0.0195439739413681	0.0235294117647059	0.0212418300653595	0.0229132569558101	0.0237341772151899	0.0240384615384615	0.0234375	0.0233333333333333	0.0197044334975369	0.0210016155088853	0.861736334405145	1	0.613747954173486	1	1	0.0231788079470199	1	1	1	0.0157728706624606	0.0175718849840256	1	1	0.0225442834138486	0.0425531914893617	0.077175697865353
213	0.203761755485893	0.573643410852713	0.841772151898734	0.190108191653787	0.830188679245283	0.177018633540373	0.172077922077922	0.712948517940718	0.875576036866359	0.189681335356601	0.219092331768388	0.19773095623987	0.200305810397554	0.199362041467305	0.834621329211746	0.207751937984496	0.198170731707317	0.194928684627575	0.202194357366771	0.834876543209877	0.203732503888025	0.826984126984127	0.833080424886191	0.189147286821705	0.173419773095624	0.167449139280125	0.185758513931889	0.17530487804878	0.178294573643411	0.188449848024316	0.189873417721519	0.182250396196513	0.18125	0.837423312883436	0.824261275272162	0.702362204724409	0.82780410742496	0.838095238095238	0.192429022082019	0.815748031496063	0.837173579109063	0.814173228346457	0.165390505359877	0.177195685670262	0.821646341463415	0.839313572542902	0.18167701863354	0.221003134796238	0.253968253968254
214	0.0297339593114241	0.400611620795107	1	0.027027027027027	1	0.021671826625387	0.0224719101123595	0.61189358372457	0.945820433436533	0.0239880059970015	0.0332278481012658	0.0286624203821656	0.0259146341463415	0.0316455696202532	1	0.0231124807395994	0.0257966616084977	0.0270700636942675	0.0200927357032458	1	0.0276073619631902	1	1	0.0218408736349454	0.0290322580645161	0.0248447204968944	0.0263975155279503	0.0274390243902439	0.0259938837920489	0.0260736196319018	0.0285261489698891	0.0235849056603774	0.0265625	0.863496932515337	1	0.608557844690967	1	1	0.0288	1	1	1	0.0226586102719033	0.0249609984399376	1	1	0.0264797507788162	0.0486656200941915	0.0882352941176471
215	0.0307941653160454	0.4	1	0.0272	1	0.0220472440944882	0.0212765957446809	0.615508885298869	0.941935483870968	0.0232198142414861	0.0357142857142857	0.0282392026578073	0.027027027027027	0.0350584307178631	1	0.0255591054313099	0.027906976744186	0.0260586319218241	0.0191387559808612	1	0.0306946688206785	1	1	0.0209339774557166	0.0277324632952692	0.0261437908496732	0.0288461538461538	0.028436018957346	0.0251968503937008	0.0268987341772152	0.0295081967213115	0.0244299674267101	0.0286168521462639	0.859903381642512	1	0.610837438423645	1	1	0.03125	1	1	1	0.0222929936305732	0.0238095238095238	1	1	0.0274636510500808	0.0466988727858293	0.0805921052631579
216	0.896875	0.71937984496124	0.124193548387097	0.897832817337461	0.112654320987654	0.891402714932127	0.894568690095847	0.471317829457364	0.172360248447205	0.908132530120482	0.913793103448276	0.901898734177215	0.902290076335878	0.909822866344606	0.124213836477987	0.911901081916538	0.913636363636364	0.920760697305864	0.902140672782875	0.116743471582181	0.907692307692308	0.114420062695925	0.122938530734633	0.903875968992248	0.897271268057785	0.897476340694006	0.895962732919255	0.899390243902439	0.908668730650155	0.897435897435897	0.894984326018809	0.910377358490566	0.891135303265941	0.241860465116279	0.103715170278638	0.496050552922591	0.111801242236025	0.10459587955626	0.894154818325434	0.107255520504732	0.108231707317073	0.10989010989011	0.892911010558069	0.898617511520737	0.119266055045872	0.120743034055728	0.891304347826087	0.925925925925926	0.955038759689922
217	0.0272	0.362363919129082	1	0.0253565768621236	1	0.0200617283950617	0.0213815789473684	0.596573208722741	0.939157566302652	0.0259541984732824	0.0283464566929134	0.0260586319218241	0.0234741784037559	0.032051282051282	1	0.0220472440944882	0.0230414746543779	0.0208	0.0171073094867807	1	0.0248833592534992	1	1	0.0188383045525903	0.024232633279483	0.0225806451612903	0.0237341772151899	0.024653312788906	0.0261538461538462	0.0251572327044025	0.0253164556962025	0.0209677419354839	0.0252764612954186	0.856697819314642	1	0.575806451612903	1	1	0.0262295081967213	1	1	1	0.0183767228177642	0.0202808112324493	1	1	0.0236593059936909	0.046875	0.0744336569579288
218	0.0283464566929134	0.404651162790698	1	0.0233281493001555	1	0.0213740458015267	0.0209677419354839	0.632148377125193	0.950310559006211	0.0196969696969697	0.0330188679245283	0.0243111831442464	0.0246913580246914	0.0340909090909091	1	0.0214723926380368	0.0244274809160305	0.0237341772151899	0.0188383045525903	1	0.0248833592534992	1	1	0.021671826625387	0.0258481421647819	0.0234009360374415	0.0251177394034537	0.0245022970903522	0.0218408736349454	0.0229007633587786	0.0283018867924528	0.0207006369426752	0.0235109717868339	0.877519379844961	1	0.626582278481013	1	1	0.0257234726688103	1	1	1	0.0182370820668693	0.0230414746543779	1	1	0.0233644859813084	0.0528771384136858	0.0952380952380952
219	0.0294117647058824	0.385232744783307	0.998355263157895	0.0257234726688103	0.998402555910543	0.0222929936305732	0.020066889632107	0.603531300160514	0.940988835725678	0.0235849056603774	0.0328407224958949	0.0301507537688442	0.026984126984127	0.0361842105263158	1	0.025518341307815	0.0233281493001555	0.0231023102310231	0.0194489465153971	0.998376623376623	0.0274636510500808	0.998344370860927	1	0.0211038961038961	0.028099173553719	0.0263157894736842	0.0275974025974026	0.0253968253968254	0.024	0.0251177394034537	0.027823240589198	0.0225806451612903	0.0273752012882448	0.860576923076923	0.998405103668262	0.599670510708402	0.998376623376623	0.998384491114701	0.0284280936454849	0.998397435897436	1	0.998376623376623	0.0189873417721519	0.0223642172523962	0.998405103668262	1	0.0241157556270096	0.0553745928338762	0.0845771144278607
220	0.70820189274448	0.577106518282989	0.320846905537459	0.693418940609952	0.310832025117739	0.68798751950078	0.688524590163934	0.39652448657188	0.365930599369085	0.721183800623053	0.716129032258065	0.715210355987055	0.712962962962963	0.725521669341894	0.330721003134796	0.718266253869969	0.721875	0.709415584415584	0.707547169811321	0.297169811320755	0.717219589257504	0.301282051282051	0.307219662058372	0.71451355661882	0.695439739413681	0.701130856219709	0.70906200317965	0.705246913580247	0.711598746081505	0.699059561128527	0.677938808373591	0.723027375201288	0.696969696969697	0.406349206349206	0.315541601255887	0.459935897435897	0.305732484076433	0.296650717703349	0.720779220779221	0.303858520900322	0.315372424722662	0.298412698412698	0.673913043478261	0.696540880503145	0.293846153846154	0.307324840764331	0.696343402225755	0.729430379746835	0.778846153846154
221	0.977742448330684	0.661392405063291	0.0464	0.981042654028436	0.0445151033386327	0.976887519260401	0.978618421052632	0.416403785488959	0.104524180967239	0.977064220183486	0.987341772151899	0.982428115015974	0.980030721966206	0.9872	0.0363924050632911	0.981481481481482	0.981566820276498	0.990353697749196	0.982731554160126	0.0438871473354232	0.981308411214953	0.0490506329113924	0.0424886191198786	0.982892690513219	0.978688524590164	0.97933227344992	0.977777777777778	0.978494623655914	0.983180428134557	0.981510015408321	0.979430379746835	0.985365853658537	0.976599063962558	0.168224299065421	0.0356037151702786	0.426966292134831	0.0379746835443038	0.0336	0.980613893376414	0.0396196513470681	0.0447530864197531	0.0365079365079365	0.97869101978691	0.981337480559876	0.0416666666666667	0.046875	0.980922098569157	0.987421383647799	0.971337579617834
222	0.0301109350237718	0.3796875	1	0.0280811232449298	1	0.0215384615384615	0.0211038961038961	0.6049766718507	0.937984496124031	0.0226586102719033	0.0289634146341463	0.0272435897435897	0.0273972602739726	0.0315457413249211	1	0.0242792109256449	0.0256410256410256	0.0284810126582278	0.0205696202531646	1	0.028169014084507	1	1	0.0200308166409861	0.0272	0.0238095238095238	0.0265210608424337	0.0287878787878788	0.0260736196319018	0.027355623100304	0.0280373831775701	0.0221169036334913	0.029595015576324	0.856923076923077	1	0.589905362776025	1	1	0.0305466237942122	1	1	1	0.021021021021021	0.0227963525835866	1	1	0.024653312788906	0.0525502318392581	0.0822784810126582
223	0.0283464566929134	0.391785150078989	1	0.0253565768621236	1	0.0247678018575851	0.0212765957446809	0.637083993660856	0.945397815912636	0.0213740458015267	0.0350877192982456	0.0272435897435897	0.0249609984399376	0.0355987055016181	1	0.0235478806907378	0.0276073619631902	0.0255591054313099	0.0189873417721519	1	0.029874213836478	1	1	0.0201863354037267	0.0263157894736842	0.0237341772151899	0.0254372019077901	0.0277349768875193	0.0234741784037559	0.0245022970903522	0.028436018957346	0.0210355987055016	0.0252365930599369	0.872841444270016	1	0.617693522906793	1	1	0.0275526742301459	1	1	1	0.0185185185185185	0.0220472440944882	1	1	0.0235478806907378	0.0514018691588785	0.0805687203791469
224	0.026984126984127	0.392744479495268	1	0.0238473767885533	1	0.0200927357032458	0.0208	0.625	0.947619047619048	0.0227963525835866	0.0268562401263823	0.024	0.0244274809160305	0.025974025974026	1	0.0220125786163522	0.0234009360374415	0.024390243902439	0.0188976377952756	1	0.0253565768621236	1	1	0.0224	0.0262725779967159	0.0206677265500795	0.0240770465489567	0.0247295208655332	0.0232919254658385	0.0243531202435312	0.0256	0.0224358974358974	0.0237717908082409	0.875	1	0.613162118780096	1	1	0.0274193548387097	1	1	1	0.0216383307573416	0.024653312788906	1	1	0.0237341772151899	0.0408805031446541	0.0752
225	0.0288461538461538	0.36248012718601	1	0.0256	1	0.0205371248025276	0.0194174757281553	0.608832807570978	0.938967136150235	0.0231124807395994	0.033175355450237	0.0255591054313099	0.0248062015503876	0.0343137254901961	1	0.0251572327044025	0.0245775729646697	0.025974025974026	0.0203125	1	0.0269413629160063	1	1	0.0192	0.0262725779967159	0.0224358974358974	0.0257234726688103	0.0265625	0.0251968503937008	0.027906976744186	0.0272	0.0221870047543582	0.0287539936102236	0.865834633385335	1	0.586151368760064	1	1	0.0274193548387097	1	1	1	0.0217054263565891	0.0234009360374415	1	1	0.0235849056603774	0.0492063492063492	0.0780487804878049
226	1	0.655448717948718	0.0227272727272727	1	0.0222929936305732	1	1	0.419047619047619	0.0794165316045381	1	0.996820349761526	1	1	0.99673735725938	0.0210016155088853	1	1	0.998387096774194	1	0.0242718446601942	1	0.0244299674267101	0.0233281493001555	1	1	1	1	1	1	1	1	1	1	0.153724247226624	0.0192307692307692	0.428571428571429	0.0195121951219512	0.0210355987055016	1	0.0240384615384615	0.0254777070063694	0.0211726384364821	1	1	0.0232919254658385	0.0285714285714286	1	0.9744	0.942244224422442
227	0.0592	0.440129449838188	0.968386023294509	0.0572831423895254	0.977235772357724	0.0466988727858293	0.0474576271186441	0.657980456026059	0.970636215334421	0.0523809523809524	0.0715447154471545	0.0580431177446103	0.0578125	0.0644628099173554	0.970588235294118	0.0554675118858954	0.0570522979397781	0.0585284280936455	0.0558213716108453	0.970826580226904	0.0546623794212219	0.967532467532468	0.968602825745683	0.0573248407643312	0.0465116279069767	0.0480928689883914	0.05229793977813	0.0580847723704867	0.053968253968254	0.0552922590837283	0.0591133004926108	0.0507364975450082	0.0553745928338762	0.902597402597403	0.9648	0.646774193548387	0.967845659163987	0.965573770491803	0.0579470198675497	0.956810631229236	0.966613672496025	0.959349593495935	0.0461783439490446	0.0509554140127389	0.964006259780908	0.967373572593801	0.0548387096774194	0.0864	0.121464226289517
228	0.751188589540412	0.908517350157729	0.287560581583199	0.752380952380952	0.274167987321712	0.732198142414861	0.738333333333333	0.6496	0.34384858044164	0.746153846153846	0.767885532591415	0.762684124386252	0.745736434108527	0.757281553398058	0.292527821939587	0.756714060031596	0.755451713395639	0.766612641815235	0.759873617693523	0.2768	0.757527733755943	0.285939968404423	0.280487804878049	0.743961352657005	0.747126436781609	0.722834645669291	0.726550079491256	0.736434108527132	0.75625	0.74805598755832	0.741573033707865	0.746774193548387	0.744113029827316	0.419303797468354	0.274844720496894	0.688206785137318	0.267942583732057	0.273162939297125	0.734860883797054	0.280757097791798	0.26875	0.255961844197138	0.71875	0.746434231378764	0.279179810725552	0.287284144427002	0.733652312599681	0.765625	0.808752025931929
229	0.984326018808777	0.656298600311042	0.0353130016051364	0.985804416403785	0.0292758089368259	0.984709480122324	0.983974358974359	0.4234375	0.1046875	0.987987987987988	0.995341614906832	0.985736925515055	0.989329268292683	0.998389694041868	0.0336391437308868	0.986111111111111	0.986153846153846	0.996810207336523	0.989197530864197	0.031055900621118	0.990521327014218	0.0380952380952381	0.0333333333333333	0.989197530864197	0.9872	0.985826771653543	0.984520123839009	0.98936170212766	0.992331288343558	0.989230769230769	0.985623003194888	0.988924050632911	0.986068111455108	0.176110260336907	0.0295489891135303	0.436817472698908	0.0295031055900621	0.0267716535433071	0.985623003194888	0.033175355450237	0.0340030911901082	0.0263975155279503	0.984779299847793	0.987748851454824	0.0287443267776097	0.035548686244204	0.9859375	0.986217457886677	0.9671875
230	0.0285714285714286	0.382539682539683	1	0.0265625	1	0.0201550387596899	0.0226537216828479	0.622047244094488	0.944012441679627	0.0227617602427921	0.0362776025236593	0.0258481421647819	0.0257575757575758	0.0339256865912763	1	0.0247678018575851	0.0242792109256449	0.025518341307815	0.0201550387596899	1	0.0264797507788162	1	1	0.0201238390092879	0.0274193548387097	0.0222575516693164	0.0263975155279503	0.0256410256410256	0.0247295208655332	0.0258751902587519	0.0282574568288854	0.0237341772151899	0.0248447204968944	0.864906832298137	1	0.598101265822785	1	1	0.0272	1	1	1	0.0196969696969697	0.0231124807395994	1	1	0.0250783699059561	0.0464396284829721	0.0822784810126582
231	1	0.635646687697161	0.0261437908496732	1	0.0220125786163522	1	1	0.401253918495298	0.0772870662460568	1	0.992076069730586	1	1	0.991909385113269	0.0205047318611987	1	1	1	1	0.023696682464455	1	0.025518341307815	0.0244274809160305	1	1	1	1	1	1	1	1	1	1	0.14171974522293	0.0216383307573416	0.410543130990415	0.0203761755485893	0.0207006369426752	1	0.0270700636942675	0.0261538461538462	0.017515923566879	1	1	0.0232558139534884	0.0267295597484277	1	0.9728	0.940129449838188
232	0.0290964777947933	0.3710407239819	1	0.0259938837920489	1	0.0209895052473763	0.0203442879499218	0.63030303030303	0.952086553323029	0.0206794682422452	0.0307219662058372	0.0246913580246914	0.0238805970149254	0.0295489891135303	1	0.0242424242424242	0.0240601503759399	0.0249609984399376	0.019578313253012	1	0.0255255255255255	1	1	0.0212765957446809	0.0266457680250784	0.0231481481481481	0.0259146341463415	0.0252225519287834	0.0224550898203593	0.0235640648011782	0.0290964777947933	0.0232919254658385	0.0242792109256449	0.870820668693009	1	0.608695652173913	1	1	0.0266457680250784	1	1	1	0.0193164933135215	0.0238805970149254	1	1	0.024390243902439	0.0440060698027314	0.0807453416149068
233	0.0279937791601866	0.37904468412943	1	0.0254372019077901	1	0.0199386503067485	0.0192307692307692	0.619718309859155	0.953343701399689	0.0199081163859112	0.0325581395348837	0.0256410256410256	0.0229007633587786	0.0321027287319422	1	0.0233281493001555	0.0257966616084977	0.0256	0.0200308166409861	1	0.0267295597484277	1	1	0.0173501577287066	0.023961661341853	0.0203761755485893	0.0234375	0.0274809160305344	0.0231839258114374	0.0244274809160305	0.0270700636942675	0.0222222222222222	0.0250391236306729	0.875192604006163	1	0.612341772151899	1	1	0.0259319286871961	1	1	1	0.0199081163859112	0.021505376344086	1	1	0.0233644859813084	0.0462962962962963	0.0822784810126582
234	0.0217729393468118	0.382175226586103	1	0.0200308166409861	1	0.0180722891566265	0.020440251572327	0.623853211009174	0.940184049079755	0.0164917541229385	0.0303951367781155	0.0222575516693164	0.0193452380952381	0.0282131661442006	1	0.016793893129771	0.021021021021021	0.0219092331768388	0.0152671755725191	1	0.021671826625387	1	1	0.0139318885448916	0.018957345971564	0.0188976377952756	0.0184899845916795	0.0211800302571861	0.0184049079754601	0.0196078431372549	0.0233644859813084	0.0158478605388273	0.0186046511627907	0.864535768645358	1	0.602184087363494	1	1	0.0223642172523962	1	1	1	0.018018018018018	0.0211480362537764	1	1	0.0186915887850467	0.0458715596330275	0.0833333333333333
235	0.0304487179487179	0.374009508716323	1	0.0266875981161695	1	0.0217391304347826	0.0229132569558101	0.614420062695925	0.938388625592417	0.0245775729646697	0.0352	0.029126213592233	0.0264797507788162	0.035426731078905	1	0.0236593059936909	0.0263565891472868	0.0270700636942675	0.0202808112324493	1	0.0286624203821656	1	1	0.0221518987341772	0.0294117647058824	0.0253565768621236	0.0266457680250784	0.0280373831775701	0.0265210608424337	0.0261538461538462	0.0285714285714286	0.0243506493506494	0.0269413629160063	0.867692307692308	1	0.59047619047619	1	1	0.0290791599353796	1	1	1	0.0230769230769231	0.0249609984399376	1	1	0.0268987341772152	0.0471698113207547	0.0901639344262295
236	1	0.640253565768621	0.0225806451612903	1	0.0175438596491228	1	1	0.390205371248025	0.0717703349282297	1	0.993730407523511	1	1	0.99344262295082	0.017515923566879	1	1	0.998376623376623	1	0.0209677419354839	1	0.0208	0.0213740458015267	1	1	1	1	1	1	1	1	1	1	0.1484375	0.0208	0.412420382165605	0.0157232704402516	0.0192	1	0.0210016155088853	0.0235478806907378	0.0144	1	1	0.0203761755485893	0.0221518987341772	1	0.973143759873618	0.948136142625608
237	1	0.622257053291536	0.0241157556270096	1	0.0232919254658385	1	1	0.375987361769352	0.0808709175738725	1	0.992199687987519	1	1	0.993610223642173	0.0221870047543582	1	1	1	1	0.0233281493001555	1	0.0270700636942675	0.0240601503759399	1	1	1	1	1	1	1	1	1	1	0.148606811145511	0.0201863354037267	0.411949685534591	0.0186915887850467	0.0206677265500795	1	0.0238473767885533	0.0279503105590062	0.0191387559808612	1	1	0.0231124807395994	0.0279503105590062	1	0.976452119309262	0.950793650793651
238	1	0.637820512820513	0.022508038585209	1	0.0235109717868339	1	1	0.397456279809221	0.0712025316455696	1	0.993670886075949	1	1	0.993527508090615	0.0205696202531646	1	1	1	1	0.0221518987341772	1	0.025974025974026	0.0229007633587786	1	1	1	1	1	1	1	1	1	1	0.149532710280374	0.0188679245283019	0.414516129032258	0.017515923566879	0.019047619047619	1	0.0240770465489567	0.0266875981161695	0.0206349206349206	1	1	0.0220125786163522	0.0269413629160063	1	0.979233226837061	0.9424
239	0.0275974025974026	0.384858044164038	1	0.027027027027027	1	0.0213740458015267	0.0197044334975369	0.616113744075829	0.93968253968254	0.0217729393468118	0.0318979266347687	0.0247116968698517	0.024653312788906	0.032258064516129	1	0.021978021978022	0.0232198142414861	0.0238095238095238	0.0158730158730159	1	0.0252365930599369	1	1	0.018957345971564	0.0261011419249592	0.0205696202531646	0.0253968253968254	0.0267716535433071	0.0221169036334913	0.0245398773006135	0.0253565768621236	0.022508038585209	0.0282131661442006	0.863275039745628	1	0.593192868719611	1	1	0.0276422764227642	1	1	1	0.0201238390092879	0.0207667731629393	1	1	0.0223285486443381	0.0538827258320127	0.0881410256410256
240	0.0312989045383412	0.384735202492212	1	0.0261941448382126	1	0.0213740458015267	0.0211726384364821	0.636363636363636	0.950540958268934	0.0229709035222052	0.0321100917431193	0.0269413629160063	0.0257966616084977	0.0316957210776545	1	0.0229709035222052	0.0273972602739726	0.0254777070063694	0.0185185185185185	1	0.0292307692307692	1	1	0.0219092331768388	0.0272	0.0253968253968254	0.0276923076923077	0.0276497695852535	0.0244274809160305	0.0259541984732824	0.0300157977883096	0.0235109717868339	0.0264797507788162	0.878693623639191	1	0.613207547169811	1	1	0.0302066772655008	1	1	1	0.0197869101978691	0.0245022970903522	1	1	0.0280373831775701	0.0493827160493827	0.080952380952381
241	0.021978021978022	0.374807987711214	1	0.0206677265500795	1	0.0184049079754601	0.0176848874598071	0.63125	0.942724458204334	0.0166919575113809	0.0274390243902439	0.0192926045016077	0.0182094081942337	0.027027027027027	1	0.0196969696969697	0.0213089802130898	0.0208333333333333	0.014018691588785	1	0.0234741784037559	1	1	0.0139968895800933	0.0191693290734824	0.0202492211838006	0.0205696202531646	0.0196671709531014	0.0184899845916795	0.0182648401826484	0.0235849056603774	0.0174050632911392	0.0201863354037267	0.871559633027523	1	0.619047619047619	1	1	0.023961661341853	1	1	1	0.0167173252279635	0.0182926829268293	1	1	0.0188383045525903	0.046801872074883	0.0869565217391304
[truncated: 192 more columns]
