# Supplementary material for: Identifying crosstalk genetic biomarkers linking a neurodegenerative disease, Parkinson’s disease, and periodontitis using integrated bioinformatics analyses
Source: Front Aging Neurosci. 2022 Dec 5;14:1032401. doi: 10.3389/fnagi.2022.1032401 (PMC9760933; doi:10.3389/fnagi.2022.1032401)
Supplement: Supplementary file 1 [file Data_Sheet_1.ZIP › raw data/Periodontitis_ConsensusClusterPlus.k=3.consensusMatrix.csv]

	V1	V2	V3	V4	V5	V6	V7	V8	V9	V10	V11	V12	V13	V14	V15	V16	V17	V18	V19	V20	V21	V22	V23	V24	V25	V26	V27	V28	V29	V30	V31	V32	V33	V34	V35	V36	V37	V38	V39	V40	V41	V42	V43	V44	V45	V46	V47	V48	V49
1	1	0.117834394904459	0	0.571658615136876	0	0.948194662480377	0.920711974110032	0.043338683788122	0.00789889415481832	0.852484472049689	0.164274322169059	0.90655737704918	0.961119751166407	0.18657937806874	0.00483091787439614	0.795275590551181	0.27613104524181	0.245954692556634	0.936908517350158	0	0.321486268174475	0	0.00153374233128834	0.932367149758454	0.975288303130148	0.977272727272727	0.941455696202532	0.972049689440994	0.93968253968254	0.9796875	0.970731707317073	0.958266452648475	0.97275641025641	0.0125984251968504	0.00635930047694754	0.0355411954765751	0	0	0.971947194719472	0	0	0	0.951026856240126	0.939721792890263	0	0.00955414012738853	0.973143759873618	0.235576923076923	0.166666666666667
2	0.117834394904459	1	0.309178743961353	0.356576862123613	0.256211180124224	0.104361370716511	0.129720853858785	0.782945736434108	0.801261829652997	0.223076923076923	0.914421553090333	0.164781906300485	0.112828438948995	0.919354838709677	0.746835443037975	0.334365325077399	0.852941176470588	0.867298578199052	0.105678233438486	0.370486656200942	0.789719626168224	0.2944	0.72824427480916	0.128571428571429	0.0929853181076672	0.0825242718446602	0.120253164556962	0.0929133858267717	0.136645962732919	0.0758513931888545	0.0987261146496815	0.158653846153846	0.0892018779342723	0.805337519623234	0.54559748427673	0.84887459807074	0.348171701112878	0.350157728706625	0.0872374798061389	0.112698412698413	0.0327102803738318	0.0299684542586751	0.0959752321981424	0.118195956454121	0.255417956656347	0.799689440993789	0.0987261146496815	0.881889763779528	0.931419457735247
3	0	0.309178743961353	1	0.306709265175719	0.93354943273906	0.00938967136150235	0.0266222961730449	0.506289308176101	0.506430868167203	0.029874213836478	0.3152	0.0434782608695652	0.00157232704402516	0.264214046822742	0.493485342019544	0.0253164556962025	0.179127725856698	0.204918032786885	0.016	0.913461538461538	0.141004862236629	0.966887417218543	0.535714285714286	0.0210696920583468	0	0	0.00161550888529887	0	0.0143312101910828	0	0	0	0	0.520128824476651	0.772012578616352	0.474358974358974	0.996789727126806	0.981848184818482	0	0.816855753646678	0.706260032102729	0.716828478964401	0.00473186119873817	0.0142630744849445	0.936808846761453	0.520634920634921	0	0.204213938411669	0.285024154589372
4	0.571658615136876	0.356576862123613	0.306709265175719	1	0.239302694136292	0.667711598746082	0.686885245901639	0.43956043956044	0.385714285714286	0.695718654434251	0.424679487179487	0.704730831973899	0.624420401854714	0.364085667215815	0.280645161290323	0.571653543307087	0.28110599078341	0.276083467094703	0.677115987460815	0.282334384858044	0.23015873015873	0.272141706924316	0.286594761171032	0.673501577287066	0.620232172470978	0.625407166123778	0.543269230769231	0.608359133126935	0.634920634920635	0.60741885625966	0.614147909967846	0.583061889250814	0.605345911949686	0.388364779874214	0.372274143302181	0.409090909090909	0.32475884244373	0.318541996830428	0.608695652173913	0.173015873015873	0.0667701863354037	0.0685805422647528	0.637071651090343	0.677672955974843	0.258267716535433	0.36624203821656	0.608214849921011	0.286392405063291	0.362760834670947
5	0	0.256211180124224	0.93354943273906	0.239302694136292	1	0	0.00483091787439614	0.436420722135008	0.446177847113885	0.00304878048780488	0.249605055292259	0.0126782884310618	0	0.22866344605475	0.481774960380349	0.00622083981337481	0.143518518518519	0.164516129032258	0	0.898119122257053	0.096875	0.9664	0.50384024577573	0	0	0	0.0031055900621118	0	0.00923076923076923	0	0	0	0	0.457364341085271	0.694704049844237	0.391167192429022	0.926447574334898	0.914826498422713	0	0.872037914691943	0.753105590062112	0.77207062600321	0	0	0.966205837173579	0.452681388012618	0	0.171606864274571	0.245192307692308
6	0.948194662480377	0.104361370716511	0.00938967136150235	0.667711598746082	0	1	0.975767366720517	0.0892586989409985	0.0292307692307692	0.874432677760968	0.164319248826291	0.953301127214171	0.978723404255319	0.143769968051118	0	0.760802469135803	0.22106824925816	0.211538461538462	0.990697674418605	0.00153846153846154	0.268217054263566	0	0	0.976671850699845	0.966507177033493	0.979495268138801	0.878357030015798	0.967840735068913	0.934049079754601	0.964885496183206	0.971653543307087	0.914826498422713	0.965732087227414	0.0277349768875193	0.0154798761609907	0.0529595015576324	0.00933125972006221	0.00625978090766823	0.956591639871383	0	0	0	0.998470948012232	0.987841945288754	0	0.0231481481481481	0.979559748427673	0.199381761978362	0.126959247648903
7	0.920711974110032	0.129720853858785	0.0266222961730449	0.686885245901639	0.00483091787439614	0.975767366720517	1	0.117263843648208	0.0470016207455429	0.893141945773525	0.2	0.980132450331126	0.955555555555556	0.18	0	0.77491961414791	0.253184713375796	0.248344370860927	0.991869918699187	0.00661157024793388	0.295269168026101	0.00837520938023451	0.00158730158730159	0.986688851913478	0.938983050847458	0.950900163666121	0.853896103896104	0.938610662358643	0.925566343042071	0.941558441558442	0.946341463414634	0.890365448504983	0.945161290322581	0.0528	0.0374592833876222	0.0752508361204013	0.0194489465153971	0.0229132569558101	0.929292929292929	0	0	0	0.97275641025641	0.983974358974359	0.0062992125984252	0.0420032310177706	0.955810147299509	0.223472668810289	0.143092105263158
8	0.043338683788122	0.782945736434108	0.506289308176101	0.43956043956044	0.436420722135008	0.0892586989409985	0.117263843648208	1	0.922834645669291	0.194744976816074	0.785488958990536	0.135922330097087	0.0794392523364486	0.732258064516129	0.830696202531646	0.236842105263158	0.649691358024691	0.670906200317965	0.10062893081761	0.555205047318612	0.602848101265823	0.468998410174881	0.811263318112633	0.109177215189873	0.048	0.056	0.0346456692913386	0.0615384615384615	0.0977917981072555	0.049306625577812	0.0582677165354331	0.0796178343949045	0.0578778135048231	0.929245283018868	0.744186046511628	0.924558587479936	0.52373417721519	0.532915360501567	0.0468497576736672	0.303858520900322	0.20125786163522	0.202551834130782	0.0801232665639445	0.0933125972006221	0.448382126348228	0.901587301587302	0.0570522979397781	0.672955974842767	0.7504
9	0.00789889415481832	0.801261829652997	0.506430868167203	0.385714285714286	0.446177847113885	0.0292307692307692	0.0470016207455429	0.922834645669291	1	0.141321044546851	0.797507788161994	0.0736	0.025	0.763578274760383	0.909235668789809	0.209702660406886	0.668721109399075	0.691803278688525	0.0358814352574103	0.561514195583596	0.624801271860095	0.484177215189873	0.878603945371775	0.0445151033386327	0.00326797385620915	0.0032	0.0296875	0.00623052959501558	0.0500782472613459	0.00154798761609907	0.00318471337579618	0.0434083601286174	0.0015625	0.996884735202492	0.761453396524487	0.967897271268058	0.542319749216301	0.529042386185243	0.0016	0.305111821086262	0.201550387596899	0.20919175911252	0.0216049382716049	0.0325581395348837	0.44309559939302	0.956856702619414	0.00789889415481832	0.69811320754717	0.785150078988942
10	0.852484472049689	0.223076923076923	0.029874213836478	0.695718654434251	0.00304878048780488	0.874432677760968	0.893141945773525	0.194744976816074	0.141321044546851	1	0.276661514683153	0.905511811023622	0.872754491017964	0.282574568288854	0.0870917573872473	0.876899696048632	0.354545454545455	0.325038880248834	0.890769230769231	0.0123456790123457	0.375579598145286	0.0078125	0.0730253353204173	0.898617511520737	0.8576	0.861586314152411	0.783742331288344	0.858662613981763	0.880484114977307	0.86144578313253	0.853354134165367	0.835147744945568	0.855161787365177	0.15	0.124054462934947	0.15987460815047	0.0353846153846154	0.0361067503924647	0.83596214511041	0	0	0	0.87518573551263	0.886363636363636	0	0.120610687022901	0.87037037037037	0.31733746130031	0.244897959183673
11	0.164274322169059	0.914421553090333	0.3152	0.424679487179487	0.249605055292259	0.164319248826291	0.2	0.785488958990536	0.797507788161994	0.276661514683153	1	0.226537216828479	0.163833075734158	0.947882736156352	0.718901453957997	0.35968992248062	0.860719874804382	0.869067103109656	0.181240063593005	0.356687898089172	0.8060413354531	0.289644012944984	0.693939393939394	0.196232339089482	0.157119476268412	0.151033386327504	0.158227848101266	0.151702786377709	0.182103610675039	0.135725429017161	0.152	0.178688524590164	0.149206349206349	0.783151326053042	0.536891679748823	0.843800322061192	0.340255591054313	0.354166666666667	0.144499178981938	0.111111111111111	0.0140845070422535	0.0176	0.173913043478261	0.187116564417178	0.244648318042813	0.769230769230769	0.160063391442155	0.872408293460925	0.951612903225806
12	0.90655737704918	0.164781906300485	0.0434782608695652	0.704730831973899	0.0126782884310618	0.953301127214171	0.980132450331126	0.135922330097087	0.0736	0.905511811023622	0.226537216828479	1	0.941548183254344	0.199335548172757	0.0228758169934641	0.792604501607717	0.273584905660377	0.266441821247892	0.969305331179321	0.0130081300813008	0.308562197092084	0.0149750415973378	0.00946372239747634	0.969205834683955	0.923460898502496	0.927536231884058	0.846029173419773	0.9184	0.936585365853659	0.9232	0.92258064516129	0.891625615763547	0.916256157635468	0.0840064620355412	0.0650406504065041	0.099009900990099	0.0370967741935484	0.0339805825242718	0.910149750415973	0	0	0	0.949367088607595	0.961661341853035	0.00791139240506329	0.0647249190938511	0.926948051948052	0.24251968503937	0.164516129032258
13	0.961119751166407	0.112828438948995	0.00157232704402516	0.624420401854714	0	0.978723404255319	0.955555555555556	0.0794392523364486	0.025	0.872754491017964	0.163833075734158	0.941548183254344	1	0.174121405750799	0.00311526479750779	0.771341463414634	0.241641337386018	0.237129485179407	0.967289719626168	0	0.289433384379786	0	0	0.96319018404908	0.974522292993631	0.981366459627329	0.887022900763359	0.978883861236802	0.948091603053435	0.971299093655589	0.978159126365055	0.93522906793049	0.976958525345622	0.0292307692307692	0.0138674884437596	0.046801872074883	0.0015527950310559	0	0.9696	0	0	0	0.983508245877061	0.968036529680365	0	0.0229357798165138	0.9859375	0.215716486902928	0.148325358851675
14	0.18657937806874	0.919354838709677	0.264214046822742	0.364085667215815	0.22866344605475	0.143769968051118	0.18	0.732258064516129	0.763578274760383	0.282574568288854	0.947882736156352	0.199335548172757	0.174121405750799	1	0.704248366013072	0.411483253588517	0.917591125198098	0.909390444810544	0.16504854368932	0.324149108589951	0.853932584269663	0.244224422442244	0.666666666666667	0.189935064935065	0.16722972972973	0.151315789473684	0.217179902755267	0.163265306122449	0.209756097560976	0.151515151515152	0.171009771986971	0.217247097844113	0.162118780096308	0.771653543307087	0.523731587561375	0.808580858085809	0.298076923076923	0.301127214170692	0.167495854063018	0.0977564102564103	0.00801282051282051	0.00810372771474878	0.152276295133438	0.1808	0.222047244094488	0.747145187601958	0.169934640522876	0.908507223113965	0.986885245901639
15	0.00483091787439614	0.746835443037975	0.493485342019544	0.280645161290323	0.481774960380349	0	0	0.830696202531646	0.909235668789809	0.0870917573872473	0.718901453957997	0.0228758169934641	0.00311526479750779	0.704248366013072	1	0.15962441314554	0.609034267912773	0.63739837398374	0	0.597133757961783	0.570754716981132	0.516962843295638	0.964396284829721	0.00316455696202532	0	0	0.0283464566929134	0	0.0315955766192733	0	0	0.0274636510500808	0	0.908385093167702	0.723270440251572	0.866028708133971	0.523885350318471	0.525477707006369	0	0.342532467532468	0.269716088328076	0.262738853503185	0	0	0.496875	0.895475819032761	0	0.654574132492114	0.735576923076923
16	0.795275590551181	0.334365325077399	0.0253164556962025	0.571653543307087	0.00622083981337481	0.760802469135803	0.77491961414791	0.236842105263158	0.209702660406886	0.876899696048632	0.35968992248062	0.792604501607717	0.771341463414634	0.411483253588517	0.15962441314554	1	0.484802431610942	0.447833065810594	0.777950310559006	0.0264797507788162	0.512422360248447	0.00628930817610063	0.120663650075415	0.799086757990868	0.769354838709677	0.756289308176101	0.779320987654321	0.782742681047766	0.838557993730408	0.773497688751926	0.762204724409449	0.84044233807267	0.786163522012579	0.22706065318818	0.162287480680062	0.238095238095238	0.0250783699059561	0.0285714285714286	0.748407643312102	0	0	0	0.744712990936556	0.781345565749236	0.00151745068285281	0.1953125	0.780254777070064	0.434108527131783	0.372357723577236
17	0.27613104524181	0.852941176470588	0.179127725856698	0.28110599078341	0.143518518518519	0.22106824925816	0.253184713375796	0.649691358024691	0.668721109399075	0.354545454545455	0.860719874804382	0.273584905660377	0.241641337386018	0.917591125198098	0.609034267912773	0.484802431610942	1	0.962145110410095	0.240487062404871	0.23780487804878	0.933130699088146	0.1796875	0.573170731707317	0.254237288135593	0.241157556270096	0.218210361067504	0.287480680061824	0.247344461305008	0.293759512937595	0.234042553191489	0.252336448598131	0.312796208530806	0.238828967642527	0.678018575851393	0.413373860182371	0.719745222929936	0.214175654853621	0.22360248447205	0.22992125984252	0.0141065830721003	0	0	0.237951807228916	0.257668711656442	0.136157337367625	0.655913978494624	0.248847926267281	0.956521739130435	0.901098901098901
18	0.245954692556634	0.867298578199052	0.204918032786885	0.276083467094703	0.164516129032258	0.211538461538462	0.248344370860927	0.670906200317965	0.691803278688525	0.325038880248834	0.869067103109656	0.266441821247892	0.237129485179407	0.909390444810544	0.63739837398374	0.447833065810594	0.962145110410095	1	0.221169036334913	0.261562998405104	0.911717495987159	0.196399345335516	0.605015673981191	0.245222929936306	0.208053691275168	0.211382113821138	0.270096463022508	0.222748815165877	0.254777070063694	0.20414673046252	0.230894308943089	0.285478547854785	0.223662884927066	0.692058346839546	0.429252782193959	0.742251223491028	0.235772357723577	0.243066884176183	0.220588235294118	0.0209677419354839	0	0	0.230647709320695	0.236883942766296	0.157142857142857	0.687600644122383	0.232258064516129	0.972712680577849	0.905228758169935
19	0.936908517350158	0.105678233438486	0.016	0.677115987460815	0	0.990697674418605	0.991869918699187	0.10062893081761	0.0358814352574103	0.890769230769231	0.181240063593005	0.969305331179321	0.967289719626168	0.16504854368932	0	0.777950310559006	0.240487062404871	0.221169036334913	1	0.00157977883096367	0.28006329113924	0	0	0.990580847723705	0.956168831168831	0.965023847376789	0.870109546165884	0.956521739130435	0.930340557275542	0.95398773006135	0.961965134706815	0.912903225806452	0.952681388012618	0.0432766615146832	0.0263565891472868	0.0643086816720257	0.0124804992199688	0.0125786163522013	0.941935483870968	0	0	0	0.987654320987654	0.998456790123457	0	0.0296875	0.965079365079365	0.209448818897638	0.135048231511254
20	0	0.370486656200942	0.913461538461538	0.282334384858044	0.898119122257053	0.00153846153846154	0.00661157024793388	0.555205047318612	0.561514195583596	0.0123456790123457	0.356687898089172	0.0130081300813008	0	0.324149108589951	0.597133757961783	0.0264797507788162	0.23780487804878	0.261562998405104	0.00157977883096367	1	0.206299212598425	0.936406995230525	0.631578947368421	0	0	0	0	0	0.00467289719626168	0	0	0	0	0.568992248062016	0.809748427672956	0.523885350318471	0.93563579277865	0.940514469453376	0	0.766773162939297	0.655226209048362	0.658653846153846	0	0	0.897196261682243	0.576802507836991	0	0.269108280254777	0.362760834670947
21	0.321486268174475	0.789719626168224	0.141004862236629	0.23015873015873	0.096875	0.268217054263566	0.295269168026101	0.602848101265823	0.624801271860095	0.375579598145286	0.8060413354531	0.308562197092084	0.289433384379786	0.853932584269663	0.570754716981132	0.512422360248447	0.933130699088146	0.911717495987159	0.28006329113924	0.206299212598425	1	0.134615384615385	0.525993883792049	0.293563579277865	0.279935275080906	0.268370607028754	0.338461538461538	0.28129829984544	0.331797235023041	0.271739130434783	0.292527821939587	0.354632587859425	0.292452830188679	0.629107981220657	0.375786163522013	0.6736	0.165366614664587	0.172741679873217	0.29093799682035	0.00636942675159236	0	0	0.278366111951589	0.288372093023256	0.0964230171073095	0.609984399375975	0.299363057324841	0.921135646687697	0.847020933977456
22	0	0.2944	0.966887417218543	0.272141706924316	0.9664	0	0.00837520938023451	0.468998410174881	0.484177215189873	0.0078125	0.289644012944984	0.0149750415973378	0	0.244224422442244	0.516962843295638	0.00628930817610063	0.1796875	0.196399345335516	0	0.936406995230525	0.134615384615385	1	0.561320754716981	0.00158982511923688	0	0	0.00160513643659711	0	0.00625978090766823	0	0	0	0	0.490384615384615	0.741573033707865	0.440514469453376	0.964912280701754	0.959481361426256	0	0.834670947030498	0.720706260032103	0.745627980922099	0	0	0.962382445141066	0.504	0	0.2048	0.286184210526316
23	0.00153374233128834	0.72824427480916	0.535714285714286	0.286594761171032	0.50384024577573	0	0.00158730158730159	0.811263318112633	0.878603945371775	0.0730253353204173	0.693939393939394	0.00946372239747634	0	0.666666666666667	0.964396284829721	0.120663650075415	0.573170731707317	0.605015673981191	0	0.631578947368421	0.525993883792049	0.561320754716981	1	0	0	0	0.00460122699386503	0	0.00762195121951219	0	0	0.00312989045383412	0	0.883509833585477	0.695252679938744	0.835130970724191	0.571428571428571	0.564541213063764	0	0.376175548589342	0.308734939759036	0.294930875576037	0	0	0.517964071856287	0.897239263803681	0	0.605222734254992	0.70398773006135
24	0.932367149758454	0.128571428571429	0.0210696920583468	0.673501577287066	0	0.976671850699845	0.986688851913478	0.109177215189873	0.0445151033386327	0.898617511520737	0.196232339089482	0.969205834683955	0.96319018404908	0.189935064935065	0.00316455696202532	0.799086757990868	0.254237288135593	0.245222929936306	0.990580847723705	0	0.293563579277865	0.00158982511923688	0	1	0.950657894736842	0.9552	0.869218500797448	0.948170731707317	0.941085271317829	0.945987654320988	0.947115384615385	0.9184	0.945736434108527	0.0503937007874016	0.0376766091051805	0.0729001584786054	0.0159744408945687	0.0126182965299685	0.930693069306931	0	0	0	0.978560490045942	0.992163009404389	0	0.0410742496050553	0.958860759493671	0.227272727272727	0.147783251231527
25	0.975288303130148	0.0929853181076672	0	0.620232172470978	0	0.966507177033493	0.938983050847458	0.048	0.00326797385620915	0.8576	0.157119476268412	0.923460898502496	0.974522292993631	0.16722972972973	0	0.769354838709677	0.241157556270096	0.208053691275168	0.956168831168831	0	0.279935275080906	0	0	0.950657894736842	1	0.998360655737705	0.920583468395462	0.996794871794872	0.944353518821604	1	0.995098039215686	0.930693069306931	0.998373983739837	0.00490196078431373	0	0.0280528052805281	0	0	0.993265993265993	0	0	0	0.977742448330684	0.963141025641026	0	0	0.991721854304636	0.192434210526316	0.148026315789474
26	0.977272727272727	0.0825242718446602	0	0.625407166123778	0	0.979495268138801	0.950900163666121	0.056	0.0032	0.861586314152411	0.151033386327504	0.927536231884058	0.981366459627329	0.151315789473684	0	0.756289308176101	0.218210361067504	0.211382113821138	0.965023847376789	0	0.268370607028754	0	0	0.9552	0.998360655737705	1	0.912698412698413	0.995305164319249	0.943217665615142	0.998420221169036	0.996763754045307	0.932786885245902	0.996774193548387	0.00636942675159236	0	0.028892455858748	0	0	0.991883116883117	0	0	0	0.986153846153846	0.969745222929936	0	0	0.993630573248408	0.180379746835443	0.127009646302251
27	0.941455696202532	0.120253164556962	0.00161550888529887	0.543269230769231	0.0031055900621118	0.878357030015798	0.853896103896104	0.0346456692913386	0.0296875	0.783742331288344	0.158227848101266	0.846029173419773	0.887022900763359	0.217179902755267	0.0283464566929134	0.779320987654321	0.287480680061824	0.270096463022508	0.870109546165884	0	0.338461538461538	0.00160513643659711	0.00460122699386503	0.869218500797448	0.920583468395462	0.912698412698413	1	0.9171875	0.923317683881064	0.917829457364341	0.904458598726115	0.952305246422893	0.914149443561208	0.0283018867924528	0.0266875981161695	0.0488188976377953	0.00158730158730159	0.00160771704180064	0.928455284552846	0	0	0	0.880368098159509	0.877138413685848	0.00155763239875389	0.0247295208655332	0.906940063091483	0.251592356687898	0.185007974481659
28	0.972049689440994	0.0929133858267717	0	0.608359133126935	0	0.967840735068913	0.938610662358643	0.0615384615384615	0.00623052959501558	0.858662613981763	0.151702786377709	0.9184	0.978883861236802	0.163265306122449	0	0.782742681047766	0.247344461305008	0.222748815165877	0.956521739130435	0	0.28129829984544	0	0	0.948170731707317	0.996794871794872	0.995305164319249	0.9171875	1	0.954407294832827	0.993855606758833	0.992101105845182	0.939490445859873	0.993798449612403	0.0106060606060606	0.00154798761609907	0.0251572327044025	0	0	0.990551181102362	0	0	0	0.977168949771689	0.960061443932412	0	0.00154320987654321	0.992101105845182	0.204334365325077	0.140157480314961
29	0.93968253968254	0.136645962732919	0.0143312101910828	0.634920634920635	0.00923076923076923	0.934049079754601	0.925566343042071	0.0977917981072555	0.0500782472613459	0.880484114977307	0.182103610675039	0.936585365853659	0.948091603053435	0.209756097560976	0.0315955766192733	0.838557993730408	0.293759512937595	0.254777070063694	0.930340557275542	0.00467289719626168	0.331797235023041	0.00625978090766823	0.00762195121951219	0.941085271317829	0.944353518821604	0.943217665615142	0.923317683881064	0.954407294832827	1	0.941984732824428	0.945686900958466	0.9568	0.944615384615385	0.0667726550079491	0.0528771384136858	0.0805687203791469	0.00777604976671851	0.00626959247648903	0.943639291465378	0	0	0	0.932824427480916	0.934782608695652	0.0060882800608828	0.0400616332819723	0.94679186228482	0.257097791798107	0.173354735152488
30	0.9796875	0.0758513931888545	0	0.60741885625966	0	0.964885496183206	0.941558441558442	0.049306625577812	0.00154798761609907	0.86144578313253	0.135725429017161	0.9232	0.971299093655589	0.151515151515152	0	0.773497688751926	0.234042553191489	0.20414673046252	0.95398773006135	0	0.271739130434783	0	0	0.945987654320988	1	0.998420221169036	0.917829457364341	0.993855606758833	0.941984732824428	1	0.993769470404984	0.932389937106918	1	0.0061633281972265	0	0.0251572327044025	0	0	0.993620414673046	0	0	0	0.975867269984917	0.96048632218845	0	0	0.990654205607477	0.193199381761978	0.1264
31	0.970731707317073	0.0987261146496815	0	0.614147909967846	0	0.971653543307087	0.946341463414634	0.0582677165354331	0.00318471337579618	0.853354134165367	0.152	0.92258064516129	0.978159126365055	0.171009771986971	0	0.762204724409449	0.252336448598131	0.230894308943089	0.961965134706815	0	0.292527821939587	0	0	0.947115384615385	0.995098039215686	0.996763754045307	0.904458598726115	0.992101105845182	0.945686900958466	0.993769470404984	1	0.93485342019544	0.993589743589744	0.00798722044728434	0	0.0297029702970297	0	0	0.985148514851485	0	0	0	0.978125	0.964506172839506	0	0.00636942675159236	0.996845425867508	0.207006369426752	0.149108589951378
32	0.958266452648475	0.158653846153846	0	0.583061889250814	0	0.914826498422713	0.890365448504983	0.0796178343949045	0.0434083601286174	0.835147744945568	0.178688524590164	0.891625615763547	0.93522906793049	0.217247097844113	0.0274636510500808	0.84044233807267	0.312796208530806	0.285478547854785	0.912903225806452	0	0.354632587859425	0	0.00312989045383412	0.9184	0.930693069306931	0.932786885245902	0.952305246422893	0.939490445859873	0.9568	0.932389937106918	0.93485342019544	1	0.934294871794872	0.0486656200941915	0.0287539936102236	0.0703764320785597	0	0	0.926470588235294	0	0	0	0.918622848200313	0.907232704402516	0	0.0402576489533011	0.938808373590982	0.284109149277689	0.1875
33	0.97275641025641	0.0892018779342723	0	0.605345911949686	0	0.965732087227414	0.945161290322581	0.0578778135048231	0.0015625	0.855161787365177	0.149206349206349	0.916256157635468	0.976958525345622	0.162118780096308	0	0.786163522012579	0.238828967642527	0.223662884927066	0.952681388012618	0	0.292452830188679	0	0	0.945736434108527	0.998373983739837	0.996774193548387	0.914149443561208	0.993798449612403	0.944615384615385	1	0.993589743589744	0.934294871794872	1	0.0046875	0	0.0275080906148867	0	0	0.993650793650794	0	0	0	0.974085365853659	0.959311424100156	0	0	0.992163009404389	0.197836166924266	0.141479099678457
34	0.0125984251968504	0.805337519623234	0.520128824476651	0.388364779874214	0.457364341085271	0.0277349768875193	0.0528	0.929245283018868	0.996884735202492	0.15	0.783151326053042	0.0840064620355412	0.0292307692307692	0.771653543307087	0.908385093167702	0.22706065318818	0.678018575851393	0.692058346839546	0.0432766615146832	0.568992248062016	0.629107981220657	0.490384615384615	0.883509833585477	0.0503937007874016	0.00490196078431373	0.00636942675159236	0.0283018867924528	0.0106060606060606	0.0667726550079491	0.0061633281972265	0.00798722044728434	0.0486656200941915	0.0046875	1	0.781990521327014	0.959183673469388	0.545741324921136	0.538461538461538	0.00158982511923688	0.302547770700637	0.218654434250765	0.212074303405573	0.0198170731707317	0.0341614906832298	0.462006079027356	0.958860759493671	0.0141287284144427	0.702660406885759	0.788461538461538
35	0.00635930047694754	0.54559748427673	0.772012578616352	0.372274143302181	0.694704049844237	0.0154798761609907	0.0374592833876222	0.744186046511628	0.761453396524487	0.124054462934947	0.536891679748823	0.0650406504065041	0.0138674884437596	0.523731587561375	0.723270440251572	0.162287480680062	0.413373860182371	0.429252782193959	0.0263565891472868	0.809748427672956	0.375786163522013	0.741573033707865	0.695252679938744	0.0376766091051805	0	0	0.0266875981161695	0.00154798761609907	0.0528771384136858	0	0	0.0287539936102236	0	0.781990521327014	1	0.711145996860283	0.801251956181534	0.787301587301587	0	0.584639498432602	0.472307692307692	0.473354231974922	0.00611620795107034	0.0261538461538462	0.698776758409786	0.729393468118196	0	0.437001594896332	0.535885167464115
36	0.0355411954765751	0.84887459807074	0.474358974358974	0.409090909090909	0.391167192429022	0.0529595015576324	0.0752508361204013	0.924558587479936	0.967897271268058	0.15987460815047	0.843800322061192	0.099009900990099	0.046801872074883	0.808580858085809	0.866028708133971	0.238095238095238	0.719745222929936	0.742251223491028	0.0643086816720257	0.523885350318471	0.6736	0.440514469453376	0.835130970724191	0.0729001584786054	0.0280528052805281	0.028892455858748	0.0488188976377953	0.0251572327044025	0.0805687203791469	0.0251572327044025	0.0297029702970297	0.0703764320785597	0.0275080906148867	0.959183673469388	0.711145996860283	1	0.491143317230274	0.489396411092985	0.0165016501650165	0.253634894991922	0.162162162162162	0.158064516129032	0.043956043956044	0.0628930817610063	0.39906103286385	0.933227344992051	0.0351437699680511	0.742902208201893	0.836012861736334
37	0	0.348171701112878	0.996789727126806	0.32475884244373	0.926447574334898	0.00933125972006221	0.0194489465153971	0.52373417721519	0.542319749216301	0.0353846153846154	0.340255591054313	0.0370967741935484	0.0015527950310559	0.298076923076923	0.523885350318471	0.0250783699059561	0.214175654853621	0.235772357723577	0.0124804992199688	0.93563579277865	0.165366614664587	0.964912280701754	0.571428571428571	0.0159744408945687	0	0	0.00158730158730159	0	0.00777604976671851	0	0	0	0	0.545741324921136	0.801251956181534	0.491143317230274	1	0.995238095238095	0	0.790064102564103	0.666139240506329	0.679365079365079	0.0046583850931677	0.0110236220472441	0.926493108728943	0.546899841017488	0	0.246056782334385	0.3278955954323
38	0	0.350157728706625	0.981848184818482	0.318541996830428	0.914826498422713	0.00625978090766823	0.0229132569558101	0.532915360501567	0.529042386185243	0.0361067503924647	0.354166666666667	0.0339805825242718	0	0.301127214170692	0.525477707006369	0.0285714285714286	0.22360248447205	0.243066884176183	0.0125786163522013	0.940514469453376	0.172741679873217	0.959481361426256	0.564541213063764	0.0126182965299685	0	0	0.00160771704180064	0	0.00626959247648903	0	0	0	0	0.538461538461538	0.787301587301587	0.489396411092985	0.995238095238095	1	0	0.782608695652174	0.676145339652449	0.682034976152623	0.0015600624024961	0.00941915227629513	0.92	0.546165884194053	0	0.249607535321821	0.334967320261438
39	0.971947194719472	0.0872374798061389	0	0.608695652173913	0	0.956591639871383	0.929292929292929	0.0468497576736672	0.0016	0.83596214511041	0.144499178981938	0.910149750415973	0.9696	0.167495854063018	0	0.748407643312102	0.22992125984252	0.220588235294118	0.941935483870968	0	0.29093799682035	0	0	0.930693069306931	0.993265993265993	0.991883116883117	0.928455284552846	0.990551181102362	0.943639291465378	0.993620414673046	0.985148514851485	0.926470588235294	0.993650793650794	0.00158982511923688	0	0.0165016501650165	0	0	1	0	0	0	0.963607594936709	0.947867298578199	0	0	0.980861244019139	0.19872813990461	0.145936981757877
40	0	0.112698412698413	0.816855753646678	0.173015873015873	0.872037914691943	0	0	0.303858520900322	0.305111821086262	0	0.111111111111111	0	0	0.0977564102564103	0.342532467532468	0	0.0141065830721003	0.0209677419354839	0	0.766773162939297	0.00636942675159236	0.834670947030498	0.376175548589342	0	0	0	0	0	0	0	0	0	0	0.302547770700637	0.584639498432602	0.253634894991922	0.790064102564103	0.782608695652174	0	1	0.898573692551506	0.918138041733547	0	0	0.878930817610063	0.317034700315457	0	0.0253565768621236	0.10016155088853
41	0	0.0327102803738318	0.706260032102729	0.0667701863354037	0.753105590062112	0	0	0.20125786163522	0.201550387596899	0	0.0140845070422535	0	0	0.00801282051282051	0.269716088328076	0	0	0	0	0.655226209048362	0	0.720706260032103	0.308734939759036	0	0	0	0	0	0	0	0	0	0	0.218654434250765	0.472307692307692	0.162162162162162	0.666139240506329	0.676145339652449	0	0.898573692551506	1	1	0	0	0.748475609756098	0.216923076923077	0	0.00623052959501558	0.0222929936305732
42	0	0.0299684542586751	0.716828478964401	0.0685805422647528	0.77207062600321	0	0	0.202551834130782	0.20919175911252	0	0.0176	0	0	0.00810372771474878	0.262738853503185	0	0	0	0	0.658653846153846	0	0.745627980922099	0.294930875576037	0	0	0	0	0	0	0	0	0	0	0.212074303405573	0.473354231974922	0.158064516129032	0.679365079365079	0.682034976152623	0	0.918138041733547	1	1	0	0	0.772445820433437	0.215434083601286	0	0.00319488817891374	0.0160513643659711
43	0.951026856240126	0.0959752321981424	0.00473186119873817	0.637071651090343	0	0.998470948012232	0.97275641025641	0.0801232665639445	0.0216049382716049	0.87518573551263	0.173913043478261	0.949367088607595	0.983508245877061	0.152276295133438	0	0.744712990936556	0.237951807228916	0.230647709320695	0.987654320987654	0	0.278366111951589	0	0	0.978560490045942	0.977742448330684	0.986153846153846	0.880368098159509	0.977168949771689	0.932824427480916	0.975867269984917	0.978125	0.918622848200313	0.974085365853659	0.0198170731707317	0.00611620795107034	0.043956043956044	0.0046583850931677	0.0015600624024961	0.963607594936709	0	0	0	1	0.989409984871407	0	0.0121951219512195	0.9859375	0.209800918836141	0.126543209876543
44	0.939721792890263	0.118195956454121	0.0142630744849445	0.677672955974843	0	0.987841945288754	0.983974358974359	0.0933125972006221	0.0325581395348837	0.886363636363636	0.187116564417178	0.961661341853035	0.968036529680365	0.1808	0	0.781345565749236	0.257668711656442	0.236883942766296	0.998456790123457	0	0.288372093023256	0	0	0.992163009404389	0.963141025641026	0.969745222929936	0.877138413685848	0.960061443932412	0.934782608695652	0.96048632218845	0.964506172839506	0.907232704402516	0.959311424100156	0.0341614906832298	0.0261538461538462	0.0628930817610063	0.0110236220472441	0.00941915227629513	0.947867298578199	0	0	0	0.989409984871407	1	0	0.0276923076923077	0.971786833855799	0.218408736349454	0.14308426073132
45	0	0.255417956656347	0.936808846761453	0.258267716535433	0.966205837173579	0	0.0062992125984252	0.448382126348228	0.44309559939302	0	0.244648318042813	0.00791139240506329	0	0.222047244094488	0.496875	0.00151745068285281	0.136157337367625	0.157142857142857	0	0.897196261682243	0.0964230171073095	0.962382445141066	0.517964071856287	0	0	0	0.00155763239875389	0	0.0060882800608828	0	0	0	0	0.462006079027356	0.698776758409786	0.39906103286385	0.926493108728943	0.92	0	0.878930817610063	0.748475609756098	0.772445820433437	0	0	1	0.468702290076336	0	0.167682926829268	0.238924050632911
46	0.00955414012738853	0.799689440993789	0.520634920634921	0.36624203821656	0.452681388012618	0.0231481481481481	0.0420032310177706	0.901587301587302	0.956856702619414	0.120610687022901	0.769230769230769	0.0647249190938511	0.0229357798165138	0.747145187601958	0.895475819032761	0.1953125	0.655913978494624	0.687600644122383	0.0296875	0.576802507836991	0.609984399375975	0.504	0.897239263803681	0.0410742496050553	0	0	0.0247295208655332	0.00154320987654321	0.0400616332819723	0	0.00636942675159236	0.0402576489533011	0	0.958860759493671	0.729393468118196	0.933227344992051	0.546899841017488	0.546165884194053	0	0.317034700315457	0.216923076923077	0.215434083601286	0.0121951219512195	0.0276923076923077	0.468702290076336	1	0.0096	0.690851735015773	0.769968051118211
47	0.973143759873618	0.0987261146496815	0	0.608214849921011	0	0.979559748427673	0.955810147299509	0.0570522979397781	0.00789889415481832	0.87037037037037	0.160063391442155	0.926948051948052	0.9859375	0.169934640522876	0	0.780254777070064	0.248847926267281	0.232258064516129	0.965079365079365	0	0.299363057324841	0	0	0.958860759493671	0.991721854304636	0.993630573248408	0.906940063091483	0.992101105845182	0.94679186228482	0.990654205607477	0.996845425867508	0.938808373590982	0.992163009404389	0.0141287284144427	0	0.0351437699680511	0	0	0.980861244019139	0	0	0	0.9859375	0.971786833855799	0	0.0096	1	0.207278481012658	0.147435897435897
48	0.235576923076923	0.881889763779528	0.204213938411669	0.286392405063291	0.171606864274571	0.199381761978362	0.223472668810289	0.672955974842767	0.69811320754717	0.31733746130031	0.872408293460925	0.24251968503937	0.215716486902928	0.908507223113965	0.654574132492114	0.434108527131783	0.956521739130435	0.972712680577849	0.209448818897638	0.269108280254777	0.921135646687697	0.2048	0.605222734254992	0.227272727272727	0.192434210526316	0.180379746835443	0.251592356687898	0.204334365325077	0.257097791798107	0.193199381761978	0.207006369426752	0.284109149277689	0.197836166924266	0.702660406885759	0.437001594896332	0.742902208201893	0.246056782334385	0.249607535321821	0.19872813990461	0.0253565768621236	0.00623052959501558	0.00319488817891374	0.209800918836141	0.218408736349454	0.167682926829268	0.690851735015773	0.207278481012658	1	0.91437802907916
49	0.166666666666667	0.931419457735247	0.285024154589372	0.362760834670947	0.245192307692308	0.126959247648903	0.143092105263158	0.7504	0.785150078988942	0.244897959183673	0.951612903225806	0.164516129032258	0.148325358851675	0.986885245901639	0.735576923076923	0.372357723577236	0.901098901098901	0.905228758169935	0.135048231511254	0.362760834670947	0.847020933977456	0.286184210526316	0.70398773006135	0.147783251231527	0.148026315789474	0.127009646302251	0.185007974481659	0.140157480314961	0.173354735152488	0.1264	0.149108589951378	0.1875	0.141479099678457	0.788461538461538	0.535885167464115	0.836012861736334	0.3278955954323	0.334967320261438	0.145936981757877	0.10016155088853	0.0222929936305732	0.0160513643659711	0.126543209876543	0.14308426073132	0.238924050632911	0.769968051118211	0.147435897435897	0.91437802907916	1
50	0.08125	0.945686900958466	0.37378640776699	0.340189873417722	0.312202852614897	0.0564263322884013	0.0713128038897893	0.799368088467615	0.84037558685446	0.169984686064319	0.880258899676375	0.0967741935483871	0.0750382848392037	0.898026315789474	0.805422647527911	0.292452830188679	0.81010719754977	0.832268370607029	0.0623052959501558	0.414826498422713	0.763955342902711	0.347619047619048	0.763888888888889	0.0714285714285714	0.0527182866556837	0.0400641025641026	0.116129032258065	0.057542768273717	0.100313479623824	0.0481366459627329	0.0608974358974359	0.124595469255663	0.0588235294117647	0.843014128728414	0.617924528301887	0.889067524115756	0.3953125	0.399355877616747	0.0533980582524272	0.174959871589085	0.0769230769230769	0.0749601275917065	0.0510835913312693	0.0679304897314376	0.322429906542056	0.835703001579779	0.0646687697160883	0.838915470494418	0.929373996789727
51	0	0.270142180094787	0.9375	0.240506329113924	0.984301412872841	0	0.0032626427406199	0.437106918238994	0.459968602825746	0.0108191653786708	0.265822784810127	0.0143312101910828	0	0.243506493506494	0.500784929356358	0.0108359133126935	0.158778625954198	0.170418006430868	0	0.899053627760252	0.11198738170347	0.967320261437909	0.530046224961479	0.00158227848101266	0	0	0.0031496062992126	0	0.0077639751552795	0	0	0.00163398692810458	0	0.471228615863142	0.71606864274571	0.411764705882353	0.938388625592417	0.926447574334898	0	0.864951768488746	0.740683229813665	0.7578125	0	0	0.949386503067485	0.485179407176287	0	0.189735614307932	0.256821829855538
52	0.958949096880131	0.0943089430894309	0.00161030595813205	0.636070853462158	0	0.987480438184664	0.96661101836394	0.0759493670886076	0.0209003215434084	0.883540372670807	0.164274322169059	0.942339373970346	0.984251968503937	0.159203980099502	0	0.755555555555556	0.235658914728682	0.214521452145215	0.976114649681529	0	0.281553398058252	0	0	0.972886762360447	0.978512396694215	0.990306946688207	0.887820512820513	0.980982567353407	0.939297124600639	0.974803149606299	0.980456026058632	0.925864909390445	0.980613893376414	0.0222575516693164	0.00475435816164818	0.042833607907743	0.00159235668789809	0	0.968543046357616	0	0	0	0.998425196850394	0.980952380952381	0	0.00970873786407767	0.988817891373802	0.204213938411669	0.131229235880399
53	0.656597774244833	0.412225705329154	0.185897435897436	0.842857142857143	0.136507936507936	0.7171875	0.716129032258065	0.398425196850394	0.345971563981043	0.814528593508501	0.48	0.738916256157635	0.680124223602484	0.464926590538336	0.2765625	0.74565560821485	0.38390092879257	0.370429252782194	0.702229299363057	0.188976377952756	0.3546875	0.159349593495935	0.265861027190332	0.716346153846154	0.67487684729064	0.658653846153846	0.5859375	0.665109034267913	0.690880989180835	0.66510172143975	0.661290322580645	0.638263665594855	0.674015748031496	0.34850863422292	0.318110236220472	0.365105008077544	0.202830188679245	0.19935691318328	0.6464	0.0832	0.00941915227629513	0.00626959247648903	0.677519379844961	0.708006279434851	0.1515625	0.32398753894081	0.677067082683307	0.353035143769968	0.427652733118971
54	0.0403225806451613	0.789719626168224	0.5103668261563	0.437990580847724	0.45440251572327	0.0782208588957055	0.110929853181077	0.987460815047022	0.927099841521395	0.18910741301059	0.788888888888889	0.132471728594507	0.0757341576506955	0.741679873217116	0.837282780410742	0.238828967642527	0.649468892261001	0.669887278582931	0.0923317683881064	0.554160125588697	0.601246105919003	0.477564102564103	0.799392097264438	0.101851851851852	0.0487012987012987	0.0474683544303797	0.0456692913385827	0.0511627906976744	0.105180533751962	0.0473282442748092	0.0479233226837061	0.0825396825396825	0.0513219284603421	0.933744221879815	0.75920245398773	0.933977455716586	0.533227848101266	0.535545023696682	0.0399361022364217	0.306729264475743	0.207751937984496	0.202492211838006	0.0731707317073171	0.0855365474339036	0.462121212121212	0.887147335423197	0.0496894409937888	0.675632911392405	0.757527733755943
55	0	0.63166144200627	0.410628019323671	0.124394184168013	0.436018957345972	0	0	0.643081761006289	0.711538461538462	0.0307219662058372	0.571428571428571	0.0016	0	0.563011456628478	0.808544303797468	0.0993690851735016	0.553488372093023	0.568881685575365	0	0.538341158059468	0.522292993630573	0.482982171799028	0.829268292682927	0	0	0	0.00476190476190476	0	0.0046656298600311	0	0	0.00482315112540193	0	0.7109375	0.521394611727417	0.674718196457327	0.439873417721519	0.437096774193548	0	0.292880258899676	0.360759493670886	0.353503184713376	0	0	0.43613707165109	0.755102040816326	0	0.594202898550725	0.6
56	0.182677165354331	0.918876755070203	0.220064724919094	0.2796875	0.180817610062893	0.158385093167702	0.179153094462541	0.69431643625192	0.722049689440994	0.271084337349398	0.870047543581617	0.202247191011236	0.16969696969697	0.907766990291262	0.683042789223455	0.400309119010819	0.941538461538462	0.960063897763578	0.159055118110236	0.291277258566978	0.890625	0.218408736349454	0.637329286798179	0.173981191222571	0.15311004784689	0.140157480314961	0.20404984423676	0.162576687116564	0.207430340557276	0.147982062780269	0.160883280757098	0.235294117647059	0.162974683544304	0.725581395348837	0.465116279069767	0.772511848341232	0.262015503875969	0.266244057052298	0.14968152866242	0.0316455696202532	0.0124416796267496	0.004739336492891	0.155015197568389	0.177195685670262	0.172307692307692	0.707547169811321	0.167711598746081	0.96417445482866	0.91679748822606
57	0	0.060790273556231	0.633846153846154	0	0.697151424287856	0	0	0.14741641337386	0.15210843373494	0	0.0015600624024961	0	0	0.00305343511450382	0.268702290076336	0	0.00147492625368732	0.00610687022900763	0	0.589393939393939	0	0.653846153846154	0.307237813884786	0	0	0	0	0	0	0	0	0	0	0.168154761904762	0.389805097451274	0.110591900311526	0.604229607250755	0.601823708206687	0	0.826952526799387	0.934032983508246	0.930662557781202	0	0	0.694940476190476	0.188340807174888	0	0.0242057488653555	0.009375
58	0	0.571653543307087	0.4128	0.0825396825396825	0.478125	0	0	0.560747663551402	0.629107981220657	0.0198170731707317	0.487460815047022	0.00163398692810458	0	0.498397435897436	0.734177215189873	0.0860719874804382	0.48382126348228	0.497615262321145	0	0.508716323296355	0.462519936204147	0.463414634146341	0.741590214067278	0	0	0	0.00940438871473354	0	0.00473186119873817	0	0	0.0112	0	0.636080870917574	0.443573667711599	0.590690208667737	0.419303797468354	0.399046104928458	0	0.35031847133758	0.425038639876352	0.403481012658228	0	0	0.452453987730061	0.680817610062893	0	0.539308176100629	0.51993620414673
59	0.00161550888529887	0.507911392405063	0.838709677419355	0.369426751592357	0.763116057233704	0.0154798761609907	0.0438311688311688	0.674050632911392	0.68621236133122	0.113846153846154	0.486614173228346	0.0631067961165049	0.00928792569659443	0.463258785942492	0.643769968051118	0.147798742138365	0.356037151702786	0.3824	0.0301587301587302	0.873015873015873	0.309006211180124	0.809061488673139	0.674772036474164	0.0362204724409449	0	0	0.0064	0.0015552099533437	0.0394944707740916	0	0	0.0111464968152866	0	0.710691823899371	0.930599369085173	0.642289348171701	0.862284820031299	0.860353130016051	0	0.648387096774194	0.536891679748823	0.519292604501608	0.00307219662058372	0.0266875981161695	0.757716049382716	0.687106918238994	0	0.382445141065831	0.480707395498392
60	0.427168576104746	0.607431340872375	0.317434210526316	0.76	0.264240506329114	0.4848	0.51404958677686	0.616883116883117	0.575320512820513	0.580594679186229	0.678343949044586	0.535420098846787	0.455974842767296	0.636065573770492	0.513513513513513	0.587859424920128	0.517405063291139	0.544861337683524	0.48705501618123	0.338118022328549	0.467094703049759	0.299342105263158	0.474654377880184	0.489533011272142	0.440397350993377	0.447154471544715	0.381028938906752	0.443561208267091	0.48	0.427215189873418	0.4416	0.435275080906149	0.445151033386327	0.573208722741433	0.512738853503185	0.59375	0.357371794871795	0.356792144026187	0.453507340946166	0.137030995106036	0.0238853503184713	0.0246305418719212	0.446708463949843	0.492138364779874	0.276995305164319	0.544715447154472	0.457278481012658	0.538336052202284	0.639209225700165
61	0	0.0524642289348172	0.65224358974359	0.0032	0.709728867623604	0	0	0.143312101910828	0.149206349206349	0	0	0	0	0.00163398692810458	0.239482200647249	0	0.0015552099533437	0.0032626427406199	0	0.60062893081761	0	0.676375404530744	0.27613104524181	0	0	0	0	0	0	0	0	0	0	0.1609375	0.41390205371248	0.102893890675241	0.618524332810047	0.617088607594937	0	0.8576	0.951181102362205	0.952755905511811	0	0	0.701863354037267	0.182829888712242	0	0.0174050632911392	0.00486223662884927
62	0.00635930047694754	0.704225352112676	0.557142857142857	0.31619937694704	0.534992223950233	0.00614439324116743	0.0272873194221509	0.840694006309148	0.878693623639191	0.104863221884498	0.674528301886792	0.0551053484602917	0.00903614457831325	0.664526484751204	0.842349304482226	0.17457886676876	0.586523736600306	0.603864734299517	0.0154798761609907	0.611544461778471	0.5515625	0.56140350877193	0.806596701649175	0.0236220472440945	0	0	0.0376766091051805	0.00152671755725191	0.0519083969465649	0	0	0.041335453100159	0	0.878461538461539	0.726153846153846	0.835182250396197	0.566096423017107	0.561708860759494	0	0.405660377358491	0.303215926493109	0.2921875	0.00153139356814701	0.0138248847926267	0.530395136778115	0.889570552147239	0.00156494522691706	0.628526645768025	0.670364500792393
63	0.945904173106646	0.0981308411214953	0.00794912559618442	0.650077760497667	0	1	0.978861788617886	0.081039755351682	0.0278637770897833	0.87964338781575	0.160990712074303	0.952076677316294	0.978755690440061	0.154213036565978	0	0.767228177641654	0.230652503793627	0.2128	0.989147286821705	0.00154559505409583	0.277349768875193	0	0	0.980091883614089	0.972668810289389	0.97933227344992	0.882896764252696	0.971514242878561	0.93394777265745	0.968609865470852	0.973886328725038	0.920382165605096	0.969040247678019	0.0257186081694402	0.0122887864823349	0.047244094488189	0.00782472613458529	0.0046801872074883	0.961661341853035	0	0	0	0.998487140695915	0.987786259541985	0	0.0168453292496172	0.98145285935085	0.192546583850932	0.123244929797192
64	0.757527733755943	0.229813664596273	0.190551181102362	0.863275039745628	0.133435582822086	0.825153374233129	0.849757673667205	0.285493827160494	0.232704402515723	0.791476407914764	0.285488958990536	0.866242038216561	0.789230769230769	0.2592	0.133956386292835	0.671826625386997	0.223926380368098	0.231259968102073	0.829652996845426	0.145996860282575	0.228878648233487	0.141494435612083	0.13109756097561	0.827906976744186	0.792544570502431	0.788401253918495	0.719188767550702	0.765957446808511	0.8	0.775914634146341	0.779160186625194	0.747217806041335	0.7609375	0.225308641975309	0.217729393468118	0.246081504702194	0.182389937106918	0.177847113884555	0.759873617693523	0.123824451410658	0.0354391371340524	0.0435458786936236	0.799079754601227	0.821981424148607	0.139103554868624	0.210443037974684	0.778649921507064	0.229199372056515	0.225961538461538
65	0.0188383045525903	0.783410138248848	0.54559748427673	0.401253918495298	0.480559875583204	0.0475460122699387	0.0735294117647059	0.964285714285714	0.947530864197531	0.16236722306525	0.774294670846395	0.0935483870967742	0.0432098765432099	0.7328	0.854037267080745	0.229102167182663	0.63914373088685	0.666131621187801	0.0628930817610063	0.594679186228482	0.5953125	0.509523809523809	0.829754601226994	0.0722135007849294	0.016260162601626	0.0207667731629393	0.0314465408805031	0.0247295208655332	0.0683229813664596	0.0167427701674277	0.021875	0.0576923076923077	0.0185758513931889	0.952453987730061	0.77639751552795	0.920634920634921	0.558320373250389	0.57120253164557	0.0144	0.320251177394035	0.231611893583725	0.224137931034483	0.0396946564885496	0.0565749235474006	0.48103186646434	0.912576687116564	0.0221870047543582	0.669811320754717	0.751602564102564
66	0.004739336492891	0.751962323390895	0.583333333333333	0.393312101910828	0.507020280811232	0.0308166409861325	0.0533980582524272	0.942724458204334	0.953917050691244	0.130970724191063	0.738095238095238	0.078525641025641	0.0234009360374415	0.708943089430894	0.887658227848101	0.185758513931889	0.618012422360248	0.6448	0.0391849529780564	0.625585023400936	0.570982839313573	0.546042003231018	0.86322188449848	0.0485133020344288	0.00321027287319422	0.00477707006369427	0.0237341772151899	0.00925925925925926	0.0584615384615385	0.00309119010819165	0.00483091787439614	0.0368589743589744	0.00156494522691706	0.963836477987421	0.812698412698413	0.916139240506329	0.602218700475436	0.6032	0.00160771704180064	0.3616	0.263076923076923	0.251592356687898	0.0242424242424242	0.0358255451713396	0.514503816793893	0.926332288401254	0.00943396226415094	0.640127388535032	0.729001584786054
67	0.746794871794872	0.353870458135861	0.0970394736842105	0.717703349282297	0.0634920634920635	0.772012578616352	0.783112582781457	0.298245614035088	0.261980830670927	0.898278560250391	0.399046104928458	0.816091954022989	0.769110764430577	0.40064620355412	0.199036918138042	0.856474258970359	0.437403400309119	0.391666666666667	0.774447949526814	0.090032154340836	0.414442700156986	0.0746753246753247	0.172360248447205	0.793650793650794	0.746243739565943	0.737864077669903	0.728867623604466	0.77151799687011	0.817610062893082	0.7515625	0.740740740740741	0.756888168557536	0.743307086614173	0.266141732283465	0.224719101123595	0.288079470198675	0.1088	0.108108108108108	0.744715447154472	0.0275080906148867	0	0	0.756923076923077	0.785714285714286	0.0559006211180124	0.229166666666667	0.768987341772152	0.386327503974563	0.366942148760331
68	0	0.15015479876161	0.848580441640379	0.1859375	0.923197492163009	0	0.00323624595469256	0.343032159264931	0.3375	0	0.138036809815951	0.0047244094488189	0	0.130434782608696	0.393081761006289	0.00152439024390244	0.050381679389313	0.0659340659340659	0	0.8015625	0.0156739811912226	0.865718799368088	0.422322775263952	0	0	0	0.00156985871271586	0	0.00313971742543171	0	0	0	0	0.347286821705426	0.611280487804878	0.291798107255521	0.827371695178849	0.824451410658307	0	0.959183673469388	0.868217054263566	0.8765625	0	0	0.914634146341463	0.365325077399381	0	0.0746500777604977	0.137820512820513
69	0.985024958402662	0.0912052117263844	0	0.589951377633712	0	0.953301127214171	0.920875420875421	0.0343137254901961	0	0.838351822503962	0.134206219312602	0.899665551839465	0.9632	0.16382252559727	0	0.76	0.242857142857143	0.223905723905724	0.938211382113821	0	0.273322422258592	0	0	0.921440261865794	0.990115321252059	0.988543371522095	0.932038834951456	0.9824	0.934294871794872	0.993650793650794	0.983552631578947	0.943894389438944	0.993506493506494	0.00162866449511401	0	0.0170648464163823	0	0	0.991610738255034	0	0	0	0.961844197138315	0.945337620578778	0	0	0.982142857142857	0.198697068403909	0.142378559463987
70	0.980952380952381	0.0932069510268562	0	0.6048	0	0.959501557632399	0.932343234323432	0.0425196850393701	0.00156739811912226	0.841860465116279	0.146645865834633	0.9088	0.969135802469136	0.173566878980892	0	0.772445820433437	0.251533742331288	0.231629392971246	0.944707740916272	0	0.28391167192429	0	0	0.93953488372093	0.99194847020934	0.9904	0.930599369085173	0.989079563182527	0.94811320754717	0.993855606758833	0.984301412872841	0.942857142857143	0.995283018867924	0.0031496062992126	0	0.0206677265500795	0	0	0.991935483870968	0	0	0	0.963414634146341	0.950310559006211	0	0	0.981012658227848	0.209448818897638	0.1456
71	0.974683544303797	0.126760563380282	0	0.569157392686804	0	0.926380368098159	0.901639344262295	0.0308166409861325	0.00313971742543171	0.822358346094946	0.170111287758347	0.8768	0.933130699088146	0.201298701298701	0	0.787735849056604	0.292867981790592	0.270531400966184	0.918367346938776	0	0.327613104524181	0	0	0.910969793322735	0.969404186795491	0.9616	0.944444444444444	0.955384615384615	0.914196567862715	0.969278033794163	0.954983922829582	0.945337620578778	0.965678627145086	0.00632911392405063	0	0.0302547770700637	0	0	0.955882352941177	0	0	0	0.935384615384615	0.927899686520376	0	0	0.958532695374801	0.252764612954186	0.186900958466454
72	0.982456140350877	0.0890625	0	0.595611285266458	0	0.95968992248062	0.934533551554828	0.046801872074883	0.00159235668789809	0.848531684698609	0.136222910216718	0.904838709677419	0.967741935483871	0.165853658536585	0	0.769706336939722	0.248085758039816	0.225961538461538	0.949526813880126	0	0.292993630573248	0	0	0.940809968847352	0.996810207336523	0.998402555910543	0.926868044515103	0.992343032159265	0.937212863705972	1	0.992076069730586	0.938095238095238	1	0.00309119010819165	0	0.0254372019077901	0	0	0.995153473344103	0	0	0	0.973643410852713	0.957613814756672	0	0	0.989028213166144	0.206349206349206	0.14171974522293
73	0	0.599041533546326	0.607260726072607	0.222940226171244	0.64171974522293	0	0	0.723472668810289	0.719242902208202	0.0347551342812006	0.544570502431118	0.0149253731343284	0	0.53109243697479	0.804107424960506	0.0799373040752351	0.450076804915515	0.478048780487805	0	0.691573926868045	0.420545746388443	0.653094462540717	0.797488226059655	0	0	0	0.0110410094637224	0	0.0159489633173844	0	0	0.0132890365448505	0	0.734177215189873	0.640253565768621	0.69672131147541	0.62012987012987	0.610932475884244	0	0.509060955518946	0.398425196850394	0.398042414355628	0	0	0.623622047244095	0.768621236133122	0	0.500810372771475	0.556464811783961
74	0.674193548387097	0.440494590417311	0.0110584518167457	0.268680445151033	0.0125588697017268	0.571651090342679	0.574918566775244	0.281733746130031	0.271875	0.588325652841782	0.466248037676609	0.577777777777778	0.627692307692308	0.529225908372828	0.269413629160063	0.68895800933126	0.612307692307692	0.586816720257235	0.579778830963665	0.0233644859813084	0.6640625	0.0142630744849445	0.19969040247678	0.592767295597484	0.619124797406807	0.609250398724083	0.721698113207547	0.622324159021407	0.652777777777778	0.624808575803982	0.614896988906498	0.711755233494364	0.628164556962025	0.2625	0.124610591900312	0.308917197452229	0.0140405616224649	0.0189873417721519	0.639240506329114	0	0	0	0.594135802469136	0.590979782270607	0.0060790273556231	0.271875	0.625990491283677	0.569640062597809	0.505636070853462
75	0.958532695374801	0.0873015873015873	0	0.651828298887122	0	0.990668740279938	0.969105691056911	0.0682539682539682	0.0172955974842767	0.888036809815951	0.155802861685215	0.946515397082658	0.985959438377535	0.154471544715447	0	0.771028037383178	0.239197530864198	0.21486268174475	0.982731554160126	0	0.274603174603175	0	0	0.974522292993631	0.981848184818482	0.988835725677831	0.897959183673469	0.984496124031008	0.942724458204334	0.978593272171254	0.984152139461173	0.930756843800322	0.979495268138801	0.0205696202531646	0.00313971742543171	0.0365659777424483	0	0	0.967373572593801	0	0	0	1	0.986068111455108	0	0.00925925925925926	0.988888888888889	0.200310559006211	0.134087237479806
76	0.967136150234742	0.109774436090226	0	0.619482496194825	0	0.972850678733032	0.94006309148265	0.067175572519084	0.0106382978723404	0.880239520958084	0.146153846153846	0.916006339144215	0.975867269984917	0.175193798449612	0.00305343511450382	0.803053435114504	0.242152466367713	0.223255813953488	0.960365853658537	0	0.285496183206107	0	0.0029673590504451	0.94954128440367	0.984177215189873	0.987767584097859	0.920122887864823	0.984848484848485	0.958146487294469	0.989583333333333	0.986089644513138	0.940625	0.986466165413534	0.0166163141993958	0.00907715582450832	0.0387596899224806	0	0	0.9826224328594	0	0	0	0.974397590361446	0.967840735068913	0	0.00920245398773006	0.989180834621329	0.208012326656394	0.147692307692308
77	0.0174880763116057	0.772797527047913	0.293831168831169	0.154205607476636	0.2796875	0	0	0.635367762128325	0.708006279434851	0.0758725341426404	0.694006309148265	0.0147058823529412	0.00307219662058372	0.701754385964912	0.778129952456418	0.170769230769231	0.693374422187982	0.710862619808307	0	0.38785046728972	0.668740279937792	0.320126782884311	0.746969696969697	0.00157977883096367	0	0	0.0566037735849057	0	0.0231839258114374	0	0	0.0478468899521531	0	0.699074074074074	0.482225656877898	0.713375796178344	0.32807570977918	0.326498422712934	0	0.155763239875389	0.225114854517611	0.207874015748031	0	0	0.281733746130031	0.722397476340694	0	0.743390357698289	0.73851030110935
78	0	0.700787401574803	0.382636655948553	0.13322632423756	0.392744479495268	0	0	0.600321027287319	0.689763779527559	0.0276073619631902	0.617693522906793	0	0	0.615755627009646	0.756369426751592	0.0894819466248038	0.599378881987578	0.628246753246753	0	0.491338582677165	0.567307692307692	0.42258064516129	0.776758409785933	0	0	0	0.0157232704402516	0	0.003125	0	0	0.0113821138211382	0	0.680817610062893	0.471428571428571	0.668820678513732	0.417721518987342	0.405750798722045	0	0.254428341384863	0.308411214953271	0.30503144654088	0	0	0.389147286821705	0.728706624605678	0	0.659163987138264	0.645528455284553
79	0.00161812297734628	0.8016	0.527777777777778	0.359677419354839	0.447712418300654	0.014446227929374	0.0334448160535117	0.854838709677419	0.936893203883495	0.113846153846154	0.790774299835255	0.0621848739495798	0.0094488188976378	0.763245033112583	0.869143780290792	0.179968701095462	0.665064102564103	0.701130856219709	0.0242718446601942	0.583739837398374	0.631239935587762	0.501650165016502	0.869905956112853	0.0275974025974026	0	0	0.0145631067961165	0	0.0256821829855538	0	0.00324675324675325	0.0264900662251656	0	0.93312101910828	0.72508038585209	0.907590759075908	0.557755775577558	0.566502463054187	0	0.3125	0.21259842519685	0.208130081300813	0.00626959247648903	0.0206349206349206	0.458003169572108	0.963258785942492	0.00324149108589951	0.70873786407767	0.782894736842105
80	0.0128	0.837881219903692	0.376026272577997	0.245192307692308	0.339144215530903	0	0.00986842105263158	0.731511254019293	0.818037974683544	0.0865533230293663	0.775280898876405	0.0261011419249592	0.00471698113207547	0.775080906148867	0.856677524429967	0.17384370015949	0.704615384615385	0.742096505823627	0.00632911392405063	0.463141025641026	0.674757281553398	0.394822006472492	0.838557993730408	0.00981996726677578	0	0	0.046474358974359	0	0.0203125	0	0	0.0444078947368421	0	0.809825673534073	0.58213716108453	0.817434210526316	0.411302982731554	0.415064102564103	0	0.202875399361022	0.166929133858268	0.1472	0	0.0046801872074883	0.354134165366615	0.833333333333333	0	0.762282091917591	0.794453507340946
81	0	0.0438184663536776	0.6416	0.0096	0.696875	0	0	0.142410015649452	0.137440758293839	0	0.0015748031496063	0	0	0	0.227129337539432	0	0	0	0	0.596875	0	0.6672	0.274691358024691	0	0	0	0	0	0	0	0	0	0	0.146189735614308	0.394984326018809	0.094551282051282	0.608832807570978	0.60377358490566	0	0.83596214511041	0.953271028037383	0.946372239747634	0	0	0.691950464396285	0.162790697674419	0	0.013953488372093	0.00644122383252818
82	0.020440251572327	0.804615384615385	0.512618296529968	0.411214953271028	0.451761102603369	0.044822256568779	0.0710823909531502	0.95	0.979876160990712	0.162861491628615	0.7875	0.0980707395498392	0.0459418070444104	0.759289176090469	0.875399361022364	0.226708074534162	0.670261941448382	0.67948717948718	0.059375	0.561320754716981	0.623824451410658	0.484375	0.860986547085202	0.071875	0.012779552715655	0.0174880763116057	0.0264385692068429	0.0245398773006135	0.0641627543035994	0.0122511485451761	0.0190174326465927	0.0537974683544304	0.015527950310559	0.984756097560976	0.757387247278383	0.961300309597523	0.537854889589905	0.537617554858934	0.00958466453674121	0.303599374021909	0.211656441717791	0.200317965023847	0.036036036036036	0.0552995391705069	0.450832072617247	0.939157566302652	0.0222575516693164	0.695652173913043	0.775862068965517
83	0	0.729230769230769	0.573926868044515	0.316770186335404	0.53953488372093	0	0.00634920634920635	0.844375963020031	0.914728682170543	0.0876132930513595	0.701538461538462	0.0207006369426752	0	0.682769726247987	0.94375	0.145929339477727	0.585218702865762	0.610759493670886	0	0.653312788906009	0.553846153846154	0.577639751552795	0.964017991004498	0.00461538461538462	0	0	0.0077639751552795	0	0.0165912518853695	0	0	0.00625	0	0.91820987654321	0.733644859813084	0.874411302982732	0.597503900156006	0.597200622083981	0	0.394366197183099	0.295107033639144	0.293846153846154	0	0	0.534431137724551	0.937212863705972	0	0.61609907120743	0.713607594936709
84	0.00321027287319422	0.770465489566613	0.556270096463023	0.364217252396166	0.488076311605723	0.0094488188976378	0.0363036303630363	0.886035313001605	0.953198127925117	0.119195046439628	0.758675078864353	0.0625	0.00771604938271605	0.726384364820847	0.890822784810127	0.17981072555205	0.636363636363636	0.665032679738562	0.0206022187004754	0.604501607717042	0.592651757188498	0.536466774716369	0.885496183206107	0.0301109350237718	0	0	0.0171606864274571	0	0.03486529318542	0	0	0.0214168039538715	0	0.946624803767661	0.747269890795632	0.92948717948718	0.580441640378549	0.580286168521463	0	0.355987055016181	0.249216300940439	0.248811410459588	0.00309597523219814	0.0206349206349206	0.493920972644377	0.977883096366509	0	0.662440570522979	0.747572815533981
85	0	0.363636363636364	0.9072	0.276629570747218	0.880763116057234	0	0.00165016501650165	0.547021943573668	0.555732484076433	0.0261136712749616	0.359746434231379	0.00814332247557003	0	0.314332247557003	0.606635071090047	0.0262345679012346	0.234567901234568	0.265905383360522	0	0.962025316455696	0.205607476635514	0.926470588235294	0.637878787878788	0	0	0	0	0	0.00156494522691706	0	0	0	0	0.557959814528594	0.804724409448819	0.503949447077409	0.9359375	0.948635634028893	0	0.77207062600321	0.663522012578616	0.668831168831169	0	0	0.89247311827957	0.561514195583596	0	0.276729559748428	0.360128617363344
86	0.408794788273616	0.735340729001585	0.0873146622734761	0.206896551724138	0.0583596214511041	0.337984496124031	0.378029079159935	0.542207792207792	0.556962025316456	0.465648854961832	0.7488	0.384244372990354	0.36734693877551	0.791118421052632	0.50796178343949	0.590551181102362	0.894899536321484	0.8624	0.360629921259843	0.139871382636656	0.931637519872814	0.0769230769230769	0.462015503875969	0.385350318471338	0.363934426229508	0.34621578099839	0.392	0.365354330708661	0.406491499227202	0.347286821705426	0.373182552504039	0.437299035369775	0.360189573459716	0.5616	0.31496062992126	0.610492845786963	0.0990566037735849	0.11216429699842	0.362153344208809	0.00160771704180064	0	0	0.358255451713396	0.361904761904762	0.0450310559006211	0.56120826709062	0.384370015948963	0.85243328100471	0.782608695652174
87	0.196319018404908	0.906298003072197	0.201248049921997	0.279752704791345	0.160060975609756	0.164201183431953	0.183229813664596	0.68140243902439	0.706505295007564	0.27893175074184	0.862595419847328	0.203125	0.175856929955291	0.9046875	0.669230769230769	0.419642857142857	0.93452380952381	0.942367601246106	0.177710843373494	0.26605504587156	0.882978723404255	0.200312989045383	0.638805970149254	0.190993788819876	0.165876777251185	0.157492354740061	0.215477996965099	0.177177177177177	0.213740458015267	0.152337858220211	0.171073094867807	0.245696400625978	0.169517884914463	0.700453857791225	0.453172205438066	0.753105590062112	0.245426829268293	0.249614791987673	0.169544740973312	0.0259541984732824	0.00921658986175115	0.00309597523219814	0.168929110105581	0.191904047976012	0.152694610778443	0.70196671709531	0.171516079632466	0.954128440366973	0.917057902973396
88	0.965571205007825	0.10355486862442	0.0015527950310559	0.627906976744186	0	0.974203338391502	0.948717948717949	0.0704441041347626	0.0107197549770291	0.869565217391304	0.167434715821813	0.9264	0.977168949771689	0.167464114832536	0	0.760670731707317	0.247344461305008	0.2265625	0.966666666666667	0	0.282170542635659	0	0	0.95565749235474	0.98876404494382	0.996865203761755	0.901234567901235	0.983532934131736	0.931087289433384	0.986425339366516	0.992101105845182	0.927786499215071	0.987730061349693	0.0107858243451464	0.00153139356814701	0.0357142857142857	0.00155763239875389	0	0.980645161290323	0	0	0	0.986425339366516	0.972809667673716	0	0.00770416024653313	0.990580847723705	0.204930662557781	0.145085803432137
89	0.912225705329154	0.154446177847114	0.0333863275039746	0.692667706708268	0.0078125	0.96030534351145	0.982484076433121	0.1328125	0.0680061823802164	0.897435897435897	0.215530903328051	0.99203821656051	0.942857142857143	0.201923076923077	0.0174050632911392	0.786153846153846	0.275602409638554	0.258012820512821	0.973270440251572	0.0062015503875969	0.306853582554517	0.010989010989011	0.00606060606060606	0.978461538461538	0.920840064620355	0.927672955974843	0.85	0.917293233082707	0.931087289433384	0.920060331825038	0.9203125	0.898412698412698	0.915756630265211	0.0811638591117917	0.058641975308642	0.0913385826771654	0.0248447204968944	0.0220125786163522	0.906050955414013	0	0	0	0.954887218045113	0.965996908809892	0.00611620795107034	0.0629800307219662	0.934169278996865	0.24251968503937	0.161341853035144
90	0.402535657686212	0.715625	0.104761904761905	0.222222222222222	0.0717557251908397	0.324655436447167	0.357487922705314	0.545454545454545	0.568778979907264	0.438805970149254	0.745253164556962	0.376413570274637	0.363636363636364	0.785031847133758	0.506912442396313	0.547839506172839	0.870149253731343	0.85511811023622	0.345622119815668	0.148773006134969	0.941915227629513	0.0953125	0.476335877862595	0.359133126934985	0.347266881028939	0.335443037974684	0.402756508422665	0.352941176470588	0.386850152905199	0.346094946401225	0.361067503924647	0.434231378763867	0.351309707241911	0.556240369799692	0.321044546850998	0.617554858934169	0.118564742589704	0.123456790123457	0.364353312302839	0.00158982511923688	0	0	0.352395672333849	0.352220520673813	0.0539730134932534	0.555209953343701	0.380503144654088	0.846986089644513	0.778830963665087
91	0.00786163522012579	0.823899371069182	0.4896331738437	0.36833855799373	0.426356589147287	0.015527950310559	0.0388349514563107	0.87244094488189	0.956454121306376	0.121913580246914	0.788888888888889	0.061389337641357	0.0153374233128834	0.780410742496051	0.875	0.195652173913043	0.687692307692308	0.718649517684887	0.0294117647058824	0.551724137931034	0.647798742138365	0.476114649681529	0.859111791730475	0.0362776025236593	0	0	0.0296411856474259	0.00301204819277108	0.0432766615146832	0	0.0063391442155309	0.045958795562599	0	0.954758190327613	0.722049689440994	0.93312101910828	0.513343799058085	0.521462639109698	0	0.286614173228346	0.195007800312012	0.190851735015773	0.00924499229583975	0.0277349768875193	0.443425076452599	0.961965134706815	0.00628930817610063	0.729264475743349	0.798722044728435
92	0	0.0714285714285714	0.771144278606965	0.121753246753247	0.832268370607029	0	0.00332778702163062	0.245980707395498	0.260450160771704	0	0.0550161812297735	0.00332225913621262	0	0.0396694214876033	0.3	0	0.00156739811912226	0.00493421052631579	0	0.705691056910569	0	0.786296900489396	0.338607594936709	0	0	0	0.00162337662337662	0	0.00317460317460317	0	0	0	0	0.266129032258065	0.526570048309179	0.212871287128713	0.734094616639478	0.741042345276873	0	0.967051070840198	0.937996820349762	0.951768488745981	0	0	0.828926905132193	0.273615635179153	0	0.0129032258064516	0.0447761194029851
93	0	0.0463258785942492	0.75609756097561	0.102106969205835	0.804107424960506	0	0.00162337662337662	0.230769230769231	0.236883942766296	0	0.0369774919614148	0.00164473684210526	0	0.0231788079470199	0.277070063694268	0	0	0	0	0.677830940988836	0	0.761827079934747	0.297971918876755	0	0	0	0.0016025641025641	0	0.00157977883096367	0	0	0	0	0.244865718799368	0.5072	0.187908496732026	0.707865168539326	0.71563981042654	0	0.957723577235772	0.958860759493671	0.975728155339806	0	0	0.804992199687988	0.248407643312102	0	0.0064	0.0291734197730956
94	0.0046875	0.465224111282844	0.812101910828026	0.317610062893082	0.799072642967543	0	0.0113452188006483	0.643081761006289	0.663565891472868	0.0884146341463415	0.44620253164557	0.03486529318542	0.00305810397553517	0.445512820512821	0.683962264150943	0.114728682170543	0.339449541284404	0.344551282051282	0.00156739811912226	0.859177215189873	0.279937791601866	0.838095238095238	0.670212765957447	0.00627943485086342	0	0	0.0125195618153365	0	0.0323574730354391	0	0	0.0160513643659711	0	0.669254658385093	0.884735202492212	0.610305958132045	0.833333333333333	0.832550860719875	0	0.665625	0.556589147286822	0.555031446540881	0	0.0015625	0.788990825688073	0.637071651090343	0	0.356918238993711	0.450236966824645
95	0.00161030595813205	0.450393700787402	0.871753246753247	0.369774919614148	0.827692307692308	0.0140845070422535	0.0380794701986755	0.619582664526485	0.645007923930269	0.108695652173913	0.435534591194969	0.0581583198707593	0.00933125972006221	0.413680781758958	0.605815831987076	0.130708661417323	0.29922480620155	0.322632423756019	0.0234375	0.867924528301887	0.266244057052298	0.848484848484849	0.624036979969183	0.031496062992126	0	0	0.00798722044728434	0.0015527950310559	0.0417956656346749	0	0	0.0144	0	0.658307210031348	0.899529042386185	0.576298701298701	0.895666131621188	0.893481717011129	0	0.7	0.570542635658915	0.5728	0.00462249614791988	0.0217054263565891	0.807044410413476	0.63015873015873	0.00158478605388273	0.333333333333333	0.422829581993569
96	0.157212317666126	0.9312	0.284090909090909	0.365539452495974	0.245192307692308	0.123613312202853	0.150501672240803	0.766561514195584	0.787878787878788	0.253105590062112	0.953150242326333	0.176948051948052	0.145539906103286	0.976897689768977	0.738362760834671	0.384984025559105	0.882995319812793	0.889789303079417	0.137876386687797	0.338632750397456	0.832528180354267	0.269537480063796	0.702492211838006	0.154340836012862	0.138795986622074	0.120967741935484	0.175806451612903	0.131455399061033	0.179775280898876	0.121451104100946	0.134615384615385	0.193811074918567	0.131832797427653	0.80379746835443	0.533227848101266	0.840909090909091	0.322169059011164	0.336	0.133116883116883	0.115072933549433	0.0299684542586751	0.0274636510500808	0.128571428571429	0.149920255183413	0.25585023400936	0.776	0.145367412140575	0.8944	0.998376623376623
97	0.972222222222222	0.111951588502269	0	0.567026194144838	0	0.926093514328808	0.898119122257053	0.0182648401826484	0	0.818722139673105	0.144817073170732	0.877358490566038	0.931952662721893	0.18740157480315	0	0.775602409638554	0.256296296296296	0.24653312788906	0.910741301059002	0	0.317700453857791	0	0	0.905487804878049	0.959055118110236	0.953846153846154	0.950375939849624	0.953731343283582	0.912650602409639	0.961194029850746	0.945987654320988	0.933021806853583	0.958966565349544	0	0	0.0217391304347826	0	0	0.959055118110236	0	0	0	0.930576070901034	0.920777279521674	0	0	0.946889226100152	0.2217125382263	0.173643410852713
98	0.946031746031746	0.171875	0	0.565977742448331	0	0.897151898734177	0.882838283828383	0.0717628705148206	0.0473186119873817	0.834876543209877	0.210443037974684	0.873170731707317	0.919003115264797	0.245901639344262	0.0270700636942675	0.835913312693498	0.343653250773994	0.308702791461412	0.897637795275591	0	0.379585326953748	0	0.00309119010819165	0.894904458598726	0.912337662337662	0.913461538461538	0.934272300469484	0.920886075949367	0.929245283018868	0.92093023255814	0.920634920634921	0.980551053484603	0.918495297805643	0.0492063492063492	0.0268987341772152	0.0776699029126214	0	0	0.91437802907916	0	0	0	0.906832298136646	0.901716068642746	0	0.0344827586206897	0.926100628930818	0.296950240770466	0.209935897435897
99	0.932283464566929	0.180094786729858	0	0.544444444444444	0	0.870458135860979	0.85667215815486	0.0635930047694754	0.0451713395638629	0.809302325581395	0.218354430379747	0.846153846153846	0.897674418604651	0.254838709677419	0.026813880126183	0.822605965463108	0.349230769230769	0.310457516339869	0.876369327073552	0	0.37245696400626	0	0.00153846153846154	0.870253164556962	0.904376012965964	0.904376012965964	0.948635634028893	0.904109589041096	0.909952606635071	0.90726429675425	0.903328050713154	0.969936708860759	0.899843505477308	0.0503937007874016	0.0218068535825545	0.0772946859903382	0	0	0.902960526315789	0	0	0	0.87962962962963	0.875583203732504	0	0.0364500792393027	0.903785488958991	0.294488188976378	0.229166666666667
100	0	0.0545171339563863	0.647435897435897	0	0.699088145896657	0	0	0.148377125193199	0.147515527950311	0	0.00156985871271586	0	0	0.0032	0.256965944272446	0	0.00151745068285281	0.00634920634920635	0	0.594043887147335	0	0.662974683544304	0.296240601503759	0	0	0	0	0	0	0	0	0	0	0.167434715821813	0.403053435114504	0.1078125	0.601837672281776	0.609302325581395	0	0.833075734157651	0.942336874051593	0.939346811819596	0	0	0.692660550458716	0.181395348837209	0	0.0201550387596899	0.00627943485086342
101	0.119047619047619	0.93953488372093	0.316957210776545	0.319444444444444	0.266666666666667	0.0812883435582822	0.100961538461538	0.761978361669243	0.802795031055901	0.203898050974513	0.906793048973144	0.129392971246006	0.0986342943854325	0.935023771790808	0.759493670886076	0.327743902439024	0.857357357357357	0.873239436619718	0.0927357032457496	0.373626373626374	0.828125	0.296998420221169	0.711915535444947	0.106084243369735	0.0969305331179321	0.0768025078369906	0.158059467918623	0.093558282208589	0.130841121495327	0.0816640986132511	0.102201257861635	0.156645569620253	0.0916149068322981	0.810264385692068	0.556574923547401	0.856240126382307	0.342356687898089	0.343213728549142	0.0949367088607595	0.139717425431711	0.0476190476190476	0.048062015503876	0.0874811463046757	0.100308641975309	0.267071320182094	0.797546012269939	0.102643856920684	0.877138413685848	0.954041204437401
102	0.21259842519685	0.891304347826087	0.21486268174475	0.283048211508554	0.17601246105919	0.178899082568807	0.2064	0.683229813664596	0.727838258164852	0.312977099236641	0.890282131661442	0.222044728434505	0.19047619047619	0.940894568690096	0.67981072555205	0.437596302003082	0.96319018404908	0.97444089456869	0.188473520249221	0.287051482059282	0.909090909090909	0.205087440381558	0.637770897832817	0.207547169811321	0.190322580645161	0.171383647798742	0.240188383045526	0.191358024691358	0.231481481481481	0.178461538461538	0.193343898573693	0.248427672955975	0.195652173913043	0.729770992366412	0.469387755102041	0.769108280254777	0.261006289308176	0.25585023400936	0.188679245283019	0.0341085271317829	0.00153846153846154	0	0.183076923076923	0.19629057187017	0.172839506172839	0.70735524256651	0.19496855345912	0.9546875	0.941082802547771
103	0.103225806451613	0.9616	0.330578512396694	0.327390599675851	0.279935275080906	0.0753532182103611	0.086522462562396	0.790996784565916	0.8272	0.185243328100471	0.895253682487725	0.116776315789474	0.0976377952755905	0.917081260364842	0.787878787878788	0.312202852614897	0.8328173374613	0.849337748344371	0.0832	0.392914653784219	0.793269230769231	0.30718954248366	0.75	0.0917874396135266	0.0801335559265442	0.0644122383252818	0.127243066884176	0.0838607594936709	0.121794871794872	0.0662460567823344	0.0857605177993527	0.142622950819672	0.0786516853932584	0.8352	0.57120253164557	0.867213114754098	0.360522022838499	0.366174055829228	0.0790774299835255	0.145424836601307	0.062200956937799	0.0648298217179903	0.0753532182103611	0.0956937799043062	0.294025157232704	0.817170111287758	0.0888529886914378	0.860576923076923	0.935749588138385
104	0.9765625	0.0852713178294574	0	0.587227414330218	0	0.961597542242704	0.929712460063898	0.0359937402190923	0	0.840978593272171	0.133437990580848	0.909235668789809	0.969418960244648	0.154589371980676	0	0.755832037325039	0.229357798165138	0.214626391096979	0.945482866043614	0	0.26840490797546	0	0	0.937888198757764	0.995176848874598	0.993720565149137	0.931034482758621	0.99236641221374	0.942989214175655	0.996969696969697	0.987381703470032	0.927444794952681	0.998454404945904	0.00154798761609907	0	0.0157977883096366	0	0	0.996794871794872	0	0	0	0.966360856269113	0.953846153846154	0	0	0.984375	0.186335403726708	0.143307086614173
105	0.0383386581469649	0.866141732283465	0.441786283891547	0.422776911076443	0.385335413416537	0.0640243902439024	0.0949263502454992	0.914826498422713	0.946287519747235	0.185975609756098	0.860062893081761	0.11470113085622	0.0558139534883721	0.823434991974318	0.8390625	0.256568778979907	0.732115677321157	0.75	0.078125	0.49211356466877	0.680314960629921	0.4112	0.803030303030303	0.0897637795275591	0.0341463414634146	0.0346456692913386	0.0503937007874016	0.0322085889570552	0.0848765432098765	0.0305343511450382	0.0393700787401575	0.0862619808306709	0.0332805071315372	0.945226917057903	0.699376947040498	0.980891719745223	0.477165354330709	0.474763406940063	0.0299684542586751	0.250788643533123	0.13713405238829	0.141965678627145	0.0612557427258806	0.0820433436532508	0.386949924127466	0.903276131045242	0.0417956656346749	0.754303599374022	0.851674641148325
106	0	0.0369774919614148	0.740066225165563	0.0769230769230769	0.790996784565916	0	0	0.234076433121019	0.226016260162602	0	0.0258899676375405	0	0	0.0132450331125828	0.282679738562091	0	0	0	0	0.681020733652313	0	0.7491961414791	0.316923076923077	0	0	0	0	0	0	0	0	0	0	0.237179487179487	0.496794871794872	0.186795491143317	0.701612903225806	0.703225806451613	0	0.926590538336052	0.982428115015974	0.993517017828201	0	0	0.792890262751159	0.252411575562701	0	0.00641025641025641	0.0245901639344262
107	0	0.0850722311396469	0.78	0.137645107794362	0.829268292682927	0	0.00171821305841924	0.272131147540984	0.276948590381426	0	0.0778145695364238	0.00169779286926995	0	0.0561224489795918	0.313408723747981	0	0.0144	0.0218120805369128	0	0.736842105263158	0.00162337662337662	0.803333333333333	0.358044164037855	0	0	0	0	0	0.00164744645799012	0	0	0	0	0.284313725490196	0.543689320388349	0.225700164744646	0.742998352553542	0.749582637729549	0	0.963636363636364	0.933441558441558	0.949096880131363	0	0	0.831987075928918	0.287375415282392	0	0.0277324632952692	0.0673400673400673
108	0	0.0626911314984709	0.638230647709321	0	0.704441041347626	0	0	0.138508371385084	0.157012195121951	0	0.00154559505409583	0	0	0.00156494522691706	0.256609642301711	0	0	0.00474683544303797	0	0.588957055214724	0	0.656786271450858	0.294029850746269	0	0	0	0	0	0	0	0	0	0	0.16289592760181	0.396656534954407	0.10752688172043	0.601851851851852	0.597826086956522	0	0.838212634822804	0.943511450381679	0.941085271317829	0	0	0.696048632218845	0.194744976816074	0	0.0232919254658385	0.0078125
109	0	0.572542901716069	0.475590551181102	0.116169544740973	0.49613601236476	0	0	0.58411214953271	0.643076923076923	0.0060790273556231	0.518053375196232	0	0	0.495961227786753	0.735849056603774	0.05	0.491778774289985	0.514331210191083	0	0.592767295597484	0.460342146189736	0.537720706260032	0.781626506024096	0	0	0	0	0	0	0	0	0	0	0.653188180404355	0.462709284627093	0.613458528951487	0.492979719188768	0.489859594383775	0	0.355345911949686	0.41248097412481	0.407751937984496	0	0	0.483582089552239	0.704160246533128	0	0.5265625	0.526898734177215
110	0	0.253799392097264	0.941717791411043	0.244992295839753	0.978883861236802	0	0	0.441896024464832	0.453996983408748	0.00296296296296296	0.262269938650307	0.00628930817610063	0	0.228615863141524	0.490106544901065	0.00451127819548872	0.155223880597015	0.16796267496112	0	0.903374233128834	0.108562691131498	0.976816074188563	0.530734632683658	0	0	0	0.00151975683890578	0	0.00303490136570561	0	0	0	0	0.465256797583082	0.712349397590361	0.414483821263482	0.9375	0.930015552099533	0	0.868624420401855	0.759818731117825	0.769347496206373	0	0	0.96793893129771	0.475384615384615	0	0.185471406491499	0.25434439178515
111	0	0.172839506172839	0.852895148669797	0.158461538461538	0.920122887864823	0	0.00321027287319422	0.349085365853659	0.362095531587057	0	0.15527950310559	0.00470957613814757	0	0.1392	0.402777777777778	0.00305810397553517	0.0944527736131934	0.108320251177394	0	0.812883435582822	0.0561456752655539	0.880804953560371	0.438805970149254	0	0	0	0	0	0.00455927051671732	0	0	0	0	0.364741641337386	0.613251155624037	0.297045101088647	0.830508474576271	0.821705426356589	0	0.885271317829457	0.834862385321101	0.848254931714719	0	0	0.889894419306184	0.371294851794072	0	0.125382262996942	0.159126365054602
112	0	0.207751937984496	0.884057971014493	0.226153846153846	0.955725190839695	0	0.0032258064516129	0.404984423676012	0.405103668261563	0.00304878048780488	0.2016	0.0112359550561798	0	0.187800963081862	0.457547169811321	0.00464396284829721	0.114197530864198	0.130990415335463	0	0.852664576802508	0.0686427457098284	0.91679748822606	0.475232198142415	0	0	0	0.003125	0	0.00625978090766823	0	0	0	0	0.407751937984496	0.65625	0.360501567398119	0.871428571428571	0.861852433281005	0	0.911251980982567	0.7981220657277	0.811708860759494	0	0	0.929012345679012	0.425396825396825	0	0.143307086614173	0.203225806451613
113	0	0.264423076923077	0.702093397745572	0.0746753246753247	0.784810126582278	0	0	0.333870967741935	0.335463258785943	0	0.197115384615385	0	0	0.189627228525122	0.464856230031949	0.00943396226415094	0.172897196261682	0.179445350734095	0	0.713365539452496	0.134706814580032	0.760904684975767	0.498452012383901	0	0	0	0	0	0	0	0	0	0	0.359746434231379	0.5088	0.290064102564103	0.698387096774194	0.696141479099678	0	0.682034976152623	0.737261146496815	0.719047619047619	0	0	0.750387596899225	0.381180223285486	0	0.217115689381933	0.205501618122977
114	0	0.0353846153846154	0.705607476635514	0.0544323483670296	0.761760242792109	0	0	0.192546583850932	0.197549770290965	0	0.00928792569659443	0	0	0.00625	0.260061919504644	0	0	0	0	0.666160849772382	0	0.73125	0.280542986425339	0	0	0	0	0	0	0	0	0	0	0.204892966360856	0.461305007587253	0.150078988941548	0.676970633693972	0.662557781201849	0	0.893682588597843	0.986196319018405	0.99075500770416	0	0	0.757530120481928	0.214175654853621	0	0.00769230769230769	0.0141287284144427
115	0	0.0516962843295638	0.650974025974026	0	0.720257234726688	0	0	0.145996860282575	0.143769968051118	0	0.00161030595813205	0	0	0.00327332242225859	0.2544	0	0.00155763239875389	0.00655737704918033	0	0.5968	0	0.681372549019608	0.282371294851794	0	0	0	0	0	0	0	0	0	0	0.15987460815047	0.406299212598425	0.0969305331179321	0.625396825396825	0.614649681528662	0	0.834670947030498	0.944968553459119	0.941548183254344	0	0	0.701700154559505	0.182829888712242	0	0.0192	0.00651465798045603
116	0.0557377049180328	0.821371610845295	0.264705882352941	0.177884615384615	0.237261146496815	0.0159744408945687	0.0133333333333333	0.654340836012862	0.704180064308682	0.111627906976744	0.726384364820847	0.0348258706467662	0.0365079365079365	0.763934426229508	0.742622950819672	0.226114649681529	0.772727272727273	0.768472906403941	0.0192926045016077	0.357142857142857	0.731554160125589	0.284779050736498	0.7168	0.0178282009724473	0.0319327731092437	0.0291734197730956	0.110932475884244	0.036624203821656	0.057784911717496	0.0333333333333333	0.0323624595469256	0.0918032786885246	0.0351437699680511	0.705314009661836	0.470774091627172	0.733766233766234	0.289389067524116	0.302631578947368	0.0423452768729642	0.108943089430894	0.14171974522293	0.128824476650564	0.0141509433962264	0.0221169036334913	0.240506329113924	0.714754098360656	0.0372168284789644	0.791599353796446	0.794069192751236
117	0.0323574730354391	0.805513016845329	0.279809220985692	0.16796267496112	0.260869565217391	0.00303030303030303	0.0031496062992126	0.648148148148148	0.708333333333333	0.101823708206687	0.717868338557994	0.0238095238095238	0.0137614678899083	0.7488	0.764252696456086	0.215596330275229	0.736280487804878	0.747269890795632	0.0015552099533437	0.374021909233177	0.69242658423493	0.306962025316456	0.723146747352496	0.00614439324116743	0.00955414012738853	0.00930232558139535	0.0942812982998454	0.0137404580152672	0.0417310664605873	0.0121028744326778	0.0139968895800933	0.0721003134796238	0.0156739811912226	0.71097372488408	0.476851851851852	0.727272727272727	0.313084112149533	0.314553990610329	0.0173775671406003	0.137770897832817	0.177272727272727	0.164086687306502	0	0	0.268476621417798	0.712749615975422	0.0137825421133231	0.771251931993818	0.763239875389408
118	0.123003194888179	0.909667194928685	0.307692307692308	0.413078149920255	0.252713178294574	0.125581395348837	0.169871794871795	0.796178343949045	0.820872274143302	0.23728813559322	0.966981132075472	0.182847896440129	0.129082426127527	0.939837398373984	0.737007874015748	0.338533541341654	0.850467289719626	0.858520900321543	0.150855365474339	0.356918238993711	0.815457413249211	0.286624203821656	0.692307692307692	0.15615141955836	0.11869918699187	0.114649681528662	0.151898734177215	0.110599078341014	0.166924265842349	0.104776579352851	0.114467408585056	0.162337662337662	0.106750392464678	0.811728395061728	0.549450549450549	0.871175523349436	0.339089481946625	0.34384858044164	0.111111111111111	0.129032258064516	0.0339506172839506	0.0361635220125786	0.126168224299065	0.147744945567652	0.259370314842579	0.792452830188679	0.109204368174727	0.867716535433071	0.939102564102564
119	0.488335925349922	0.62596599690881	0.0592	0.135007849293564	0.0530421216848674	0.383792048929664	0.384116693679092	0.424148606811146	0.449922958397535	0.401840490797546	0.647335423197492	0.405844155844156	0.433130699088146	0.693418940609952	0.431496062992126	0.523076923076923	0.783410138248848	0.7648	0.38006230529595	0.103011093502377	0.845181674565561	0.0620031796502385	0.395173453996983	0.395569620253165	0.442307692307692	0.425233644859813	0.516431924882629	0.441400304414003	0.455676516329705	0.430769230769231	0.435331230283912	0.5008	0.429699842022117	0.440124416796268	0.222734254992319	0.506451612903226	0.0644654088050314	0.0719874804381847	0.45933014354067	0.00158982511923688	0	0	0.415902140672783	0.3843797856049	0.0397553516819572	0.4390625	0.433641975308642	0.745709828393136	0.6832
120	0	0.411949685534591	0.277070063694268	0.00476947535771065	0.35	0	0	0.328660436137072	0.405864197530864	0.00151745068285281	0.346273291925466	0	0	0.338235294117647	0.484944532488114	0.0308166409861325	0.360983102918587	0.363929146537842	0	0.3198127925117	0.360629921259843	0.318541996830428	0.481707317073171	0	0	0	0.0312989045383412	0	0.0015625	0	0	0.00797448165869218	0	0.389489953632148	0.213622291021672	0.3824	0.275039745627981	0.265923566878981	0	0.437898089171975	0.563748079877112	0.556782334384858	0	0	0.345921450151057	0.441860465116279	0	0.393081761006289	0.355411954765751
121	0	0.0486656200941915	0.622366288492707	0	0.691338582677165	0	0	0.134585289514867	0.1375	0	0	0	0	0.00164203612479475	0.231629392971246	0	0.0015625	0.00489396411092985	0	0.571428571428571	0	0.643790849673203	0.265940902021773	0	0	0	0.00321027287319422	0	0	0	0	0	0	0.154320987654321	0.372056514913658	0.0969793322734499	0.585173501577287	0.589171974522293	0	0.824561403508772	0.938871473354232	0.93719806763285	0	0	0.6859375	0.16	0	0.0221870047543582	0.00632911392405063
122	0	0.246511627906977	0.901587301587302	0.228615863141524	0.968798751950078	0	0.00480769230769231	0.42572741194487	0.436532507739938	0.00302571860816944	0.246913580246914	0.0111464968152866	0	0.222929936305732	0.482704402515723	0.00460829493087558	0.139430284857571	0.160125588697017	0	0.86286594761171	0.0995334370139969	0.944444444444444	0.513473053892216	0	0	0	0.0031104199066874	0	0.0061633281972265	0	0	0	0	0.448382126348228	0.678071539657854	0.392801251956182	0.895800933125972	0.895148669796557	0	0.8625	0.765696784073507	0.777950310559006	0	0	0.931192660550459	0.459375	0	0.1796875	0.246031746031746
123	0	0.217791411042945	0.897637795275591	0.224648985959438	0.969465648854962	0	0.00319488817891374	0.397553516819572	0.405238828967643	0.00449775112443778	0.199685534591195	0.0112	0	0.18957345971564	0.459752321981424	0.00455927051671732	0.0960960960960961	0.112324492979719	0	0.839506172839506	0.0634674922600619	0.921630094043887	0.486526946107784	0	0	0	0.00310077519379845	0	0.00768049155145929	0	0	0	0	0.425925925925926	0.662650602409639	0.363779527559055	0.877329192546584	0.871674491392801	0	0.920062695924765	0.794435857805255	0.817764165390505	0	0	0.941529235382309	0.424336973478939	0	0.135802469135802	0.197819314641745
124	0.965189873417722	0.094488188976378	0.00161812297734628	0.612341772151899	0	0.9828125	0.959481361426256	0.0704225352112676	0.0141065830721003	0.867669172932331	0.164012738853503	0.933333333333333	0.981510015408321	0.148936170212766	0	0.737909516380655	0.233128834355828	0.220634920634921	0.97191887675507	0	0.280757097791798	0	0	0.963722397476341	0.98019801980198	0.995215311004785	0.89047619047619	0.981279251170047	0.935837245696401	0.981510015408321	0.983922829581994	0.922455573505654	0.98256735340729	0.0125391849529781	0.0015600624024961	0.0357723577235772	0.0016	0	0.975806451612903	0	0	0	0.995391705069124	0.976377952755906	0	0.00462962962962963	0.988976377952756	0.191387559808612	0.130225080385852
125	0.962783171521036	0.0878594249201278	0.00163398692810458	0.629746835443038	0	0.984326018808777	0.955298013245033	0.0651828298887122	0.0112179487179487	0.8640625	0.169105691056911	0.930348258706468	0.976452119309262	0.160714285714286	0	0.737678855325914	0.22884012539185	0.216171617161716	0.97427652733119	0	0.261562998405104	0	0	0.962962962962963	0.985123966942149	0.995145631067961	0.898058252427185	0.987421383647799	0.934504792332268	0.985915492957746	0.988654781199352	0.918604651162791	0.98371335504886	0.0128824476650564	0.00158227848101266	0.0341463414634146	0.00158730158730159	0	0.980263157894737	0	0	0	0.996879875195008	0.975922953451043	0	0.00789889415481832	0.990322580645161	0.197160883280757	0.134959349593496
126	0.570048309178744	0.480645161290323	0.26418152350081	0.749201277955272	0.195476575121163	0.586046511627907	0.646280991735537	0.483516483516484	0.436305732484076	0.690363349131122	0.57556270096463	0.654098360655738	0.590909090909091	0.531707317073171	0.345718901453958	0.610759493670886	0.469040247678019	0.481421647819063	0.622792937399679	0.254838709677419	0.459807073954984	0.22508038585209	0.301242236024845	0.623003194888179	0.553897180762852	0.548543689320388	0.5312	0.56055900621118	0.600638977635783	0.549050632911392	0.565428109854604	0.580750407830343	0.553090332805071	0.427215189873418	0.3648	0.463022508038585	0.27823240589198	0.278662420382166	0.574918566775244	0.0975609756097561	0.0157977883096366	0.0178571428571429	0.585055643879173	0.6138147566719	0.189358372456964	0.406995230524642	0.588235294117647	0.475513428120063	0.508116883116883
127	0	0.060126582278481	0.756714060031596	0.0926517571884984	0.811111111111111	0	0	0.230283911671924	0.238689547581903	0	0.0427892234548336	0	0	0.0307941653160454	0.298245614035088	0	0	0.00161550888529887	0	0.7	0	0.769230769230769	0.328197226502311	0	0	0	0	0	0	0	0	0	0	0.254263565891473	0.506309148264984	0.183441558441558	0.707086614173228	0.712715855572998	0	0.954545454545455	0.961240310077519	0.976076555023923	0	0	0.802469135802469	0.264385692068429	0	0.0111821086261981	0.0416666666666667
128	0.0110236220472441	0.400936037441498	0.906602254428341	0.375196232339089	0.862284820031299	0.0371517027863777	0.0571895424836601	0.602523659305994	0.597791798107255	0.106707317073171	0.397815912636505	0.0825242718446602	0.0305810397553517	0.368421052631579	0.525078369905956	0.0993788819875776	0.269984917043741	0.293460925039872	0.0440944881889764	0.839813374805599	0.221528861154446	0.878246753246753	0.537634408602151	0.0498442367601246	0.0032258064516129	0.00481540930979133	0.0192	0.00927357032457496	0.0416024653312789	0.00153374233128834	0.00637958532695375	0.0305958132045089	0.00154320987654321	0.602803738317757	0.826291079812207	0.55663430420712	0.911811023622047	0.914421553090333	0.00324149108589951	0.722570532915361	0.606811145510836	0.616113744075829	0.0275229357798165	0.0403100775193798	0.841538461538462	0.589622641509434	0.00950871632329636	0.29595015576324	0.380726698262243
129	0.933962264150943	0.129890453834116	0.0303030303030303	0.672496025437202	0.0046656298600311	0.978361669242658	0.996774193548387	0.111975116640746	0.0469483568075117	0.894977168949772	0.206022187004754	0.980738362760835	0.956656346749226	0.176565008025682	0	0.765990639625585	0.253086419753086	0.241214057507987	0.990625	0.00625	0.28149300155521	0.00797448165869218	0.00308166409861325	0.985759493670886	0.942339373970346	0.955484896661367	0.864353312302839	0.943511450381679	0.92802450229709	0.944700460829493	0.949367088607595	0.895071542130366	0.943396226415094	0.0502354788069074	0.0403100775193798	0.0718849840255591	0.0266457680250784	0.0236220472440945	0.934189406099519	0.00158478605388273	0	0	0.980152671755725	0.983154670750383	0.0045662100456621	0.0413476263399694	0.954616588419405	0.216848673946958	0.143312101910828
130	0	0.616352201257862	0.426282051282051	0.123809523809524	0.451104100946372	0	0	0.622641509433962	0.692068429237947	0.0185758513931889	0.557142857142857	0	0	0.545307443365696	0.776167471819646	0.0796875	0.521193092621664	0.556982343499197	0	0.54416403785489	0.497652582159624	0.484025559105431	0.80184331797235	0	0	0	0	0	0	0	0	0	0	0.682316118935837	0.499215070643642	0.6496	0.461417322834646	0.452229299363057	0	0.32	0.382581648522551	0.369009584664537	0	0	0.453703703703704	0.722662440570523	0	0.5734375	0.572107765451664
131	0.615262321144674	0.258730158730159	0.234248788368336	0.894568690095847	0.168769716088328	0.691222570532915	0.691176470588235	0.344551282051282	0.320634920634921	0.703125	0.291600633914422	0.722495894909688	0.653061224489796	0.252442996742671	0.21939586645469	0.598425196850394	0.173846153846154	0.160392798690671	0.694753577106518	0.210526315789474	0.141955835962145	0.189014539579968	0.221538461538462	0.689102564102564	0.645320197044335	0.651612903225806	0.567307692307692	0.639751552795031	0.663009404388715	0.639625585023401	0.639024390243902	0.592891760904685	0.635930047694754	0.30503144654088	0.305511811023622	0.3088	0.235294117647059	0.243980738362761	0.607843137254902	0.155088852988691	0.0559105431309904	0.0576923076923077	0.648902821316614	0.675632911392405	0.19435736677116	0.281150159744409	0.636942675159236	0.160828025477707	0.227642276422764
132	0.109677419354839	0.987158908507223	0.311582381729201	0.351822503961965	0.257648953301127	0.107765451664025	0.12751677852349	0.78343949044586	0.802232854864434	0.225705329153605	0.925925925925926	0.154485049833887	0.108150470219436	0.92671009771987	0.751633986928105	0.335443037974684	0.851097178683386	0.866995073891626	0.118022328548644	0.369181380417335	0.796147672552167	0.288709677419355	0.727838258164852	0.130990415335463	0.0863787375415282	0.0845528455284553	0.13322632423756	0.0950871632329636	0.129032258064516	0.078125	0.100813008130081	0.157284768211921	0.0925039872408294	0.811410459587956	0.550632911392405	0.862520458265139	0.349358974358974	0.343089430894309	0.0818330605564648	0.113114754098361	0.0427892234548336	0.0382165605095541	0.109907120743034	0.124213836477987	0.262243285939968	0.799363057324841	0.0988835725677831	0.879807692307692	0.932565789473684
133	0.88125	0.2	0.0300632911392405	0.693270735524257	0.0046801872074883	0.904615384615385	0.928221859706362	0.159937888198758	0.117829457364341	0.972932330827068	0.262658227848101	0.923930269413629	0.901990811638591	0.255961844197138	0.0560747663551402	0.856707317073171	0.333839150227618	0.300157977883096	0.922360248447205	0.0108695652173913	0.349056603773585	0.004739336492891	0.0569715142428786	0.927018633540373	0.8832	0.891509433962264	0.809448818897638	0.896499238964992	0.904173106646059	0.893292682926829	0.885579937304075	0.857594936708861	0.882716049382716	0.122480620155039	0.095679012345679	0.128164556962025	0.0280811232449298	0.029874213836478	0.876386687797147	0	0	0	0.907153729071537	0.924148606811146	0.00154559505409583	0.0909090909090909	0.902208201892745	0.283255086071987	0.223454833597464
134	0.930194805194805	0.111650485436893	0.0162074554294976	0.674603174603175	0	0.987261146496815	0.99505766062603	0.098705501618123	0.032258064516129	0.894736842105263	0.183279742765273	0.963576158940397	0.9625	0.160714285714286	0	0.778129952456418	0.238689547581903	0.234042553191489	0.996784565916399	0	0.274322169059011	0.00326797385620915	0	0.995176848874598	0.958677685950413	0.964110929853181	0.867741935483871	0.954113924050633	0.93030794165316	0.951181102362205	0.959481361426256	0.901830282861897	0.957142857142857	0.0400641025641026	0.0335463258785942	0.0570032573289902	0.0129659643435981	0.00964630225080386	0.94097807757167	0	0	0	0.982704402515723	0.99203821656051	0.00156494522691706	0.0301109350237718	0.967741935483871	0.216216216216216	0.13562091503268
135	0.0487012987012987	0.824104234527687	0.474209650582363	0.442622950819672	0.412903225806452	0.0917874396135266	0.12436974789916	0.965460526315789	0.930868167202572	0.204437400950872	0.821018062397373	0.157377049180328	0.0857142857142857	0.778702163061564	0.813504823151125	0.266990291262136	0.694888178913738	0.720268006700168	0.107890499194847	0.516393442622951	0.638297872340426	0.437704918032787	0.793322734499205	0.124386252045827	0.056198347107438	0.0580431177446103	0.0486223662884927	0.0635930047694754	0.1104	0.0493630573248408	0.0682196339434276	0.0974025974025974	0.0601626016260163	0.923577235772358	0.70926517571885	0.937086092715232	0.478827361563518	0.50487012987013	0.0560131795716639	0.254934210526316	0.16504854368932	0.157377049180328	0.0843949044585987	0.104265402843602	0.411483253588517	0.90032154340836	0.0636215334420881	0.717285945072698	0.78441127694859
136	0.336585365853659	0.775974025974026	0.15702479338843	0.253246753246753	0.112359550561798	0.278219395866455	0.322033898305085	0.585714285714286	0.603833865814696	0.39047619047619	0.799019607843137	0.346905537459283	0.3152	0.844112769485904	0.548123980424144	0.492822966507177	0.918238993710692	0.921008403361344	0.303571428571429	0.184039087947883	0.939344262295082	0.146864686468647	0.510301109350238	0.316831683168317	0.299003322259136	0.291873963515755	0.347039473684211	0.301261829652997	0.339805825242718	0.2914653784219	0.311148086522463	0.368948247078464	0.297077922077922	0.60702875399361	0.352090032154341	0.662847790507365	0.170454545454545	0.180921052631579	0.315614617940199	0.00821018062397373	0	0	0.309262166405024	0.319488817891374	0.100787401574803	0.599348534201954	0.319148936170213	0.897271268057785	0.831699346405229
137	0.320695102685624	0.793103448275862	0.175718849840256	0.270866141732283	0.133437990580848	0.258859784283513	0.292962356792144	0.620743034055728	0.629107981220657	0.374233128834356	0.821150855365474	0.3	0.287713841368585	0.871382636655949	0.572784810126582	0.48	0.93202416918429	0.932584269662921	0.282208588957055	0.223270440251572	0.951181102362205	0.170144462279294	0.532824427480916	0.293650793650794	0.273905996758509	0.264566929133858	0.332810047095761	0.277777777777778	0.313664596273292	0.271186440677966	0.288431061806656	0.36084142394822	0.28169014084507	0.634645669291339	0.382716049382716	0.692307692307692	0.203125	0.21608832807571	0.290064102564103	0.0127388535031847	0	0	0.28110599078341	0.291217257318952	0.131699846860643	0.627172195892575	0.30173775671406	0.931034482758621	0.863344051446945
138	0.152755905511811	0.956043956043956	0.25796178343949	0.330708661417323	0.228971962616822	0.123456790123457	0.140065146579805	0.7234375	0.762790697674419	0.245801526717557	0.919431279620853	0.167202572347267	0.141552511415525	0.960191082802548	0.720930232558139	0.35981308411215	0.898176291793313	0.916271721958926	0.136363636363636	0.33175355450237	0.849056603773585	0.258675078864353	0.689708141321045	0.150234741784038	0.141924959216966	0.125596184419714	0.179080824088748	0.138674884437596	0.183098591549296	0.119448698315467	0.137380191693291	0.199683042789223	0.133228840125392	0.761310452418097	0.511591962905719	0.803174603174603	0.294952681388013	0.30379746835443	0.136655948553055	0.0782747603833866	0.0167682926829268	0.00789889415481832	0.129032258064516	0.148377125193199	0.229938271604938	0.749611197511664	0.146875	0.931570762052877	0.964856230031949
139	0.90015600624025	0.168949771689498	0	0.466353677621283	0	0.831306990881459	0.81421647819063	0.0217391304347826	0.0199386503067485	0.736363636363636	0.197204968944099	0.783783783783784	0.843410852713178	0.249602543720191	0.0108527131782946	0.724349157733537	0.328380386329866	0.304278922345483	0.835595776772247	0	0.389751552795031	0	0.00301659125188537	0.825273010920437	0.880837359098229	0.878930817610063	0.942277691107644	0.873860182370821	0.837920489296636	0.889739663093415	0.871069182389937	0.888357256778309	0.88390092879257	0.0186625194401244	0.0031055900621118	0.0537974683544304	0	0	0.892355694227769	0	0	0	0.852187028657617	0.841463414634146	0	0.00925925925925926	0.871715610510046	0.288819875776398	0.230046948356808
140	0.6096	0.479495268138801	0.00324675324675325	0.193396226415094	0.0015600624024961	0.505529225908373	0.508090614886731	0.293563579277865	0.317683881064163	0.504672897196262	0.512658227848101	0.492682926829268	0.556067588325653	0.573983739837398	0.303514376996805	0.5796875	0.649532710280374	0.63562091503268	0.521809369951535	0.0239234449760766	0.714738510301109	0.00161290322580645	0.26646248085758	0.529874213836478	0.574013157894737	0.565428109854604	0.643423137876387	0.559139784946237	0.544881889763779	0.569206842923795	0.569157392686804	0.613526570048309	0.584126984126984	0.303125	0.125198098256735	0.358974358974359	0.003125	0.00786163522012579	0.588996763754045	0	0	0	0.562305295950156	0.517405063291139	0	0.313385826771654	0.56687898089172	0.604037267080745	0.552845528455285
141	0	0.0584518167456556	0.62621359223301	0	0.686900958466454	0	0	0.131121642969984	0.139904610492846	0	0.00477707006369427	0	0	0.00803858520900321	0.258215962441315	0	0.00462962962962963	0.0115702479338843	0	0.580031695721078	0.00158730158730159	0.653290529695024	0.298461538461538	0	0	0	0	0	0	0	0	0	0	0.159055118110236	0.404354587869362	0.105769230769231	0.6049766718507	0.59904912836767	0	0.826645264847512	0.940345368916798	0.938610662358643	0	0	0.683153013910355	0.171156893819334	0	0.0207006369426752	0.0177133655394525
142	0	0.042483660130719	0.642857142857143	0	0.695299837925446	0	0	0.133111480865225	0.149425287356322	0	0	0	0	0	0.259075907590759	0	0	0.00333333333333333	0	0.587662337662338	0	0.661157024793388	0.294303797468354	0	0	0	0	0	0	0	0	0	0	0.159420289855072	0.384615384615385	0.106732348111658	0.607843137254902	0.603709949409781	0	0.823529411764706	0.946688206785137	0.947281713344316	0	0	0.687196110210697	0.180032733224223	0	0.0115894039735099	0.0050251256281407
143	0	0.0473933649289099	0.6384	0	0.710443037974684	0	0	0.14308426073132	0.1453125	0	0.00157728706624606	0	0	0.00163934426229508	0.256821829855538	0	0	0.0032520325203252	0	0.594936708860759	0	0.660194174757282	0.30030959752322	0	0	0	0	0	0	0	0	0	0	0.15552099533437	0.384126984126984	0.102893890675241	0.606060606060606	0.601926163723916	0	0.842105263157895	0.954330708661417	0.947284345047923	0	0	0.702619414483821	0.177115987460815	0	0.0157728706624606	0.0032258064516129
144	0	0.0331230283911672	0.707395498392283	0.0678233438485804	0.765079365079365	0	0	0.201277955271566	0.2109375	0	0.0192307692307692	0	0	0.0065359477124183	0.286407766990291	0	0	0	0	0.668789808917197	0	0.72463768115942	0.310664605873261	0	0	0	0	0	0	0	0	0	0	0.215408805031447	0.466141732283465	0.162379421221865	0.673566878980892	0.670947030497592	0	0.909967845659164	0.993710691823899	1	0	0	0.768160741885626	0.232449297971919	0	0.00476947535771065	0.0210696920583468
145	0.00634920634920635	0.556574923547401	0.7664	0.396284829721362	0.695987654320988	0.0185471406491499	0.0384	0.757009345794392	0.776049766718507	0.13587786259542	0.556782334384858	0.0666666666666667	0.0136570561456753	0.533762057877814	0.738244514106583	0.180967238689548	0.419161676646707	0.43338683788122	0.0282131661442006	0.804992199687988	0.376377952755906	0.73482428115016	0.724242424242424	0.0359375	0	0	0.0169230769230769	0.00154798761609907	0.0461538461538462	0	0	0.0237717908082409	0	0.790697674418605	0.99075500770416	0.726550079491256	0.793103448275862	0.796557120500782	0	0.580031695721078	0.448698315467075	0.451968503937008	0.00603318250377074	0.0260736196319018	0.69359756097561	0.760869565217391	0	0.437694704049844	0.555555555555556
146	0.25	0.487730061349693	0.481072555205047	0.680555555555556	0.426153846153846	0.316030534351145	0.335413416536661	0.632307692307692	0.583717357910906	0.412202380952381	0.509118541033435	0.354330708661417	0.290273556231003	0.46875	0.499227202472952	0.380368098159509	0.375	0.379746835443038	0.324200913242009	0.494640122511485	0.316590563165906	0.461300309597523	0.477239353891336	0.322530864197531	0.269537480063796	0.27217125382263	0.225308641975309	0.286786786786787	0.302752293577982	0.267164179104478	0.271450858034321	0.269716088328076	0.272307692307692	0.588938714499253	0.631659056316591	0.575235109717868	0.517397881996974	0.52	0.264566929133858	0.302795031055901	0.187878787878788	0.188767550702028	0.291291291291291	0.315384615384615	0.429210134128167	0.546995377503852	0.280431432973806	0.38390092879257	0.480376766091052
147	0.238782051282051	0.458267716535433	0.513071895424837	0.671428571428571	0.448818897637795	0.30503144654088	0.32183908045977	0.617693522906793	0.568471337579618	0.408450704225352	0.491085899513776	0.344827586206897	0.276234567901235	0.455592105263158	0.470209339774557	0.374603174603175	0.350850077279753	0.353322528363047	0.314606741573034	0.518167456556082	0.292993630573248	0.48314606741573	0.459119496855346	0.311501597444089	0.25	0.250403877221325	0.215530903328051	0.273584905660377	0.295418641390205	0.2484375	0.256692913385827	0.25487012987013	0.250398724082935	0.562009419152276	0.653907496012759	0.560975609756098	0.544426494345719	0.536348949919225	0.242718446601942	0.348314606741573	0.224842767295597	0.23482428115016	0.274961597542243	0.302325581395349	0.464788732394366	0.535031847133758	0.258785942492013	0.365384615384615	0.460674157303371
148	0.351351351351351	0.759493670886076	0.122950819672131	0.200647249190939	0.10207336523126	0.288372093023256	0.317434210526316	0.566455696202532	0.597110754414125	0.40405616224649	0.768	0.331699346405229	0.320872274143302	0.819805194805195	0.5553772070626	0.523956723338485	0.918495297805643	0.892739273927393	0.304625199362041	0.1808	0.955414012738854	0.12	0.510172143974961	0.32475884244373	0.300653594771242	0.293075684380032	0.357927786499215	0.321875	0.357142857142857	0.309486780715397	0.317230273752013	0.378068739770867	0.311216429699842	0.593354430379747	0.348534201954397	0.640575079872205	0.144	0.151712887438825	0.317957166392092	0.00966183574879227	0	0	0.315457413249211	0.317757009345794	0.0799373040752351	0.587479935794542	0.334394904458599	0.89792663476874	0.811881188118812
149	0.359621451104101	0.760252365930599	0.131537242472266	0.26046511627907	0.0834621329211747	0.293577981651376	0.334943639291465	0.578947368421053	0.610510046367852	0.452631578947368	0.789308176100629	0.360128617363344	0.336906584992343	0.832278481012658	0.549844236760125	0.564541213063764	0.916923076923077	0.878740157480315	0.316279069767442	0.178125	0.934477379095164	0.119236883942766	0.510606060606061	0.34472049689441	0.303858520900322	0.29874213836478	0.358695652173913	0.318042813455657	0.372670807453416	0.310810810810811	0.332283464566929	0.38785046728972	0.328149300155521	0.601236476043277	0.393081761006289	0.654574132492114	0.1546875	0.165625	0.318471337579618	0.0110584518167457	0	0	0.310769230769231	0.332317073170732	0.0818181818181818	0.582298136645963	0.329652996845426	0.84984520123839	0.824367088607595
150	0.263492063492063	0.558869701726845	0.0694006309148265	0.0605590062111801	0.109204368174727	0.170471841704718	0.180511182108626	0.376160990712074	0.408194233687405	0.17298937784522	0.525984251968504	0.177133655394525	0.200906344410876	0.562798092209857	0.422535211267606	0.290123456790123	0.608497723823976	0.590111642743222	0.180834621329212	0.109204368174727	0.661417322834646	0.0804953560371517	0.385885885885886	0.186520376175549	0.236883942766296	0.215530903328051	0.333843797856049	0.225416036308623	0.233024691358025	0.240853658536585	0.222222222222222	0.280701754385965	0.228260869565217	0.403400309119011	0.177195685670262	0.452119309262166	0.0658307210031348	0.073959938366718	0.251968503937008	0.105100463678516	0.182515337423313	0.162246489859594	0.181957186544343	0.186259541984733	0.0766917293233083	0.408037094281298	0.216589861751152	0.62888198757764	0.579113924050633
151	0	0.053125	0.639871382636656	0	0.711598746081505	0	0	0.147286821705426	0.146604938271605	0	0	0	0	0.00162337662337662	0.24375	0	0.00151975683890578	0.00476190476190476	0	0.579778830963665	0	0.679425837320574	0.282904689863843	0	0	0	0	0	0	0	0	0	0	0.161137440758294	0.397534668721109	0.107086614173228	0.613707165109034	0.609794628751975	0	0.831746031746032	0.940366972477064	0.93015873015873	0	0	0.697388632872504	0.179968701095462	0	0.0232558139534884	0.00643086816720257
152	0	0.5734375	0.426948051948052	0.10702875399361	0.43217665615142	0	0	0.577044025157233	0.65149136577708	0.0201863354037267	0.502423263327948	0	0	0.501597444089457	0.752396166134185	0.0673981191222571	0.484567901234568	0.507317073170732	0	0.532385466034755	0.467614533965245	0.482142857142857	0.788343558282209	0	0	0	0	0	0	0	0	0	0	0.644200626959248	0.466876971608833	0.62621359223301	0.445141065830721	0.434231378763867	0	0.317891373801917	0.429022082018927	0.407467532467532	0	0	0.452453987730061	0.697492163009404	0	0.533858267716535	0.538087520259319
153	0	0.0634674922600619	0.629984051036683	0	0.692307692307692	0	0	0.134920634920635	0.146919431279621	0	0	0	0	0.00325732899022801	0.269537480063796	0	0.00306748466257669	0.008	0	0.588976377952756	0	0.656500802568218	0.305936073059361	0	0	0	0	0	0	0	0	0	0	0.162246489859594	0.390432098765432	0.100638977635783	0.593354430379747	0.593004769475358	0	0.818181818181818	0.932917316692668	0.933544303797468	0	0	0.679506933744222	0.184496124031008	0	0.027027027027027	0.00956937799043062
154	0	0.406441717791411	0.271450858034321	0	0.344461305007587	0	0	0.317972350230415	0.394171779141104	0	0.347626339969372	0	0	0.350793650793651	0.471582181259601	0.0271084337349398	0.350668647845468	0.365930599369085	0	0.305722891566265	0.365443425076453	0.306153846153846	0.477678571428571	0	0	0	0.0275650842266462	0	0	0	0	0.00622083981337481	0	0.374617737003058	0.194233687405159	0.376360808709176	0.262269938650307	0.244167962674961	0	0.445820433436532	0.565349544072948	0.551301684532925	0	0	0.323353293413174	0.434451219512195	0	0.378834355828221	0.355345911949686
155	0	0.194533762057878	0.481239804241436	0	0.552380952380952	0	0	0.178628389154705	0.232339089481947	0	0.127358490566038	0	0	0.137380191693291	0.326465927099842	0.00920245398773006	0.1390625	0.140776699029126	0	0.447077409162717	0.1344	0.515297906602254	0.353941267387944	0	0	0	0.0112721417069243	0	0	0	0	0.0016025641025641	0	0.225039619651347	0.256329113924051	0.185483870967742	0.449920508744038	0.440894568690096	0	0.668253968253968	0.788491446345257	0.785373608903021	0	0	0.536098310291859	0.279179810725552	0	0.158059467918623	0.132045088566828
156	0.832236842105263	0.236541598694943	0	0.389967637540453	0	0.749598715890851	0.732888146911519	0.0689655172413793	0.0840064620355412	0.677725118483412	0.26731078904992	0.712121212121212	0.777429467084639	0.320404721753794	0.0696920583468395	0.686614173228347	0.41786283891547	0.387959866220736	0.749185667752443	0	0.46515397082658	0	0.0451713395638629	0.752039151712887	0.798646362098139	0.805921052631579	0.893890675241158	0.802215189873418	0.791599353796446	0.80690737833595	0.79042904290429	0.835526315789474	0.806089743589744	0.0771704180064309	0.0304975922953451	0.114942528735632	0	0	0.828099173553719	0	0	0	0.781350482315113	0.764331210191083	0	0.0690208667736758	0.791461412151067	0.368595041322314	0.293333333333333
157	0.404220779220779	0.637540453074434	0.070957095709571	0.0898876404494382	0.0797448165869219	0.307570977917981	0.306779661016949	0.450079239302694	0.476947535771065	0.335403726708075	0.624390243902439	0.325732899022801	0.34585289514867	0.678217821782178	0.478964401294498	0.436708860759494	0.756589147286822	0.743464052287582	0.308056872037915	0.114285714285714	0.811410459587956	0.0783034257748776	0.433229813664596	0.318327974276527	0.354200988467875	0.343698854337152	0.460674157303371	0.36608557844691	0.38810641627543	0.369905956112853	0.34860883797054	0.428341384863124	0.358520900321543	0.478190630048465	0.244865718799368	0.528830313014827	0.0798045602605863	0.0939490445859873	0.388059701492537	0.0131147540983607	0.0286168521462639	0.024232633279483	0.333860759493671	0.318681318681319	0.0500782472613459	0.4704	0.3536	0.755233494363929	0.673170731707317
158	0.982055464926591	0.110584518167457	0	0.5648	0	0.926791277258567	0.901639344262295	0.025518341307815	0.00318979266347687	0.824806201550388	0.14968152866242	0.877450980392157	0.937694704049844	0.19134775374376	0	0.798751950078003	0.273291925465839	0.237785016286645	0.913875598086124	0	0.319935691318328	0	0	0.908661417322835	0.96843853820598	0.970967741935484	0.95024077046549	0.960567823343849	0.916666666666667	0.975	0.957860615883306	0.944078947368421	0.96984126984127	0.0032	0	0.0273311897106109	0	0	0.96260162601626	0	0	0	0.936808846761453	0.924882629107981	0	0	0.960691823899371	0.2224	0.169381107491857
159	0.446774193548387	0.677316293929712	0.0618892508143322	0.186009538950715	0.0521327014218009	0.36650868878357	0.404290429042904	0.496845425867508	0.5103668261563	0.470588235294118	0.703049759229534	0.406862745098039	0.41588785046729	0.748760330578512	0.467845659163987	0.5703125	0.843167701863354	0.81421647819063	0.38755980861244	0.107371794871795	0.89589905362776	0.0605095541401274	0.430555555555556	0.407467532467532	0.40032414910859	0.385737439222042	0.453376205787781	0.409733124018838	0.441860465116279	0.398133748055988	0.422330097087379	0.480645161290323	0.405750798722045	0.5086887835703	0.26031746031746	0.560064935064935	0.073482428115016	0.0794165316045381	0.409539473684211	0	0	0	0.403100775193798	0.401253918495298	0.0417956656346749	0.503974562798092	0.43015873015873	0.806709265175719	0.731270358306189
160	0	0.594976452119309	0.42339373970346	0.10655737704918	0.482704402515723	0	0	0.594551282051282	0.659305993690852	0.0202177293934681	0.523052464228935	0.00494233937397035	0	0.508278145695364	0.749185667752443	0.0789889415481833	0.498442367601246	0.517298187808896	0	0.530903328050713	0.466988727858293	0.504065040650406	0.76875	0	0	0	0.0145161290322581	0	0.0111821086261981	0	0	0.0130505709624796	0	0.668269230769231	0.473186119873817	0.632952691680261	0.450479233226837	0.438906752411576	0	0.334410339256866	0.399046104928458	0.388443017656501	0	0	0.447900466562986	0.715434083601286	0	0.55591054313099	0.54679802955665
161	0.08	0.956656346749226	0.318471337579618	0.3015625	0.271450858034321	0.0476923076923077	0.0746753246753247	0.773291925465838	0.804992199687988	0.166924265842349	0.865293185419968	0.101941747572816	0.0637329286798179	0.890675241157556	0.792452830188679	0.311728395061728	0.819018404907976	0.830963665086888	0.0651828298887122	0.380503144654088	0.765527950310559	0.3088	0.75609756097561	0.0760697305863708	0.0558292282430213	0.0423861852433281	0.103395061728395	0.0552995391705069	0.103610675039246	0.0474732006125574	0.0592823712948518	0.119426751592357	0.0546875	0.811437403400309	0.575663026521061	0.858520900321543	0.34789391575663	0.350237717908082	0.0507131537242472	0.128	0.0554699537750385	0.0440944881889764	0.0442748091603053	0.0757341576506955	0.277777777777778	0.808709175738725	0.058641975308642	0.852664576802508	0.909379968203498
162	0.00802568218298555	0.476489028213166	0.57843137254902	0.176565008025682	0.664576802507837	0.00771604938271605	0.0148026315789474	0.549141965678627	0.581102362204724	0.0232198142414861	0.4224	0.0275974025974026	0.00784929356357928	0.41042345276873	0.619273301737757	0.0588235294117647	0.374807987711214	0.398373983739837	0.00950871632329636	0.588607594936709	0.331738437001595	0.62379421221865	0.593272171253823	0.0096	0.00328407224958949	0.00638977635782748	0.0315457413249211	0.00772797527047913	0.031055900621118	0.00625978090766823	0.00321543408360129	0.0306451612903226	0.00478468899521531	0.574803149606299	0.468553459119497	0.551612903225806	0.554848966613672	0.56	0.00810372771474878	0.559429477020602	0.502354788069074	0.503184713375796	0.0078003120124805	0.0094488188976378	0.6203125	0.624605678233438	0.00477707006369427	0.419047619047619	0.420545746388443
163	0.597039473684211	0.484502446982055	0.0361247947454844	0.19047619047619	0.0392798690671031	0.484375	0.495049504950495	0.314785373608903	0.338141025641026	0.498447204968944	0.530744336569579	0.495921696574225	0.540031397174254	0.583056478405316	0.323577235772358	0.599041533546326	0.660406885758998	0.635761589403974	0.491143317230274	0.0570032573289902	0.726537216828479	0.0408496732026144	0.269716088328076	0.50487012987013	0.536912751677852	0.521035598705502	0.663398692810457	0.546603475513428	0.572769953051643	0.543171114599686	0.537337662337662	0.603896103896104	0.543130990415335	0.33122028526149	0.170692431561997	0.372937293729373	0.0442622950819672	0.0456026058631922	0.560655737704918	0	0	0	0.517350157728707	0.501607717041801	0.0237717908082409	0.325806451612903	0.542264752791069	0.628571428571429	0.571428571428571
164	0.230519480519481	0.867088607594937	0.227272727272727	0.3296	0.187301587301587	0.202472952086553	0.240863787375415	0.675590551181102	0.714738510301109	0.319875776397516	0.8832	0.256910569105691	0.227272727272727	0.909967845659164	0.648	0.417981072555205	0.916030534351145	0.941176470588235	0.223622047244094	0.279293739967897	0.901743264659271	0.223491027732463	0.614173228346457	0.225552050473186	0.202265372168285	0.201267828843106	0.252380952380952	0.199066874027994	0.235387045813586	0.1859375	0.213036565977742	0.261980830670927	0.2	0.709320695102686	0.456	0.758899676375405	0.264331210191083	0.270569620253165	0.20949263502455	0.053921568627451	0.00156494522691706	0	0.211598746081505	0.227769110764431	0.182527301092044	0.698412698412698	0.218700475435816	0.940251572327044	0.910858995137763
165	0	0.502332814930016	0.473515248796148	0.0712025316455696	0.540832049306626	0	0	0.481832543443918	0.530612244897959	0	0.440381558028617	0	0	0.414634146341463	0.616852146263911	0.0201863354037267	0.419354838709677	0.456279809220986	0	0.525984251968504	0.38871473354232	0.527508090614887	0.650231124807396	0	0	0	0.0046875	0	0	0	0	0.00317460317460317	0	0.531684698608965	0.375786163522013	0.503215434083601	0.484375	0.479299363057325	0	0.403536977491961	0.485133020344288	0.468454258675079	0	0	0.502325581395349	0.58740157480315	0	0.481132075471698	0.450081833060556
166	0.184	0.898278560250391	0.271860095389507	0.401273885350318	0.20695102685624	0.2	0.23462783171521	0.757142857142857	0.764240506329114	0.313455657492355	0.973312401883831	0.25	0.199059561128527	0.939739413680782	0.6896	0.389324960753532	0.883333333333333	0.893141945773525	0.210691823899371	0.31911532385466	0.839116719242902	0.256778309409888	0.655913978494624	0.223787167449139	0.171799027552674	0.174528301886792	0.170886075949367	0.175115207373272	0.214285714285714	0.159509202453988	0.182108626198083	0.209677419354839	0.175718849840256	0.754746835443038	0.505426356589147	0.819805194805195	0.307210031347962	0.311216429699842	0.169354838709677	0.0739549839228296	0.0046656298600311	0.00319488817891374	0.201550387596899	0.214723926380368	0.221020092735703	0.743788819875776	0.183962264150943	0.884555382215289	0.932283464566929
167	0.383411580594679	0.7	0.238853503184713	0.546310832025118	0.17527386541471	0.413109756097561	0.446601941747573	0.657232704402516	0.616459627329193	0.514372163388805	0.777602523659306	0.465079365079365	0.392694063926941	0.74203821656051	0.541864139020537	0.519440124416796	0.715582450832073	0.736925515055468	0.418897637795276	0.279503105590062	0.700626959247649	0.225396825396825	0.509090909090909	0.423017107309487	0.366559485530547	0.365777080062794	0.331230283911672	0.366153846153846	0.396578538102644	0.359567901234568	0.383045525902669	0.386327503974563	0.378125	0.608359133126935	0.440809968847352	0.650943396226415	0.269291338582677	0.267405063291139	0.369255150554675	0.0473933649289099	0.00154559505409583	0	0.413373860182371	0.420401854714065	0.18348623853211	0.600624024960998	0.395993836671803	0.735384615384615	0.727848101265823
168	0.00940438871473354	0.852484472049689	0.383280757097792	0.249609984399376	0.346094946401225	0.00152439024390244	0.014218009478673	0.740683229813665	0.830792682926829	0.10960960960961	0.775541795665635	0.0432	0.00610687022900763	0.782193958664547	0.864906832298137	0.191717791411043	0.72089552238806	0.734920634920635	0.00458015267175573	0.459167950693374	0.670807453416149	0.397815912636505	0.832826747720365	0.0169753086419753	0	0	0.0450310559006211	0	0.0396946564885496	0	0	0.0485133020344288	0	0.834862385321101	0.59304084720121	0.8359375	0.420647149460709	0.406885758998435	0	0.193498452012384	0.159332321699545	0.140432098765432	0	0.00454545454545455	0.359635811836115	0.838461538461538	0	0.765432098765432	0.79047619047619
169	0	0.0429252782193959	0.642512077294686	0	0.716772151898734	0	0	0.138147566718995	0.131955484896661	0	0	0	0	0.00162074554294976	0.230524642289348	0	0.00154798761609907	0.0031496062992126	0	0.591772151898734	0	0.673107890499195	0.270061728395062	0	0	0	0	0	0	0	0	0	0	0.147104851330203	0.38810641627543	0.0925039872408294	0.61189358372457	0.608	0	0.835483870967742	0.945226917057903	0.941747572815534	0	0	0.693972179289026	0.178233438485804	0	0.0175718849840256	0.00805152979066022
170	0	0.299679487179487	0.491883116883117	0.0240384615384615	0.576923076923077	0	0	0.34185303514377	0.357594936708861	0	0.2144	0	0	0.216039279869067	0.502431118314425	0.012779552715655	0.225505443234837	0.230769230769231	0	0.540540540540541	0.2	0.54983922829582	0.514728682170543	0	0	0	0	0	0	0	0	0	0	0.376788553259142	0.388888888888889	0.324675324675325	0.484076433121019	0.476268412438625	0	0.590614886731392	0.6890625	0.657556270096463	0	0	0.562305295950156	0.406349206349206	0	0.25796178343949	0.245901639344262
171	0.848184818481848	0.237785016286645	0	0.42504118616145	0	0.773524720893142	0.764607679465776	0.0816993464052288	0.0781758957654723	0.706349206349206	0.276699029126214	0.739130434782609	0.798107255520505	0.335016835016835	0.059016393442623	0.717285945072698	0.419303797468354	0.39202657807309	0.779935275080906	0.00159744408945687	0.470873786407767	0	0.0363349131121643	0.764415156507414	0.829351535836177	0.826229508196721	0.900813008130081	0.822115384615385	0.808441558441558	0.8256	0.819397993311037	0.87	0.826513911620295	0.0784	0.0228384991843393	0.118892508143322	0	0.00164744645799012	0.838983050847458	0	0	0	0.799043062200957	0.789049919484702	0	0.0620915032679739	0.825082508250825	0.377265238879736	0.28830313014827
172	0.0016260162601626	0.636363636363636	0.336569579288026	0.0861244019138756	0.354166666666667	0	0	0.55379746835443	0.626198083067093	0.0218068535825545	0.564593301435407	0	0	0.571194762684124	0.701923076923077	0.10031847133758	0.55868544600939	0.575657894736842	0	0.440705128205128	0.542993630573248	0.367313915857605	0.716300940438871	0	0	0	0.0112721417069243	0	0.00316455696202532	0	0	0.0131795716639209	0	0.623003194888179	0.406003159557662	0.622764227642276	0.343598055105348	0.351437699680511	0	0.238325281803543	0.3578125	0.336569579288026	0	0	0.358372456964006	0.654458598726115	0	0.612179487179487	0.591803278688525
173	0.851063829787234	0.206785137318255	0.0770491803278689	0.742351046698873	0.0421393841166937	0.910828025477707	0.936241610738255	0.180665610142631	0.126198083067093	0.892575039494471	0.266129032258065	0.960461285008237	0.885895404120444	0.244628099173554	0.0570962479608483	0.772012578616352	0.300787401574803	0.309951060358891	0.931089743589744	0.0551948051948052	0.327447833065811	0.0504065040650407	0.0660377358490566	0.925806451612903	0.868243243243243	0.874388254486134	0.785829307568438	0.861685214626391	0.884057971014493	0.866459627329193	0.884176182707993	0.83993399339934	0.860576923076923	0.13322632423756	0.108452950558214	0.144518272425249	0.0769230769230769	0.0758293838862559	0.858766233766234	0.0130932896890344	0	0	0.909952606635071	0.922204213938412	0.0405616224648986	0.114467408585056	0.881977671451356	0.296	0.21630615640599
174	0	0.114467408585056	0.596747967479675	0	0.6513470681458	0	0	0.156645569620253	0.188589540412044	0	0.0490506329113924	0	0	0.0461783439490446	0.291798107255521	0.0015600624024961	0.0459418070444104	0.0578778135048231	0	0.550314465408805	0.0423197492163009	0.621405750798722	0.348091603053435	0	0	0	0	0	0	0	0	0	0	0.2018779342723	0.332807570977918	0.147672552166934	0.558730158730159	0.549606299212598	0	0.77258064516129	0.888024883359253	0.882165605095541	0	0	0.647425897035881	0.241001564945227	0	0.0741324921135647	0.0503246753246753
175	0	0.274167987321712	0.943729903536977	0.245614035087719	0.942097026604069	0	0	0.46129541864139	0.467084639498433	0	0.261075949367089	0	0	0.243506493506494	0.519809825673534	0.00316455696202532	0.154434250764526	0.172920065252855	0	0.906200317965024	0.115506329113924	0.959742351046699	0.569444444444444	0	0	0	0	0	0	0	0	0	0	0.473186119873817	0.712933753943218	0.419614147909968	0.936908517350158	0.92879746835443	0	0.851307189542484	0.748456790123457	0.756369426751592	0	0	0.97360248447205	0.496087636932707	0	0.186009538950715	0.2656
176	0.952830188679245	0.0996884735202492	0.00643086816720257	0.654631083202512	0	0.996937212863706	0.975649350649351	0.0825545171339564	0.0233281493001555	0.884322678843227	0.1696	0.958199356913183	0.98125	0.154838709677419	0	0.767441860465116	0.242283950617284	0.226475279106858	0.990610328638498	0	0.28328173374613	0	0	0.985871271585557	0.974025974025974	0.984101748807631	0.886435331230284	0.975077881619938	0.942097026604069	0.972519083969466	0.97444089456869	0.920127795527157	0.973478939157566	0.0217391304347826	0.0124610591900312	0.0481540930979133	0.00632911392405063	0.00315457413249211	0.964285714285714	0	0	0	1	0.99537037037037	0	0.0170807453416149	0.981337480559876	0.213270142180095	0.1328
177	0.911627906976744	0.155864197530864	0.0477707006369427	0.704510108864697	0.0154083204930663	0.95166163141994	0.980952380952381	0.134165366614665	0.0705521472392638	0.90273556231003	0.233486943164363	0.992012779552716	0.933534743202417	0.205007824726135	0.018348623853211	0.787234042553192	0.27027027027027	0.267515923566879	0.972477064220184	0.0137404580152672	0.303543913713405	0.0187207488299532	0.0149700598802395	0.967642526964561	0.922834645669291	0.925117004680187	0.848297213622291	0.91553544494721	0.926153846153846	0.922018348623853	0.921658986175115	0.879746835443038	0.914860681114551	0.0837138508371385	0.0669710806697108	0.105754276827372	0.0419906687402799	0.0401854714064915	0.906645569620253	0.003125	0	0	0.946969696969697	0.957703927492447	0.0121580547112462	0.0695517774343122	0.924499229583975	0.249612403100775	0.169811320754717
178	0	0.251980982567353	0.958466453674121	0.262090483619345	0.981279251170047	0.0046801872074883	0.00985221674876847	0.455538221528861	0.466458658346334	0.00619195046439629	0.254746835443038	0.0194489465153971	0	0.221508828250401	0.480438184663537	0.0062015503875969	0.145482388973966	0.160975609756098	0.00465116279069767	0.894080996884735	0.0987460815047022	0.968652037617555	0.511450381679389	0.00470957613814757	0	0	0.00313479623824451	0	0.0078003120124805	0	0	0	0	0.469040247678019	0.716510903426791	0.414826498422713	0.946456692913386	0.930926216640502	0	0.876996805111821	0.75	0.763608087091757	0.00303951367781155	0.00309119010819165	0.96937212863706	0.470496894409938	0	0.175355450236967	0.236507936507937
179	0.483818770226537	0.498407643312102	0.341894060995185	0.848387096774194	0.264	0.54874213836478	0.576797385620915	0.559618441971383	0.523349436392915	0.610852713178295	0.584541062801932	0.575206611570248	0.527472527472527	0.516339869281046	0.415064102564103	0.52276295133438	0.4296875	0.452768729641694	0.567353407290016	0.341423948220065	0.406752411575563	0.309409888357257	0.409582689335394	0.552715654952077	0.494214876033058	0.496050552922591	0.421216848673947	0.489891135303266	0.502347417840376	0.490595611285266	0.482871125611745	0.471074380165289	0.492868462757528	0.50801282051282	0.46031746031746	0.541329011345219	0.3632	0.369181380417335	0.504091653027823	0.144715447154472	0.0479233226837061	0.0499194847020934	0.524691358024691	0.553459119496855	0.271875	0.485714285714286	0.509584664536741	0.455271565495208	0.517799352750809
180	0.0033500837520938	0.800970873786408	0.359060402684564	0.209756097560976	0.339285714285714	0	0.00166666666666667	0.698697068403909	0.775777414075286	0.0819935691318328	0.717532467532468	0.0186125211505922	0.00158982511923688	0.725293132328308	0.841761827079935	0.151712887438825	0.684126984126984	0.704013377926421	0.00162074554294976	0.462540716612378	0.638297872340426	0.39504132231405	0.818619582664527	0.00163934426229508	0	0	0.0326797385620915	0	0.0177993527508091	0	0	0.0318791946308725	0	0.779935275080906	0.566558441558442	0.778145695364238	0.403908794788274	0.394736842105263	0	0.199672667757774	0.212903225806452	0.191103789126853	0	0.00161812297734628	0.352380952380952	0.80623973727422	0	0.728314238952537	0.754560530679934
181	0.189233278955954	0.905750798722045	0.256578947368421	0.389423076923077	0.205371248025276	0.199687987519501	0.227045075125209	0.760697305863708	0.763779527559055	0.322932917316693	0.967532467532468	0.256451612903226	0.200312989045383	0.937397034596376	0.687196110210697	0.4	0.88871473354232	0.90655737704918	0.211783439490446	0.309791332263242	0.846645367412141	0.231766612641815	0.647425897035881	0.226688102893891	0.177152317880795	0.168269230769231	0.177705977382876	0.184952978056426	0.206349206349206	0.160377358490566	0.186385737439222	0.212317666126418	0.167464114832536	0.755485893416928	0.5	0.813204508856683	0.292527821939587	0.291666666666667	0.174880763116057	0.0711974110032362	0.00475435816164818	0.00320512820512821	0.201550387596899	0.220125786163522	0.203470031545741	0.747572815533981	0.180952380952381	0.901587301587302	0.926108374384236
182	0	0.0589171974522293	0.629508196721312	0	0.682108626198083	0	0	0.141252006420546	0.147909967845659	0	0.00160771704180064	0	0	0.00165289256198347	0.261637239165329	0	0	0.00488599348534202	0	0.575856443719413	0	0.654838709677419	0.291798107255521	0	0	0	0	0	0	0	0	0	0	0.156957928802589	0.397435897435897	0.098546042003231	0.60031847133758	0.5936	0	0.831987075928918	0.942122186495177	0.938709677419355	0	0	0.680314960629921	0.173354735152488	0	0.0222575516693164	0.00816993464052288
183	0	0.51559934318555	0.392190152801358	0.0760330578512397	0.416938110749186	0	0	0.533003300330033	0.593698175787728	0.0127388535031847	0.447761194029851	0	0	0.443507588532884	0.685154975530179	0.0625	0.437400950871632	0.451178451178451	0	0.492537313432836	0.410801963993453	0.445923460898502	0.716346153846154	0	0	0	0	0	0	0	0	0	0	0.591133004926108	0.415064102564103	0.550167224080268	0.40495867768595	0.397034596375618	0	0.367720465890183	0.486312399355878	0.469622331691297	0	0	0.436187399030695	0.639477977161501	0	0.463934426229508	0.462311557788945
184	0.985736925515055	0.0981012658227848	0	0.608424336973479	0	0.951145038167939	0.9248	0.0403726708074534	0	0.846969696969697	0.13015873015873	0.903069466882068	0.955725190839695	0.158730158730159	0	0.779661016949153	0.238095238095238	0.223622047244094	0.938967136150235	0	0.289922480620155	0	0	0.931357254290172	0.982200647249191	0.98256735340729	0.940993788819876	0.98030303030303	0.940625	0.984662576687117	0.976452119309262	0.944620253164557	0.985981308411215	0	0	0.0188087774294671	0	0	0.983974358974359	0	0	0	0.957186544342508	0.943164362519201	0	0	0.976599063962558	0.196594427244582	0.14218009478673
185	0.982456140350877	0.0938967136150235	0	0.604465709728868	0	0.9640625	0.939044481054366	0.054858934169279	0.00157232704402516	0.858461538461538	0.148264984227129	0.919540229885057	0.976887519260401	0.168012924071082	0	0.77639751552795	0.244548286604361	0.218446601941748	0.95447409733124	0	0.288401253918495	0	0	0.946957878315133	0.998373983739837	0.996779388083736	0.933544303797468	0.995412844036697	0.955246913580247	1	0.998397435897436	0.9453125	1	0.00627943485086342	0	0.0256410256410256	0	0	0.991935483870968	0	0	0	0.977134146341463	0.961300309597523	0	0	0.995245641838352	0.20820189274448	0.137987012987013
186	0.987321711568938	0.0928792569659443	0	0.595015576323987	0	0.959814528593508	0.9344	0.0432766615146832	0.00155763239875389	0.846737481031866	0.134585289514867	0.906300484652666	0.964992389649924	0.162420382165605	0	0.778461538461538	0.243076923076923	0.222049689440994	0.950155763239875	0	0.293291731669267	0	0	0.9375	0.993506493506494	0.993660855784469	0.929797191887676	0.989180834621329	0.947449768160742	0.993865030674847	0.985804416403785	0.945054945054945	0.995356037151703	0.00305343511450382	0	0.0237717908082409	0	0	0.9888	0	0	0	0.964723926380368	0.953917050691244	0	0	0.982785602503912	0.200308166409861	0.140575079872204
187	0.488673139158576	0.600644122383253	0.035426731078905	0.0956937799043062	0.0361635220125786	0.386046511627907	0.391447368421053	0.407936507936508	0.443381180223285	0.402756508422665	0.613312202852615	0.390953150242326	0.43701399688958	0.663987138263666	0.429252782193959	0.5	0.757296466973886	0.730081300813008	0.397745571658615	0.0871632329635499	0.817034700315457	0.0434782608695652	0.38390092879257	0.409810126582278	0.440789473684211	0.418831168831169	0.540064102564103	0.4399375975039	0.45046439628483	0.441896024464832	0.436102236421725	0.503974562798092	0.436507936507937	0.430379746835443	0.203470031545741	0.47479674796748	0.0414673046251994	0.0512	0.462783171521036	0	0	0	0.419106317411402	0.39403453689168	0.0219092331768388	0.433697347893916	0.428115015974441	0.733974358974359	0.655844155844156
188	0.00634920634920635	0.85625	0.414012738853503	0.269291338582677	0.364207221350078	0	0.0210696920583468	0.766091051805338	0.852895148669797	0.112121212121212	0.7904	0.0451612903225806	0.00463678516228748	0.785373608903021	0.851097178683386	0.194006309148265	0.701834862385321	0.736593059936908	0.0126382306477093	0.462848297213622	0.664596273291925	0.407348242811502	0.837920489296636	0.0205371248025276	0	0	0.0357698289269051	0	0.0309597523219814	0	0	0.0394944707740916	0	0.852255054432348	0.613207547169811	0.840764331210191	0.437400950871632	0.439749608763693	0	0.224683544303797	0.153125	0.144444444444444	0	0.0125391849529781	0.368584758942457	0.864274570982839	0	0.750387596899225	0.802861685214626
189	0	0.538102643856921	0.398412698412698	0.0655226209048362	0.471317829457364	0	0	0.455974842767296	0.534883720930233	0	0.482225656877898	0	0	0.472668810289389	0.609717868338558	0.027190332326284	0.471212121212121	0.484992101105845	0	0.46141975308642	0.443585780525502	0.452229299363057	0.635114503816794	0	0	0	0.0139968895800933	0	0.00154320987654321	0	0	0.00793650793650794	0	0.528593508500773	0.332302936630603	0.518867924528302	0.422600619195046	0.405023547880691	0	0.358161648177496	0.442396313364055	0.42967542503864	0	0	0.436363636363636	0.576506955177743	0	0.52418096723869	0.4913112164297
190	0.857371794871795	0.230283911671924	0	0.434231378763867	0	0.769230769230769	0.768595041322314	0.0744849445324881	0.0792393026941363	0.702160493827161	0.256	0.732348111658456	0.795981452859351	0.307317073170732	0.0606060606060606	0.715396578538103	0.406201550387597	0.381493506493506	0.783570300157978	0	0.447452229299363	0	0.0379939209726444	0.773524720893142	0.824590163934426	0.822866344605475	0.900787401574803	0.822981366459627	0.812302839116719	0.820552147239264	0.815409309791332	0.867528271405493	0.822605965463108	0.0751173708920188	0.0247295208655332	0.111821086261981	0	0	0.838762214983713	0	0	0	0.798151001540832	0.78740157480315	0	0.072	0.823161189358372	0.353407290015848	0.280388978930308
191	0.962479608482871	0.138755980861244	0	0.562101910828026	0	0.908227848101266	0.889447236180904	0.022508038585209	0.00481540930979133	0.81377151799687	0.172638436482085	0.856913183279743	0.921259842519685	0.225490196078431	0.00162337662337662	0.78021978021978	0.300623052959502	0.280265339966833	0.90302066772655	0	0.34991974317817	0	0	0.893416927899687	0.947797716150082	0.946601941747573	0.929022082018927	0.93522906793049	0.896331738437002	0.956112852664577	0.94345718901454	0.939443535188216	0.948553054662379	0.00483091787439614	0	0.0353130016051364	0	0	0.945161290322581	0	0	0	0.915227629513344	0.909233176838811	0	0	0.943910256410256	0.251215559157212	0.196078431372549
192	0.295238095238095	0.7472	0.292282430213465	0.534920634920635	0.238170347003155	0.325508607198748	0.368948247078464	0.728731942215088	0.681089743589744	0.417310664605873	0.814814814814815	0.385382059800664	0.319182389937107	0.777235772357724	0.587025316455696	0.449297971918877	0.735202492211838	0.756493506493506	0.334928229665072	0.333865814696486	0.701095461658842	0.275806451612903	0.551020408163265	0.346518987341772	0.298187808896211	0.273311897106109	0.28436018957346	0.297339593114241	0.335443037974684	0.279434850863422	0.298045602605863	0.340460526315789	0.280125195618153	0.66877971473851	0.486443381180223	0.725040916530278	0.322169059011164	0.32516339869281	0.296849087893864	0.107765451664025	0.0173501577287066	0.0226904376012966	0.324116743471582	0.34621578099839	0.230046948356808	0.674157303370786	0.309294871794872	0.768740031897927	0.760586319218241
193	0.0078740157480315	0.772093023255814	0.5744	0.394366197183099	0.499222395023328	0.0319634703196347	0.0552845528455285	0.927357032457496	0.952453987730061	0.140483383685801	0.746875	0.0872374798061389	0.0259541984732824	0.713153724247227	0.867088607594937	0.193447737909516	0.619783616692427	0.654458598726115	0.0419906687402799	0.624610591900312	0.582043343653251	0.533965244865719	0.859327217125382	0.0523882896764253	0	0	0.0218068535825545	0.00454545454545455	0.0461538461538462	0	0.00635930047694754	0.0390015600624025	0	0.959752321981424	0.800312012480499	0.909233176838811	0.596573208722741	0.599063962558502	0	0.355345911949686	0.24375	0.247244094488189	0.0198776758409786	0.0384024577572965	0.504643962848297	0.958139534883721	0.00933125972006221	0.653312788906009	0.737007874015748
194	0.426791277258567	0.691472868217054	0.0590111642743222	0.15955766192733	0.0477657935285054	0.36085626911315	0.394863563402889	0.5	0.516975308641975	0.439878234398782	0.698289269051322	0.393312101910828	0.392156862745098	0.744075829383886	0.477308294209703	0.579352850539291	0.847201210287443	0.828025477707006	0.383307573415765	0.11993769470405	0.901081916537867	0.0598425196850394	0.434977578475336	0.4	0.393548387096774	0.375579598145286	0.438184663536776	0.398176291793313	0.417818740399386	0.39236641221374	0.411580594679186	0.477987421383648	0.39938080495356	0.510015408320493	0.264525993883792	0.573872472783826	0.0652173913043478	0.0769230769230769	0.385826771653543	0	0	0	0.394216133942161	0.388973966309342	0.0374251497005988	0.507668711656442	0.413109756097561	0.813559322033898	0.73449920508744
195	0.204301075268817	0.907435508345979	0.208333333333333	0.291411042944785	0.165912518853695	0.176737160120846	0.197160883280757	0.680428134556575	0.705263157894737	0.292284866468843	0.869831546707504	0.221003134796238	0.188622754491018	0.910493827160494	0.666666666666667	0.409295352323838	0.954954954954955	0.966929133858268	0.177978883861237	0.270229007633588	0.904109589041096	0.20763358778626	0.634730538922156	0.201228878648233	0.171114599686028	0.166926677067083	0.223723723723724	0.1875	0.223903177004539	0.160660660660661	0.180277349768875	0.246894409937888	0.176560121765601	0.718844984802432	0.447604790419162	0.760432766615147	0.253414264036419	0.24537037037037	0.173374613003096	0.0275229357798165	0.00758725341426404	0.00462962962962963	0.179487179487179	0.196428571428571	0.164652567975831	0.708841463414634	0.188736681887367	0.97125567322239	0.916666666666667
196	0.982055464926591	0.0930979133226324	0	0.5824	0	0.954041204437401	0.923986486486487	0.0338709677419355	0	0.829420970266041	0.137380191693291	0.893155258764608	0.956937799043062	0.176375404530744	0	0.768987341772152	0.245283018867925	0.239870340356564	0.9424	0	0.293548387096774	0	0	0.931528662420382	0.986733001658375	0.988617886178862	0.934504792332268	0.984375	0.931818181818182	0.992050874403816	0.980295566502463	0.935275080906149	0.990384615384615	0	0	0.0211726384364821	0	0	0.990275526742301	0	0	0	0.958139534883721	0.94488188976378	0	0	0.979099678456592	0.209003215434084	0.149671052631579
197	0.987321711568938	0.0954616588419405	0	0.588419405320814	0	0.956181533646322	0.931147540983607	0.0328125	0	0.846504559270517	0.140157480314961	0.905144694533762	0.964341085271318	0.176470588235294	0	0.766513056835638	0.257966616084977	0.245192307692308	0.940251572327044	0	0.309148264984227	0	0	0.927786499215071	0.988543371522095	0.988924050632911	0.932707355242567	0.984544049459042	0.943661971830986	0.992424242424242	0.9826224328594	0.9456	0.992223950233281	0.00156739811912226	0	0.0192926045016077	0	0	0.988817891373802	0	0	0	0.960546282245827	0.944444444444444	0	0	0.979495268138801	0.2203125	0.152
198	0	0.2816	0.38599348534202	0	0.445161290322581	0	0	0.246329526916803	0.297253634894992	0	0.219709208400646	0	0	0.210097719869707	0.375198728139905	0.00956937799043062	0.228971962616822	0.239413680781759	0	0.364820846905537	0.227129337539432	0.420967741935484	0.410852713178295	0	0	0	0.0144	0	0	0	0	0.00328947368421053	0	0.280448717948718	0.188405797101449	0.268292682926829	0.360446570972887	0.355411954765751	0	0.584814216478191	0.701112877583466	0.692682926829268	0	0	0.446031746031746	0.354430379746835	0	0.245192307692308	0.212418300653595
199	0	0.307324840764331	0.362295081967213	0	0.42246835443038	0	0	0.235015772870662	0.308306709265176	0	0.237012987012987	0	0	0.243066884176183	0.386327503974563	0.0111642743221691	0.26502311248074	0.269480519480519	0	0.337559429477021	0.259968102073365	0.3904	0.400630914826498	0	0	0	0.0289389067524116	0	0	0	0	0.00324675324675325	0	0.284126984126984	0.164012738853503	0.273615635179153	0.338607594936709	0.329093799682035	0.00320512820512821	0.553398058252427	0.661949685534591	0.656549520766773	0	0	0.414330218068536	0.3328	0	0.288461538461538	0.248376623376623
200	0	0.0616113744075829	0.633279483037157	0	0.705329153605016	0	0	0.152755905511811	0.159055118110236	0	0.00156985871271586	0	0	0.0032	0.255886970172684	0	0.00155038759689922	0.00798722044728434	0	0.577777777777778	0	0.658576051779935	0.284178187403994	0	0	0	0.00156739811912226	0	0	0	0	0	0	0.16820987654321	0.380655226209048	0.1152	0.596491228070175	0.590625	0	0.822683706070288	0.931570762052877	0.927330173775671	0	0	0.685325264750378	0.192429022082019	0	0.0267716535433071	0.00950871632329636
201	0.370967741935484	0.743630573248408	0.0889967637540453	0.155948553054662	0.0848	0.294025157232704	0.326732673267327	0.525316455696203	0.549114331723027	0.38863287250384	0.719155844155844	0.329508196721311	0.319938176197836	0.77741935483871	0.530063291139241	0.526898734177215	0.856481481481482	0.83633387888707	0.30625	0.140575079872204	0.898278560250391	0.0957792207792208	0.466666666666667	0.332802547770701	0.333333333333333	0.304761904761905	0.412903225806452	0.344444444444444	0.381703470031546	0.331278890600925	0.335504885993485	0.414355628058728	0.331240188383046	0.560862865947612	0.308917197452229	0.596774193548387	0.108626198083067	0.112903225806452	0.327503974562798	0.00809061488673139	0.00475435816164818	0.00478468899521531	0.316279069767442	0.311424100156495	0.0581761006289308	0.545746388443018	0.348314606741573	0.860759493670886	0.771381578947368
202	0	0.339622641509434	0.720588235294118	0.116129032258065	0.768	0	0	0.442307692307692	0.443381180223285	0.0015748031496063	0.290113452188006	0	0	0.276422764227642	0.561290322580645	0.0189274447949527	0.255054432348367	0.271544715447154	0	0.7888	0.214626391096979	0.7712	0.596573208722741	0	0	0	0	0	0	0	0	0	0	0.471061093247588	0.594551282051282	0.410130718954248	0.727858293075684	0.715654952076677	0	0.602584814216478	0.643642072213501	0.631160572337043	0	0	0.747663551401869	0.476038338658147	0	0.302884615384615	0.304635761589404
203	0	0.725363489499192	0.60530679933665	0.339344262295082	0.5552	0.00479233226837061	0.0237691001697793	0.85024154589372	0.887987012987013	0.0860719874804382	0.693811074918567	0.0420875420875421	0.00157728706624606	0.668341708542714	0.887820512820513	0.137820512820513	0.580441640378549	0.612850082372323	0.0147299509001637	0.6784	0.537964458804523	0.605960264900662	0.908227848101266	0.017741935483871	0	0	0.0048780487804878	0	0.0193236714975845	0	0	0.00822368421052632	0	0.892109500805153	0.740740740740741	0.851791530944625	0.626391096979332	0.618657937806874	0	0.399671052631579	0.2992	0.286634460547504	0	0.0113085621970921	0.55748031496063	0.918138041733547	0	0.614516129032258	0.697324414715719
204	0	0.05	0.648026315789474	0.00483870967741936	0.728013029315961	0	0	0.146730462519936	0.149277688603531	0	0	0	0	0.00163934426229508	0.24390243902439	0	0.00156985871271586	0.00329489291598023	0	0.601286173633441	0	0.685483870967742	0.28125	0	0	0	0	0	0	0	0	0	0	0.157392686804452	0.423137876386688	0.101941747572816	0.624798711755233	0.625199362041467	0	0.844197138314785	0.95125786163522	0.953451043338684	0	0	0.710691823899371	0.174121405750799	0	0.0143769968051118	0.00651465798045603
205	0	0.648233486943164	0.388272583201268	0.117739403453689	0.404945904173107	0	0	0.58712715855573	0.661466458658346	0.0195488721804511	0.579277864992151	0	0	0.574162679425837	0.739336492890995	0.0931297709923664	0.570336391437309	0.579454253611557	0	0.501543209876543	0.54320987654321	0.439297124600639	0.760242792109256	0	0	0	0.00628930817610063	0	0.00154320987654321	0	0	0.00792393026941363	0	0.666666666666667	0.460218408736349	0.643312101910828	0.409657320872274	0.40746500777605	0	0.273993808049536	0.345565749235474	0.339116719242902	0	0	0.402756508422665	0.692789968652038	0	0.606299212598425	0.608832807570978
206	0.460567823343849	0.654088050314465	0.0643086816720257	0.138629283489097	0.0552147239263804	0.355283307810107	0.371753246753247	0.4609375	0.480122324159021	0.442396313364055	0.681318681318681	0.36724960254372	0.398484848484848	0.732258064516129	0.467614533965245	0.557603686635945	0.827794561933535	0.796474358974359	0.3625	0.112676056338028	0.883096366508689	0.0631911532385466	0.424196018376723	0.382215288611544	0.407704654895666	0.397456279809221	0.479559748427673	0.416923076923077	0.425038639876352	0.412844036697248	0.410094637223975	0.468051118210863	0.415213946117274	0.472868217054264	0.261829652996845	0.529968454258675	0.0736677115987461	0.0804416403785489	0.432216905901116	0.0016	0	0	0.375	0.376744186046512	0.0379939209726444	0.479813664596273	0.421947449768161	0.783570300157978	0.72275641025641
207	0.904684975767367	0.186708860759494	0	0.474603174603175	0	0.82780410742496	0.814754098360656	0.0398724082934609	0.035031847133758	0.753822629969419	0.216905901116427	0.795121951219512	0.851851851851852	0.270491803278689	0.0222929936305732	0.757433489827856	0.373065015479876	0.340356564019449	0.831746031746032	0	0.415213946117274	0	0.00154083204930663	0.825949367088608	0.877887788778878	0.881493506493506	0.946456692913386	0.880248833592535	0.866141732283465	0.883256528417819	0.871019108280255	0.916802610114193	0.878594249201278	0.0362776025236593	0.0189873417721519	0.0647249190938511	0	0	0.897271268057785	0	0	0	0.845794392523365	0.839622641509434	0	0.0174880763116057	0.86984126984127	0.31924882629108	0.252059308072488
208	0	0.0469255663430421	0.627450980392157	0	0.703703703703704	0	0	0.1296	0.139837398373984	0	0	0	0	0	0.248796147672552	0	0	0.00165837479270315	0	0.590982286634461	0	0.661237785016287	0.285261489698891	0	0	0	0	0	0	0	0	0	0	0.152487961476726	0.396166134185303	0.099025974025974	0.605519480519481	0.593851132686084	0	0.828099173553719	0.945773524720893	0.941935483870968	0	0	0.689763779527559	0.173076923076923	0	0.0178861788617886	0.0033003300330033
209	0	0.056782334384858	0.648208469055375	0	0.710900473933649	0	0	0.144694533762058	0.144215530903328	0	0	0	0	0.00165289256198347	0.245585874799358	0	0.00156739811912226	0.00487012987012987	0	0.60031847133758	0	0.679738562091503	0.293103448275862	0	0	0	0	0	0	0	0	0	0	0.164576802507837	0.403174603174603	0.103727714748784	0.608832807570978	0.611290322580645	0	0.845024469820555	0.954330708661417	0.952922077922078	0	0	0.709428129829985	0.193910256410256	0	0.0220820189274448	0.00492610837438424
210	0	0.514503816793893	0.437308868501529	0.0708898944193062	0.512743628185907	0	0	0.492424242424242	0.56030534351145	0	0.447647951441578	0	0	0.42654028436019	0.643504531722054	0.0269865067466267	0.442278860569715	0.452681388012618	0	0.49618320610687	0.409984871406959	0.500780031201248	0.661290322580645	0	0	0	0.00903614457831325	0	0.00150602409638554	0	0	0.00784929356357928	0	0.546423135464231	0.351796407185629	0.523148148148148	0.450229709035222	0.44309559939302	0	0.387045813586098	0.467862481315396	0.461656441717791	0	0	0.481371087928465	0.617246596066566	0	0.489263803680982	0.464898595943838
211	0.405844155844156	0.634894991922456	0.0544554455445545	0.0938511326860841	0.0635930047694754	0.311216429699842	0.30794701986755	0.436102236421725	0.469745222929936	0.3203125	0.601286173633441	0.320598006644518	0.34585289514867	0.658456486042693	0.472491909385113	0.437209302325581	0.737089201877934	0.726677577741408	0.308426073131955	0.11437908496732	0.807073954983923	0.0704	0.433179723502304	0.319047619047619	0.361525704809287	0.352180936995153	0.451923076923077	0.358161648177496	0.380417335473515	0.361801242236025	0.353518821603928	0.427392739273927	0.363929146537842	0.450079239302694	0.228346456692913	0.513911620294599	0.0697305863708399	0.0758064516129032	0.377668308702791	0.0048780487804878	0.0207667731629393	0.0144694533762058	0.324409448818898	0.314375987361769	0.0396825396825397	0.47258064516129	0.355987055016181	0.738636363636364	0.67109634551495
212	0	0.0557324840764331	0.644736842105263	0	0.711974110032362	0	0	0.151857835218094	0.143548387096774	0	0.00160771704180064	0	0	0.00329489291598023	0.250814332247557	0	0.00156739811912226	0.00496688741721854	0	0.591869918699187	0	0.668852459016393	0.288611544461778	0	0	0	0	0	0	0	0	0	0	0.162379421221865	0.400974025974026	0.106382978723404	0.61389337641357	0.608064516129032	0	0.835820895522388	0.937699680511182	0.93687707641196	0	0	0.6992	0.184764991896272	0	0.016366612111293	0.00985221674876847
213	0.0564263322884013	0.931782945736434	0.349683544303797	0.296754250386399	0.290880503144654	0.0434782608695652	0.0665584415584416	0.750390015600624	0.803379416282642	0.156297420333839	0.837245696400626	0.0858995137763371	0.0489296636085627	0.845295055821372	0.772797527047913	0.26046511627907	0.792682926829268	0.80824088748019	0.0595611285266458	0.401234567901235	0.74805598755832	0.334920634920635	0.745068285280728	0.062015503875969	0.0324149108589951	0.0344287949921753	0.0851393188854489	0.0335365853658537	0.0635658914728682	0.033434650455927	0.0411392405063291	0.0919175911251981	0.0375	0.802147239263804	0.567651632970451	0.837795275590551	0.382306477093207	0.382539682539683	0.0331230283911672	0.146456692913386	0.0844854070660522	0.0708661417322835	0.0382848392036753	0.0600924499229584	0.288109756097561	0.819032761310452	0.0419254658385093	0.838557993730408	0.86984126984127
214	0.00312989045383412	0.659021406727829	0.356012658227848	0.0969793322734499	0.358814352574103	0	0	0.560250391236307	0.639318885448916	0.0284857571214393	0.585443037974684	0	0	0.588607594936709	0.719874804381847	0.107858243451464	0.587253414264036	0.587579617834395	0	0.446345256609642	0.56441717791411	0.381102362204724	0.723564954682779	0	0	0	0.0186335403726708	0	0.00152905198776758	0	0	0.0172955974842767	0	0.634969325153374	0.416149068322981	0.635499207606973	0.359567901234568	0.366352201257862	0	0.233118971061093	0.335854765506808	0.32398753894081	0	0	0.3710407239819	0.675925925925926	0	0.629513343799058	0.609907120743034
215	0	0.583870967741935	0.398671096345515	0.0928	0.394822006472492	0	0	0.565428109854604	0.637096774193548	0.0154798761609907	0.522727272727273	0	0	0.529215358931553	0.73538961038961	0.0670926517571885	0.510077519379845	0.522801302931596	0	0.497576736672052	0.48626817447496	0.429497568881686	0.765625	0	0	0	0	0	0	0	0	0	0	0.631239935587762	0.4512	0.610837438423645	0.414239482200647	0.409385113268608	0	0.289902280130293	0.412322274881517	0.393841166936791	0	0	0.407290015847861	0.669316375198728	0	0.553945249597424	0.554276315789474
216	0.1515625	0.877519379844961	0.212903225806452	0.269349845201238	0.177469135802469	0.122171945701357	0.142172523961661	0.677519379844961	0.701863354037267	0.231927710843373	0.81974921630094	0.164556962025316	0.134351145038168	0.864734299516908	0.674528301886792	0.360123647604328	0.886363636363636	0.906497622820919	0.142201834862385	0.294930875576037	0.858461538461538	0.221003134796238	0.64767616191904	0.158139534883721	0.141252006420546	0.123028391167192	0.183229813664596	0.138719512195122	0.179566563467492	0.126696832579186	0.139498432601881	0.212264150943396	0.144634525660964	0.708527131782946	0.444272445820433	0.758293838862559	0.260869565217391	0.255150554675119	0.139020537124803	0.0299684542586751	0.0350609756097561	0.0235478806907378	0.126696832579186	0.152073732718894	0.160550458715596	0.704334365325077	0.147515527950311	0.927469135802469	0.882170542635659
217	0	0.0419906687402799	0.643879173290938	0	0.7	0	0	0.144859813084112	0.146645865834633	0	0	0	0	0	0.254746835443038	0	0	0.0048	0	0.582018927444795	0	0.662420382165605	0.280674846625767	0	0	0	0	0	0	0	0	0	0	0.158878504672897	0.391705069124424	0.111290322580645	0.611464968152866	0.605633802816901	0	0.826984126984127	0.938650306748466	0.936507936507937	0	0	0.68348623853211	0.175654853620955	0	0.0171875	0.00485436893203883
218	0.0173228346456693	0.815503875968992	0.325984251968504	0.194401244167963	0.310452418096724	0	0.00161290322580645	0.669242658423493	0.740683229813665	0.0787878787878788	0.718553459119497	0.0194489465153971	0.00154320987654321	0.73538961038961	0.8046875	0.179447852760736	0.705343511450382	0.72626582278481	0.00156985871271586	0.41692789968652	0.668740279937792	0.348171701112878	0.773755656108597	0.00464396284829721	0.00161550888529887	0	0.0643642072213501	0	0.0234009360374415	0.00152671755725191	0.00157232704402516	0.054140127388535	0.00313479623824451	0.741085271317829	0.512383900928793	0.761075949367089	0.360808709175739	0.360189573459716	0	0.166405023547881	0.189147286821705	0.178683385579937	0	0.00153609831029186	0.315467075038285	0.746130030959752	0	0.751166407465008	0.771428571428571
219	0.0277777777777778	0.818619582664527	0.299342105263158	0.194533762057878	0.277955271565495	0	0	0.664526484751204	0.736842105263158	0.0943396226415094	0.725779967159278	0.0201005025125628	0.00952380952380952	0.761513157894737	0.794117647058823	0.200956937799043	0.73094867807154	0.752475247524752	0	0.375	0.702746365105008	0.314569536423841	0.764331210191083	0.00324675324675325	0.00826446280991736	0.00493421052631579	0.0811688311688312	0.00793650793650794	0.0336	0.00941915227629513	0.00981996726677578	0.0661290322580645	0.0112721417069243	0.733974358974359	0.503987240829346	0.754530477759473	0.337662337662338	0.337641357027464	0.0117056856187291	0.145833333333333	0.175078864353312	0.157467532467532	0	0	0.280701754385965	0.746774193548387	0.00643086816720257	0.770358306188925	0.787728026533997
220	0.195583596214511	0.794912559618442	0.167752442996743	0.174959871589085	0.160125588697017	0.1201248049922	0.126229508196721	0.592417061611374	0.629337539432177	0.20404984423676	0.741935483870968	0.140776699029126	0.146604938271605	0.776886035313002	0.644200626959248	0.334365325077399	0.8375	0.831168831168831	0.130503144654088	0.25	0.821484992101106	0.190705128205128	0.583717357910906	0.135566188197767	0.157980456026059	0.147011308562197	0.27027027027027	0.169753086419753	0.188087774294671	0.167711598746081	0.156199677938808	0.239935587761675	0.170653907496013	0.634920634920635	0.383045525902669	0.668269230769231	0.203821656050955	0.212121212121212	0.180194805194805	0.0273311897106109	0.0475435816164818	0.0396825396825397	0.133540372670807	0.132075471698113	0.144615384615385	0.633757961783439	0.163751987281399	0.857594936708861	0.801282051282051
221	0.170111287758347	0.935126582278481	0.28	0.352290679304897	0.227344992050874	0.147919876733436	0.182565789473684	0.736593059936908	0.758190327613105	0.26605504587156	0.949367088607595	0.199680511182109	0.172043010752688	0.9824	0.700949367088608	0.381172839506173	0.910906298003072	0.934083601286174	0.160125588697017	0.333855799373041	0.866043613707165	0.267405063291139	0.669195751138088	0.183514774494557	0.163934426229508	0.146263910969793	0.195238095238095	0.153609831029186	0.18960244648318	0.14175654853621	0.164556962025316	0.203252032520325	0.160686427457098	0.761682242990654	0.507739938080495	0.813804173354735	0.310126582278481	0.3168	0.153473344103393	0.0871632329635499	0.0123456790123457	0.00634920634920635	0.158295281582953	0.169517884914463	0.223765432098765	0.753125	0.160572337042925	0.919811320754717	0.980891719745223
222	0	0.425	0.354430379746835	0.015600624024961	0.419847328244275	0	0	0.405909797822706	0.468217054263566	0	0.349085365853659	0	0	0.354889589905363	0.567398119122257	0.0303490136570561	0.366515837104072	0.376582278481013	0	0.4171875	0.353677621283255	0.389324960753532	0.596651445966514	0	0	0	0.0015600624024961	0	0	0	0	0.00157977883096367	0	0.466153846153846	0.292944785276074	0.424290220820189	0.3421875	0.336448598130841	0	0.442006269592476	0.571207430340557	0.536776212832551	0	0	0.405688622754491	0.519938650306748	0	0.387944358578053	0.368670886075949
223	0	0.614533965244866	0.447833065810594	0.129952456418384	0.47360248447205	0	0	0.648177496038035	0.705148205928237	0.0259541984732824	0.564593301435407	0	0	0.551779935275081	0.7968	0.0690737833594976	0.52760736196319	0.565495207667732	0	0.57120253164557	0.506289308176101	0.512038523274478	0.834101382488479	0	0	0	0	0	0	0	0	0	0	0.711145996860283	0.513428120063191	0.679304897314376	0.481774960380349	0.478537360890302	0	0.324717285945073	0.381026438569207	0.372827804107425	0	0	0.470858895705521	0.746835443037975	0	0.577881619937695	0.58609794628752
224	0	0.638801261829653	0.380573248407643	0.112877583465819	0.392464678178964	0	0	0.58125	0.652380952380952	0.0243161094224924	0.567140600315956	0	0	0.548701298701299	0.720190779014308	0.0833333333333333	0.558502340093604	0.572357723577236	0	0.488888888888889	0.532488114104596	0.4288	0.749240121580547	0	0	0	0.00642054574638844	0	0	0	0	0.00480769230769231	0	0.64375	0.444444444444444	0.624398073836276	0.393364928909953	0.393312101910828	0	0.259493670886076	0.359497645211931	0.334890965732087	0	0	0.401854714064915	0.700315457413249	0	0.599056603773585	0.5968
225	0	0.0540540540540541	0.647249190938511	0	0.712480252764613	0	0	0.137223974763407	0.153364632237872	0	0.00157977883096367	0	0	0.00163398692810458	0.257551669316375	0	0	0.00487012987012987	0	0.589171974522293	0	0.6752	0.299689440993789	0	0	0	0	0	0	0	0	0	0	0.159126365054602	0.405362776025237	0.103059581320451	0.615262321144674	0.602584814216478	0	0.833063209076175	0.943307086614173	0.936305732484076	0	0	0.69701726844584	0.179080824088748	0	0.019047619047619	0.00813008130081301
226	0.832797427652733	0.243589743589744	0.0405844155844156	0.700159489633174	0.0127388535031847	0.878315132605304	0.893760539629005	0.203174603174603	0.160453808752026	0.973228346456693	0.303656597774245	0.917922948073702	0.868044515103339	0.288743882544861	0.0920840064620355	0.863492063492064	0.372274143302181	0.356451612903226	0.889776357827476	0.0307443365695793	0.411483253588517	0.0195439739413681	0.0824261275272162	0.889423076923077	0.847826086956522	0.843492586490939	0.782113821138211	0.848341232227488	0.884858044164038	0.8453125	0.851132686084142	0.848631239935588	0.838095238095238	0.167987321711569	0.136217948717949	0.173701298701299	0.040650406504065	0.0469255663430421	0.823432343234323	0	0	0	0.871715610510046	0.886035313001605	0.0093167701863354	0.138095238095238	0.863344051446945	0.3472	0.264026402640264
227	0.0208	0.898058252427185	0.374376039933444	0.297872340425532	0.31869918699187	0.0273752012882448	0.0508474576271186	0.780130293159609	0.854812398042414	0.13968253968254	0.821138211382114	0.0746268656716418	0.0296875	0.813223140495868	0.820261437908497	0.217115689381933	0.752773375594295	0.77257525083612	0.0398724082934609	0.434359805510535	0.702572347266881	0.368506493506494	0.803767660910518	0.0477707006369427	0.00664451827242525	0.0066334991708126	0.0427892234548336	0.0125588697017268	0.0555555555555556	0.00631911532385466	0.013136288998358	0.0556464811783961	0.00814332247557003	0.853896103896104	0.6144	0.864516129032258	0.406752411575563	0.411475409836066	0.00662251655629139	0.161129568106312	0.12241653418124	0.104065040650407	0.0143312101910828	0.0398089171974522	0.330203442879499	0.862969004893964	0.0161290322580645	0.7952	0.831946755407654
228	0.136291600633914	0.979495268138801	0.305331179321486	0.350793650793651	0.253565768621236	0.0990712074303406	0.121666666666667	0.7568	0.78391167192429	0.227692307692308	0.909379968203498	0.155482815057283	0.11937984496124	0.944983818770227	0.747217806041335	0.34913112164297	0.872274143302181	0.886547811993517	0.107424960505529	0.352	0.819334389857369	0.289099526066351	0.714939024390244	0.127214170692432	0.108374384236453	0.0913385826771654	0.151033386327504	0.111627906976744	0.1546875	0.088646967340591	0.118780096308186	0.175806451612903	0.106750392464678	0.794303797468354	0.541925465838509	0.836833602584814	0.331738437001595	0.345047923322684	0.106382978723404	0.11198738170347	0.0359375	0.0333863275039746	0.1	0.123613312202853	0.244479495268139	0.789638932496075	0.114832535885167	0.89375	0.957860615883306
229	0.195924764890282	0.923794712286159	0.240770465489567	0.32807570977918	0.209553158705701	0.149847094801223	0.181089743589744	0.71875	0.753125	0.274774774774775	0.917701863354037	0.193343898573693	0.170731707317073	0.971014492753623	0.695718654434251	0.408950617283951	0.935384615384615	0.942583732057416	0.166666666666667	0.315217391304348	0.876777251184834	0.241269841269841	0.663636363636364	0.171296296296296	0.1632	0.151181102362205	0.212074303405573	0.164133738601824	0.199386503067485	0.144615384615385	0.174121405750799	0.234177215189873	0.1671826625387	0.750382848392037	0.497667185069984	0.795631825273011	0.27639751552795	0.286614173228346	0.162939297124601	0.0631911532385466	0.00463678516228748	0.0015527950310559	0.153729071537291	0.166921898928025	0.202723146747353	0.743431221020093	0.175	0.924961715160796	0.971875
230	0	0.350793650793651	0.979462875197472	0.315625	0.909090909090909	0.0124031007751938	0.0275080906148867	0.538582677165354	0.542768273716952	0.0440060698027314	0.347003154574132	0.0452342487883683	0.00454545454545455	0.298869143780291	0.519872813990461	0.0325077399380805	0.213960546282246	0.239234449760766	0.0170542635658915	0.928348909657321	0.177570093457944	0.956937799043062	0.560975609756098	0.021671826625387	0	0	0.0015527950310559	0.00150829562594268	0.0108191653786708	0	0	0	0	0.535714285714286	0.787925696594427	0.495253164556962	0.995290423861852	0.992163009404389	0	0.779552715654952	0.673405909797823	0.675118858954041	0.00757575757575758	0.0154083204930663	0.915644171779141	0.555555555555556	0	0.24922600619195	0.318037974683544
231	0.907643312101911	0.149842271293375	0.0375816993464052	0.701754385964912	0.00786163522012579	0.964285714285714	0.985294117647059	0.133228840125392	0.0615141955835962	0.905718701700155	0.218700475435816	0.982200647249191	0.94478527607362	0.192556634304207	0.0126182965299685	0.783227848101266	0.262015503875969	0.256821829855538	0.974763406940063	0.0110584518167457	0.291798107255521	0.0111642743221691	0.0106870229007634	0.970404984423676	0.932584269662921	0.936608557844691	0.841269841269841	0.928353658536585	0.921875	0.931142410015649	0.936204146730462	0.875	0.921135646687697	0.0700636942675159	0.0602782071097372	0.0894568690095847	0.0344827586206897	0.0334394904458599	0.915032679738562	0.00159235668789809	0	0	0.961240310077519	0.968701095461659	0.0062015503875969	0.0550314465408805	0.940894568690096	0.2336	0.160194174757282
232	0	0.107088989441931	0.805900621118012	0.159021406727829	0.858220211161388	0	0	0.298484848484848	0.295208655332303	0	0.0967741935483871	0	0	0.0824261275272162	0.329268292682927	0	0.0075187969924812	0.015600624024961	0	0.740909090909091	0.003003003003003	0.8046875	0.367883211678832	0	0	0	0	0	0	0	0	0	0	0.299392097264438	0.566869300911854	0.239130434782609	0.773006134969325	0.768049155145929	0	0.995398773006135	0.908132530120482	0.927914110429448	0	0	0.845808383233533	0.311178247734139	0	0.0182094081942337	0.0885093167701863
233	0	0.354391371340524	0.934609250398724	0.275039745627981	0.918335901386749	0	0.0016025641025641	0.522691705790297	0.536547433903577	0.0229709035222052	0.344186046511628	0.0112179487179487	0	0.30016051364366	0.575949367088608	0.0217729393468118	0.215477996965099	0.2448	0	0.953560371517028	0.177672955974843	0.95	0.608497723823976	0	0	0	0.0015625	0	0.00309119010819165	0	0	0	0	0.543913713405239	0.799079754601227	0.501582278481013	0.954545454545455	0.957746478873239	0	0.795275590551181	0.668217054263566	0.683962264150943	0	0	0.910197869101979	0.544049459041731	0	0.248456790123457	0.343354430379747
234	0.0124416796267496	0.8202416918429	0.439628482972136	0.295839753466872	0.41358024691358	0	0.00471698113207547	0.770642201834862	0.849693251533742	0.0944527736131934	0.776595744680851	0.0286168521462639	0.00446428571428571	0.77115987460815	0.890625	0.183206106870229	0.689189189189189	0.705790297339593	0.00152671755725191	0.526315789473684	0.647058823529412	0.45839874411303	0.844776119402985	0.00464396284829721	0	0	0.0523882896764253	0	0.0245398773006135	0	0	0.0443740095087163	0	0.843226788432268	0.637904468412943	0.845553822152886	0.471228615863142	0.475308641975309	0	0.294392523364486	0.192716236722307	0.190402476780186	0	0.00151057401812689	0.427492447129909	0.867069486404834	0	0.73394495412844	0.79559748427673
235	0	0.258320126782884	0.924558587479936	0.23861852433281	0.978125	0	0	0.434169278996865	0.451816745655608	0.00460829493087558	0.2608	0.00647249190938511	0	0.233494363929147	0.497622820919176	0.00473186119873817	0.13953488372093	0.160828025477707	0	0.88801261829653	0.105095541401274	0.961414790996785	0.53680981595092	0	0	0	0.00156739811912226	0	0.0031201248049922	0	0	0	0	0.461538461538462	0.700315457413249	0.395238095238095	0.923566878980892	0.919871794871795	0	0.873801916932907	0.755134281200632	0.780410742496051	0	0	0.946319018404908	0.464454976303318	0	0.172955974842767	0.250819672131148
236	0.670947030497592	0.410459587955626	0	0.254457050243112	0	0.574102964118565	0.573553719008264	0.255924170616114	0.269537480063796	0.590490797546012	0.445141065830721	0.552674230145867	0.625766871165644	0.514754098360656	0.251592356687898	0.682965299684543	0.597809076682316	0.566558441558442	0.582417582417582	0.0161290322580645	0.644654088050314	0.0032	0.218320610687023	0.593949044585987	0.640522875816993	0.621970920840065	0.701421800947867	0.631496062992126	0.639240506329114	0.638167938931298	0.620414673046252	0.694942903752039	0.652032520325203	0.259375	0.128	0.308917197452229	0.00471698113207547	0.0112	0.655284552845528	0	0	0	0.618827160493827	0.588597842835131	0	0.265822784810127	0.632850241545894	0.543443917851501	0.492706645056726
237	0.446909667194929	0.653605015673981	0.067524115755627	0.1287284144427	0.0683229813664596	0.35202492211838	0.349436392914654	0.467614533965245	0.496111975116641	0.41321044546851	0.6801872074883	0.362903225806452	0.394171779141104	0.736421725239617	0.484944532488114	0.522205206738132	0.820987654320988	0.7952	0.353395061728395	0.116640746500778	0.878315132605304	0.0732484076433121	0.437593984962406	0.377916018662519	0.391025641025641	0.384493670886076	0.490740740740741	0.409582689335394	0.413522012578616	0.409090909090909	0.403785488958991	0.459935897435897	0.404024767801858	0.487616099071207	0.256211180124224	0.529874213836478	0.0825545171339564	0.0906200317965024	0.420289855072464	0.00158982511923688	0	0	0.378461538461538	0.357473035439137	0.0446841294298921	0.486024844720497	0.413078149920255	0.784929356357928	0.720634920634921
238	0.4512	0.658653846153846	0.0610932475884244	0.148325358851675	0.054858934169279	0.367441860465116	0.367278797996661	0.465818759936407	0.501582278481013	0.428125	0.680379746835443	0.372990353697749	0.397196261682243	0.723300970873786	0.468354430379747	0.536050156739812	0.820276497695853	0.79042904290429	0.365777080062794	0.113924050632911	0.870917573872473	0.0649350649350649	0.433587786259542	0.376395534290271	0.405891980360065	0.395866454689984	0.474921630094044	0.415625	0.422712933753943	0.409302325581395	0.414910858995138	0.461290322580645	0.409888357256778	0.478193146417445	0.254716981132075	0.543548387096774	0.0700636942675159	0.080952380952381	0.424878836833603	0.00160513643659711	0	0	0.379310344827586	0.359567901234568	0.0361635220125786	0.48811410459588	0.421474358974359	0.776357827476038	0.7232
239	0	0.375394321766562	0.315619967793881	0	0.385852090032154	0	0	0.333333333333333	0.384126984126984	0	0.325358851674641	0	0	0.319354838709677	0.478330658105939	0.0188383045525903	0.3328173374613	0.331746031746032	0	0.351910828025478	0.324921135646688	0.353518821603928	0.510769230769231	0	0	0	0.0111111111111111	0	0	0	0	0.00321543408360129	0	0.3879173290938	0.212361331220285	0.343598055105348	0.292332268370607	0.279935275080906	0	0.488709677419355	0.602201257861635	0.5888	0	0	0.373831775700935	0.432432432432432	0	0.351822503961965	0.325320512820513
240	0	0.236760124610592	0.907643312101911	0.228043143297381	0.979938271604938	0	0.00162866449511401	0.425269645608629	0.431221020092736	0.00459418070444104	0.230886850152905	0.0110935023771791	0	0.204437400950872	0.477657935285054	0.00612557427258806	0.13089802130898	0.144904458598726	0	0.873651771956857	0.0984615384615385	0.944620253164557	0.51424287856072	0	0	0	0.00153846153846154	0	0.00458015267175573	0	0	0	0	0.438569206842924	0.674454828660436	0.380503144654088	0.900311526479751	0.896875	0	0.889776357827476	0.766412213740458	0.782131661442006	0	0	0.949308755760369	0.451010886469673	0	0.166666666666667	0.228571428571429
241	0	0.254992319508449	0.909667194928685	0.255961844197138	0.968503937007874	0	0.00482315112540193	0.428125	0.447368421052632	0.0106221547799697	0.248475609756098	0.0160771704180064	0	0.232114467408585	0.491525423728814	0.0151515151515152	0.136986301369863	0.15224358974359	0	0.857366771159875	0.103286384976526	0.934065934065934	0.51963746223565	0	0	0	0.00632911392405063	0	0.0154083204930663	0	0	0.00316455696202532	0	0.45565749235474	0.689922480620155	0.4	0.903276131045242	0.900316455696203	0	0.8801261829653	0.752671755725191	0.766871165644172	0	0	0.943768996960486	0.453543307086614	0	0.174726989079563	0.249597423510467
[truncated: 192 more columns]
