# Supplementary material for: Identifying crosstalk genetic biomarkers linking a neurodegenerative disease, Parkinson’s disease, and periodontitis using integrated bioinformatics analyses
Source: Front Aging Neurosci. 2022 Dec 5;14:1032401. doi: 10.3389/fnagi.2022.1032401 (PMC9760933; doi:10.3389/fnagi.2022.1032401)
Supplement: Supplementary file 1 [file Data_Sheet_1.ZIP › raw data/Periodontitis_ConsensusClusterPlus.k=4.consensusClass.csv]

GSM404005	1
GSM404006	2
GSM404008	3
GSM404009	4
GSM404011	3
GSM404012	1
GSM404014	1
GSM404015	4
GSM404018	4
GSM404019	1
GSM404020	2
GSM404021	1
GSM404022	1
GSM404023	2
GSM404024	4
GSM404026	1
GSM404027	2
GSM404029	2
GSM404030	1
GSM404032	3
GSM404033	2
GSM404034	3
GSM404035	4
GSM404037	1
GSM404038	1
GSM404040	1
GSM404041	1
GSM404043	1
GSM404044	1
GSM404045	1
GSM404046	1
GSM404047	1
GSM404048	1
GSM404050	4
GSM404051	4
GSM404052	4
GSM404055	3
GSM404056	3
GSM404057	1
GSM404058	3
GSM404060	3
GSM404061	3
GSM404062	1
GSM404063	1
GSM404065	3
GSM404066	4
GSM404067	1
GSM404068	2
GSM404069	2
GSM404070	2
GSM404072	3
GSM404073	1
GSM404076	4
GSM404077	4
GSM404078	2
GSM404079	2
GSM404081	3
GSM404082	2
GSM404083	4
GSM404084	4
GSM404086	3
GSM404087	4
GSM404089	1
GSM404090	4
GSM404091	4
GSM404092	4
GSM404094	1
GSM404095	3
GSM404097	1
GSM404098	1
GSM404100	1
GSM404101	1
GSM404103	3
GSM404104	2
GSM404106	1
GSM404107	1
GSM404109	2
GSM404110	2
GSM404111	4
GSM404112	2
GSM404113	3
GSM404114	4
GSM404116	4
GSM404118	4
GSM404119	3
GSM404120	2
GSM404121	2
GSM404123	1
GSM404124	1
GSM404126	2
GSM404127	4
GSM404129	3
GSM404130	3
GSM404132	4
GSM404133	4
GSM404135	2
GSM404136	1
GSM404137	1
GSM404138	1
GSM404139	3
GSM404140	2
GSM404141	2
GSM404142	2
GSM404144	1
GSM404145	4
GSM404147	3
GSM404148	3
GSM404150	3
GSM404151	2
GSM404153	3
GSM404154	3
GSM404156	3
GSM404157	3
GSM404158	3
GSM404159	3
GSM404161	2
GSM404162	2
GSM404164	4
GSM404165	2
GSM404167	2
GSM404168	3
GSM404170	3
GSM404171	3
GSM404173	1
GSM404174	1
GSM404176	4
GSM404177	3
GSM404178	3
GSM404179	1
GSM404181	2
GSM404182	4
GSM404184	2
GSM404185	1
GSM404186	1
GSM404187	4
GSM404188	2
GSM404189	2
GSM404191	2
GSM404192	1
GSM404193	2
GSM404194	3
GSM404196	3
GSM404197	3
GSM404198	3
GSM404199	4
GSM404201	4
GSM404202	4
GSM404204	2
GSM404205	2
GSM404207	2
GSM404208	3
GSM404209	2
GSM404210	3
GSM404211	2
GSM404212	3
GSM404213	1
GSM404214	2
GSM404216	1
GSM404217	2
GSM404218	2
GSM404219	2
GSM404220	3
GSM404221	2
GSM404223	2
GSM404224	2
GSM404226	2
GSM404227	4
GSM404229	2
GSM404230	3
GSM404231	2
GSM404232	1
GSM404234	2
GSM404235	1
GSM404237	3
GSM404238	3
GSM404240	1
GSM404241	1
GSM404243	3
GSM404244	4
GSM404246	2
GSM404247	2
GSM404249	3
GSM404250	2
GSM404252	1
GSM404253	1
GSM404254	1
GSM404255	2
GSM404256	2
GSM404257	2
GSM404258	1
GSM404259	1
GSM404261	4
GSM404262	4
GSM404263	2
GSM404264	2
GSM404265	1
GSM404266	1
GSM404268	3
GSM404269	3
GSM404271	3
GSM404272	2
GSM404274	3
GSM404275	4
GSM404276	3
GSM404277	2
GSM404278	2
GSM404279	1
GSM404280	3
GSM404281	3
GSM404282	2
GSM404283	2
GSM404285	3
GSM404286	2
GSM404287	2
GSM404288	2
GSM404289	2
GSM404290	3
GSM404291	2
GSM404292	2
GSM404293	2
GSM404294	2
GSM404295	2
GSM404296	2
GSM404297	2
GSM404298	3
GSM404299	1
GSM404300	2
GSM404301	2
GSM404302	2
GSM404303	3
GSM404304	1
GSM404305	3
GSM404306	3
GSM404307	2
GSM404308	3
GSM404309	1
GSM404310	2
GSM404311	2
GSM404312	2
GSM404313	3
GSM404314	3
