# Supplementary material for: Identifying crosstalk genetic biomarkers linking a neurodegenerative disease, Parkinson’s disease, and periodontitis using integrated bioinformatics analyses
Source: Front Aging Neurosci. 2022 Dec 5;14:1032401. doi: 10.3389/fnagi.2022.1032401 (PMC9760933; doi:10.3389/fnagi.2022.1032401)
Supplement: Supplementary file 1 [file Data_Sheet_1.ZIP › raw data/Periodontitis_ConsensusClusterPlus.k=4.consensusMatrix.csv]

	V1	V2	V3	V4	V5	V6	V7	V8	V9	V10	V11	V12	V13	V14	V15	V16	V17	V18	V19	V20	V21	V22	V23	V24	V25	V26	V27	V28	V29	V30	V31	V32	V33	V34	V35	V36	V37	V38	V39	V40	V41	V42	V43	V44	V45	V46	V47	V48	V49
1	1	0.0414012738853503	0	0.238325281803543	0	0.753532182103611	0.736245954692557	0.0192616372391653	0.0157977883096366	0.66304347826087	0.0574162679425837	0.683606557377049	0.846034214618974	0.0916530278232406	0.00966183574879227	0.604724409448819	0.118564742589704	0.0679611650485437	0.766561514195584	0	0.134087237479806	0	0	0.769726247987118	0.883031301482702	0.844155844155844	0.765822784810127	0.892857142857143	0.742857142857143	0.88125	0.865040650406504	0.894060995184591	0.878205128205128	0.015748031496063	0.00794912559618442	0.0226171243941842	0	0	0.953795379537954	0	0	0	0.769352290679305	0.772797527047913	0	0.00796178343949045	0.85781990521327	0.0817307692307692	0.0817307692307692
2	0.0414012738853503	1	0.109500805152979	0.0776545166402536	0.0900621118012422	0.0171339563862928	0.0197044334975369	0.337984496124031	0.465299684542587	0.156923076923077	0.702060221870048	0.0500807754442649	0.0200927357032458	0.819354838709677	0.737341772151899	0.315789473684211	0.907120743034056	0.95260663507109	0.0126182965299685	0.232339089481947	0.870716510903427	0.1216	0.622900763358779	0.0317460317460317	0.0130505709624796	0.00647249190938511	0.104430379746835	0.0125984251968504	0.093167701863354	0.00928792569659443	0.0159235668789809	0.118589743589744	0.00782472613458529	0.43956043956044	0.317610062893082	0.456591639871383	0.114467408585056	0.130914826498423	0.00969305331179321	0.00952380952380952	0.00311526479750779	0.00157728706624606	0.0154798761609907	0.0202177293934681	0.103715170278638	0.551242236024845	0.0143312101910828	0.924409448818898	0.881977671451356
3	0	0.109500805152979	1	0.453674121405751	0.928687196110211	0.00312989045383412	0.021630615640599	0.570754716981132	0.564308681672026	0.0125786163522013	0.3632	0.0735785953177258	0	0.132107023411371	0.278501628664495	0.0142405063291139	0.0809968847352025	0.0901639344262295	0.0032	0.876602564102564	0.0470016207455429	0.97682119205298	0.369565217391304	0.0113452188006483	0	0	0.00969305331179321	0	0.0636942675159236	0	0	0	0	0.571658615136876	0.705974842767296	0.552884615384615	0.996789727126806	0.991749174917492	0	0.756888168557536	0.468699839486356	0.472491909385113	0	0	0.963665086887836	0.561904761904762	0	0.0794165316045381	0.114331723027375
4	0.238325281803543	0.0776545166402536	0.453674121405751	1	0.381933438985737	0.457680250783699	0.50327868852459	0.701726844583987	0.56984126984127	0.478593272171254	0.397435897435897	0.570962479608483	0.387944358578053	0.169686985172982	0.211290322580645	0.335433070866142	0.0860215053763441	0.0642054574638844	0.445141065830721	0.443217665615142	0.0523809523809524	0.423510466988728	0.26502311248074	0.462145110410095	0.288557213930348	0.350162866449511	0.126602564102564	0.323529411764706	0.455555555555556	0.312210200927357	0.360128617363344	0.278501628664495	0.29874213836478	0.575471698113208	0.565420560747664	0.573051948051948	0.466237942122186	0.45958795562599	0.233494363929147	0.280952380952381	0.0279503105590062	0.025518341307815	0.41588785046729	0.45125786163522	0.406299212598425	0.480891719745223	0.361769352290679	0.055379746835443	0.126805778491172
5	0	0.0900621118012422	0.928687196110211	0.381933438985737	1	0	0.00483091787439614	0.502354788069074	0.485179407176287	0.00152439024390244	0.279620853080569	0.0396196513470681	0	0.107890499194847	0.280507131537242	0.0015552099533437	0.0601851851851852	0.0725806451612903	0	0.829153605015674	0.034375	0.9552	0.350230414746544	0.00156985871271586	0	0	0.0170807453416149	0	0.0615384615384615	0	0	0	0	0.485271317829457	0.64018691588785	0.473186119873817	0.926447574334898	0.914826498422713	0	0.818325434439178	0.549689440993789	0.547351524879615	0	0	0.963133640552995	0.506309148264984	0	0.0717628705148206	0.0881410256410256
6	0.753532182103611	0.0171339563862928	0.00312989045383412	0.457680250783699	0	1	0.962843295638126	0.13767019667171	0.0230769230769231	0.815431164901664	0.0579029733959311	0.882447665056361	0.937689969604863	0.0175718849840256	0	0.561728395061728	0.0252225519287834	0.0224358974358974	0.993798449612403	0	0.0310077519379845	0	0	0.956454121306376	0.872408293460925	0.911671924290221	0.499210110584518	0.875957120980092	0.710122699386503	0.877862595419847	0.908661417322835	0.739747634069401	0.875389408099688	0.0277349768875193	0.00464396284829721	0.0311526479750779	0.0015552099533437	0.00312989045383412	0.781350482315113	0	0	0	0.987767584097859	0.993920972644377	0	0.0108024691358025	0.918238993710692	0.0231839258114374	0.0109717868338558
7	0.736245954692557	0.0197044334975369	0.021630615640599	0.50327868852459	0.00483091787439614	0.962843295638126	1	0.184039087947883	0.059967585089141	0.856459330143541	0.0967213114754098	0.95364238410596	0.915873015873016	0.0316666666666667	0	0.601286173633441	0.0270700636942675	0.0264900662251656	0.972357723577236	0.00826446280991736	0.0277324632952692	0.00837520938023451	0	0.983361064891847	0.840677966101695	0.878887070376432	0.478896103896104	0.854604200323102	0.736245954692557	0.842532467532468	0.878048780487805	0.725913621262459	0.833870967741935	0.064	0.0407166123778502	0.068561872909699	0.0178282009724473	0.0212765957446809	0.754208754208754	0	0	0	0.943910256410256	0.963141025641026	0.0031496062992126	0.0355411954765751	0.875613747954173	0.0241157556270096	0.0148026315789474
8	0.0192616372391653	0.337984496124031	0.570754716981132	0.701726844583987	0.502354788069074	0.13767019667171	0.184039087947883	1	0.856692913385827	0.241112828438949	0.646687697160883	0.263754045307443	0.104361370716511	0.391935483870968	0.514240506329114	0.226006191950464	0.296296296296296	0.313195548489666	0.143081761006289	0.630914826498423	0.22626582278481	0.53577106518283	0.555555555555556	0.170886075949367	0.016	0.04	0.0456692913385827	0.0415384615384615	0.201892744479495	0.0200308166409861	0.0456692913385827	0.054140127388535	0.0144694533762058	0.860062893081761	0.790697674418605	0.85553772070626	0.588607594936709	0.589341692789969	0.0145395799676898	0.326366559485531	0.050314465408805	0.0462519936204147	0.12326656394453	0.138413685847589	0.519260400616333	0.787301587301587	0.0665610142630745	0.278301886792453	0.352
9	0.0157977883096366	0.465299684542587	0.564308681672026	0.56984126984127	0.485179407176287	0.0230769230769231	0.059967585089141	0.856692913385827	1	0.162826420890937	0.7398753894081	0.136	0.021875	0.543130990415335	0.679936305732484	0.256651017214397	0.423728813559322	0.413114754098361	0.0249609984399376	0.659305993690852	0.352941176470588	0.531645569620253	0.708649468892261	0.0620031796502385	0	0	0.0578125	0.00467289719626168	0.15962441314554	0	0.00318471337579618	0.0305466237942122	0	0.985981308411215	0.862559241706161	0.987158908507223	0.570532915360502	0.572998430141287	0.0064	0.300319488817891	0.0387596899224806	0.0285261489698891	0.0123456790123457	0.0294573643410853	0.517450682852807	0.878274268104777	0.00631911532385466	0.394654088050314	0.518167456556082
10	0.66304347826087	0.156923076923077	0.0125786163522013	0.478593272171254	0.00152439024390244	0.815431164901664	0.856459330143541	0.241112828438949	0.162826420890937	1	0.222565687789799	0.834645669291339	0.809880239520958	0.199372056514914	0.11353032659409	0.775075987841945	0.183333333333333	0.149300155520995	0.823076923076923	0.0108024691358025	0.136012364760433	0.0046875	0.0909090909090909	0.872503840245776	0.7008	0.752721617418352	0.460122699386503	0.740121580547112	0.738275340393343	0.718373493975904	0.748829953198128	0.68895800933126	0.702619414483821	0.172727272727273	0.116490166414523	0.172413793103448	0.0107692307692308	0.0141287284144427	0.643533123028391	0	0	0	0.803863298662704	0.833333333333333	0	0.10381679389313	0.757716049382716	0.148606811145511	0.185243328100471
11	0.0574162679425837	0.702060221870048	0.3632	0.397435897435897	0.279620853080569	0.0579029733959311	0.0967213114754098	0.646687697160883	0.7398753894081	0.222565687789799	1	0.174757281553398	0.0540958268933539	0.653094462540717	0.586429725363489	0.347286821705426	0.658841940532081	0.639934533551555	0.0572337042925278	0.442675159235669	0.600953895071542	0.34789644012945	0.604545454545454	0.0989010989010989	0.0147299509001637	0.014308426073132	0.0822784810126582	0.0263157894736842	0.152276295133438	0.0140405616224649	0.016	0.108196721311475	0.00952380952380952	0.736349453978159	0.588697017268446	0.740740740740741	0.361022364217252	0.378205128205128	0.0279146141215107	0.0968253968253968	0.00156494522691706	0	0.0403726708074534	0.0690184049079755	0.31651376146789	0.748822605965463	0.0332805071315372	0.625199362041467	0.667741935483871
12	0.683606557377049	0.0500807754442649	0.0735785953177258	0.570962479608483	0.0396196513470681	0.882447665056361	0.95364238410596	0.263754045307443	0.136	0.834645669291339	0.174757281553398	1	0.851500789889415	0.0681063122923588	0.0130718954248366	0.593247588424437	0.0581761006289308	0.0522765598650927	0.894991922455573	0.0650406504065041	0.0500807754442649	0.0532445923460899	0.00946372239747634	0.928687196110211	0.752079866888519	0.797101449275362	0.458670988654781	0.7824	0.76260162601626	0.7632	0.809677419354839	0.706075533661741	0.753694581280788	0.132471728594507	0.107317073170732	0.15016501650165	0.0709677419354839	0.0711974110032362	0.685524126455907	0.0099009900990099	0	0	0.865506329113924	0.888178913738019	0.0395569620253165	0.111650485436893	0.811688311688312	0.0535433070866142	0.0467741935483871
13	0.846034214618974	0.0200927357032458	0	0.387944358578053	0	0.937689969604863	0.915873015873016	0.104361370716511	0.021875	0.809880239520958	0.0540958268933539	0.851500789889415	1	0.0303514376996805	0.00311526479750779	0.611280487804878	0.0501519756838906	0.0343213728549142	0.945482866043614	0	0.0535987748851455	0	0	0.937116564417178	0.907643312101911	0.93167701863354	0.564885496183206	0.930618401206637	0.757251908396947	0.916918429003021	0.946957878315133	0.813586097946288	0.907834101382488	0.0215384615384615	0.00924499229583975	0.0327613104524181	0	0	0.8512	0	0	0	0.946026986506747	0.945205479452055	0	0.0122324159021407	0.9578125	0.036979969183359	0.0303030303030303
14	0.0916530278232406	0.819354838709677	0.132107023411371	0.169686985172982	0.107890499194847	0.0175718849840256	0.0316666666666667	0.391935483870968	0.543130990415335	0.199372056514914	0.653094462540717	0.0681063122923588	0.0303514376996805	1	0.785947712418301	0.416267942583732	0.884310618066561	0.823723228995058	0.0145631067961165	0.205834683954619	0.80577849117175	0.136963696369637	0.60093896713615	0.0503246753246753	0.027027027027027	0.0131578947368421	0.192868719611021	0.0298273155416013	0.185365853658537	0.0223285486443381	0.0211726384364821	0.165837479270315	0.0240770465489567	0.537007874015748	0.400981996726678	0.53960396039604	0.128205128205128	0.136876006441224	0.0364842454394693	0.0336538461538462	0.00320512820512821	0	0.0141287284144427	0.0224	0.107086614173228	0.471451876019576	0.0212418300653595	0.828250401284109	0.937704918032787
15	0.00966183574879227	0.737341772151899	0.278501628664495	0.211290322580645	0.280507131537242	0	0	0.514240506329114	0.679936305732484	0.11353032659409	0.586429725363489	0.0130718954248366	0.00311526479750779	0.785947712418301	1	0.278560250391236	0.700934579439252	0.697560975609756	0	0.393312101910828	0.621069182389937	0.30048465266559	0.818885448916409	0.00158227848101266	0	0	0.0818897637795276	0	0.115323854660348	0	0	0.0484652665589661	0	0.65527950310559	0.566037735849057	0.674641148325359	0.280254777070064	0.308917197452229	0	0.172077922077922	0.0615141955835962	0.0398089171974522	0	0	0.2765625	0.62402496099844	0	0.673501577287066	0.772435897435897
16	0.604724409448819	0.315789473684211	0.0142405063291139	0.335433070866142	0.0015552099533437	0.561728395061728	0.601286173633441	0.226006191950464	0.256651017214397	0.775075987841945	0.347286821705426	0.593247588424437	0.611280487804878	0.416267942583732	0.278560250391236	1	0.40273556231003	0.329052969502408	0.574534161490683	0.0373831775700935	0.352484472049689	0.00628930817610063	0.158371040723982	0.627092846270928	0.579032258064516	0.575471698113208	0.560185185185185	0.633281972265023	0.763322884012539	0.585516178736518	0.598425196850394	0.729857819905213	0.589622641509434	0.258164852255054	0.185471406491499	0.266666666666667	0.00940438871473354	0.0126984126984127	0.531847133757962	0	0	0	0.554380664652568	0.58868501529052	0.00303490136570561	0.1765625	0.605095541401274	0.333333333333333	0.377235772357724
17	0.118564742589704	0.907120743034056	0.0809968847352025	0.0860215053763441	0.0601851851851852	0.0252225519287834	0.0270700636942675	0.296296296296296	0.423728813559322	0.183333333333333	0.658841940532081	0.0581761006289308	0.0501519756838906	0.884310618066561	0.700934579439252	0.40273556231003	1	0.927444794952681	0.030441400304414	0.178353658536585	0.908814589665654	0.090625	0.551829268292683	0.0462249614791988	0.0369774919614148	0.0282574568288854	0.197836166924266	0.047040971168437	0.155251141552511	0.0349544072948328	0.0389408099688473	0.192733017377567	0.036979969183359	0.404024767801858	0.290273556231003	0.410828025477707	0.0816640986132511	0.0978260869565217	0.0598425196850394	0.00626959247648903	0	0	0.0240963855421687	0.0291411042944785	0.0695915279878971	0.477726574500768	0.0445468509984639	0.928571428571429	0.899529042386185
18	0.0679611650485437	0.95260663507109	0.0901639344262295	0.0642054574638844	0.0725806451612903	0.0224358974358974	0.0264900662251656	0.313195548489666	0.413114754098361	0.149300155520995	0.639934533551555	0.0522765598650927	0.0343213728549142	0.823723228995058	0.697560975609756	0.329052969502408	0.927444794952681	1	0.0268562401263823	0.196172248803828	0.914927768860353	0.108019639934534	0.559561128526646	0.0414012738853503	0.023489932885906	0.0227642276422764	0.139871382636656	0.0252764612954186	0.0955414012738854	0.0223285486443381	0.024390243902439	0.141914191419142	0.0162074554294976	0.40032414910859	0.292527821939587	0.420880913539967	0.100813008130081	0.110929853181077	0.0261437908496732	0.0032258064516129	0	0	0.0252764612954186	0.0238473767885533	0.0761904761904762	0.507246376811594	0.0225806451612903	0.971107544141252	0.875816993464052
19	0.766561514195584	0.0126182965299685	0.0032	0.445141065830721	0	0.993798449612403	0.972357723577236	0.143081761006289	0.0249609984399376	0.823076923076923	0.0572337042925278	0.894991922455573	0.945482866043614	0.0145631067961165	0	0.574534161490683	0.030441400304414	0.0268562401263823	1	0	0.0316455696202532	0	0	0.965463108320251	0.875	0.918918918918919	0.535211267605634	0.87888198757764	0.713622291021672	0.878834355828221	0.911251980982567	0.761290322580645	0.873817034700315	0.0262751159196291	0.00930232558139535	0.0321543408360129	0.0031201248049922	0.00471698113207547	0.790322580645161	0	0	0	0.987654320987654	0.993827160493827	0	0.0109375	0.925396825396825	0.0236220472440945	0.0144694533762058
20	0	0.232339089481947	0.876602564102564	0.443217665615142	0.829153605015674	0	0.00826446280991736	0.630914826498423	0.659305993690852	0.0108024691358025	0.442675159235669	0.0650406504065041	0	0.205834683954619	0.393312101910828	0.0373831775700935	0.178353658536585	0.196172248803828	0	1	0.146456692913386	0.885532591414944	0.486068111455108	0.003125	0	0	0.0126382306477093	0	0.0685358255451713	0	0	0	0	0.646511627906977	0.767295597484277	0.64171974522293	0.893249607535322	0.892282958199357	0	0.653354632587859	0.37597503900156	0.370192307692308	0	0	0.876947040498442	0.681818181818182	0	0.179936305732484	0.21669341894061
21	0.134087237479806	0.870716510903427	0.0470016207455429	0.0523809523809524	0.034375	0.0310077519379845	0.0277324632952692	0.22626582278481	0.352941176470588	0.136012364760433	0.600953895071542	0.0500807754442649	0.0535987748851455	0.80577849117175	0.621069182389937	0.352484472049689	0.908814589665654	0.914927768860353	0.0316455696202532	0.146456692913386	1	0.0528846153846154	0.492354740061162	0.0392464678178964	0.0436893203883495	0.0383386581469649	0.230769230769231	0.0510046367851623	0.119815668202765	0.0512422360248447	0.0461049284578696	0.198083067092652	0.0424528301886792	0.323943661971831	0.210691823899371	0.3376	0.0483619344773791	0.0570522979397781	0.0810810810810811	0	0	0	0.0302571860816944	0.0263565891472868	0.0388802488335925	0.429017160686427	0.0477707006369427	0.93217665615142	0.838969404186795
22	0	0.1216	0.97682119205298	0.423510466988728	0.9552	0	0.00837520938023451	0.53577106518283	0.531645569620253	0.0046875	0.34789644012945	0.0532445923460899	0	0.136963696369637	0.30048465266559	0.00628930817610063	0.090625	0.108019639934534	0	0.885532591414944	0.0528846153846154	1	0.385220125786164	0.00158982511923688	0	0	0.014446227929374	0	0.054773082942097	0	0	0	0	0.536858974358974	0.686998394863563	0.527331189710611	0.974481658692185	0.964343598055105	0	0.776886035313002	0.497592295345104	0.494435612082671	0	0	0.981191222570533	0.5424	0	0.096	0.128289473684211
23	0	0.622900763358779	0.369565217391304	0.26502311248074	0.350230414746544	0	0	0.555555555555556	0.708649468892261	0.0909090909090909	0.604545454545454	0.00946372239747634	0	0.60093896713615	0.818885448916409	0.158371040723982	0.551829268292683	0.559561128526646	0	0.486068111455108	0.492354740061162	0.385220125786164	1	0	0	0	0.0107361963190184	0	0.0487804878048781	0	0	0.00156494522691706	0	0.70196671709531	0.591117917304747	0.699537750385208	0.390168970814132	0.418351477449456	0	0.22257053291536	0.115963855421687	0.0890937019969278	0	0	0.374251497005988	0.714723926380368	0	0.534562211981567	0.647239263803681
24	0.769726247987118	0.0317460317460317	0.0113452188006483	0.462145110410095	0.00156985871271586	0.956454121306376	0.983361064891847	0.170886075949367	0.0620031796502385	0.872503840245776	0.0989010989010989	0.928687196110211	0.937116564417178	0.0503246753246753	0.00158227848101266	0.627092846270928	0.0462249614791988	0.0414012738853503	0.965463108320251	0.003125	0.0392464678178964	0.00158982511923688	0	1	0.850328947368421	0.888	0.526315789473684	0.864329268292683	0.773643410852713	0.853395061728395	0.879807692307692	0.7456	0.841860465116279	0.0708661417322835	0.0392464678178964	0.0713153724247227	0.0111821086261981	0.0110410094637224	0.782178217821782	0	0	0	0.938744257274119	0.957680250783699	0	0.0347551342812006	0.893987341772152	0.0360501567398119	0.0295566502463054
25	0.883031301482702	0.0130505709624796	0	0.288557213930348	0	0.872408293460925	0.840677966101695	0.016	0	0.7008	0.0147299509001637	0.752079866888519	0.907643312101911	0.027027027027027	0	0.579032258064516	0.0369774919614148	0.023489932885906	0.875	0	0.0436893203883495	0	0	0.850328947368421	1	0.980327868852459	0.649918962722853	0.979166666666667	0.754500818330606	0.9984	0.983660130718954	0.833333333333333	1	0	0	0.00165016501650165	0	0	0.902356902356902	0	0	0	0.891891891891892	0.878205128205128	0	0	0.958609271523179	0.0279605263157895	0.0246710526315789
26	0.844155844155844	0.00647249190938511	0	0.350162866449511	0	0.911671924290221	0.878887070376432	0.04	0	0.752721617418352	0.014308426073132	0.797101449275362	0.93167701863354	0.0131578947368421	0	0.575471698113208	0.0282574568288854	0.0227642276422764	0.918918918918919	0	0.0383386581469649	0	0	0.888	0.980327868852459	1	0.607936507936508	0.959311424100156	0.733438485804416	0.9826224328594	0.98705501618123	0.79672131147541	0.979032258064516	0	0	0	0	0	0.876623376623377	0	0	0	0.935384615384615	0.917197452229299	0	0	0.969745222929936	0.0253164556962025	0.0144694533762058
27	0.765822784810127	0.104430379746835	0.00969305331179321	0.126602564102564	0.0170807453416149	0.499210110584518	0.478896103896104	0.0456692913385827	0.0578125	0.460122699386503	0.0822784810126582	0.458670988654781	0.564885496183206	0.192868719611021	0.0818897637795276	0.560185185185185	0.197836166924266	0.139871382636656	0.535211267605634	0.0126382306477093	0.230769230769231	0.014446227929374	0.0107361963190184	0.526315789473684	0.649918962722853	0.607936507936508	1	0.640625	0.658841940532081	0.632558139534884	0.605095541401274	0.764705882352941	0.642289348171701	0.050314465408805	0.0518053375196232	0.062992125984252	0.00793650793650794	0.00803858520900321	0.749593495934959	0.0129032258064516	0	0.00159489633173844	0.524539877300613	0.522550544323484	0.0124610591900312	0.0247295208655332	0.616719242902208	0.186305732484076	0.151515151515152
28	0.892857142857143	0.0125984251968504	0	0.323529411764706	0	0.875957120980092	0.854604200323102	0.0415384615384615	0.00467289719626168	0.740121580547112	0.0263157894736842	0.7824	0.930618401206637	0.0298273155416013	0	0.633281972265023	0.047040971168437	0.0252764612954186	0.87888198757764	0	0.0510046367851623	0	0	0.864329268292683	0.979166666666667	0.959311424100156	0.640625	1	0.803951367781155	0.981566820276498	0.977883096366509	0.878980891719745	0.975193798449612	0.00606060606060606	0.00154798761609907	0.0110062893081761	0	0	0.908661417322835	0	0	0	0.887366818873668	0.889400921658986	0	0	0.974723538704581	0.0263157894736842	0.0204724409448819
29	0.742857142857143	0.093167701863354	0.0636942675159236	0.455555555555556	0.0615384615384615	0.710122699386503	0.736245954692557	0.201892744479495	0.15962441314554	0.738275340393343	0.152276295133438	0.76260162601626	0.757251908396947	0.185365853658537	0.115323854660348	0.763322884012539	0.155251141552511	0.0955414012738854	0.713622291021672	0.0685358255451713	0.119815668202765	0.054773082942097	0.0487804878048781	0.773643410852713	0.754500818330606	0.733438485804416	0.658841940532081	0.803951367781155	1	0.748091603053435	0.761980830670926	0.832	0.729230769230769	0.163751987281399	0.146189735614308	0.180094786729858	0.0544323483670296	0.054858934169279	0.726247987117552	0.0336538461538462	0	0	0.694656488549618	0.720496894409938	0.0532724505327245	0.106317411402157	0.762128325508607	0.105678233438486	0.113964686998395
30	0.88125	0.00928792569659443	0	0.312210200927357	0	0.877862595419847	0.842532467532468	0.0200308166409861	0	0.718373493975904	0.0140405616224649	0.7632	0.916918429003021	0.0223285486443381	0	0.585516178736518	0.0349544072948328	0.0223285486443381	0.878834355828221	0	0.0512422360248447	0	0	0.853395061728395	0.9984	0.9826224328594	0.632558139534884	0.981566820276498	0.748091603053435	1	0.985981308411215	0.838050314465409	1	0	0	0.00157232704402516	0	0	0.899521531100478	0	0	0	0.903469079939668	0.879939209726444	0	0	0.967289719626168	0.0231839258114374	0.0192
31	0.865040650406504	0.0159235668789809	0	0.360128617363344	0	0.908661417322835	0.878048780487805	0.0456692913385827	0.00318471337579618	0.748829953198128	0.016	0.809677419354839	0.946957878315133	0.0211726384364821	0	0.598425196850394	0.0389408099688473	0.024390243902439	0.911251980982567	0	0.0461049284578696	0	0	0.879807692307692	0.983660130718954	0.98705501618123	0.605095541401274	0.977883096366509	0.761980830670926	0.985981308411215	1	0.835504885993485	0.979166666666667	0.00319488817891374	0	0.0066006600660066	0	0	0.874587458745875	0	0	0	0.9296875	0.91820987654321	0	0	0.982649842271293	0.0270700636942675	0.0243111831442464
32	0.894060995184591	0.118589743589744	0	0.278501628664495	0	0.739747634069401	0.725913621262459	0.054140127388535	0.0305466237942122	0.68895800933126	0.108196721311475	0.706075533661741	0.813586097946288	0.165837479270315	0.0484652665589661	0.729857819905213	0.192733017377567	0.141914191419142	0.761290322580645	0	0.198083067092652	0	0.00156494522691706	0.7456	0.833333333333333	0.79672131147541	0.764705882352941	0.878980891719745	0.832	0.838050314465409	0.835504885993485	1	0.82051282051282	0.0266875981161695	0.0207667731629393	0.0360065466448445	0	0	0.834967320261438	0	0	0	0.743348982785602	0.757861635220126	0	0.0177133655394525	0.84219001610306	0.163723916532905	0.139423076923077
33	0.878205128205128	0.00782472613458529	0	0.29874213836478	0	0.875389408099688	0.833870967741935	0.0144694533762058	0	0.702619414483821	0.00952380952380952	0.753694581280788	0.907834101382488	0.0240770465489567	0	0.589622641509434	0.036979969183359	0.0162074554294976	0.873817034700315	0	0.0424528301886792	0	0	0.841860465116279	1	0.979032258064516	0.642289348171701	0.975193798449612	0.729230769230769	1	0.979166666666667	0.82051282051282	1	0	0	0	0	0	0.904761904761905	0	0	0	0.893292682926829	0.870109546165884	0	0	0.959247648902821	0.0200927357032458	0.0192926045016077
34	0.015748031496063	0.43956043956044	0.571658615136876	0.575471698113208	0.485271317829457	0.0277349768875193	0.064	0.860062893081761	0.985981308411215	0.172727272727273	0.736349453978159	0.132471728594507	0.0215384615384615	0.537007874015748	0.65527950310559	0.258164852255054	0.404024767801858	0.40032414910859	0.0262751159196291	0.646511627906977	0.323943661971831	0.536858974358974	0.70196671709531	0.0708661417322835	0	0	0.050314465408805	0.00606060606060606	0.163751987281399	0	0.00319488817891374	0.0266875981161695	0	1	0.883096366508689	0.995290423861852	0.578864353312303	0.585557299843014	0.00635930047694754	0.300955414012739	0.036697247706422	0.0356037151702786	0.0121951219512195	0.031055900621118	0.518237082066869	0.873417721518987	0.00470957613814757	0.377151799687011	0.501602564102564
35	0.00794912559618442	0.317610062893082	0.705974842767296	0.565420560747664	0.64018691588785	0.00464396284829721	0.0407166123778502	0.790697674418605	0.862559241706161	0.116490166414523	0.588697017268446	0.107317073170732	0.00924499229583975	0.400981996726678	0.566037735849057	0.185471406491499	0.290273556231003	0.292527821939587	0.00930232558139535	0.767295597484277	0.210691823899371	0.686998394863563	0.591117917304747	0.0392464678178964	0	0	0.0518053375196232	0.00154798761609907	0.146189735614308	0	0	0.0207667731629393	0	0.883096366508689	1	0.875981161695447	0.712050078247261	0.723809523809524	0.0032520325203252	0.484326018808777	0.178461538461538	0.175548589341693	0.00152905198776758	0.00769230769230769	0.666666666666667	0.769828926905132	0	0.256778309409888	0.379585326953748
36	0.0226171243941842	0.456591639871383	0.552884615384615	0.573051948051948	0.473186119873817	0.0311526479750779	0.068561872909699	0.85553772070626	0.987158908507223	0.172413793103448	0.740740740740741	0.15016501650165	0.0327613104524181	0.53960396039604	0.674641148325359	0.266666666666667	0.410828025477707	0.420880913539967	0.0321543408360129	0.64171974522293	0.3376	0.527331189710611	0.699537750385208	0.0713153724247227	0.00165016501650165	0	0.062992125984252	0.0110062893081761	0.180094786729858	0.00157232704402516	0.0066006600660066	0.0360065466448445	0	0.995290423861852	0.875981161695447	1	0.565217391304348	0.572593800978793	0.00825082508250825	0.306946688206785	0.0349761526232114	0.0290322580645161	0.0204081632653061	0.0424528301886792	0.503912363067293	0.85214626391097	0.0111821086261981	0.384858044164038	0.506430868167203
37	0	0.114467408585056	0.996789727126806	0.466237942122186	0.926447574334898	0.0015552099533437	0.0178282009724473	0.588607594936709	0.570532915360502	0.0107692307692308	0.361022364217252	0.0709677419354839	0	0.128205128205128	0.280254777070064	0.00940438871473354	0.0816640986132511	0.100813008130081	0.0031201248049922	0.893249607535322	0.0483619344773791	0.974481658692185	0.390168970814132	0.0111821086261981	0	0	0.00793650793650794	0	0.0544323483670296	0	0	0	0	0.578864353312303	0.712050078247261	0.565217391304348	1	1	0	0.764423076923077	0.463607594936709	0.471428571428571	0	0.0015748031496063	0.961715160796325	0.575516693163752	0	0.0867507886435331	0.112561174551387
38	0	0.130914826498423	0.991749174917492	0.45958795562599	0.914826498422713	0.00312989045383412	0.0212765957446809	0.589341692789969	0.572998430141287	0.0141287284144427	0.378205128205128	0.0711974110032362	0	0.136876006441224	0.308917197452229	0.0126984126984127	0.0978260869565217	0.110929853181077	0.00471698113207547	0.892282958199357	0.0570522979397781	0.964343598055105	0.418351477449456	0.0110410094637224	0	0	0.00803858520900321	0	0.054858934169279	0	0	0	0	0.585557299843014	0.723809523809524	0.572593800978793	1	1	0	0.756843800322061	0.462875197472354	0.461049284578696	0	0.00156985871271586	0.944615384615385	0.57433489827856	0	0.103610675039246	0.133986928104575
39	0.953795379537954	0.00969305331179321	0	0.233494363929147	0	0.781350482315113	0.754208754208754	0.0145395799676898	0.0064	0.643533123028391	0.0279146141215107	0.685524126455907	0.8512	0.0364842454394693	0	0.531847133757962	0.0598425196850394	0.0261437908496732	0.790322580645161	0	0.0810810810810811	0	0	0.782178217821782	0.902356902356902	0.876623376623377	0.749593495934959	0.908661417322835	0.726247987117552	0.899521531100478	0.874587458745875	0.834967320261438	0.904761904761905	0.00635930047694754	0.0032520325203252	0.00825082508250825	0	0	1	0	0	0	0.80379746835443	0.794628751974723	0	0	0.87719298245614	0.0333863275039746	0.0281923714759536
40	0	0.00952380952380952	0.756888168557536	0.280952380952381	0.818325434439178	0	0	0.326366559485531	0.300319488817891	0	0.0968253968253968	0.0099009900990099	0	0.0336538461538462	0.172077922077922	0	0.00626959247648903	0.0032258064516129	0	0.653354632587859	0	0.776886035313002	0.22257053291536	0	0	0	0.0129032258064516	0	0.0336538461538462	0	0	0	0	0.300955414012739	0.484326018808777	0.306946688206785	0.764423076923077	0.756843800322061	0	1	0.741679873217116	0.759229534510433	0	0	0.806603773584906	0.293375394321767	0	0.00158478605388273	0.0177705977382876
41	0	0.00311526479750779	0.468699839486356	0.0279503105590062	0.549689440993789	0	0	0.050314465408805	0.0387596899224806	0	0.00156494522691706	0	0	0.00320512820512821	0.0615141955835962	0	0	0	0	0.37597503900156	0	0.497592295345104	0.115963855421687	0	0	0	0	0	0	0	0	0	0	0.036697247706422	0.178461538461538	0.0349761526232114	0.463607594936709	0.462875197472354	0	0.741679873217116	1	0.996865203761755	0	0	0.525914634146341	0.0538461538461538	0	0	0.00318471337579618
42	0	0.00157728706624606	0.472491909385113	0.025518341307815	0.547351524879615	0	0	0.0462519936204147	0.0285261489698891	0	0	0	0	0	0.0398089171974522	0	0	0	0	0.370192307692308	0	0.494435612082671	0.0890937019969278	0	0	0	0.00159489633173844	0	0	0	0	0	0	0.0356037151702786	0.175548589341693	0.0290322580645161	0.471428571428571	0.461049284578696	0	0.759229534510433	0.996865203761755	1	0	0	0.532507739938081	0.0514469453376206	0	0	0
43	0.769352290679305	0.0154798761609907	0	0.41588785046729	0	0.987767584097859	0.943910256410256	0.12326656394453	0.0123456790123457	0.803863298662704	0.0403726708074534	0.865506329113924	0.946026986506747	0.0141287284144427	0	0.554380664652568	0.0240963855421687	0.0252764612954186	0.987654320987654	0	0.0302571860816944	0	0	0.938744257274119	0.891891891891892	0.935384615384615	0.524539877300613	0.887366818873668	0.694656488549618	0.903469079939668	0.9296875	0.743348982785602	0.893292682926829	0.0121951219512195	0.00152905198776758	0.0204081632653061	0	0	0.80379746835443	0	0	0	1	0.987897125567322	0	0.00914634146341463	0.928125	0.0229709035222052	0.0108024691358025
44	0.772797527047913	0.0202177293934681	0	0.45125786163522	0	0.993920972644377	0.963141025641026	0.138413685847589	0.0294573643410853	0.833333333333333	0.0690184049079755	0.888178913738019	0.945205479452055	0.0224	0	0.58868501529052	0.0291411042944785	0.0238473767885533	0.993827160493827	0	0.0263565891472868	0	0	0.957680250783699	0.878205128205128	0.917197452229299	0.522550544323484	0.889400921658986	0.720496894409938	0.879939209726444	0.91820987654321	0.757861635220126	0.870109546165884	0.031055900621118	0.00769230769230769	0.0424528301886792	0.0015748031496063	0.00156985871271586	0.794628751974723	0	0	0	0.987897125567322	1	0	0.0123076923076923	0.921630094043887	0.0218408736349454	0.014308426073132
45	0	0.103715170278638	0.963665086887836	0.406299212598425	0.963133640552995	0	0.0031496062992126	0.519260400616333	0.517450682852807	0	0.31651376146789	0.0395569620253165	0	0.107086614173228	0.2765625	0.00303490136570561	0.0695915279878971	0.0761904761904762	0	0.876947040498442	0.0388802488335925	0.981191222570533	0.374251497005988	0	0	0	0.0124610591900312	0	0.0532724505327245	0	0	0	0	0.518237082066869	0.666666666666667	0.503912363067293	0.961715160796325	0.944615384615385	0	0.806603773584906	0.525914634146341	0.532507739938081	0	0	1	0.520610687022901	0	0.0731707317073171	0.0886075949367089
46	0.00796178343949045	0.551242236024845	0.561904761904762	0.480891719745223	0.506309148264984	0.0108024691358025	0.0355411954765751	0.787301587301587	0.878274268104777	0.10381679389313	0.748822605965463	0.111650485436893	0.0122324159021407	0.471451876019576	0.62402496099844	0.1765625	0.477726574500768	0.507246376811594	0.0109375	0.681818181818182	0.429017160686427	0.5424	0.714723926380368	0.0347551342812006	0	0	0.0247295208655332	0	0.106317411402157	0	0	0.0177133655394525	0	0.873417721518987	0.769828926905132	0.85214626391097	0.575516693163752	0.57433489827856	0	0.293375394321767	0.0538461538461538	0.0514469453376206	0.00914634146341463	0.0123076923076923	0.520610687022901	1	0.0016	0.487381703470032	0.477635782747604
47	0.85781990521327	0.0143312101910828	0	0.361769352290679	0	0.918238993710692	0.875613747954173	0.0665610142630745	0.00631911532385466	0.757716049382716	0.0332805071315372	0.811688311688312	0.9578125	0.0212418300653595	0	0.605095541401274	0.0445468509984639	0.0225806451612903	0.925396825396825	0	0.0477707006369427	0	0	0.893987341772152	0.958609271523179	0.969745222929936	0.616719242902208	0.974723538704581	0.762128325508607	0.967289719626168	0.982649842271293	0.84219001610306	0.959247648902821	0.00470957613814757	0	0.0111821086261981	0	0	0.87719298245614	0	0	0	0.928125	0.921630094043887	0	0.0016	1	0.0253164556962025	0.0176282051282051
48	0.0817307692307692	0.924409448818898	0.0794165316045381	0.055379746835443	0.0717628705148206	0.0231839258114374	0.0241157556270096	0.278301886792453	0.394654088050314	0.148606811145511	0.625199362041467	0.0535433070866142	0.036979969183359	0.828250401284109	0.673501577287066	0.333333333333333	0.928571428571429	0.971107544141252	0.0236220472440945	0.179936305732484	0.93217665615142	0.096	0.534562211981567	0.0360501567398119	0.0279605263157895	0.0253164556962025	0.186305732484076	0.0263157894736842	0.105678233438486	0.0231839258114374	0.0270700636942675	0.163723916532905	0.0200927357032458	0.377151799687011	0.256778309409888	0.384858044164038	0.0867507886435331	0.103610675039246	0.0333863275039746	0.00158478605388273	0	0	0.0229709035222052	0.0218408736349454	0.0731707317073171	0.487381703470032	0.0253164556962025	1	0.869143780290792
49	0.0817307692307692	0.881977671451356	0.114331723027375	0.126805778491172	0.0881410256410256	0.0109717868338558	0.0148026315789474	0.352	0.518167456556082	0.185243328100471	0.667741935483871	0.0467741935483871	0.0303030303030303	0.937704918032787	0.772435897435897	0.377235772357724	0.899529042386185	0.875816993464052	0.0144694533762058	0.21669341894061	0.838969404186795	0.128289473684211	0.647239263803681	0.0295566502463054	0.0246710526315789	0.0144694533762058	0.151515151515152	0.0204724409448819	0.113964686998395	0.0192	0.0243111831442464	0.139423076923077	0.0192926045016077	0.501602564102564	0.379585326953748	0.506430868167203	0.112561174551387	0.133986928104575	0.0281923714759536	0.0177705977382876	0.00318471337579618	0	0.0108024691358025	0.014308426073132	0.0886075949367089	0.477635782747604	0.0176282051282051	0.869143780290792	1
50	0.0546875	0.89776357827476	0.113268608414239	0.104430379746835	0.0792393026941363	0.00470219435736677	0.00810372771474878	0.355450236966825	0.516431924882629	0.165390505359877	0.648867313915858	0.0354838709677419	0.0214395099540582	0.924342105263158	0.808612440191388	0.369496855345912	0.903522205206738	0.889776357827476	0.00934579439252336	0.220820189274448	0.840510366826156	0.115873015873016	0.645061728395062	0.019047619047619	0.0115321252059308	0.00641025641025641	0.141935483870968	0.0108864696734059	0.114420062695925	0.0046583850931677	0.00961538461538462	0.119741100323625	0.0095389507154213	0.50392464678179	0.386792452830189	0.511254019292605	0.1125	0.1256038647343	0.0145631067961165	0.0208667736757624	0.00784929356357928	0.00318979266347687	0.00464396284829721	0.00789889415481832	0.0872274143302181	0.499210110584518	0.0110410094637224	0.878787878787879	0.983948635634029
51	0	0.0868878357030016	0.926282051282051	0.378164556962025	0.989010989010989	0	0	0.482704402515723	0.472527472527473	0.00154559505409583	0.27373417721519	0.036624203821656	0	0.11038961038961	0.271585557299843	0	0.0702290076335878	0.0771704180064309	0	0.824921135646688	0.0394321766561514	0.947712418300654	0.345146379044684	0	0	0	0.0188976377952756	0	0.0543478260869565	0	0	0	0	0.47900466562986	0.630265210608424	0.468998410174881	0.924170616113744	0.912363067292645	0	0.836012861736334	0.551242236024845	0.5484375	0	0	0.957055214723926	0.485179407176287	0	0.073094867807154	0.0882825040128411
52	0.794745484400657	0.0146341463414634	0	0.418679549114332	0	0.97339593114241	0.951585976627713	0.120253164556962	0.0128617363344051	0.816770186335404	0.0478468899521531	0.879736408566722	0.971653543307087	0.0165837479270315	0	0.571428571428571	0.0263565891472868	0.0214521452145215	0.976114649681529	0	0.0339805825242718	0	0	0.947368421052632	0.899173553719008	0.932148626817447	0.528846153846154	0.914421553090333	0.742811501597444	0.905511811023622	0.944625407166124	0.782537067545305	0.896607431340872	0.014308426073132	0.00475435816164818	0.0214168039538715	0	0	0.814569536423841	0	0	0	0.982677165354331	0.977777777777778	0	0.00161812297734628	0.940894568690096	0.0243111831442464	0.0166112956810631
53	0.289348171701113	0.139498432601881	0.342948717948718	0.844444444444444	0.268253968253968	0.4765625	0.540322580645161	0.625196850393701	0.55608214849921	0.613601236476043	0.448	0.596059113300493	0.436335403726708	0.264274061990212	0.2640625	0.480252764612954	0.151702786377709	0.114467408585056	0.45859872611465	0.346456692913386	0.1015625	0.310569105691057	0.308157099697885	0.504807692307692	0.334975369458128	0.381410256410256	0.18125	0.376947040498442	0.525502318392581	0.348982785602504	0.37741935483871	0.323151125401929	0.352755905511811	0.571428571428571	0.51496062992126	0.565428109854604	0.338050314465409	0.344051446945338	0.2736	0.1744	0	0	0.437209302325581	0.481946624803768	0.28125	0.422118380062305	0.396255850234009	0.116613418530351	0.233118971061093
54	0.0193548387096774	0.397196261682243	0.577352472089314	0.624803767660911	0.498427672955975	0.0582822085889571	0.106035889070147	0.913793103448276	0.944532488114105	0.196671709531014	0.701587301587302	0.176090468497577	0.0494590417310665	0.484944532488114	0.601895734597156	0.26040061633282	0.35660091047041	0.355877616747182	0.0610328638497653	0.664050235478807	0.278816199376947	0.546474358974359	0.63677811550152	0.100308641975309	0.00649350649350649	0.0110759493670886	0.0551181102362205	0.0217054263565891	0.191522762951334	0.00305343511450382	0.0175718849840256	0.0412698412698413	0.0031104199066874	0.966101694915254	0.874233128834356	0.964573268921095	0.594936708860759	0.606635071090047	0.00958466453674121	0.317683881064163	0.0403100775193798	0.0389408099688473	0.0442073170731707	0.0653188180404355	0.51969696969697	0.830721003134796	0.0263975155279503	0.330696202531646	0.451664025356577
55	0	0.706896551724138	0.13365539452496	0.012924071082391	0.12480252764613	0	0	0.265723270440252	0.363782051282051	0.021505376344086	0.452648475120385	0	0	0.53518821603928	0.629746835443038	0.113564668769716	0.64031007751938	0.693679092382496	0	0.251956181533646	0.614649681528662	0.145867098865478	0.652439024390244	0	0	0	0	0	0.0015552099533437	0	0	0.00321543408360129	0	0.353125	0.26148969889065	0.338164251207729	0.132911392405063	0.148387096774194	0	0.0388349514563107	0.175632911392405	0.167197452229299	0	0	0.132398753894081	0.480376766091052	0	0.660225442834139	0.5872
56	0.0614173228346457	0.954758190327613	0.0906148867313916	0.0546875	0.0707547169811321	0.0201863354037267	0.0195439739413681	0.296466973886329	0.414596273291925	0.143072289156627	0.656101426307448	0.0417335473515249	0.0287878787878788	0.813915857605178	0.690966719492868	0.329211746522411	0.918461538461538	0.971246006389776	0.0204724409448819	0.196261682242991	0.90625	0.0982839313572543	0.582701062215478	0.0313479623824451	0.0207336523125997	0.0141732283464567	0.132398753894081	0.0168711656441718	0.0820433436532508	0.0194319880418535	0.0205047318611987	0.141494435612083	0.0126582278481013	0.398449612403101	0.268217054263566	0.399684044233807	0.0945736434108527	0.10459587955626	0.0207006369426752	0.00316455696202532	0	0	0.0197568389057751	0.0215716486902928	0.0738461538461539	0.507861635220126	0.0156739811912226	0.948598130841122	0.872841444270016
57	0	0.0106382978723404	0.364615384615385	0	0.425787106446777	0	0	0.00455927051671732	0.00451807228915663	0	0.0015600624024961	0	0	0	0.0396946564885496	0	0	0.00305343511450382	0	0.278787878787879	0	0.386153846153846	0.115214180206795	0	0	0	0	0	0	0	0	0	0	0.00744047619047619	0.100449775112444	0.00311526479750779	0.351963746223565	0.354103343465046	0	0.606431852986217	0.905547226386807	0.895223420647149	0	0	0.415178571428571	0.0298953662182362	0	0.00453857791225416	0
58	0	0.633070866141732	0.16	0.0238095238095238	0.1875	0	0	0.266355140186916	0.34585289514867	0.0152439024390244	0.405956112852665	0.00490196078431373	0	0.488782051282051	0.604430379746835	0.0970266040688576	0.600924499229584	0.631160572337043	0	0.267828843106181	0.56140350877193	0.180487804878049	0.558103975535168	0	0	0	0.0360501567398119	0	0.026813880126183	0	0	0.0064	0	0.335925349922239	0.252351097178683	0.319422150882825	0.153481012658228	0.158982511923688	0	0.0971337579617834	0.211746522411128	0.204113924050633	0	0	0.17638036809816	0.459119496855346	0	0.622641509433962	0.5103668261563
59	0.00323101777059774	0.305379746835443	0.732258064516129	0.563694267515924	0.656597774244833	0.00619195046439629	0.0438311688311688	0.770569620253165	0.833597464342314	0.0969230769230769	0.579527559055118	0.110032362459547	0.00464396284829721	0.362619808306709	0.536741214057508	0.143081761006289	0.255417956656347	0.2624	0.00952380952380952	0.815873015873016	0.197204968944099	0.707119741100324	0.585106382978723	0.0409448818897638	0	0	0.032	0.0015552099533437	0.129541864139021	0	0	0.00477707006369427	0	0.849056603773585	0.952681388012618	0.850556438791733	0.746478873239437	0.757624398073836	0.00161550888529887	0.479032258064516	0.207221350078493	0.19935691318328	0.00153609831029186	0.00941915227629513	0.691358024691358	0.743710691823899	0	0.247648902821317	0.35048231511254
60	0.121112929623568	0.255250403877221	0.457236842105263	0.7984	0.375	0.2608	0.304132231404959	0.798701298701299	0.756410256410256	0.419405320813772	0.601910828025478	0.388797364085667	0.237421383647799	0.373770491803279	0.43879173290938	0.376996805111821	0.248417721518987	0.223491027732463	0.250809061488673	0.486443381180223	0.182985553772071	0.425986842105263	0.465437788018433	0.297906602254428	0.147350993377483	0.173983739837398	0.109324758842444	0.171701112877583	0.3296	0.156645569620253	0.192	0.160194174757282	0.14308426073132	0.758566978193146	0.689490445859873	0.759868421052632	0.467948717948718	0.474631751227496	0.0978792822185971	0.256117455138662	0.00477707006369427	0.00328407224958949	0.235109717868339	0.278301886792453	0.408450704225352	0.635772357723577	0.191455696202532	0.200652528548124	0.354200988467875
61	0	0	0.365384615384615	0	0.433811802232855	0	0	0.00636942675159236	0	0	0	0	0	0	0.0242718446601942	0	0	0	0	0.265723270440252	0	0.386731391585761	0.0639625585023401	0	0	0	0.00316957210776545	0	0	0	0	0	0	0.0046875	0.0900473933649289	0.00160771704180064	0.353218210361067	0.359177215189873	0	0.6352	0.935433070866142	0.930708661417323	0	0	0.416149068322981	0.00794912559618442	0	0	0
62	0.0206677265500795	0.47887323943662	0.552380952380952	0.431464174454829	0.580093312597201	0.00614439324116743	0.0224719101123595	0.694006309148265	0.766718506998445	0.0972644376899696	0.591194968553459	0.0891410048622366	0.0135542168674699	0.475120385232745	0.624420401854714	0.17457886676876	0.457886676875957	0.466988727858293	0.0123839009287926	0.625585023400936	0.4046875	0.567783094098884	0.575712143928036	0.031496062992126	0	0	0.0957613814756672	0.00458015267175573	0.154198473282443	0	0.0015552099533437	0.0461049284578696	0	0.750769230769231	0.689230769230769	0.748019017432647	0.552099533437014	0.561708860759494	0.00975609756097561	0.372641509433962	0.124042879019908	0.1015625	0.00612557427258806	0.0138248847926267	0.553191489361702	0.815950920245399	0.00625978090766823	0.463949843260188	0.407290015847861
63	0.761978361669243	0.0171339563862928	0.00317965023847377	0.433903576982893	0	1	0.96260162601626	0.137614678899083	0.0232198142414861	0.824665676077266	0.0557275541795666	0.883386581469649	0.948406676783004	0.0206677265500795	0	0.571209800918836	0.0242792109256449	0.0192	0.993798449612403	0	0.024653312788906	0	0	0.958652373660031	0.890675241157556	0.92368839427663	0.514637904468413	0.893553223388306	0.709677419354839	0.887892376681614	0.918586789554531	0.740445859872611	0.88390092879257	0.0287443267776097	0.00768049155145929	0.0330708661417323	0.00312989045383412	0.0046801872074883	0.792332268370607	0	0	0	0.989409984871407	0.993893129770992	0	0.00918836140888208	0.930448222565688	0.0201863354037267	0.0124804992199688
64	0.335974643423138	0.0527950310559006	0.428346456692913	0.925278219395866	0.363496932515337	0.529141104294479	0.579967689822294	0.621913580246914	0.50314465408805	0.517503805175038	0.367507886435331	0.659235668789809	0.463076923076923	0.1392	0.154205607476636	0.371517027863777	0.0736196319018405	0.0526315789473684	0.522082018927445	0.416012558869702	0.0399385560675883	0.3879173290938	0.205792682926829	0.53953488372093	0.385737439222042	0.427899686520376	0.229329173166927	0.410334346504559	0.5140625	0.390243902439024	0.433903576982893	0.368839427662957	0.371875	0.503086419753086	0.488335925349922	0.501567398119122	0.416666666666667	0.414976599063963	0.338072669826224	0.264890282131661	0.00770416024653313	0.0046656298600311	0.496932515337423	0.53405572755418	0.383307573415765	0.45253164556962	0.444270015698587	0.0470957613814757	0.0753205128205128
65	0.0235478806907378	0.384024577572965	0.589622641509434	0.647335423197492	0.514774494556765	0.0843558282208589	0.127450980392157	0.948757763975155	0.916666666666667	0.203338391502276	0.689655172413793	0.208064516129032	0.0725308641975309	0.4528	0.577639751552795	0.243034055727554	0.339449541284404	0.346709470304976	0.0880503144654088	0.671361502347418	0.275	0.557142857142857	0.613496932515337	0.117739403453689	0.0113821138211382	0.0191693290734824	0.059748427672956	0.0293663060278207	0.208074534161491	0.0076103500761035	0.028125	0.0528846153846154	0.00619195046439629	0.914110429447853	0.83695652173913	0.90952380952381	0.594090202177294	0.598101265822785	0.0128	0.334379905808477	0.0469483568075117	0.0438871473354232	0.0641221374045802	0.0856269113149847	0.540212443095599	0.842024539877301	0.0427892234548336	0.323899371069182	0.421474358974359
66	0.018957345971564	0.419152276295133	0.586538461538462	0.587579617834395	0.517940717628705	0.0308166409861325	0.0711974110032362	0.873065015479876	0.967741935483871	0.157164869029276	0.706349206349206	0.139423076923077	0.0249609984399376	0.497560975609756	0.656645569620253	0.244582043343653	0.372670807453416	0.3808	0.0297805642633229	0.661466458658346	0.304212168486739	0.550888529886914	0.664133738601824	0.0719874804381847	0	0	0.055379746835443	0.00925925925925926	0.176923076923077	0	0.00161030595813205	0.0304487179487179	0	0.988993710691824	0.896825396825397	0.981012658227848	0.597464342313788	0.6064	0.00643086816720257	0.336	0.0553846153846154	0.0445859872611465	0.0151515151515152	0.0373831775700935	0.532824427480916	0.858934169278997	0.0110062893081761	0.35828025477707	0.458003169572108
67	0.469551282051282	0.187993680884676	0.192434210526316	0.641148325358852	0.153968253968254	0.559748427672956	0.635761589403974	0.465709728867624	0.416932907348243	0.74491392801252	0.376788553259142	0.701149425287356	0.574102964118565	0.315024232633279	0.261637239165329	0.68798751950078	0.224111282843895	0.173333333333333	0.558359621451104	0.188102893890675	0.15541601255887	0.168831168831169	0.195652173913043	0.628571428571429	0.469115191986644	0.493527508090615	0.403508771929825	0.538341158059468	0.745283018867924	0.484375	0.510466988727858	0.542949756888169	0.464566929133858	0.414173228346457	0.359550561797753	0.41887417218543	0.176	0.178060413354531	0.430894308943089	0.06957928802589	0	0	0.533846153846154	0.575987841945289	0.158385093167702	0.298076923076923	0.528481012658228	0.181240063593005	0.272727272727273
68	0	0.0619195046439628	0.884858044164038	0.378125	0.949843260188088	0	0.00323624595469256	0.464012251148545	0.4640625	0	0.246932515337423	0.0393700787401575	0	0.0837359098228663	0.25	0.00457317073170732	0.0442748091603053	0.0408163265306122	0	0.7828125	0.0156739811912226	0.897314375987362	0.315233785822021	0	0	0	0.0251177394034537	0	0.0643642072213501	0	0	0	0	0.465116279069767	0.611280487804878	0.468454258675079	0.883359253499222	0.863636363636364	0	0.843014128728414	0.581395348837209	0.584375	0	0	0.929878048780488	0.459752321981424	0	0.0357698289269051	0.0657051282051282
69	0.92179700499168	0.00977198697068404	0	0.239870340356564	0	0.805152979066023	0.759259259259259	0.00163398692810458	0	0.645007923930269	0.0147299509001637	0.692307692307692	0.848	0.0255972696245734	0	0.5424	0.0428571428571429	0.0252525252525253	0.809756097560976	0	0.0589198036006547	0	0	0.79050736497545	0.952224052718287	0.918166939443535	0.711974110032362	0.9248	0.71474358974359	0.934920634920635	0.917763157894737	0.823432343234323	0.952922077922078	0	0	0.00170648464163823	0	0	0.956375838926175	0	0	0	0.83147853736089	0.805466237942122	0	0	0.894480519480519	0.0276872964169381	0.0201005025125628
70	0.93015873015873	0.0110584518167457	0	0.2272	0	0.808411214953271	0.762376237623762	0.0015748031496063	0	0.654263565891473	0.0140405616224649	0.6864	0.851851851851852	0.0302547770700637	0	0.561919504643963	0.049079754601227	0.023961661341853	0.807266982622433	0	0.0678233438485804	0	0	0.786046511627907	0.951690821256039	0.9136	0.71608832807571	0.926677067082683	0.702830188679245	0.938556067588326	0.915227629513344	0.83015873015873	0.95125786163522	0	0	0.00158982511923688	0	0	0.959677419354839	0	0	0	0.830792682926829	0.813664596273292	0	0	0.895569620253165	0.0283464566929134	0.0256
71	0.935126582278481	0.0203442879499218	0	0.182829888712242	0	0.773006134969325	0.727868852459016	0	0.00156985871271586	0.623277182235835	0.027027027027027	0.6512	0.817629179331307	0.0600649350649351	0	0.559748427672956	0.0819423368740516	0.0450885668276973	0.762951334379906	0	0.110764430577223	0	0	0.748807631160572	0.906602254428341	0.8752	0.741269841269841	0.889230769230769	0.68798751950078	0.901689708141321	0.87459807073955	0.831189710610932	0.911076443057722	0.00158227848101266	0.00156985871271586	0.00477707006369427	0	0	0.949346405228758	0	0	0	0.789230769230769	0.768025078369906	0	0	0.851674641148325	0.0616113744075829	0.0511182108626198
72	0.869218500797448	0.0125	0	0.315047021943574	0	0.874418604651163	0.83633387888707	0.0265210608424337	0	0.724884080370943	0.0154798761609907	0.758064516129032	0.913978494623656	0.0276422764227642	0	0.604327666151468	0.0382848392036753	0.0192307692307692	0.875394321766562	0	0.0477707006369427	0	0	0.85202492211838	0.996810207336523	0.969648562300319	0.627980922098569	0.983154670750383	0.759571209800919	0.995356037151703	0.980982567353407	0.83968253968254	0.996845425867508	0	0	0.00158982511923688	0	0	0.896607431340872	0	0	0	0.89922480620155	0.882260596546311	0	0	0.963949843260188	0.0238095238095238	0.0191082802547771
73	0.00822368421052632	0.608626198083067	0.412541254125413	0.203554119547658	0.472929936305732	0	0	0.469453376205788	0.525236593059937	0.0473933649289099	0.445705024311183	0.0165837479270315	0.0015600624024961	0.547899159663866	0.739336492890995	0.141065830721003	0.571428571428571	0.595121951219512	0	0.529411764705882	0.521669341894061	0.444625407166124	0.601255886970173	0.00486223662884927	0	0	0.0646687697160883	0	0.087719298245614	0	0	0.0315614617940199	0	0.506329113924051	0.500792393026941	0.522950819672131	0.413961038961039	0.421221864951768	0.00166389351081531	0.344316309719934	0.209448818897638	0.171288743882545	0	0	0.448818897637795	0.621236133122029	0	0.591572123176661	0.522094926350245
74	0.474193548387097	0.420401854714065	0.00315955766192733	0.0667726550079491	0.00470957613814757	0.216510903426791	0.198697068403909	0.0820433436532508	0.0984375	0.279569892473118	0.262166405023548	0.217460317460317	0.272307692307692	0.492890995260663	0.305863708399366	0.458786936236392	0.526153846153846	0.47588424437299	0.227488151658768	0.00623052959501558	0.559375	0.00475435816164818	0.137770897832817	0.237421383647799	0.338735818476499	0.293460925039872	0.705974842767296	0.350152905198777	0.382716049382716	0.335375191424196	0.305863708399366	0.478260869565217	0.325949367088608	0.0953125	0.0654205607476635	0.113057324840764	0.0031201248049922	0.00158227848101266	0.444620253164557	0.00317965023847377	0	0	0.228395061728395	0.22706065318818	0.00303951367781155	0.1171875	0.302694136291601	0.530516431924883	0.457326892109501
75	0.778309409888357	0.0111111111111111	0	0.416534181240064	0	0.968895800933126	0.928455284552846	0.103174603174603	0.00471698113207547	0.806748466257669	0.0317965023847377	0.849270664505673	0.950078003120125	0.0130081300813008	0	0.573208722741433	0.0216049382716049	0.0145395799676898	0.967032967032967	0	0.0301587301587302	0	0	0.92515923566879	0.910891089108911	0.94896331738437	0.546310832025118	0.911627906976744	0.718266253869969	0.915902140672783	0.949286846275753	0.768115942028985	0.908517350157729	0.00632911392405063	0.00156985871271586	0.0158982511923688	0	0	0.810766721044046	0	0	0	0.989312977099237	0.967492260061919	0	0.00462962962962963	0.941269841269841	0.0170807453416149	0.0113085621970921
76	0.854460093896714	0.0195488721804511	0	0.327245053272451	0	0.879336349924585	0.839116719242902	0.0412213740458015	0.013677811550152	0.751497005988024	0.0246153846153846	0.762282091917591	0.907993966817496	0.0449612403100775	0.0106870229007634	0.636641221374046	0.0508221225710015	0.0232558139534884	0.884146341463415	0	0.0473282442748092	0	0.00593471810089021	0.856269113149847	0.974683544303797	0.960244648318043	0.631336405529954	0.975757575757576	0.789237668161435	0.970238095238095	0.976816074188563	0.834375	0.971428571428571	0.013595166163142	0.00907715582450832	0.0186046511627907	0	0	0.868878357030016	0	0	0	0.897590361445783	0.885145482388974	0	0.00306748466257669	0.956723338485317	0.0292758089368259	0.0353846153846154
77	0.0302066772655008	0.879443585780526	0.0925324675324675	0.0171339563862928	0.08125	0	0.00162074554294976	0.251956181533646	0.361067503924647	0.078907435508346	0.570977917981073	0.011437908496732	0.00460829493087558	0.743221690590112	0.676703645007924	0.235384615384615	0.848998459167951	0.89776357827476	0.00157728706624606	0.196261682242991	0.861586314152411	0.10459587955626	0.586363636363636	0.00315955766192733	0	0	0.114779874213836	0	0.0417310664605873	0	0	0.0940988835725678	0	0.348765432098765	0.230293663060278	0.342356687898089	0.0946372239747634	0.110410094637224	0.00476190476190476	0.014018691588785	0.0199081163859112	0.0173228346456693	0	0	0.0851393188854489	0.479495268138801	0	0.906687402799378	0.801901743264659
78	0.00158982511923688	0.774803149606299	0.141479099678457	0.0128410914927769	0.118296529968454	0	0	0.271268057784912	0.374803149606299	0.0168711656441718	0.492890995260663	0	0	0.593247588424437	0.654458598726115	0.108320251177394	0.697204968944099	0.767857142857143	0	0.25511811023622	0.677884615384615	0.162903225806452	0.665137614678899	0	0	0	0.00943396226415094	0	0.0046875	0	0	0.00813008130081301	0	0.364779874213836	0.26031746031746	0.353796445880452	0.143987341772152	0.153354632587859	0.00161290322580645	0.037037037037037	0.124610591900312	0.113207547169811	0	0	0.137984496124031	0.504731861198738	0	0.726688102893891	0.658536585365854
79	0.00485436893203883	0.5904	0.535947712418301	0.416129032258065	0.477124183006536	0.00321027287319422	0.0100334448160535	0.716129032258065	0.825242718446602	0.0969230769230769	0.742998352553542	0.0705882352941176	0.0094488188976378	0.460264900662252	0.634894991922456	0.162754303599374	0.511217948717949	0.550888529886914	0.00485436893203883	0.655284552845528	0.468599033816425	0.526402640264026	0.764890282131661	0.0162337662337662	0	0	0.00970873786407767	0	0.057784911717496	0	0.00162337662337662	0.0132450331125828	0	0.804140127388535	0.712218649517685	0.8003300330033	0.554455445544555	0.556650246305419	0.00165016501650165	0.28125	0.0519685039370079	0.0487804878048781	0.00470219435736677	0.00476190476190476	0.48811410459588	0.94408945686901	0.00162074554294976	0.519417475728155	0.524671052631579
80	0.016	0.945425361155698	0.123152709359606	0.0384615384615385	0.0998415213946117	0	0.00493421052631579	0.305466237942122	0.414556962025316	0.0973724884080371	0.629213483146067	0.0146818923327896	0.00157232704402516	0.755663430420712	0.731270358306189	0.239234449760766	0.863076923076923	0.915141430948419	0.00316455696202532	0.232371794871795	0.844660194174757	0.132686084142395	0.655172413793103	0.00327332242225859	0	0	0.078525641025641	0	0.0375	0	0	0.0756578947368421	0	0.410459587955626	0.288676236044657	0.414473684210526	0.1287284144427	0.142628205128205	0.00164203612479475	0.0159744408945687	0.0173228346456693	0.0144	0	0.0015600624024961	0.113884555382215	0.532051282051282	0	0.892234548335975	0.822185970636215
81	0	0.00312989045383412	0.4144	0	0.45625	0	0	0.00469483568075117	0.00315955766192733	0	0	0	0	0	0.026813880126183	0	0	0	0	0.2984375	0	0.4288	0.087962962962963	0	0	0	0	0	0	0	0	0	0	0.0046656298600311	0.11128526645768	0.00480769230769231	0.389589905362776	0.380503144654088	0	0.648264984227129	0.933021806853583	0.933753943217666	0	0	0.459752321981424	0.0155038759689922	0	0	0
82	0.0172955974842767	0.435384615384615	0.574132492113565	0.602803738317757	0.490045941807044	0.035548686244204	0.0807754442649435	0.8734375	0.984520123839009	0.184170471841705	0.7421875	0.154340836012862	0.0306278713629403	0.516962843295638	0.638977635782748	0.256211180124224	0.399075500770416	0.40224358974359	0.0390625	0.64622641509434	0.321316614420063	0.5359375	0.675635276532138	0.084375	0	0	0.0559875583203732	0.00766871165644172	0.181533646322379	0	0.00475435816164818	0.0316455696202532	0	0.989329268292683	0.872472783825817	0.992260061919505	0.582018927444795	0.581504702194357	0.00958466453674121	0.311424100156495	0.0368098159509202	0.0317965023847377	0.018018018018018	0.043010752688172	0.51588502269289	0.858034321372855	0.0111287758346582	0.360248447204969	0.492163009404389
83	0	0.550769230769231	0.558028616852146	0.408385093167702	0.522480620155039	0	0.00158730158730159	0.725731895223421	0.835658914728682	0.0740181268882175	0.673846153846154	0.0461783439490446	0	0.483091787439614	0.6984375	0.161290322580645	0.482654600301659	0.511075949367089	0.00154083204930663	0.674884437596302	0.447692307692308	0.559006211180124	0.814092953523238	0.00461538461538462	0	0	0.0201863354037267	0	0.0663650075414781	0	0	0.0015625	0	0.820987654320988	0.738317757009346	0.824175824175824	0.572542901716069	0.572317262830482	0	0.338028169014085	0.0856269113149847	0.0723076923076923	0	0	0.534431137724551	0.901990811638591	0	0.479876160990712	0.504746835443038
84	0.00802568218298555	0.553772070626003	0.559485530546624	0.471246006389776	0.51033386327504	0.0047244094488189	0.0231023102310231	0.757624398073836	0.845553822152886	0.0975232198142415	0.706624605678233	0.092948717948718	0.0108024691358025	0.444625407166124	0.606012658227848	0.17192429022082	0.468652037617555	0.514705882352941	0.0063391442155309	0.67524115755627	0.442492012779553	0.551053484602917	0.711450381679389	0.0269413629160063	0	0	0.015600624024961	0.00155038759689922	0.0839936608557845	0	0.00323101777059774	0.0181219110378913	0	0.833594976452119	0.733229329173167	0.82051282051282	0.575709779179811	0.577106518282989	0.00162337662337662	0.318770226537217	0.0673981191222571	0.063391442155309	0.00464396284829721	0.00793650793650794	0.521276595744681	0.957345971563981	0.004739336492891	0.481774960380349	0.47411003236246
85	0	0.231974921630094	0.8704	0.41335453100159	0.821939586645469	0	0.0033003300330033	0.584639498432602	0.628980891719745	0.00153609831029186	0.450079239302694	0.0423452768729642	0	0.198697068403909	0.398104265402844	0.0277777777777778	0.179012345679012	0.202283849918434	0	0.911392405063291	0.155763239875389	0.879084967320261	0.51969696969697	0	0	0	0.0048	0	0.0312989045383412	0	0	0	0	0.618238021638331	0.752755905511811	0.636650868878357	0.896875	0.892455858747994	0	0.66131621187801	0.404088050314465	0.402597402597403	0	0	0.860215053763441	0.665615141955836	0	0.188679245283019	0.221864951768489
86	0.153094462540717	0.889064976228209	0.0395387149917628	0.0579937304075235	0.0331230283911672	0.0496124031007752	0.0436187399030695	0.251623376623377	0.368670886075949	0.19236641221374	0.6064	0.0771704180064309	0.0784929356357928	0.820723684210526	0.628980891719745	0.398425196850394	0.939721792890263	0.9008	0.047244094488189	0.136655948553055	0.92845786963434	0.0480769230769231	0.49922480620155	0.0668789808917197	0.0754098360655738	0.0563607085346216	0.2048	0.0850393700787402	0.154559505409583	0.0589147286821705	0.074313408723748	0.209003215434084	0.0679304897314376	0.3504	0.240944881889764	0.348171701112878	0.0487421383647799	0.0552922590837283	0.0913539967373573	0	0	0	0.043613707165109	0.0476190476190476	0.0341614906832298	0.443561208267091	0.0669856459330144	0.905808477237049	0.863123993558776
87	0.0720858895705521	0.935483870967742	0.0748829953198128	0.0432766615146832	0.0564024390243902	0.014792899408284	0.0139751552795031	0.277439024390244	0.387291981845688	0.129080118694362	0.612213740458015	0.03125	0.0283159463487332	0.8125	0.686153846153846	0.316964285714286	0.919642857142857	0.959501557632399	0.0135542168674699	0.172782874617737	0.914893617021277	0.0876369327073552	0.56865671641791	0.0248447204968944	0.0252764612954186	0.0152905198776758	0.14567526555387	0.0225225225225225	0.0809160305343511	0.0196078431372549	0.0248833592534992	0.145539906103286	0.015552099533437	0.366111951588502	0.25226586102719	0.372670807453416	0.0807926829268293	0.0924499229583975	0.0251177394034537	0.00305343511450382	0.00153609831029186	0.00154798761609907	0.0150829562594268	0.0134932533733133	0.062874251497006	0.472012102874433	0.0183767228177642	0.943425076452599	0.877934272300469
88	0.816901408450704	0.0139103554868624	0	0.365891472868217	0	0.942336874051593	0.90224358974359	0.0750382848392037	0.00459418070444104	0.776611694152924	0.0276497695852535	0.8224	0.958904109589041	0.0143540669856459	0	0.553353658536585	0.0227617602427921	0.01875	0.943939393939394	0	0.0341085271317829	0	0	0.909785932721712	0.942215088282504	0.976489028213166	0.575617283950617	0.92814371257485	0.702909647779479	0.944193061840121	0.96998420221169	0.777080062794348	0.940184049079755	0.00308166409861325	0	0.0077639751552795	0	0	0.838709677419355	0	0	0	0.968325791855204	0.944108761329305	0	0.00154083204930663	0.965463108320251	0.0215716486902928	0.0124804992199688
89	0.697492163009404	0.0514820592823713	0.0747217806041336	0.572542901716069	0.0515625	0.880916030534351	0.923566878980892	0.2578125	0.125193199381762	0.811463046757164	0.164817749603803	0.972929936305732	0.849624060150376	0.0657051282051282	0.0158227848101266	0.576923076923077	0.0632530120481928	0.0576923076923077	0.894654088050314	0.0790697674418605	0.0560747663551402	0.0659340659340659	0.0121212121212121	0.916923076923077	0.746365105008078	0.786163522012579	0.4515625	0.778947368421053	0.750382848392037	0.766214177978884	0.79375	0.703174603174603	0.742589703588144	0.139356814701378	0.0941358024691358	0.137007874015748	0.0683229813664596	0.0738993710691824	0.694267515923567	0.0125786163522013	0	0	0.863157894736842	0.893353941267388	0.0626911314984709	0.112135176651306	0.811912225705329	0.0551181102362205	0.0495207667731629
90	0.166402535657686	0.859375	0.046031746031746	0.0632716049382716	0.0320610687022901	0.0643185298621746	0.0531400966183575	0.227272727272727	0.343122102009274	0.194029850746269	0.580696202531646	0.0775444264943457	0.0803030303030303	0.805732484076433	0.602150537634409	0.382716049382716	0.908955223880597	0.889763779527559	0.0629800307219662	0.131901840490798	0.956043956043956	0.05625	0.482442748091603	0.0727554179566563	0.0739549839228296	0.064873417721519	0.245022970903522	0.0874811463046757	0.151376146788991	0.0765696784073507	0.0753532182103611	0.234548335974643	0.0693374422187981	0.317411402157165	0.222734254992319	0.326018808777429	0.0577223088923557	0.0648148148148148	0.11198738170347	0.00158982511923688	0	0	0.0571870170015456	0.0597243491577335	0.0389805097451274	0.419906687402799	0.0754716981132075	0.910355486862442	0.837282780410742
91	0.0157232704402516	0.639937106918239	0.483253588516746	0.398119122257053	0.454263565891473	0.0062111801242236	0.0161812297734628	0.691338582677165	0.821150855365474	0.118827160493827	0.714285714285714	0.0807754442649435	0.0107361963190184	0.563981042654028	0.7078125	0.214285714285714	0.556923076923077	0.594855305466238	0.00928792569659443	0.61128526645768	0.512578616352201	0.472929936305732	0.732006125574273	0.026813880126183	0	0	0.0452418096723869	0.00150602409638554	0.114374034003091	0	0.00158478605388273	0.0396196513470681	0	0.790951638065523	0.68944099378882	0.800955414012739	0.488226059654631	0.500794912559618	0.00317460317460317	0.251968503937008	0.0390015600624025	0.0347003154574132	0.0061633281972265	0.0107858243451464	0.458715596330275	0.898573692551506	0.00314465408805031	0.566510172143975	0.563897763578275
92	0	0.0113636363636364	0.620232172470978	0.175324675324675	0.71405750798722	0	0	0.223472668810289	0.197749196141479	0	0.0242718446601942	0.0166112956810631	0	0.0115702479338843	0.136065573770492	0	0.00156739811912226	0.00164473684210526	0	0.521951219512195	0	0.64926590538336	0.147151898734177	0	0	0	0.0194805194805195	0	0.046031746031746	0	0	0	0	0.17741935483871	0.341384863123994	0.191419141914191	0.629690048939641	0.623778501628665	0	0.896210873146623	0.837837837837838	0.845659163987138	0	0	0.67651632970451	0.198697068403909	0	0.0032258064516129	0.00497512437810945
93	0	0.00479233226837061	0.570731707317073	0.123176661264182	0.660347551342812	0	0	0.16025641025641	0.135135135135135	0	0.00803858520900321	0.00657894736842105	0	0.0033112582781457	0.111464968152866	0	0	0	0	0.451355661881978	0	0.597063621533442	0.124804992199688	0	0	0	0.00641025641025641	0	0.023696682464455	0	0	0	0	0.126382306477093	0.2912	0.124183006535948	0.56661316211878	0.567140600315956	0	0.855284552845528	0.903481012658228	0.909385113268608	0	0	0.62402496099844	0.146496815286624	0	0.0016	0.00324149108589951
94	0.0046875	0.244204018547141	0.756369426751592	0.465408805031447	0.786707882534776	0	0.00648298217179903	0.676100628930818	0.714728682170543	0.0838414634146342	0.450949367088608	0.0586370839936609	0.00458715596330275	0.323717948717949	0.506289308176101	0.130232558139535	0.229357798165138	0.221153846153846	0.00156739811912226	0.811708860759494	0.160186625194401	0.777777777777778	0.527355623100304	0.0125588697017268	0	0	0.0500782472613459	0.00151975683890578	0.12326656394453	0	0	0.0128410914927769	0	0.717391304347826	0.834890965732087	0.702093397745572	0.754716981132076	0.757433489827856	0.00158730158730159	0.615625	0.328682170542636	0.311320754716981	0	0	0.76605504587156	0.644859813084112	0	0.196540880503145	0.303317535545024
95	0.00483091787439614	0.215748031496063	0.813311688311688	0.559485530546624	0.741538461538462	0.00625978090766823	0.0380794701986755	0.743178170144462	0.757527733755943	0.0947204968944099	0.487421383647799	0.116316639741519	0.00622083981337481	0.306188925081433	0.476575121163166	0.121259842519685	0.192248062015504	0.182985553772071	0.0078125	0.820754716981132	0.112519809825674	0.776714513556619	0.508474576271186	0.0393700787401575	0	0	0.0383386581469649	0.0015527950310559	0.143962848297214	0	0	0.008	0	0.77115987460815	0.926216640502355	0.758116883116883	0.815409309791332	0.815580286168522	0.00159744408945687	0.587096774193548	0.27906976744186	0.264	0	0.0062015503875969	0.773353751914242	0.66031746031746	0	0.15955766192733	0.279742765273312
96	0.0680713128038898	0.8608	0.141233766233766	0.143317230273752	0.104166666666667	0.0126782884310618	0.0217391304347826	0.389589905362776	0.548644338118022	0.18167701863354	0.688206785137318	0.0568181818181818	0.02660406885759	0.948844884488449	0.802568218298555	0.375399361022364	0.881435257410296	0.852512155591572	0.0142630744849445	0.225755166931638	0.806763285024155	0.143540669856459	0.64797507788162	0.0369774919614148	0.020066889632107	0.0145161290322581	0.151612903225806	0.0156494522691706	0.138041733547352	0.0157728706624606	0.0192307692307692	0.131921824104235	0.0144694533762058	0.536392405063291	0.412974683544304	0.543831168831169	0.129186602870813	0.1504	0.0178571428571429	0.0194489465153971	0.00473186119873817	0.00161550888529887	0.0126984126984127	0.0159489633173844	0.110764430577223	0.4816	0.0143769968051118	0.8448	0.980519480519481
97	0.924382716049383	0.0151285930408472	0	0.166409861325116	0	0.719457013574661	0.692789968652038	0.0015220700152207	0.00302114803625378	0.578008915304606	0.0228658536585366	0.610062893081761	0.779585798816568	0.0582677165354331	0.00152905198776758	0.510542168674699	0.0785185185185185	0.0431432973805855	0.720121028744327	0	0.119515885022693	0	0	0.710365853658537	0.861417322834646	0.838461538461538	0.78796992481203	0.837313432835821	0.63855421686747	0.853731343283582	0.830246913580247	0.797507788161994	0.858662613981763	0.0029940119760479	0.00298507462686567	0.0046583850931677	0	0	0.940157480314961	0	0	0	0.753323485967504	0.730941704035874	0	0	0.807283763277693	0.0565749235474006	0.0511627906976744
98	0.866666666666667	0.1578125	0	0.255961844197138	0	0.675632911392405	0.651815181518152	0.0452418096723869	0.0315457413249211	0.66358024691358	0.140822784810127	0.64390243902439	0.766355140186916	0.216393442622951	0.0477707006369427	0.705882352941177	0.243034055727554	0.185550082101806	0.692913385826772	0	0.248803827751196	0	0.00309119010819165	0.694267515923567	0.772727272727273	0.754807692307692	0.738654147104851	0.82120253164557	0.754716981132076	0.786046511627907	0.776190476190476	0.917341977309562	0.775862068965517	0.0349206349206349	0.0205696202531646	0.0372168284789644	0	0	0.791599353796446	0	0	0	0.687888198757764	0.703588143525741	0	0.0235109717868339	0.781446540880503	0.219903691813804	0.195512820512821
99	0.875590551181102	0.165876777251185	0	0.222222222222222	0	0.635071090047393	0.630971993410214	0.0461049284578696	0.0280373831775701	0.629457364341085	0.14873417721519	0.605769230769231	0.745736434108527	0.225806451612903	0.0520504731861199	0.690737833594976	0.246153846153846	0.191176470588235	0.663536776212833	0	0.264475743348983	0	0.00307692307692308	0.669303797468354	0.747163695299838	0.722852512155592	0.757624398073836	0.792998477929985	0.736176935229068	0.765069551777434	0.748019017432647	0.903481012658228	0.755868544600939	0.0299212598425197	0.0186915887850467	0.035426731078905	0	0	0.807565789473684	0	0	0	0.660493827160494	0.667185069984448	0	0.0221870047543582	0.749211356466877	0.223622047244094	0.203525641025641
100	0	0.00467289719626168	0.379807692307692	0	0.440729483282675	0	0	0.00463678516228748	0.0046583850931677	0	0	0	0	0	0.0402476780185759	0	0	0	0	0.289968652037618	0	0.400316455696203	0.105263157894737	0	0	0	0	0	0	0	0	0	0	0.00460829493087558	0.102290076335878	0.0046875	0.36906584992343	0.362790697674419	0	0.624420401854714	0.907435508345979	0.906687402799378	0	0	0.431192660550459	0.0186046511627907	0	0	0.00156985871271586
101	0.0841269841269841	0.917829457364341	0.0950871632329636	0.066358024691358	0.0713178294573643	0.00613496932515337	0.0112179487179487	0.262751159196291	0.406832298136646	0.140929535232384	0.628751974723539	0.0319488817891374	0.0197268588770865	0.846275752773376	0.685126582278481	0.327743902439024	0.932432432432432	0.942097026604069	0.00772797527047913	0.171114599686028	0.9296875	0.105845181674566	0.555052790346908	0.0218408736349454	0.0177705977382876	0.00626959247648903	0.176838810641628	0.0138036809815951	0.0934579439252336	0.012326656394453	0.0172955974842767	0.145569620253165	0.015527950310559	0.393468118195956	0.273700305810398	0.390205371248025	0.0987261146496815	0.113884555382215	0.0300632911392405	0.010989010989011	0.00460829493087558	0.00155038759689922	0.00754147812971342	0.00925925925925926	0.0834597875569044	0.478527607361963	0.0124416796267496	0.950233281493002	0.904912836767036
102	0.0881889763779528	0.928571428571429	0.0726978998384491	0.0590979782270607	0.0498442367601246	0.0152905198776758	0.0192	0.277950310559006	0.413685847589425	0.163358778625954	0.633228840125392	0.0415335463258786	0.0291858678955453	0.861022364217252	0.705047318611987	0.357473035439137	0.95398773006135	0.958466453674121	0.0171339563862928	0.174726989079563	0.935736677115988	0.0779014308426073	0.571207430340557	0.0251572327044025	0.0258064516129032	0.0188679245283019	0.164835164835165	0.0246913580246914	0.106481481481481	0.0246153846153846	0.0269413629160063	0.165094339622642	0.0201863354037267	0.383206106870229	0.263736263736264	0.39968152866242	0.0754716981132075	0.0889235569422777	0.0361635220125786	0.0062015503875969	0	0	0.0153846153846154	0.0216383307573416	0.0601851851851852	0.471048513302034	0.0235849056603774	0.946875	0.920382165605096
103	0.0612903225806452	0.9712	0.104132231404959	0.0696920583468395	0.0809061488673139	0.0156985871271586	0.0133111480865225	0.329581993569132	0.4576	0.153846153846154	0.682487725040916	0.0427631578947368	0.0236220472440945	0.85240464344942	0.728867623604466	0.347068145800317	0.941176470588235	0.963576158940397	0.0112	0.219001610305958	0.895833333333333	0.117647058823529	0.59748427672956	0.0273752012882448	0.01669449081803	0.00966183574879227	0.127243066884176	0.0126582278481013	0.0961538461538462	0.0110410094637224	0.0145631067961165	0.129508196721311	0.0112359550561798	0.4496	0.310126582278481	0.450819672131148	0.107667210440457	0.124794745484401	0.0131795716639209	0.0163398692810458	0.00797448165869218	0.00324149108589951	0.0141287284144427	0.0127591706539075	0.0927672955974843	0.532591414944356	0.012924071082391	0.951923076923077	0.907742998352554
104	0.903125	0.013953488372093	0	0.241433021806854	0	0.811059907834101	0.76517571884984	0	0	0.642201834862385	0.0141287284144427	0.67515923566879	0.839449541284404	0.0241545893719807	0	0.527216174183515	0.0382262996941896	0.0222575516693164	0.805295950155763	0	0.0582822085889571	0	0	0.777950310559006	0.948553054662379	0.921507064364207	0.702194357366771	0.912977099236641	0.685670261941448	0.937878787878788	0.919558359621451	0.796529968454259	0.952086553323029	0	0	0.00157977883096367	0	0	0.947115384615385	0	0	0	0.828746177370031	0.809230769230769	0	0	0.8859375	0.0232919254658385	0.0220472440944882
105	0.0175718849840256	0.461417322834646	0.551834130781499	0.564742589703588	0.471138845553822	0.0335365853658537	0.0671031096563011	0.865930599369085	0.987361769352291	0.169207317073171	0.754716981132076	0.145395799676898	0.0294573643410853	0.531300160513644	0.6609375	0.27047913446677	0.420091324200913	0.414516129032258	0.0328125	0.640378548895899	0.34488188976378	0.5232	0.693939393939394	0.0724409448818898	0.0016260162601626	0	0.0582677165354331	0.00766871165644172	0.179012345679012	0.00152671755725191	0.0031496062992126	0.0319488817891374	0	0.990610328638498	0.870716510903427	0.99203821656051	0.55748031496063	0.572555205047319	0.00473186119873817	0.304416403785489	0.0308166409861325	0.031201248049922	0.0214395099540582	0.0386996904024768	0.499241274658574	0.862714508580343	0.00773993808049536	0.384976525821596	0.5103668261563
106	0	0.00803858520900321	0.531456953642384	0.0705128205128205	0.607717041800643	0	0	0.111464968152866	0.0894308943089431	0	0.0113268608414239	0	0	0.00662251655629139	0.0898692810457516	0	0.0015552099533437	0	0	0.430622009569378	0	0.561093247588424	0.121538461538462	0	0	0	0.00483870967741936	0	0.00486223662884927	0	0	0	0	0.0833333333333333	0.229166666666667	0.0950080515297907	0.525806451612903	0.509677419354839	0	0.786296900489396	0.947284345047923	0.956239870340357	0	0	0.584234930448223	0.115755627009646	0	0	0.00655737704918033
107	0	0.0304975922953451	0.806666666666667	0.288557213930348	0.884552845528455	0	0.00171821305841924	0.357377049180328	0.338308457711443	0	0.147350993377483	0.0237691001697793	0	0.0340136054421769	0.172859450726979	0	0.008	0.011744966442953	0	0.700657894736842	0.00324675324675325	0.818333333333333	0.241324921135647	0	0	0	0.012987012987013	0	0.042833607907743	0	0	0	0	0.336601307189543	0.485436893203884	0.336079077429984	0.813838550247117	0.784641068447412	0	0.909090909090909	0.706168831168831	0.701149425287356	0	0	0.849757673667205	0.358803986710963	0	0.0114192495921697	0.0134680134680135
108	0	0.00305810397553517	0.36650868878357	0	0.431852986217458	0	0	0.0045662100456621	0.00609756097560976	0	0	0	0	0	0.031104199066874	0	0	0	0	0.265337423312883	0	0.399375975039002	0.0895522388059701	0	0	0	0	0	0	0	0	0	0	0.00603318250377074	0.0927051671732523	0.00614439324116743	0.350308641975309	0.352484472049689	0	0.61633281972265	0.919083969465649	0.922480620155039	0	0	0.427051671732523	0.0154559505409583	0	0	0
109	0	0.705148205928237	0.166929133858268	0.0188383045525903	0.174652241112828	0	0	0.255451713395639	0.353846153846154	0.0106382978723404	0.448979591836735	0	0	0.515347334410339	0.616352201257862	0.090625	0.615844544095665	0.689490445859873	0	0.292452830188679	0.609642301710731	0.187800963081862	0.646084337349398	0	0	0	0.003125	0	0.00152439024390244	0	0	0.00318979266347687	0	0.345256609642302	0.249619482496195	0.339593114241002	0.176287051482059	0.195007800312012	0	0.0723270440251572	0.200913242009132	0.182945736434109	0	0	0.170149253731343	0.49306625577812	0	0.6515625	0.580696202531646
110	0	0.0911854103343465	0.941717791411043	0.403697996918336	0.956259426847662	0	0.00157977883096367	0.501529051987768	0.502262443438914	0	0.294478527607362	0.0314465408805031	0	0.107309486780715	0.278538812785388	0	0.0671641791044776	0.0793157076205288	0	0.834355828220859	0.0412844036697248	0.964451313755796	0.373313343328336	0	0	0	0.0106382978723404	0	0.039453717754173	0	0	0	0	0.496978851963746	0.65210843373494	0.4884437596302	0.94359756097561	0.930015552099533	0	0.823802163833076	0.549848942598187	0.550834597875569	0	0	0.970992366412214	0.501538461538461	0	0.071097372488408	0.0963665086887836
111	0	0.0756172839506173	0.849765258215962	0.313846153846154	0.946236559139785	0	0.00160513643659711	0.417682926829268	0.400616332819723	0	0.218944099378882	0.032967032967033	0	0.0928	0.234567901234568	0.00152905198776758	0.0569715142428786	0.0627943485086342	0	0.756134969325153	0.0288315629742033	0.880804953560371	0.288059701492537	0	0	0	0.02	0	0.0455927051671733	0	0	0	0	0.399696048632219	0.557781201848998	0.402799377916019	0.842835130970724	0.835658914728682	0	0.82015503875969	0.608562691131499	0.602427921092564	0	0	0.889894419306184	0.414976599063963	0	0.0626911314984709	0.0733229329173167
112	0	0.0666666666666667	0.885668276972625	0.375384615384615	0.958778625954198	0	0.0032258064516129	0.465732087227414	0.464114832535885	0	0.2448	0.0385232744783307	0	0.0898876404494382	0.262578616352201	0.00619195046439629	0.0493827160493827	0.0543130990415335	0	0.785266457680251	0.0234009360374415	0.910518053375196	0.325077399380805	0	0	0	0.028125	0	0.0610328638497653	0	0	0.00160513643659711	0	0.462015503875969	0.6234375	0.46551724137931	0.892063492063492	0.869701726844584	0	0.857369255150555	0.575899843505477	0.572784810126582	0	0	0.936728395061728	0.457142857142857	0	0.0488188976377953	0.0612903225806452
113	0	0.34775641025641	0.439613526570048	0.0422077922077922	0.549050632911392	0	0	0.182258064516129	0.196485623003195	0.00454545454545455	0.195512820512821	0.00163132137030995	0	0.290113452188006	0.39776357827476	0.029874213836478	0.31619937694704	0.33442088091354	0	0.442834138486312	0.293185419968304	0.510500807754443	0.346749226006192	0	0	0	0.019047619047619	0	0.0187793427230047	0	0	0.00487012987012987	0	0.194928684627575	0.2624	0.201923076923077	0.435483870967742	0.443729903536977	0	0.470588235294118	0.530254777070064	0.514285714285714	0	0	0.52093023255814	0.253588516746411	0	0.337559429477021	0.284789644012945
114	0	0.00153846153846154	0.493769470404984	0.0342146189735614	0.570561456752656	0	0	0.0745341614906832	0.0551301684532925	0	0	0	0	0.003125	0.0758513931888545	0	0	0.00158730158730159	0	0.400606980273141	0	0.5234375	0.110105580693816	0	0	0	0.00463678516228748	0	0.00457317073170732	0	0	0	0	0.0519877675840979	0.200303490136571	0.0568720379146919	0.48531684698609	0.468412942989214	0	0.74884437596302	0.975460122699387	0.975346687211094	0	0	0.552710843373494	0.0770416024653313	0	0.00307692307692308	0.00313971742543171
115	0	0.00484652665589661	0.378246753246753	0	0.458199356913183	0	0	0.00627943485086342	0.00319488817891374	0	0	0	0	0	0.024	0	0	0.00163934426229508	0	0.2768	0	0.405228758169935	0.0655226209048362	0	0	0	0.00628930817610063	0	0.0015748031496063	0	0	0	0	0.00470219435736677	0.0960629921259843	0.00323101777059774	0.36031746031746	0.367834394904459	0	0.634028892455859	0.919811320754717	0.924170616113744	0	0	0.434312210200927	0.0174880763116057	0	0.0064	0
116	0.0622950819672131	0.813397129186603	0.0555555555555556	0.0112179487179487	0.0573248407643312	0	0	0.155948553054662	0.281350482315113	0.0697674418604651	0.49185667752443	0.0066334991708126	0.00634920634920635	0.711475409836066	0.60655737704918	0.262738853503185	0.824451410658307	0.863711001642036	0.00160771704180064	0.123376623376623	0.864992150706436	0.0687397708674304	0.4816	0.00162074554294976	0.00672268907563025	0.00324149108589951	0.234726688102894	0.00636942675159236	0.0561797752808989	0.00634920634920635	0.00647249190938511	0.131147540983607	0.00638977635782748	0.268921095008052	0.170616113744076	0.272727272727273	0.0627009646302251	0.0756578947368421	0.0276872964169381	0.00650406504065041	0.00159235668789809	0.00322061191626409	0	0	0.055379746835443	0.367213114754098	0.00323624595469256	0.872374798061389	0.764415156507414
117	0.0554699537750385	0.816232771822358	0.0635930047694754	0.0124416796267496	0.0667701863354037	0	0	0.166666666666667	0.28858024691358	0.0653495440729483	0.487460815047022	0.00317460317460317	0.00305810397553517	0.712	0.61171032357473	0.241590214067278	0.826219512195122	0.864274570982839	0.0015552099533437	0.136150234741784	0.85935085007728	0.0806962025316456	0.491679273827534	0.00153609831029186	0.00636942675159236	0.00155038759689922	0.219474497681607	0.00458015267175573	0.0540958268933539	0.00453857791225416	0.0046656298600311	0.114420062695925	0.00626959247648903	0.276661514683153	0.179012345679012	0.280564263322884	0.0716510903426791	0.07981220657277	0.018957345971564	0.00773993808049536	0.00606060606060606	0.00773993808049536	0	0	0.0678733031674208	0.384024577572965	0.00153139356814701	0.873261205564142	0.766355140186916
118	0.0415335463258786	0.538827258320127	0.488782051282051	0.523125996810207	0.434108527131783	0.0418604651162791	0.0833333333333333	0.813694267515924	0.914330218068536	0.198767334360555	0.828616352201258	0.153721682847896	0.0404354587869362	0.601626016260163	0.658267716535433	0.307332293291732	0.498442367601246	0.493569131832797	0.0435458786936236	0.592767295597484	0.424290220820189	0.474522292993631	0.644615384615385	0.0851735015772871	0.00975609756097561	0.00636942675159236	0.0933544303797468	0.021505376344086	0.200927357032458	0.00308166409861325	0.0111287758346582	0.0698051948051948	0.00627943485086342	0.915123456790123	0.775510204081633	0.922705314009662	0.492935635792779	0.501577287066246	0.0261437908496732	0.233870967741935	0.0154320987654321	0.00943396226415094	0.0233644859813084	0.0513219284603421	0.448275862068966	0.85062893081761	0.0249609984399376	0.475590551181102	0.55448717948718
119	0.307931570762053	0.627511591962906	0.0048	0.0282574568288854	0.0078003120124805	0.0779816513761468	0.0680713128038898	0.0990712074303406	0.124807395993837	0.153374233128834	0.349529780564263	0.0779220779220779	0.127659574468085	0.601926163723916	0.407874015748032	0.318461538461538	0.692780337941628	0.6848	0.0747663551401869	0.01743264659271	0.764612954186414	0.0095389507154213	0.283559577677225	0.0838607594936709	0.184294871794872	0.144859813084112	0.474178403755869	0.179604261796043	0.202177293934681	0.18	0.145110410094637	0.2976	0.162717219589258	0.116640746500778	0.0491551459293395	0.125806451612903	0.00786163522012579	0.00938967136150235	0.271132376395534	0	0	0	0.081039755351682	0.0796324655436447	0.00458715596330275	0.1921875	0.146604938271605	0.706708268330733	0.6208
120	0.0015625	0.471698113207547	0.0859872611464968	0	0.10625	0	0	0.0794392523364486	0.137345679012346	0.00151745068285281	0.195652173913043	0	0	0.326797385620915	0.370839936608558	0.0416024653312789	0.43010752688172	0.484702093397746	0	0.123244929797192	0.467716535433071	0.0935023771790808	0.373475609756098	0	0	0	0.115805946791862	0	0.0015625	0	0	0.00797448165869218	0	0.132921174652241	0.0743034055727554	0.1216	0.0779014308426073	0.0843949044585987	0.00637958532695375	0.122611464968153	0.294930875576037	0.279179810725552	0	0	0.0981873111782477	0.243410852713178	0	0.484276729559748	0.381260096930533
121	0	0	0.369529983792545	0	0.459842519685039	0	0	0.00469483568075117	0	0	0	0	0	0	0.0271565495207668	0	0	0	0	0.279434850863422	0	0.405228758169935	0.073094867807154	0	0	0	0.0160513643659711	0	0.00154559505409583	0	0	0	0	0.00462962962962963	0.0957613814756672	0.00158982511923688	0.364353312302839	0.356687898089172	0	0.625199362041467	0.915360501567398	0.917874396135266	0	0	0.41875	0.0128	0	0.0063391442155309	0
122	0.00154320987654321	0.0992248062015504	0.885714285714286	0.376360808709176	0.965678627145086	0	0.00320512820512821	0.470137825421133	0.461300309597523	0	0.280864197530864	0.035031847133758	0	0.111464968152866	0.265723270440252	0.00153609831029186	0.0794602698650675	0.0863422291993721	0	0.790446841294299	0.0497667185069984	0.922222222222222	0.336826347305389	0	0	0	0.0124416796267496	0	0.0477657935285054	0	0	0.00157232704402516	0	0.460708782742681	0.600311041990669	0.464788732394366	0.891135303265941	0.881064162754304	0.00158982511923688	0.8046875	0.549770290964778	0.559006211180124	0	0	0.931192660550459	0.490625	0	0.08125	0.0952380952380952
123	0	0.0736196319018405	0.896062992125984	0.371294851794072	0.974045801526718	0	0.00319488817891374	0.45565749235474	0.454545454545455	0	0.257861635220126	0.0336	0	0.0932069510268562	0.241486068111455	0	0.0540540540540541	0.0561622464898596	0	0.800925925925926	0.0232198142414861	0.91692789968652	0.31437125748503	0	0	0	0.0155038759689922	0	0.0537634408602151	0	0	0	0	0.449074074074074	0.603915662650602	0.45511811023622	0.909937888198758	0.888888888888889	0	0.858934169278997	0.585780525502318	0.580398162327718	0	0	0.95352323838081	0.463338533541342	0	0.0540123456790123	0.0794392523364486
124	0.786392405063291	0.0110236220472441	0	0.401898734177215	0	0.965625	0.927066450567261	0.10641627543036	0.00470219435736677	0.798496240601504	0.0334394904458599	0.853658536585366	0.952234206471495	0.0130932896890344	0	0.541341653666147	0.0260736196319018	0.0238095238095238	0.965678627145086	0	0.0315457413249211	0	0	0.924290220820189	0.910891089108911	0.950558213716108	0.533333333333333	0.90795631825273	0.694835680751174	0.922958397534669	0.948553054662379	0.756058158319871	0.91283676703645	0.00470219435736677	0	0.0113821138211382	0	0	0.820967741935484	0	0	0	0.990783410138249	0.963779527559055	0	0.00154320987654321	0.94488188976378	0.0207336523125997	0.0128617363344051
125	0.797734627831715	0.012779552715655	0	0.40506329113924	0	0.962382445141066	0.925496688741722	0.095389507154213	0.00641025641025641	0.7921875	0.032520325203252	0.842454394693201	0.951334379905808	0.0146103896103896	0	0.545310015898251	0.0188087774294671	0.0148514851485149	0.959807073954984	0	0.0239234449760766	0	0	0.919484702093398	0.917355371900826	0.953074433656958	0.542071197411003	0.908805031446541	0.694888178913738	0.929577464788732	0.949756888168558	0.772425249169435	0.923452768729642	0.00644122383252818	0	0.0113821138211382	0	0	0.822368421052632	0	0	0	0.985959438377535	0.956661316211878	0	0.004739336492891	0.945161290322581	0.0189274447949527	0.0146341463414634
126	0.230273752012882	0.209677419354839	0.470016207455429	0.801916932907348	0.424878836833603	0.362790697674419	0.413223140495868	0.747252747252747	0.64171974522293	0.451816745655608	0.535369774919614	0.498360655737705	0.318181818181818	0.253658536585366	0.313408723747981	0.32753164556962	0.204334365325077	0.198707592891761	0.37239165329053	0.504838709677419	0.170418006430868	0.45016077170418	0.352484472049689	0.399361022364217	0.223880597014925	0.268608414239482	0.1568	0.240683229813665	0.354632587859425	0.232594936708861	0.261712439418417	0.241435562805873	0.223454833597464	0.632911392405063	0.5696	0.636655948553055	0.492635024549918	0.488853503184713	0.203583061889251	0.265040650406504	0.0205371248025276	0.012987012987013	0.343402225755167	0.373626373626374	0.431924882629108	0.600953895071542	0.289348171701113	0.187993680884676	0.219155844155844
127	0	0.00791139240506329	0.60347551342812	0.143769968051118	0.7	0	0	0.192429022082019	0.166926677067083	0	0.0285261489698891	0.00967741935483871	0	0.00810372771474878	0.13237639553429	0	0.00153374233128834	0.00323101777059774	0	0.503125	0	0.629807692307692	0.147919876733436	0	0	0	0.0110410094637224	0	0.0280811232449298	0	0	0	0	0.147286821705426	0.298107255520505	0.163961038961039	0.6	0.593406593406593	0	0.873376623376623	0.875968992248062	0.880382775119617	0	0	0.654320987654321	0.174183514774495	0	0.00479233226837061	0.00641025641025641
128	0.0110236220472441	0.109204368174727	0.925925925925926	0.52276295133438	0.86697965571205	0.0479876160990712	0.0686274509803922	0.645110410094637	0.578864353312303	0.0716463414634146	0.366614664586583	0.137540453074434	0.0443425076452599	0.135566188197767	0.280564263322884	0.0326086956521739	0.0935143288084465	0.106858054226475	0.0456692913385827	0.825816485225505	0.0639625585023401	0.896103896103896	0.336405529953917	0.0700934579439252	0	0.00321027287319422	0.0208	0.00772797527047913	0.100154083204931	0	0.00478468899521531	0.0161030595813204	0	0.579439252336449	0.708920187793427	0.574433656957929	0.930708661417323	0.93026941362916	0.0113452188006483	0.705329153605016	0.407120743034056	0.424960505529226	0.0351681957186544	0.0465116279069767	0.878461538461539	0.567610062893082	0.0142630744849445	0.0996884735202492	0.11216429699842
129	0.740566037735849	0.0203442879499218	0.0334928229665072	0.502384737678855	0.0108864696734059	0.959814528593508	0.995161290322581	0.189735614307932	0.0641627543035994	0.846270928462709	0.106180665610143	0.945425361155698	0.911764705882353	0.0369181380417336	0.00156494522691706	0.594383775351014	0.0354938271604938	0.0255591054313099	0.9640625	0.0203125	0.0342146189735614	0.0191387559808612	0	0.973101265822785	0.831960461285008	0.872813990461049	0.488958990536278	0.845801526717557	0.739663093415008	0.834101382488479	0.873417721518987	0.724960254372019	0.823899371069182	0.0659340659340659	0.0434108527131783	0.073482428115016	0.0282131661442006	0.0346456692913386	0.762439807383628	0	0	0	0.943511450381679	0.960183767228178	0.0106544901065449	0.0444104134762634	0.870109546165884	0.0280811232449298	0.017515923566879
130	0	0.696540880503145	0.149038461538462	0.0158730158730159	0.149842271293375	0	0	0.240566037735849	0.334370139968896	0.00773993808049536	0.43015873015873	0	0	0.483818770226537	0.605475040257649	0.084375	0.594976452119309	0.672552166934189	0	0.260252365930599	0.602503912363067	0.170926517571885	0.649769585253456	0	0	0	0	0	0	0	0	0.00322061191626409	0	0.322378716744914	0.232339089481947	0.304	0.151181102362205	0.168789808917197	0	0.056	0.200622083981337	0.18370607028754	0	0	0.154320987654321	0.4770206022187	0	0.6421875	0.56418383518225
131	0.195548489666137	0.053968253968254	0.38610662358643	0.854632587859425	0.309148264984227	0.427899686520376	0.468954248366013	0.61698717948718	0.525396825396825	0.45	0.358161648177496	0.522167487684729	0.361067503924647	0.182410423452769	0.190779014308426	0.311811023622047	0.0584615384615385	0.0376432078559738	0.406995230524642	0.376395534290271	0.026813880126183	0.345718901453958	0.253846153846154	0.424679487179487	0.280788177339901	0.319354838709677	0.0977564102564103	0.302795031055901	0.446708463949843	0.285491419656786	0.310569105691057	0.231017770597738	0.273449920508744	0.544025157232704	0.530708661417323	0.5376	0.402225755166932	0.380417335473515	0.199346405228758	0.221324717285945	0.00479233226837061	0.00641025641025641	0.377742946708464	0.412974683544304	0.335423197492163	0.404153354632588	0.318471337579618	0.0318471337579618	0.130081300813008
132	0.05	0.987158908507223	0.104404567699837	0.0871632329635499	0.0789049919484702	0.0158478605388273	0.0218120805369128	0.335987261146497	0.475279106858054	0.170846394984326	0.706924315619968	0.0548172757475083	0.0219435736677116	0.819218241042345	0.730392156862745	0.337025316455696	0.910658307210031	0.949096880131363	0.0143540669856459	0.218298555377207	0.871589085072231	0.112903225806452	0.615863141524106	0.0335463258785942	0.00996677740863787	0.00650406504065041	0.101123595505618	0.00792393026941363	0.082258064516129	0.009375	0.0113821138211382	0.117549668874172	0.00637958532695375	0.45324881141046	0.308544303797468	0.454991816693944	0.105769230769231	0.126829268292683	0.00981996726677578	0.00983606557377049	0	0	0.0185758513931889	0.0188679245283019	0.0947867298578199	0.546178343949045	0.00956937799043062	0.918269230769231	0.888157894736842
133	0.6953125	0.0892307692307692	0.0142405063291139	0.491392801251956	0.0015600624024961	0.886153846153846	0.911908646003263	0.211180124223602	0.12093023255814	0.936842105263158	0.164556962025316	0.876386687797147	0.874425727411945	0.120826709062003	0.0607476635514019	0.698170731707317	0.106221547799697	0.0774091627172196	0.889751552795031	0.0093167701863354	0.0644654088050314	0.004739336492891	0.0584707646176912	0.93167701863354	0.7776	0.828616352201258	0.450393700787402	0.802130898021309	0.738794435857805	0.772865853658537	0.815047021943574	0.681962025316456	0.773148148148148	0.133333333333333	0.0941358024691358	0.132911392405063	0.0078003120124805	0.0141509433962264	0.706814580031696	0	0	0	0.873668188736682	0.902476780185758	0	0.0752351097178683	0.824921135646688	0.0704225352112676	0.107765451664025
134	0.75	0.0210355987055016	0.0113452188006483	0.465079365079365	0.00160513643659711	0.974522292993631	0.991762767710049	0.166666666666667	0.0467741935483871	0.842105263157895	0.0803858520900322	0.922185430463576	0.9328125	0.038961038961039	0	0.594294770206022	0.031201248049922	0.0294599018003273	0.985530546623794	0.00159744408945687	0.0334928229665072	0.00163398692810458	0	0.990353697749196	0.854545454545454	0.895595432300163	0.504838709677419	0.867088607594937	0.726094003241491	0.858267716535433	0.889789303079417	0.728785357737105	0.850793650793651	0.0496794871794872	0.0287539936102236	0.0553745928338762	0.00810372771474878	0.00964630225080386	0.780775716694772	0	0	0	0.962264150943396	0.979299363057325	0	0.0269413629160063	0.898387096774194	0.027027027027027	0.0196078431372549
135	0.0275974025974026	0.400651465798046	0.577371048252912	0.645901639344262	0.503225806451613	0.120772946859903	0.166386554621849	0.934210526315789	0.837620578778135	0.231378763866878	0.701149425287356	0.254098360655738	0.0968253968253968	0.382695507487521	0.509646302250804	0.241100323624595	0.356230031948882	0.355108877721943	0.130434782608696	0.647540983606557	0.289689034369885	0.550819672131148	0.537360890302067	0.150572831423895	0.0132231404958678	0.0248756218905473	0.053484602917342	0.0461049284578696	0.2032	0.0143312101910828	0.0399334442595674	0.0616883116883117	0.0113821138211382	0.827642276422764	0.746006389776358	0.837748344370861	0.583061889250814	0.589285714285714	0.0164744645799012	0.324013157894737	0.0420711974110032	0.039344262295082	0.10031847133758	0.12480252764613	0.526315789473684	0.834405144694534	0.0619902120717781	0.32794830371567	0.341625207296849
136	0.121951219512195	0.878246753246753	0.0710743801652893	0.0698051948051948	0.0545746388443018	0.0588235294117647	0.0508474576271186	0.261904761904762	0.357827476038339	0.168253968253968	0.604575163398693	0.0732899022801303	0.072	0.7893864013267	0.624796084828711	0.333333333333333	0.90251572327044	0.93781512605042	0.0584415584415584	0.146579804560261	0.945901639344262	0.0792079207920792	0.508716323296355	0.066006600660066	0.0431893687707641	0.0431177446102819	0.202302631578947	0.0536277602523659	0.098705501618123	0.0483091787439614	0.0465890183028286	0.17195325542571	0.038961038961039	0.34185303514377	0.226688102893891	0.353518821603928	0.0746753246753247	0.0855263157894737	0.0764119601328904	0.00164203612479475	0	0	0.0565149136577708	0.0575079872204473	0.0582677165354331	0.447882736156352	0.0556464811783961	0.947030497592295	0.849673202614379
137	0.11216429699842	0.88871473354232	0.0654952076677316	0.0645669291338583	0.0470957613814757	0.036979969183359	0.0261865793780687	0.244582043343653	0.375586854460094	0.147239263803681	0.598755832037325	0.0532258064516129	0.0482115085536547	0.797427652733119	0.629746835443038	0.315384615384615	0.918429003021148	0.943820224719101	0.0352760736196319	0.150943396226415	0.960629921259842	0.0754414125200642	0.519083969465649	0.0428571428571429	0.0324149108589951	0.031496062992126	0.191522762951334	0.0416666666666667	0.0916149068322981	0.0400616332819723	0.0380348652931854	0.176375404530744	0.0312989045383412	0.341732283464567	0.223765432098765	0.357371794871795	0.075	0.0867507886435331	0.0689102564102564	0.00318471337579618	0	0	0.032258064516129	0.036979969183359	0.0566615620214395	0.469194312796209	0.037914691943128	0.948275862068966	0.853697749196141
138	0.0708661417322835	0.963893249607535	0.0907643312101911	0.0755905511811024	0.0716510903426791	0.0185185185185185	0.0211726384364821	0.325	0.455813953488372	0.163358778625954	0.672985781990521	0.0530546623794212	0.0289193302891933	0.845541401273885	0.724031007751938	0.345794392523364	0.940729483282675	0.968404423380727	0.0188087774294671	0.194312796208531	0.910377358490566	0.10410094637224	0.597542242703533	0.0344287949921753	0.0179445350734095	0.0127186009538951	0.128367670364501	0.0138674884437596	0.0954616588419405	0.0137825421133231	0.0191693290734824	0.133122028526149	0.0125391849529781	0.441497659906396	0.298299845440495	0.446031746031746	0.0962145110410095	0.110759493670886	0.0192926045016077	0.00798722044728434	0.00152439024390244	0	0.0184331797235023	0.0200927357032458	0.0787037037037037	0.524105754276827	0.01875	0.953343701399689	0.916932907348243
139	0.783151326053042	0.115677321156773	0	0.081377151799687	0	0.527355623100304	0.484652665589661	0.0031055900621118	0.0107361963190184	0.425757575757576	0.104037267080745	0.443561208267091	0.590697674418605	0.17329093799682	0.0341085271317829	0.485451761102603	0.199108469539376	0.153724247226624	0.556561085972851	0	0.253105590062112	0	0	0.527301092043682	0.674718196457327	0.65251572327044	0.8798751950078	0.653495440729483	0.522935779816514	0.681470137825421	0.647798742138365	0.700159489633174	0.687306501547988	0.00622083981337481	0.0062111801242236	0.0126582278481013	0	0	0.764430577223089	0	0	0	0.57315233785822	0.539634146341463	0	0.00154320987654321	0.636785162287481	0.186335403726708	0.164319248826291
140	0.3952	0.503154574132492	0	0.0314465408805031	0	0.135860979462875	0.116504854368932	0.0612244897959184	0.0829420970266041	0.172897196261682	0.318037974683544	0.110569105691057	0.196620583717358	0.51869918699187	0.305111821086262	0.35	0.593457943925234	0.566993464052288	0.151857835218094	0.00637958532695375	0.660855784469097	0	0.186830015313936	0.144654088050314	0.261513157894737	0.210016155088853	0.580031695721078	0.254992319508449	0.231496062992126	0.258164852255054	0.233704292527822	0.376811594202899	0.253968253968254	0.0765625	0.0316957210776545	0.0833333333333333	0	0	0.351132686084142	0	0	0	0.160436137071651	0.150316455696203	0	0.133858267716535	0.229299363057325	0.604037267080745	0.528455284552846
141	0	0.0300157977883096	0.336569579288026	0	0.402555910543131	0	0	0.00789889415481832	0.0238473767885533	0	0.0127388535031847	0	0	0.00803858520900321	0.0719874804381847	0	0.0123456790123457	0.0165289256198347	0	0.283676703645008	0.00634920634920635	0.370786516853933	0.156923076923077	0	0	0	0	0	0	0	0	0	0	0.0283464566929134	0.118195956454121	0.0256410256410256	0.335925349922239	0.345483359746434	0	0.590690208667737	0.875981161695447	0.878836833602585	0	0	0.395672333848532	0.045958795562599	0	0.0159235668789809	0.0209339774557166
142	0	0	0.36734693877551	0	0.437601296596434	0	0	0.00499168053244592	0.00656814449917898	0	0	0	0	0	0.0280528052805281	0	0	0	0	0.280844155844156	0	0.40495867768595	0.0933544303797468	0	0	0	0	0	0	0	0	0	0	0.00644122383252818	0.0897435897435897	0.00656814449917898	0.359477124183007	0.354131534569983	0	0.625210084033613	0.919224555735057	0.915980230642504	0	0	0.435980551053485	0.0180032733224223	0	0	0
143	0	0.004739336492891	0.3744	0	0.44620253164557	0	0	0.00476947535771065	0.00625	0	0	0	0	0	0.0369181380417336	0	0	0	0	0.281645569620253	0	0.391585760517799	0.105263157894737	0	0	0	0	0	0	0	0	0	0	0.00622083981337481	0.0984126984126984	0.00643086816720257	0.358851674641148	0.357945425361156	0	0.639553429027113	0.918110236220472	0.921725239616613	0	0	0.426810477657935	0.0219435736677116	0	0	0
144	0	0.00473186119873817	0.487138263665595	0.0331230283911672	0.557142857142857	0	0	0.0654952076677316	0.053125	0	0.00320512820512821	0	0	0.0065359477124183	0.0760517799352751	0	0.00154083204930663	0	0	0.385350318471338	0	0.529790660225443	0.112828438948995	0	0	0	0.00474683544303797	0	0.00476947535771065	0	0	0	0	0.0487421383647799	0.18740157480315	0.0578778135048231	0.477707006369427	0.471910112359551	0	0.7491961414791	0.987421383647799	0.988888888888889	0	0	0.547140649149923	0.0670826833073323	0	0	0.00648298217179903
145	0.00476190476190476	0.339449541284404	0.6928	0.558823529411765	0.609567901234568	0.00463678516228748	0.04	0.794392523364486	0.869362363919129	0.129770992366412	0.616719242902208	0.117460317460317	0.00455235204855842	0.408360128617363	0.570532915360502	0.180967238689548	0.30688622754491	0.309791332263242	0.00940438871473354	0.748829953198128	0.225196850393701	0.65814696485623	0.622727272727273	0.0484375	0	0	0.0369230769230769	0	0.138461538461538	0	0	0.0142630744849445	0	0.894573643410853	0.983050847457627	0.883942766295707	0.711598746081505	0.712050078247261	0	0.445324881141046	0.162327718223583	0.160629921259843	0	0.00766871165644172	0.634146341463415	0.781055900621118	0	0.266355140186916	0.4
146	0.0454545454545455	0.145705521472393	0.542586750788643	0.768518518518518	0.466153846153846	0.210687022900763	0.252730109204368	0.784615384615385	0.682027649769585	0.28422619047619	0.466565349544073	0.313385826771654	0.158054711246201	0.2578125	0.341576506955178	0.214723926380368	0.133928571428571	0.102848101265823	0.202435312024353	0.555895865237366	0.0776255707762557	0.504643962848297	0.403817914831131	0.216049382716049	0.076555023923445	0.119266055045872	0.0385802469135802	0.10960960960961	0.256880733944954	0.0940298507462687	0.117004680187207	0.0725552050473186	0.0830769230769231	0.698056801195815	0.726027397260274	0.691222570532915	0.550680786686838	0.54	0.0330708661417323	0.350931677018634	0.0666666666666667	0.0608424336973479	0.178678678678679	0.201538461538462	0.490312965722802	0.563944530046225	0.12326656394453	0.0897832817337461	0.211930926216641
147	0.0673076923076923	0.130708661417323	0.529411764705882	0.777777777777778	0.440944881889764	0.226415094339623	0.277504105090312	0.767772511848341	0.665605095541401	0.306729264475743	0.452188006482982	0.344827586206897	0.174382716049383	0.245065789473684	0.339774557165862	0.225396825396825	0.125193199381762	0.0891410048622366	0.219903691813804	0.530805687203792	0.0605095541401274	0.479935794542536	0.380503144654088	0.247603833865815	0.0888157894736842	0.130856219709208	0.045958795562599	0.119496855345912	0.27172195892575	0.109375	0.130708661417323	0.0876623376623377	0.0972886762360447	0.676609105180534	0.711323763955343	0.671544715447154	0.533117932148627	0.52827140549273	0.0453074433656958	0.33868378812199	0.0754716981132075	0.0654952076677316	0.187403993855607	0.226356589147287	0.472613458528951	0.54140127388535	0.138977635782748	0.0769230769230769	0.211878009630819
148	0.131955484896661	0.900316455696203	0.0459016393442623	0.0485436893203883	0.0366826156299841	0.0325581395348837	0.0345394736842105	0.264240506329114	0.36115569823435	0.160686427457098	0.6	0.0604575163398693	0.0638629283489097	0.819805194805195	0.62760834670947	0.370942812982998	0.940438871473354	0.930693069306931	0.0318979266347687	0.136	0.961783439490446	0.0544	0.488262910798122	0.0498392282958199	0.0588235294117647	0.0450885668276973	0.210361067503925	0.0703125	0.152380952380952	0.057542768273717	0.0579710144927536	0.207855973813421	0.0568720379146919	0.333860759493671	0.216612377850163	0.343450479233227	0.0512	0.0619902120717781	0.0906095551894563	0.00161030595813205	0	0	0.0331230283911672	0.0311526479750779	0.0376175548589342	0.446227929373997	0.0589171974522293	0.947368421052632	0.841584158415842
149	0.173501577287066	0.757097791798107	0.0713153724247227	0.158139534883721	0.0386398763523957	0.0703363914373089	0.0950080515297907	0.345201238390093	0.452859350850077	0.257142857142857	0.636792452830189	0.130225080385852	0.0995405819295559	0.882911392405063	0.64018691588785	0.486780715396579	0.830769230769231	0.768503937007874	0.0651162790697674	0.1515625	0.819032761310452	0.0715421303656598	0.489393939393939	0.108695652173913	0.0787781350482315	0.0613207547169811	0.248447204968944	0.0932721712538226	0.228260869565217	0.0780780780780781	0.0818897637795276	0.224299065420561	0.0793157076205288	0.446676970633694	0.344339622641509	0.460567823343849	0.0671875	0.0859375	0.121019108280255	0.00157977883096367	0	0	0.0492307692307692	0.0838414634146342	0.0454545454545455	0.380434782608696	0.0788643533123028	0.770897832817337	0.873417721518987
150	0.214285714285714	0.574568288854003	0.00630914826498423	0.0031055900621118	0.0171606864274571	0.015220700152207	0.00798722044728434	0.065015479876161	0.0849772382397572	0.0561456752655539	0.270866141732283	0.0161030595813204	0.0468277945619335	0.526232114467409	0.375586854460094	0.223765432098765	0.634294385432473	0.636363636363636	0.0170015455950541	0.0171606864274571	0.696062992125984	0.0123839009287926	0.258258258258258	0.0188087774294671	0.104928457869634	0.0697305863708399	0.437978560490046	0.104387291981846	0.141975308641975	0.100609756097561	0.0751173708920188	0.226475279106858	0.104037267080745	0.0680061823802164	0.0385208012326656	0.0659340659340659	0.00940438871473354	0.0107858243451464	0.196850393700787	0.00618238021638331	0.0122699386503067	0.0109204368174727	0.0168195718654434	0.0137404580152672	0.00902255639097744	0.154559505409583	0.0721966205837174	0.65527950310559	0.539556962025316
151	0	0.0015625	0.392282958199357	0	0.468652037617555	0	0	0.0062015503875969	0.00462962962962963	0	0	0	0	0	0.0203125	0	0	0.00158730158730159	0	0.287519747235387	0	0.419457735247209	0.0741301059001513	0	0	0	0.0031055900621118	0	0.00154559505409583	0	0	0	0	0.00315955766192733	0.0970724191063174	0.0047244094488189	0.378504672897196	0.374407582938389	0	0.652380952380952	0.937308868501529	0.941269841269841	0	0	0.442396313364055	0.0109546165884194	0	0.00310077519379845	0
152	0	0.678125	0.125	0.00479233226837061	0.127760252365931	0	0	0.238993710691824	0.337519623233909	0.0124223602484472	0.436187399030695	0	0	0.487220447284345	0.594249201277955	0.0862068965517241	0.594135802469136	0.656910569105691	0	0.241706161137441	0.579778830963665	0.149350649350649	0.639570552147239	0	0	0	0	0	0	0	0	0	0	0.329153605015674	0.236593059936909	0.318770226537217	0.133228840125392	0.142630744849445	0	0.0479233226837061	0.203470031545741	0.186688311688312	0	0	0.128834355828221	0.471786833855799	0	0.636220472440945	0.567260940032415
153	0	0.00928792569659443	0.358851674641148	0	0.416012558869702	0	0	0.00476190476190476	0.00631911532385466	0	0	0	0	0	0.0398724082934609	0	0	0.0064	0	0.267716535433071	0	0.385232744783307	0.112633181126332	0	0	0	0	0	0	0	0	0	0	0.0062402496099844	0.087962962962963	0.00638977635782748	0.341772151898734	0.338632750397456	0	0.578947368421053	0.895475819032761	0.884493670886076	0	0	0.399075500770416	0.0248062015503876	0	0.00476947535771065	0.00318979266347687
154	0	0.429447852760736	0.0748829953198128	0	0.110773899848255	0	0	0.0629800307219662	0.116564417177914	0	0.177641653905054	0	0	0.295238095238095	0.353302611367127	0.0286144578313253	0.405646359583952	0.460567823343849	0	0.117469879518072	0.438837920489297	0.0892307692307692	0.357142857142857	0	0	0	0.105666156202144	0	0.00300751879699248	0	0	0.00622083981337481	0	0.113149847094801	0.0606980273141123	0.101088646967341	0.0690184049079755	0.073094867807154	0.00157977883096367	0.140866873065015	0.325227963525836	0.310872894333844	0	0	0.0988023952095808	0.227134146341463	0	0.460122699386503	0.356918238993711
155	0	0.107717041800643	0.200652528548124	0	0.268253968253968	0	0	0.025518341307815	0.0235478806907378	0	0.0377358490566038	0	0	0.0447284345047923	0.0919175911251981	0.00153374233128834	0.0890625	0.110032362459547	0	0.157977883096367	0.128	0.217391304347826	0.148377125193199	0	0	0	0.0837359098228663	0	0.00156739811912226	0	0	0.0016025641025641	0	0.0206022187004754	0.0379746835443038	0.0112903225806452	0.184419713831479	0.180511182108626	0	0.396825396825397	0.685847589424572	0.672496025437202	0	0	0.250384024577573	0.083596214511041	0	0.126760563380282	0.0386473429951691
156	0.705592105263158	0.189233278955954	0	0.0728155339805825	0	0.431781701444623	0.398998330550918	0.00328407224958949	0.0177705977382876	0.39652448657188	0.127214170692432	0.377104377104377	0.492163009404389	0.256323777403035	0.0745542949756888	0.499212598425197	0.280701754385965	0.232441471571906	0.452768729641694	0	0.33387358184765	0	0.00311526479750779	0.435562805872757	0.55668358714044	0.542763157894737	0.884244372990354	0.564873417721519	0.512116316639742	0.569858712715856	0.534653465346535	0.680921052631579	0.576923076923077	0.0144694533762058	0.00963081861958266	0.0197044334975369	0	0	0.68099173553719	0	0	0	0.471061093247588	0.447452229299363	0	0.014446227929374	0.541871921182266	0.271074380165289	0.235
157	0.253246753246753	0.618122977346278	0.0066006600660066	0.00963081861958266	0.0143540669856459	0.0331230283911672	0.0288135593220339	0.0855784469096672	0.108108108108108	0.0916149068322981	0.333333333333333	0.0439739413680782	0.0641627543035994	0.584158415841584	0.398058252427184	0.254746835443038	0.674418604651163	0.67483660130719	0.0363349131121643	0.0174603174603175	0.746434231378764	0.0130505709624796	0.273291925465839	0.0385852090032154	0.126853377265239	0.0867430441898527	0.476725521669342	0.126782884310618	0.164319248826291	0.123824451410658	0.0916530278232406	0.249597423510467	0.12540192926045	0.0920840064620355	0.0442338072669826	0.0988467874794069	0.00814332247557003	0.0127388535031847	0.222222222222222	0.00163934426229508	0	0.00161550888529887	0.0348101265822785	0.0251177394034537	0.00469483568075117	0.1904	0.088	0.710144927536232	0.580487804878049
158	0.934747145187602	0.018957345971564	0	0.192	0	0.763239875389408	0.714754098360656	0	0	0.601550387596899	0.0254777070063694	0.633986928104575	0.814641744548287	0.0632279534109817	0	0.541341653666147	0.0807453416149068	0.0423452768729642	0.762360446570973	0	0.114147909967846	0	0	0.740157480314961	0.900332225913621	0.867741935483871	0.754414125200642	0.878548895899054	0.672955974842767	0.8890625	0.86709886547812	0.820723684210526	0.901587301587302	0	0	0.00160771704180064	0	0	0.946341463414634	0	0	0	0.786729857819905	0.769953051643192	0	0	0.842767295597484	0.0576	0.0488599348534202
159	0.191935483870968	0.830670926517572	0.0309446254071661	0.0572337042925278	0.028436018957346	0.0726698262243286	0.0676567656765677	0.222397476340694	0.320574162679426	0.196594427244582	0.552166934189406	0.0849673202614379	0.0996884735202492	0.780165289256198	0.581993569131833	0.3859375	0.881987577639752	0.864297253634895	0.0733652312599681	0.108974358974359	0.929022082018927	0.0477707006369427	0.447530864197531	0.0876623376623377	0.0940032414910859	0.0826580226904376	0.27491961414791	0.116169544740973	0.161240310077519	0.0979782270606532	0.098705501618123	0.251612903225806	0.0894568690095847	0.293838862559242	0.19047619047619	0.295454545454545	0.0431309904153355	0.053484602917342	0.143092105263158	0.0016025641025641	0	0	0.0666666666666667	0.0752351097178683	0.0278637770897833	0.39268680445151	0.0952380952380952	0.884984025559105	0.815960912052117
160	0.00319488817891374	0.711145996860283	0.163097199341021	0.0114754098360656	0.196540880503145	0	0	0.261217948717949	0.332807570977918	0.0279937791601866	0.441971383147854	0.00164744645799012	0.0015600624024961	0.536423841059603	0.646579804560261	0.120063191153239	0.641744548286604	0.71004942339374	0	0.282091917591125	0.613526570048309	0.182113821138211	0.5875	0	0	0	0.0354838709677419	0	0.0223642172523962	0	0	0.0195758564437194	0	0.338141025641026	0.244479495268139	0.313213703099511	0.164536741214058	0.17524115755627	0.00166389351081531	0.101777059773829	0.187599364069952	0.1669341894061	0	0	0.177293934681182	0.47427652733119	0	0.68370607028754	0.592775041050903
161	0.0608	0.953560371517028	0.0923566878980892	0.05625	0.0733229329173167	0.00769230769230769	0.00811688311688312	0.307453416149068	0.449297971918877	0.149922720247295	0.643423137876387	0.0307443365695793	0.0227617602427921	0.842443729903537	0.75314465408805	0.341049382716049	0.930981595092024	0.944707740916272	0.00794912559618442	0.205974842767296	0.888198757763975	0.1088	0.621951219512195	0.0190174326465927	0.0180623973727422	0.0125588697017268	0.132716049382716	0.0122887864823349	0.0926216640502355	0.0122511485451761	0.0140405616224649	0.128980891719745	0.0125	0.42967542503864	0.315132605304212	0.437299035369775	0.0951638065522621	0.110935023771791	0.0110935023771791	0.0128	0.00462249614791988	0.0031496062992126	0.00610687022900763	0.00463678516228748	0.0787037037037037	0.505443234836703	0.00925925925925926	0.934169278996865	0.915739268680445
162	0.0208667736757624	0.355799373040752	0.509803921568627	0.282504012841092	0.595611285266458	0.00617283950617284	0.0131578947368421	0.43213728549142	0.447244094488189	0.0479876160990712	0.3184	0.0584415584415584	0.010989010989011	0.301302931596091	0.428120063191153	0.102167182662539	0.348694316436252	0.367479674796748	0.00950871632329636	0.492088607594937	0.330143540669856	0.52572347266881	0.327217125382263	0.0192	0.00164203612479475	0.00159744408945687	0.154574132492114	0.00618238021638331	0.12888198757764	0.00156494522691706	0.00321543408360129	0.05	0	0.433070866141732	0.443396226415094	0.432258064516129	0.494435612082671	0.5056	0.0113452188006483	0.437400950871632	0.291993720565149	0.262738853503185	0.0062402496099844	0.0110236220472441	0.5453125	0.525236593059937	0.00796178343949045	0.36984126984127	0.255216693418941
163	0.427631578947368	0.451876019575856	0.00164203612479475	0.0507936507936508	0.00818330605564648	0.1609375	0.165016501650165	0.0779014308426073	0.0961538461538462	0.21583850931677	0.268608414239482	0.179445350734095	0.221350078492936	0.511627906976744	0.320325203252033	0.391373801916933	0.552425665101721	0.51158940397351	0.177133655394525	0.00488599348534202	0.610032362459547	0.00490196078431373	0.165615141955836	0.188311688311688	0.276845637583893	0.245954692556634	0.67156862745098	0.292259083728278	0.323943661971831	0.281004709576138	0.238636363636364	0.407467532467532	0.271565495207668	0.0935023771790808	0.0547504025764895	0.105610561056106	0.00491803278688525	0.00325732899022801	0.39672131147541	0.0032626427406199	0	0.00158982511923688	0.17981072555205	0.172025723472669	0.00316957210776545	0.12258064516129	0.251993620414673	0.546031746031746	0.477832512315271
164	0.0941558441558442	0.890822784810127	0.0925324675324675	0.0848	0.0714285714285714	0.044822256568779	0.0431893687707641	0.292913385826772	0.393026941362916	0.159937888198758	0.6288	0.0650406504065041	0.0532915360501567	0.803858520900322	0.6528	0.329652996845426	0.906870229007634	0.947712418300654	0.0456692913385827	0.178170144462279	0.93026941362916	0.099510603588907	0.537007874015748	0.0473186119873817	0.0307443365695793	0.0332805071315372	0.179365079365079	0.0357698289269051	0.0900473933649289	0.03125	0.0349761526232114	0.151757188498403	0.0234375	0.374407582938389	0.2496	0.378640776699029	0.0955414012738854	0.10126582278481	0.0621931260229133	0.00326797385620915	0	0	0.0423197492163009	0.0421216848673947	0.0764430577223089	0.485714285714286	0.0412044374009509	0.94811320754717	0.855753646677472
165	0	0.611197511664075	0.221508828250401	0.0158227848101266	0.254237288135593	0	0	0.18957345971564	0.241758241758242	0.00304878048780488	0.36248012718601	0	0	0.447154471544715	0.511923688394277	0.0481366459627329	0.540706605222734	0.631160572337043	0	0.27244094488189	0.561128526645768	0.254045307443366	0.508474576271186	0	0	0	0.0234375	0	0.0015748031496063	0	0	0.00158730158730159	0	0.248840803709428	0.174528301886792	0.226688102893891	0.2296875	0.238853503184713	0	0.15112540192926	0.250391236306729	0.238170347003155	0	0	0.241860465116279	0.374803149606299	0	0.622641509433962	0.499181669394435
166	0.0736	0.805946791862285	0.227344992050874	0.285031847133758	0.17693522906793	0.0651162790697674	0.101941747572816	0.515873015873016	0.623417721518987	0.250764525993884	0.883830455259027	0.167741935483871	0.0721003134796238	0.763843648208469	0.6448	0.383045525902669	0.762121212121212	0.759170653907496	0.0676100628930818	0.338072669826224	0.70820189274448	0.229665071770335	0.568356374807988	0.107981220657277	0.0243111831442464	0.0220125786163522	0.110759493670886	0.0384024577572965	0.164596273291925	0.0230061349693252	0.0255591054313099	0.130645161290323	0.0175718849840256	0.618670886075949	0.475968992248062	0.616883116883117	0.22884012539185	0.262243285939968	0.0370967741935484	0.0273311897106109	0.0015552099533437	0	0.0511627906976744	0.0751533742331288	0.204018547140649	0.630434782608696	0.0361635220125786	0.74414976599064	0.773228346456693
167	0.167449139280125	0.4375	0.353503184713376	0.627943485086342	0.28169014084507	0.31859756097561	0.355987055016181	0.702830188679245	0.588509316770186	0.449319213313162	0.720820189274448	0.431746031746032	0.269406392694064	0.426751592356688	0.371248025276461	0.390357698289269	0.396369137670197	0.419968304278922	0.322834645669291	0.381987577639752	0.369905956112853	0.322222222222222	0.393939393939394	0.343701399688958	0.15112540192926	0.205651491365777	0.134069400630915	0.184615384615385	0.292379471228616	0.16820987654321	0.208791208791209	0.21939586645469	0.1515625	0.585139318885449	0.493769470404984	0.588050314465409	0.349606299212598	0.362341772151899	0.136291600633914	0.120063191153239	0	0	0.288753799392097	0.310664605873261	0.292048929663609	0.606864274570983	0.234206471494607	0.386153846153846	0.393987341772152
168	0.0297805642633229	0.959627329192547	0.126182965299685	0.0483619344773791	0.0964777947932619	0	0.00315955766192733	0.316770186335404	0.428353658536585	0.117117117117117	0.640866873065015	0.016	0.00610687022900763	0.769475357710652	0.732919254658385	0.269938650306748	0.871641791044776	0.93015873015873	0.00152671755725191	0.228043143297381	0.846273291925466	0.134165366614665	0.642857142857143	0.00617283950617284	0	0	0.0993788819875776	0	0.0580152671755725	0	0	0.0954616588419405	0	0.41743119266055	0.29803328290469	0.415625	0.12326656394453	0.137715179968701	0.00315955766192733	0.0170278637770898	0.0106221547799697	0.00617283950617284	0	0.00151515151515152	0.112291350531108	0.54	0	0.902777777777778	0.849206349206349
169	0	0.00317965023847377	0.386473429951691	0	0.450949367088608	0	0	0.00627943485086342	0.00476947535771065	0	0	0	0	0	0.0238473767885533	0	0	0.0015748031496063	0	0.28006329113924	0	0.4170692431562	0.0756172839506173	0	0	0	0.00159235668789809	0	0	0	0	0	0	0.00782472613458529	0.100156494522692	0.00478468899521531	0.378716744913928	0.3696	0	0.62741935483871	0.928012519561815	0.933656957928803	0	0	0.435857805255023	0.0173501577287066	0	0.00159744408945687	0
170	0	0.442307692307692	0.189935064935065	0.00320512820512821	0.251602564102564	0	0	0.142172523961661	0.191455696202532	0.00307692307692308	0.2256	0	0	0.294599018003273	0.387358184764992	0.0335463258785942	0.382581648522551	0.435351882160393	0	0.292527821939587	0.366129032258065	0.239549839228296	0.432558139534884	0	0	0	0	0	0	0	0	0	0	0.19872813990461	0.152380952380952	0.183441558441558	0.191082802547771	0.193126022913257	0	0.216828478964401	0.4421875	0.393890675241158	0	0	0.247663551401869	0.285714285714286	0	0.401273885350318	0.354098360655738
171	0.731023102310231	0.206840390879479	0	0.0906095551894563	0	0.449760765550239	0.437395659432387	0.0130718954248366	0.0211726384364821	0.433333333333333	0.145631067961165	0.419732441471572	0.533123028391167	0.259259259259259	0.0836065573770492	0.520193861066236	0.283227848101266	0.245847176079734	0.490291262135922	0	0.351132686084142	0	0.00631911532385466	0.467874794069193	0.592150170648464	0.570491803278689	0.866666666666667	0.592948717948718	0.530844155844156	0.6	0.580267558528428	0.72	0.60556464811784	0.0176	0.0130505709624796	0.0260586319218241	0	0	0.689830508474576	0	0	0	0.491228070175439	0.470209339774557	0	0.0196078431372549	0.570957095709571	0.2833607907743	0.250411861614498
172	0	0.72408293460925	0.114886731391586	0.00797448165869218	0.107371794871795	0	0	0.254746835443038	0.346645367412141	0.0186915887850467	0.444976076555024	0	0	0.538461538461538	0.610576923076923	0.103503184713376	0.651017214397496	0.715460526315789	0	0.238782051282051	0.632165605095541	0.137540453074434	0.63166144200627	0	0	0	0.00805152979066022	0	0	0	0	0.00494233937397035	0	0.330670926517572	0.230647709320695	0.320325203252033	0.121555915721232	0.135782747603834	0	0.0273752012882448	0.15625	0.145631067961165	0	0	0.115805946791862	0.463375796178344	0	0.692307692307692	0.611475409836066
173	0.5810147299509	0.0565428109854604	0.186885245901639	0.679549114331723	0.128038897893031	0.794585987261146	0.859060402684564	0.377179080824089	0.233226837060703	0.742496050552923	0.251612903225806	0.902800658978583	0.73851030110935	0.0793388429752066	0.0261011419249592	0.523584905660377	0.0645669291338583	0.0619902120717781	0.799679487179487	0.163961038961039	0.0609951845906902	0.154471544715447	0.0440251572327044	0.825806451612903	0.650337837837838	0.688417618270799	0.360708534621578	0.664546899841017	0.676328502415459	0.66304347826087	0.690048939641109	0.592409240924092	0.631410256410256	0.247191011235955	0.20414673046252	0.239202657807309	0.16025641025641	0.170616113744076	0.576298701298701	0.0392798690671031	0	0	0.774091627172196	0.795786061588331	0.145085803432137	0.224165341812401	0.704944178628389	0.056	0.0565723793677205
174	0	0.133545310015898	0.261788617886179	0	0.326465927099842	0	0	0.0411392405063291	0.0649762282091918	0	0.0490506329113924	0	0	0.0525477707006369	0.124605678233438	0.0015600624024961	0.0872894333843798	0.120578778135048	0	0.264150943396226	0.0940438871473354	0.303514376996805	0.198473282442748	0	0	0	0	0	0	0	0	0	0	0.0579029733959311	0.083596214511041	0.0561797752808989	0.257142857142857	0.264566929133858	0	0.470967741935484	0.762052877138414	0.759554140127389	0	0	0.332293291731669	0.118935837245696	0	0.113564668769716	0.0811688311688312
175	0	0.125198098256735	0.919614147909968	0.384370015948963	0.931142410015649	0	0.0016260162601626	0.518167456556082	0.526645768025078	0	0.335443037974684	0.0245499181669394	0	0.131493506493506	0.31378763866878	0.00632911392405063	0.0932721712538226	0.101141924959217	0	0.861685214626391	0.0490506329113924	0.954911433172303	0.432098765432099	0	0	0	0.00941915227629513	0	0.0405616224648986	0	0	0	0	0.534700315457413	0.67981072555205	0.528938906752412	0.930599369085173	0.916139240506329	0	0.792483660130719	0.50462962962963	0.490445859872611	0	0	0.953416149068323	0.536776212832551	0	0.0874403815580286	0.1296
176	0.776729559748428	0.0171339563862928	0	0.436420722135008	0	0.992343032159265	0.962662337662338	0.130841121495327	0.0171073094867807	0.82648401826484	0.0496	0.87459807073955	0.95	0.0161290322580645	0	0.572093023255814	0.0262345679012346	0.0223285486443381	0.995305164319249	0	0.0278637770897833	0	0	0.95447409733124	0.886363636363636	0.925278219395866	0.529968454258675	0.894080996884735	0.704225352112676	0.893129770992366	0.924920127795527	0.753993610223642	0.884555382215289	0.0170807453416149	0	0.0256821829855538	0	0	0.803571428571429	0	0	0	0.992435703479576	0.993827160493827	0	0.0093167701863354	0.934681181959565	0.0221169036334913	0.0112
177	0.626356589147287	0.0509259259259259	0.133757961783439	0.618973561430793	0.0816640986132511	0.847432024169184	0.90952380952381	0.305772230889236	0.18558282208589	0.78419452887538	0.204301075268817	0.955271565495208	0.802114803625378	0.0641627543035994	0.0198776758409786	0.541033434650456	0.0585585585585586	0.054140127388535	0.854740061162079	0.112977099236641	0.0539291217257319	0.104524180967239	0.0209580838323353	0.875192604006163	0.71496062992126	0.74414976599064	0.424148606811146	0.722473604826546	0.712307692307692	0.715596330275229	0.757296466973886	0.645569620253165	0.698142414860681	0.191780821917808	0.150684931506849	0.194401244167963	0.119751166407465	0.119010819165379	0.628164556962025	0.0234375	0	0	0.827272727272727	0.848942598187311	0.0957446808510638	0.168469860896445	0.76271186440678	0.048062015503876	0.0471698113207547
178	0	0.107765451664025	0.966453674121406	0.416536661466459	0.965678627145086	0	0.00656814449917898	0.535101404056162	0.511700468018721	0.00154798761609907	0.316455696202532	0.0518638573743922	0	0.110754414125201	0.2660406885759	0	0.0735068912710567	0.0861788617886179	0	0.855140186915888	0.0438871473354232	0.976489028213166	0.357251908396947	0.00156985871271586	0	0	0.0156739811912226	0	0.0608424336973479	0	0	0	0	0.523219814241486	0.665109034267913	0.512618296529968	0.966929133858268	0.946624803767661	0	0.797124600638978	0.513975155279503	0.517884914463453	0	0	0.987748851454824	0.532608695652174	0	0.0774091627172196	0.0968253968253968
179	0.190938511326861	0.203821656050955	0.515248796147673	0.853225806451613	0.4608	0.360062893081761	0.416666666666667	0.779014308426073	0.648953301127214	0.443410852713178	0.533011272141707	0.482644628099174	0.32182103610675	0.225490196078431	0.315705128205128	0.288854003139717	0.1765625	0.180781758957655	0.364500792393027	0.545307443365696	0.147909967845659	0.502392344497608	0.387944358578053	0.381789137380192	0.196694214876033	0.255924170616114	0.0967238689547582	0.242612752721617	0.303599374021909	0.224137931034483	0.259380097879282	0.206611570247934	0.206022187004754	0.65224358974359	0.612698412698413	0.653160453808752	0.5408	0.532905296950241	0.178396072013093	0.304065040650407	0.0319488817891374	0.0289855072463768	0.341049382716049	0.364779874213836	0.4703125	0.625396825396825	0.277955271565495	0.161341853035144	0.203883495145631
180	0.0150753768844221	0.914239482200647	0.130872483221477	0.0292682926829268	0.102272727272727	0	0.00166666666666667	0.276872964169381	0.400981996726678	0.0884244372990354	0.616883116883117	0.00676818950930626	0.00317965023847377	0.728643216080402	0.711256117455139	0.216965742251224	0.841269841269841	0.887959866220736	0.00162074554294976	0.226384364820847	0.819967266775777	0.138842975206612	0.651685393258427	0.00327868852459016	0	0	0.0669934640522876	0	0.0372168284789644	0	0	0.0671140939597315	0	0.380258899676375	0.274350649350649	0.374172185430464	0.136807817589577	0.146381578947368	0.00169779286926995	0.0180032733224223	0.0241935483870968	0.0230642504118616	0	0	0.117460317460317	0.513957307060755	0	0.864157119476268	0.812603648424544
181	0.0701468189233279	0.888178913738019	0.190789473684211	0.166666666666667	0.140600315955766	0.0514820592823713	0.0550918196994992	0.423137876386688	0.518110236220472	0.174726989079563	0.777597402597403	0.116129032258065	0.0500782472613459	0.736408566721582	0.648298217179903	0.304761904761905	0.808777429467085	0.852459016393443	0.0493630573248408	0.31139646869984	0.809904153354633	0.20097244732577	0.577223088923557	0.0643086816720257	0.0264900662251656	0.0272435897435897	0.101777059773829	0.0297805642633229	0.1	0.0220125786163522	0.0291734197730956	0.119935170178282	0.0159489633173844	0.509404388714734	0.362459546925566	0.510466988727858	0.179650238473768	0.206730769230769	0.0333863275039746	0.0177993527508091	0	0	0.0387596899224806	0.0487421383647799	0.176656151419558	0.611650485436893	0.0349206349206349	0.841269841269841	0.798029556650246
182	0	0.00477707006369427	0.357377049180328	0	0.424920127795527	0	0	0	0.00321543408360129	0	0	0	0	0	0.0385232744783307	0	0	0	0	0.264274061990212	0	0.375806451612903	0.10410094637224	0	0	0	0	0	0	0	0	0	0	0.00485436893203883	0.0977564102564103	0.00161550888529887	0.345541401273885	0.344	0	0.618739903069467	0.922829581993569	0.914516129032258	0	0	0.41259842519685	0.0208667736757624	0	0.00158982511923688	0.00163398692810458
183	0	0.633825944170772	0.134125636672326	0.00495867768595041	0.135179153094463	0	0	0.226072607260726	0.325041459369818	0.00955414012738853	0.391376451077944	0	0	0.448566610455312	0.559543230016313	0.0801282051282051	0.549920760697306	0.599326599326599	0	0.250414593698176	0.533551554828151	0.149750415973378	0.612179487179487	0	0	0	0	0	0	0	0	0	0	0.320197044334975	0.21474358974359	0.304347826086957	0.142148760330579	0.14662273476112	0	0.0665557404326123	0.260869565217391	0.238095238095238	0	0	0.1421647819063	0.443719412724307	0	0.577049180327869	0.520938023450586
184	0.923930269413629	0.0110759493670886	0	0.235569422776911	0	0.801526717557252	0.7648	0.0031055900621118	0	0.645454545454546	0.0158730158730159	0.693053311793215	0.83969465648855	0.0333333333333333	0	0.548536209553159	0.0476190476190476	0.0220472440944882	0.796557120500782	0	0.0713178294573643	0	0	0.783151326053042	0.940129449838188	0.904912836767036	0.709627329192547	0.913636363636364	0.7140625	0.920245398773006	0.905808477237049	0.824367088607595	0.937694704049844	0	0	0.00156739811912226	0	0	0.950320512820513	0	0	0	0.828746177370031	0.798771121351767	0	0	0.876755070202808	0.0278637770897833	0.0300157977883096
185	0.885167464114832	0.00782472613458529	0	0.291866028708134	0	0.8703125	0.845140032948929	0.0329153605015674	0	0.727692307692308	0.00788643533123028	0.770114942528736	0.915254237288136	0.024232633279483	0	0.610248447204969	0.0404984423676012	0.0177993527508091	0.875981161695447	0	0.04858934169279	0	0	0.854914196567863	0.990243902439024	0.958132045088567	0.658227848101266	0.989296636085627	0.78858024691358	0.987596899224806	0.979166666666667	0.865625	0.982649842271293	0	0	0.0016025641025641	0	0	0.906451612903226	0	0	0	0.896341463414634	0.879256965944272	0	0	0.958795562599049	0.0173501577287066	0.0178571428571429
186	0.927099841521395	0.0139318885448916	0	0.255451713395639	0	0.819165378670788	0.7872	0.0139103554868624	0.00155763239875389	0.667678300455235	0.0172143974960876	0.710823909531502	0.878234398782344	0.0302547770700637	0	0.566153846153846	0.0507692307692308	0.0232919254658385	0.822429906542056	0	0.0686427457098284	0	0	0.8078125	0.952922077922078	0.917591125198098	0.697347893915757	0.931993817619784	0.720247295208655	0.943251533742331	0.919558359621451	0.838304552590267	0.95046439628483	0	0	0.00316957210776545	0	0	0.9504	0	0	0	0.851226993865031	0.823348694316436	0	0	0.907668231611894	0.0277349768875193	0.023961661341853
187	0.250809061488673	0.626409017713366	0.00322061191626409	0.00956937799043062	0.00943396226415094	0.0511627906976744	0.0394736842105263	0.0761904761904762	0.0893141945773525	0.0918836140888208	0.334389857369255	0.0500807754442649	0.0762052877138414	0.561093247588424	0.397456279809221	0.269716088328076	0.688172043010753	0.694308943089431	0.0499194847020934	0.0142630744849445	0.763406940063092	0.00805152979066022	0.261609907120743	0.0537974683544304	0.131578947368421	0.0941558441558442	0.475961538461538	0.135725429017161	0.174922600619195	0.128440366972477	0.0990415335463259	0.254372019077901	0.122222222222222	0.0870253164556962	0.0441640378548896	0.0861788617886179	0.00637958532695375	0.008	0.22168284789644	0	0	0	0.0554699537750385	0.0423861852433281	0.00156494522691706	0.165366614664587	0.097444089456869	0.709935897435897	0.590909090909091
188	0.0333333333333333	0.946875	0.148089171974522	0.062992125984252	0.127158555729984	0	0.00486223662884927	0.318681318681319	0.416275430359937	0.116666666666667	0.6336	0.0193548387096774	0.00772797527047913	0.73449920508744	0.714733542319749	0.271293375394322	0.848623853211009	0.921135646687697	0.00157977883096367	0.253869969040248	0.827639751552795	0.162939297124601	0.614678899082569	0.00947867298578199	0	0	0.0917573872472784	0	0.0619195046439628	0	0	0.0963665086887836	0	0.412130637636081	0.309748427672956	0.402866242038217	0.153724247226624	0.170579029733959	0.00317965023847377	0.0316455696202532	0.021875	0.0142857142857143	0	0	0.139968895800933	0.552262090483619	0	0.891472868217054	0.807631160572337
189	0.00473186119873817	0.63452566096423	0.157142857142857	0.0046801872074883	0.181395348837209	0	0	0.161949685534591	0.213953488372093	0.00605143721633888	0.357032457496136	0	0	0.483922829581994	0.493730407523511	0.0740181268882175	0.590909090909091	0.657187993680885	0	0.191358024691358	0.610510046367852	0.181528662420382	0.465648854961832	0	0	0	0.101088646967341	0	0.0123456790123457	0	0	0.0206349206349206	0	0.207109737248841	0.145285935085008	0.199685534591195	0.154798761609907	0.167974882260597	0.00317965023847377	0.0935023771790808	0.193548387096774	0.173106646058733	0	0	0.16969696969697	0.333848531684699	0	0.647425897035881	0.535545023696682
190	0.713141025641026	0.195583596214511	0	0.0792393026941363	0.00157977883096367	0.433281004709576	0.403305785123967	0.00950871632329636	0.0158478605388273	0.41358024691358	0.1392	0.38752052545156	0.511591962905719	0.250406504065041	0.0749601275917065	0.506998444790047	0.274418604651163	0.24512987012987	0.467614533965245	0	0.347133757961783	0	0.00455927051671732	0.43859649122807	0.575409836065574	0.560386473429952	0.874015748031496	0.571428571428571	0.509463722397476	0.587423312883436	0.556982343499197	0.696284329563813	0.598116169544741	0.0140845070422535	0.0108191653786708	0.0191693290734824	0	0	0.697068403908795	0	0	0	0.468412942989214	0.45511811023622	0	0.0128	0.549295774647887	0.277337559429477	0.244732576985413
191	0.916802610114193	0.0271132376395534	0	0.192675159235669	0	0.757911392405063	0.718592964824121	0.00321543408360129	0	0.602503912363067	0.0342019543973941	0.641479099678457	0.804724409448819	0.0702614379084967	0.00162337662337662	0.521193092621664	0.0841121495327103	0.0514096185737977	0.750397456279809	0	0.12199036918138	0	0	0.735109717868339	0.900489396411093	0.867313915857605	0.733438485804416	0.867298578199052	0.637958532695375	0.890282131661442	0.867528271405493	0.81342062193126	0.901929260450161	0	0	0.00160513643659711	0	0	0.92741935483871	0	0	0	0.783359497645212	0.762128325508607	0	0	0.836538461538462	0.0648298217179903	0.0620915032679739
192	0.111111111111111	0.3472	0.510673234811166	0.677777777777778	0.460567823343849	0.21283255086072	0.260434056761269	0.874799357945425	0.75	0.315301391035549	0.660225442834139	0.345514950166113	0.196540880503145	0.380487804878049	0.454113924050633	0.293291731669267	0.325545171339564	0.329545454545455	0.220095693779904	0.562300319488818	0.272300469483568	0.482258064516129	0.450549450549451	0.25	0.0939044481054366	0.109324758842444	0.123222748815166	0.114241001564945	0.283227848101266	0.0910518053375196	0.123778501628664	0.154605263157895	0.0735524256651017	0.751188589540412	0.666666666666667	0.761047463175123	0.518341307814992	0.526143790849673	0.0862354892205638	0.275752773375594	0.0189274447949527	0.0162074554294976	0.193548387096774	0.217391304347826	0.461658841940532	0.746388443017656	0.157051282051282	0.315789473684211	0.315960912052117
193	0.0110236220472441	0.475968992248062	0.6112	0.5320813771518	0.542768273716952	0.0273972602739726	0.0682926829268293	0.862442040185471	0.924846625766871	0.126888217522659	0.7484375	0.140549273021002	0.0244274809160305	0.446909667194929	0.602848101265823	0.201248049921997	0.412673879443586	0.439490445859873	0.031104199066874	0.708722741433022	0.356037151702786	0.593996840442338	0.655963302752294	0.0647149460708783	0	0	0.0389408099688473	0.00606060606060606	0.138461538461538	0	0.00317965023847377	0.0234009360374415	0	0.919504643962848	0.823712948517941	0.915492957746479	0.626168224299065	0.630265210608424	0.00635930047694754	0.342767295597484	0.065625	0.0551181102362205	0.0152905198776758	0.0353302611367127	0.563467492260062	0.933333333333333	0.00933125972006221	0.406779661016949	0.426771653543307
194	0.149532710280374	0.872868217054264	0.0223285486443381	0.033175355450237	0.0169491525423729	0.0504587155963303	0.0481540930979133	0.217592592592593	0.337962962962963	0.149162861491629	0.561430793157076	0.0636942675159236	0.0769230769230769	0.781990521327014	0.602503912363067	0.36979969183359	0.904689863842663	0.912420382165605	0.0510046367851623	0.123052959501558	0.953632148377125	0.0330708661417323	0.466367713004484	0.0589147286821705	0.0790322580645161	0.0649149922720247	0.22848200312989	0.0927051671732523	0.141321044546851	0.0778625954198473	0.0766823161189358	0.213836477987421	0.0789473684210526	0.300462249614792	0.186544342507645	0.307931570762053	0.0295031055900621	0.0376766091051805	0.105511811023622	0	0	0	0.0502283105022831	0.0535987748851455	0.0179640718562874	0.409509202453988	0.0777439024390244	0.919876733436055	0.815580286168522
195	0.0706605222734255	0.949924127465857	0.0925925925925926	0.044478527607362	0.0708898944193062	0.0211480362537764	0.0220820189274448	0.293577981651376	0.41203007518797	0.13353115727003	0.633996937212864	0.0438871473354232	0.029940119760479	0.808641975308642	0.67737003058104	0.319340329835082	0.92042042042042	0.981102362204724	0.024132730015083	0.196946564885496	0.904109589041096	0.0977099236641221	0.56437125748503	0.0353302611367127	0.0251177394034537	0.0202808112324493	0.13963963963964	0.0238095238095238	0.0922844175491679	0.024024024024024	0.0261941448382126	0.150621118012422	0.015220700152207	0.387537993920973	0.263473053892216	0.39258114374034	0.0955993930197269	0.104938271604938	0.0263157894736842	0.00458715596330275	0	0	0.0211161387631976	0.0223214285714286	0.0770392749244713	0.503048780487805	0.0258751902587519	0.963691376701967	0.867283950617284
196	0.913539967373573	0.0128410914927769	0	0.2192	0	0.80824088748019	0.758445945945946	0.00161290322580645	0	0.630672926447574	0.0159744408945687	0.67779632721202	0.838915470494418	0.0275080906148867	0	0.507911392405063	0.0377358490566038	0.0226904376012966	0.808	0	0.0645161290322581	0	0	0.780254777070064	0.940298507462687	0.910569105691057	0.70926517571885	0.9109375	0.665584415584416	0.922098569157393	0.90311986863711	0.79126213592233	0.940705128205128	0	0	0	0	0	0.949756888168558	0	0	0	0.837209302325581	0.807874015748032	0	0	0.879421221864952	0.0273311897106109	0.0230263157894737
197	0.920760697305864	0.00625978090766823	0	0.236306729264476	0	0.801251956181534	0.755737704918033	0.003125	0	0.642857142857143	0.015748031496063	0.683279742765273	0.835658914728682	0.0254372019077901	0	0.536098310291859	0.0455235204855842	0.0208333333333333	0.80188679245283	0	0.0694006309148265	0	0	0.773940345368917	0.947626841243863	0.914556962025316	0.71830985915493	0.913446676970634	0.694835680751174	0.93030303030303	0.903633491311216	0.8112	0.947122861586314	0	0	0	0	0	0.956869009584665	0	0	0	0.823975720789074	0.804012345679012	0	0	0.876971608832808	0.025	0.0208
198	0	0.216	0.133550488599349	0	0.174193548387097	0	0	0.0456769983686786	0.0759289176090469	0	0.0840064620355412	0	0	0.110749185667752	0.152623211446741	0.00797448165869218	0.180685358255452	0.219869706840391	0	0.12214983713355	0.22397476340694	0.140322580645161	0.229457364341085	0	0	0	0.08	0	0	0	0	0.00164473684210526	0	0.0592948717948718	0.0273752012882448	0.0585365853658537	0.113237639553429	0.117932148626817	0	0.2859450726979	0.594594594594595	0.578861788617886	0	0	0.153968253968254	0.156645569620253	0	0.224358974358974	0.132352941176471
199	0.00646203554119548	0.189490445859873	0.131147540983607	0	0.174050632911392	0	0	0.028391167192429	0.0415335463258786	0	0.0616883116883117	0	0	0.0929853181076672	0.138314785373609	0.00318979266347687	0.167950693374422	0.201298701298701	0	0.0966719492868463	0.221690590111643	0.1328	0.194006309148265	0	0	0	0.139871382636656	0	0.00316455696202532	0	0	0.00324675324675325	0	0.0317460317460317	0.0222929936305732	0.0244299674267101	0.113924050632911	0.108108108108108	0.016025641025641	0.275080906148867	0.569182389937107	0.547923322683706	0	0	0.152647975077882	0.1312	0	0.201923076923077	0.113636363636364
200	0	0.004739336492891	0.387722132471729	0	0.484326018808777	0	0	0.0062992125984252	0.0015748031496063	0	0	0	0	0	0.0188383045525903	0	0	0.00319488817891374	0	0.285714285714286	0.00157232704402516	0.415857605177994	0.0691244239631336	0	0	0	0.00940438871473354	0	0.0015552099533437	0	0	0	0	0.00617283950617284	0.102964118564743	0.0016	0.366826156299841	0.3734375	0	0.626198083067093	0.91601866251944	0.917851500789889	0	0	0.440242057488654	0.0157728706624606	0	0.0125984251968504	0
201	0.17741935483871	0.753184713375796	0.0177993527508091	0.0337620578778135	0.0288	0.0330188679245283	0.0346534653465347	0.134493670886076	0.199677938808374	0.124423963133641	0.430194805194805	0.0540983606557377	0.0633693972179289	0.688709677419355	0.490506329113924	0.325949367088608	0.787037037037037	0.792144026186579	0.0375	0.0623003194888179	0.843505477308294	0.0275974025974026	0.344186046511628	0.0477707006369427	0.0883333333333333	0.0603174603174603	0.37258064516129	0.101587301587302	0.176656151419558	0.086286594761171	0.0749185667752443	0.247960848287113	0.0832025117739403	0.189522342064715	0.119426751592357	0.195161290322581	0.0207667731629393	0.0258064516129032	0.149443561208267	0.00323624595469256	0	0.00159489633173844	0.0341085271317829	0.0375586854460094	0.0172955974842767	0.276083467094703	0.0770465489566613	0.814873417721519	0.700657894736842
202	0	0.342767295597484	0.57516339869281	0.22741935483871	0.6192	0	0	0.443910256410256	0.483253588516746	0.0062992125984252	0.39708265802269	0.0165562913907285	0	0.247154471544715	0.387096774193548	0.0394321766561514	0.255054432348367	0.299186991869919	0	0.6912	0.230524642289348	0.6128	0.453271028037383	0	0	0	0.0112	0	0.0238473767885533	0	0	0	0	0.464630225080386	0.498397435897436	0.480392156862745	0.579710144927536	0.573482428115016	0	0.432956381260097	0.401883830455259	0.381558028616852	0	0	0.59190031152648	0.560702875399361	0	0.280448717948718	0.236754966887417
203	0	0.525040387722132	0.603648424543947	0.478688524590164	0.552	0.00319488817891374	0.0220713073005093	0.780998389694042	0.875	0.0751173708920188	0.690553745928339	0.0909090909090909	0.00315457413249211	0.437185929648241	0.61698717948718	0.155448717948718	0.444794952681388	0.485996705107084	0.00654664484451719	0.7088	0.399030694668821	0.589403973509934	0.715189873417722	0.017741935483871	0	0	0.024390243902439	0	0.0950080515297907	0	0	0.00657894736842105	0	0.859903381642512	0.758454106280193	0.845276872964169	0.610492845786963	0.620294599018003	0	0.337171052631579	0.0736	0.0660225442834139	0.00316455696202532	0.00646203554119548	0.563779527559055	0.967897271268058	0	0.458064516129032	0.439799331103679
204	0	0.0032258064516129	0.386513157894737	0	0.45928338762215	0	0	0.00637958532695375	0.00321027287319422	0	0	0	0	0	0.0276422764227642	0	0	0.00164744645799012	0	0.286173633440514	0	0.409677419354839	0.06875	0	0	0	0.00161812297734628	0	0	0	0	0	0	0.00635930047694754	0.0998415213946117	0.00323624595469256	0.373590982286634	0.379585326953748	0	0.648648648648649	0.929245283018868	0.934189406099519	0	0	0.441823899371069	0.012779552715655	0	0.00159744408945687	0
205	0	0.726574500768049	0.131537242472266	0.0125588697017268	0.123647604327666	0	0	0.249607535321821	0.360374414976599	0.0195488721804511	0.461538461538462	0	0	0.537480063795853	0.631911532385466	0.106870229007634	0.642201834862385	0.706260032102729	0	0.246913580246914	0.634259259259259	0.143769968051118	0.644916540212443	0	0	0	0.00471698113207547	0	0	0	0	0.0063391442155309	0	0.343987823439878	0.24804992199688	0.337579617834395	0.129283489096573	0.152410575427683	0	0.043343653250774	0.166666666666667	0.15615141955836	0	0	0.127105666156202	0.476489028213166	0	0.680314960629921	0.605678233438486
206	0.294952681388013	0.654088050314465	0.00643086816720257	0.0358255451713396	0.00460122699386503	0.0597243491577335	0.051948051948052	0.128125	0.166666666666667	0.167434715821813	0.406593406593407	0.0635930047694754	0.103030303030303	0.653225806451613	0.451816745655608	0.348694316436252	0.734138972809668	0.701923076923077	0.0625	0.0312989045383412	0.77567140600316	0.00789889415481832	0.30781010719755	0.0686427457098284	0.163723916532905	0.116057233704293	0.435534591194969	0.164615384615385	0.194744976816074	0.155963302752294	0.123028391167192	0.287539936102236	0.15689381933439	0.155038759689922	0.0883280757097792	0.154574132492114	0.00470219435736677	0.00946372239747634	0.250398724082935	0	0	0	0.0609756097560976	0.0604651162790698	0.00151975683890578	0.231366459627329	0.126738794435858	0.717219589257504	0.665064102564103
207	0.786752827140549	0.194620253164557	0	0.111111111111111	0	0.518167456556082	0.480327868852459	0.00797448165869218	0.017515923566879	0.486238532110092	0.140350877192982	0.450406504065041	0.58179012345679	0.250819672131148	0.071656050955414	0.560250391236307	0.273993808049536	0.226904376012966	0.546031746031746	0	0.318541996830428	0	0.00154083204930663	0.514240506329114	0.645214521452145	0.628246753246753	0.833070866141732	0.654743390357698	0.581102362204724	0.657450076804916	0.638535031847134	0.761827079934747	0.653354632587859	0.0141955835962145	0.0126582278481013	0.0210355987055016	0	0	0.751203852327448	0	0	0	0.557632398753894	0.533018867924528	0	0.00635930047694754	0.622222222222222	0.264475743348983	0.233937397034596
208	0	0.00161812297734628	0.380718954248366	0	0.457326892109501	0	0	0.0048	0.0048780487804878	0	0	0	0	0	0.0208667736757624	0	0	0.00165837479270315	0	0.280193236714976	0	0.41042345276873	0.0649762282091918	0	0	0	0.00322061191626409	0	0.00158227848101266	0	0	0	0	0.00481540930979133	0.0926517571884984	0.00324675324675325	0.36525974025974	0.368932038834951	0	0.633057851239669	0.934609250398724	0.935483870967742	0	0	0.426771653543307	0.0144230769230769	0	0.0032520325203252	0
209	0	0.00315457413249211	0.371335504885993	0	0.451816745655608	0	0	0.00803858520900321	0.0063391442155309	0	0	0	0	0	0.0272873194221509	0	0	0	0	0.285031847133758	0	0.401960784313726	0.0862068965517241	0	0	0	0.00162337662337662	0	0	0	0	0	0	0.00783699059561128	0.0952380952380952	0.00648298217179903	0.367507886435331	0.366129032258065	0	0.636215334420881	0.925984251968504	0.925324675324675	0	0	0.428129829984544	0.0192307692307692	0	0	0
210	0.00306748466257669	0.609160305343511	0.204892966360856	0.0135746606334842	0.24287856071964	0	0	0.201515151515152	0.236641221374046	0.00602409638554217	0.347496206373293	0	0	0.447077409162717	0.507552870090634	0.0539730134932534	0.541229385307346	0.623028391167192	0	0.273282442748092	0.553706505295008	0.237129485179407	0.505865102639296	0	0	0	0.0316265060240964	0	0.00903614457831325	0	0	0.00941915227629513	0	0.229832572298326	0.164670658682635	0.220679012345679	0.2052067381317	0.213960546282246	0.0015527950310559	0.139020537124803	0.257100149476831	0.243865030674847	0	0	0.228017883755589	0.370650529500756	0	0.618098159509202	0.492979719188768
211	0.225649350649351	0.61389337641357	0.00495049504950495	0.00970873786407767	0.0111287758346582	0.0268562401263823	0.0182119205298013	0.0846645367412141	0.106687898089172	0.084375	0.32475884244373	0.0348837209302326	0.0625978090766823	0.556650246305419	0.396440129449838	0.237209302325581	0.669796557120501	0.667757774140753	0.0286168521462639	0.0179738562091503	0.741157556270096	0.0112	0.274961597542243	0.0285714285714286	0.111111111111111	0.0807754442649435	0.451923076923077	0.117274167987322	0.152487961476726	0.114906832298137	0.0818330605564648	0.235973597359736	0.117552334943639	0.101426307448494	0.0425196850393701	0.0981996726677578	0.00950871632329636	0.0112903225806452	0.206896551724138	0.0016260162601626	0	0.00160771704180064	0.0299212598425197	0.028436018957346	0.00317460317460317	0.185483870967742	0.0825242718446602	0.704545454545455	0.586378737541528
212	0	0.00477707006369427	0.389802631578947	0	0.462783171521036	0	0	0.00323101777059774	0.0032258064516129	0	0	0	0	0	0.0309446254071661	0	0	0	0	0.291056910569106	0	0.429508196721311	0.0873634945397816	0	0	0	0	0	0	0	0	0	0	0.00482315112540193	0.102272727272727	0.00490998363338789	0.384491114701131	0.37741935483871	0	0.651741293532338	0.940894568690096	0.943521594684385	0	0	0.4432	0.0162074554294976	0	0	0
213	0.0376175548589342	0.950387596899225	0.107594936708861	0.0540958268933539	0.0817610062893082	0.0077639751552795	0.012987012987013	0.304212168486739	0.419354838709677	0.121396054628225	0.655712050078247	0.0324149108589951	0.0137614678899083	0.779904306220096	0.69242658423493	0.288372093023256	0.888719512195122	0.946117274167987	0.00783699059561128	0.219135802469136	0.870917573872473	0.117460317460317	0.60546282245827	0.0186046511627907	0.00972447325769854	0.00782472613458529	0.0975232198142415	0.00457317073170732	0.0511627906976744	0.0060790273556231	0.00791139240506329	0.101426307448494	0.0078125	0.391104294478528	0.273716951788491	0.4	0.11216429699842	0.120634920634921	0.0110410094637224	0.0125984251968504	0.00460829493087558	0.0031496062992126	0.00918836140888208	0.0061633281972265	0.0945121951219512	0.525741029641186	0.0077639751552795	0.918495297805643	0.853968253968254
214	0	0.7217125382263	0.117088607594937	0.0127186009538951	0.106084243369735	0	0	0.23943661971831	0.339009287925697	0.0164917541229385	0.441455696202532	0	0	0.52373417721519	0.60093896713615	0.0939907550077042	0.641881638846737	0.703821656050955	0	0.237947122861586	0.630368098159509	0.135433070866142	0.632930513595166	0	0	0	0.0046583850931677	0	0	0	0	0.00628930817610063	0	0.322085889570552	0.236024844720497	0.315372424722662	0.125	0.135220125786164	0	0.0289389067524116	0.167927382753404	0.154205607476636	0	0	0.119155354449472	0.453703703703704	0	0.675039246467818	0.614551083591331
215	0	0.680645161290323	0.124584717607973	0.0064	0.127831715210356	0	0	0.253634894991922	0.345161290322581	0.0108359133126935	0.436688311688312	0	0	0.49415692821369	0.594155844155844	0.0942492012779553	0.609302325581395	0.669381107491857	0	0.258481421647819	0.596122778675283	0.144246353322528	0.64375	0	0	0	0.00320512820512821	0	0	0	0	0	0	0.330112721417069	0.2432	0.323481116584565	0.137540453074434	0.147249190938511	0	0.0488599348534202	0.199052132701422	0.188006482982172	0	0	0.133122028526149	0.46422893481717	0	0.639291465378422	0.569078947368421
216	0.059375	0.916279069767442	0.0774193548387097	0.0263157894736842	0.058641975308642	0.00754147812971342	0.00958466453674121	0.258914728682171	0.372670807453416	0.0993975903614458	0.600313479623824	0.0221518987341772	0.0183206106870229	0.784219001610306	0.677672955974843	0.287480680061824	0.895454545454546	0.944532488114105	0.0107033639143731	0.182795698924731	0.893846153846154	0.0846394984326019	0.589205397301349	0.013953488372093	0.0192616372391653	0.0110410094637224	0.12888198757764	0.013719512195122	0.0588235294117647	0.0165912518853695	0.0172413793103448	0.117924528301887	0.015552099533437	0.356589147286822	0.23374613003096	0.364928909952607	0.0838509316770186	0.0903328050713154	0.0205371248025276	0.00315457413249211	0.00304878048780488	0.00313971742543171	0.00754147812971342	0.010752688172043	0.0626911314984709	0.472136222910217	0.0139751552795031	0.930555555555556	0.857364341085271
217	0	0.0015552099533437	0.384737678855326	0	0.453125	0	0	0.00623052959501558	0.0031201248049922	0	0	0	0	0	0.0221518987341772	0	0	0.0016	0	0.28391167192429	0	0.410828025477707	0.0782208588957055	0	0	0	0.00158227848101266	0	0	0	0	0	0	0.00467289719626168	0.0967741935483871	0.00483870967741936	0.378980891719745	0.375586854460094	0	0.636507936507936	0.924846625766871	0.923809523809524	0	0	0.432721712538226	0.0138674884437596	0	0.0015625	0
218	0.0330708661417323	0.91937984496124	0.0976377952755905	0.0295489891135303	0.0858034321372855	0	0.00161290322580645	0.273570324574961	0.395962732919255	0.0878787878787879	0.605345911949686	0.00972447325769854	0.00617283950617284	0.772727272727273	0.725	0.262269938650307	0.862595419847328	0.925632911392405	0.00156985871271586	0.195924764890282	0.861586314152411	0.114467408585056	0.625942684766214	0.00464396284829721	0.00161550888529887	0	0.102040816326531	0.00153139356814701	0.0483619344773791	0.00152671755725191	0.00157232704402516	0.0987261146496815	0	0.393798449612403	0.275541795665635	0.395569620253165	0.105754276827372	0.120063191153239	0	0.0172684458398744	0.0170542635658915	0.0141065830721003	0	0	0.0888208269525268	0.503095975232198	0	0.909797822706065	0.838095238095238
219	0.0457516339869281	0.906902086677368	0.0805921052631579	0.0192926045016077	0.0702875399361022	0	0.00167224080267559	0.239165329052969	0.354066985645933	0.0880503144654088	0.573070607553366	0.0067001675041876	0.00634920634920635	0.796052631578947	0.69281045751634	0.27591706539075	0.888024883359253	0.938943894389439	0.00162074554294976	0.175324675324675	0.894991922455573	0.0927152317880795	0.576433121019108	0.00324675324675325	0.00495867768595041	0	0.12987012987013	0.00317460317460317	0.0576	0.00313971742543171	0.00327332242225859	0.114516129032258	0.00322061191626409	0.350961538461538	0.228070175438596	0.354200988467875	0.0844155844155844	0.0936995153473344	0.0100334448160535	0.00961538461538462	0.00946372239747634	0.00811688311688312	0	0	0.0733652312599681	0.462903225806452	0	0.925081433224756	0.857379767827529
220	0.146687697160883	0.702702702702703	0.0146579804560261	0.00802568218298555	0.0235478806907378	0.0093603744149766	0.00491803278688525	0.102685624012638	0.187697160883281	0.0856697819314642	0.404838709677419	0.0113268608414239	0.0231481481481481	0.63884430176565	0.490595611285266	0.286377708978328	0.7484375	0.751623376623377	0.00943396226415094	0.0566037735849057	0.834123222748815	0.0240384615384615	0.37173579109063	0.00956937799043062	0.0342019543973941	0.0177705977382876	0.373608903020668	0.0339506172839506	0.106583072100313	0.0376175548589342	0.0241545893719807	0.188405797101449	0.0366826156299841	0.176190476190476	0.102040816326531	0.179487179487179	0.0270700636942675	0.0303030303030303	0.118506493506494	0.00160771704180064	0.00316957210776545	0.00476190476190476	0.0077639751552795	0.00786163522012579	0.0153846153846154	0.269108280254777	0.0238473767885533	0.784810126582278	0.676282051282051
221	0.0699523052464229	0.949367088607595	0.0976	0.0853080568720379	0.0747217806041336	0.0215716486902928	0.0263157894736842	0.313880126182965	0.443057722308892	0.169724770642202	0.670886075949367	0.0559105431309904	0.0307219662058372	0.8624	0.712025316455696	0.341049382716049	0.947772657450077	0.961414790996785	0.0235478806907378	0.20846394984326	0.912772585669782	0.115506329113924	0.572078907435508	0.0404354587869362	0.0245901639344262	0.0174880763116057	0.141269841269841	0.021505376344086	0.103975535168196	0.0184899845916795	0.0205696202531646	0.136585365853659	0.015600624024961	0.414330218068536	0.301857585139319	0.42215088282504	0.0981012658227848	0.112	0.024232633279483	0.00792393026941363	0.00308641975308642	0	0.0228310502283105	0.0233281493001555	0.087962962962963	0.515625	0.0206677265500795	0.94811320754717	0.918789808917197
222	0	0.559375	0.129746835443038	0.0031201248049922	0.161832061068702	0	0	0.180404354587869	0.244961240310078	0.00453172205438067	0.3125	0	0	0.408517350157729	0.492163009404389	0.0576631259484067	0.502262443438914	0.568037974683544	0	0.2421875	0.486697965571205	0.152276295133438	0.519025875190259	0	0	0	0.0046801872074883	0	0	0	0	0	0	0.252307692307692	0.159509202453988	0.235015772870662	0.1296875	0.138629283489097	0	0.117554858934169	0.309597523219814	0.280125195618153	0	0	0.152694610778443	0.365030674846626	0	0.536321483771252	0.479430379746835
223	0	0.714060031595577	0.157303370786517	0.0206022187004754	0.159937888198758	0	0	0.259904912836767	0.360374414976599	0.016793893129771	0.462519936204147	0	0	0.51294498381877	0.6336	0.0957613814756672	0.627300613496933	0.696485623003195	0	0.284810126582278	0.621069182389937	0.181380417335474	0.662058371735791	0	0	0	0.00158982511923688	0	0.00156494522691706	0	0	0.00161812297734628	0	0.345368916797488	0.266982622432859	0.350710900473934	0.15689381933439	0.17329093799682	0	0.0597738287560582	0.172628304821151	0.165876777251185	0	0	0.162576687116564	0.492088607594937	0	0.660436137071651	0.598736176935229
224	0	0.709779179810726	0.116242038216561	0.0127186009538951	0.111459968602826	0	0	0.2421875	0.346031746031746	0.0121580547112462	0.440758293838863	0	0	0.522727272727273	0.610492845786963	0.0849056603773585	0.63182527301092	0.697560975609756	0	0.23968253968254	0.63391442155309	0.1312	0.650455927051672	0	0	0	0.00160513643659711	0	0	0	0	0.0016025641025641	0	0.334375	0.229832572298326	0.317817014446228	0.12480252764613	0.130573248407643	0	0.0332278481012658	0.17425431711146	0.163551401869159	0	0	0.117465224111283	0.473186119873817	0	0.657232704402516	0.5872
225	0	0.00635930047694754	0.367313915857605	0	0.415481832543444	0	0	0.00473186119873817	0.00156494522691706	0	0	0	0	0	0.0429252782193959	0	0	0	0	0.272292993630573	0	0.3872	0.114906832298137	0	0	0	0	0	0	0	0	0	0	0.0031201248049922	0.0946372239747634	0.00322061191626409	0.346581875993641	0.350565428109855	0	0.591572123176661	0.891338582677165	0.888535031847134	0	0	0.411302982731554	0.0237717908082409	0	0.00158730158730159	0
226	0.643086816720257	0.144230769230769	0.038961038961039	0.5311004784689	0.00955414012738853	0.829953198127925	0.885328836424958	0.271428571428571	0.149108589951378	0.948031496062992	0.217806041335453	0.896147403685092	0.815580286168522	0.164763458401305	0.0856219709208401	0.734920634920635	0.155763239875389	0.138709677419355	0.84185303514377	0.0307443365695793	0.133971291866029	0.0195439739413681	0.0606531881804044	0.884615384615385	0.697324414715719	0.741350906095552	0.442276422764228	0.729857819905213	0.757097791798107	0.715625	0.750809061488673	0.705314009661836	0.693650793650794	0.163232963549921	0.110576923076923	0.170454545454545	0.0276422764227642	0.0355987055016181	0.615511551155115	0	0	0	0.80370942812983	0.829855537720706	0.0108695652173913	0.114285714285714	0.763665594855305	0.1344	0.146864686468647
227	0.0288	0.97411003236246	0.129783693843594	0.0556464811783961	0.108943089430894	0.00805152979066022	0.011864406779661	0.325732899022801	0.437194127243067	0.125396825396825	0.666666666666667	0.033167495854063	0.009375	0.766942148760331	0.717320261437909	0.294770206022187	0.874801901743265	0.934782608695652	0.00956937799043062	0.223662884927066	0.844051446945338	0.141233766233766	0.629513343799058	0.0159235668789809	0.00166112956810631	0	0.0903328050713154	0.00156985871271586	0.0714285714285714	0.00157977883096367	0.00164203612479475	0.0949263502454992	0	0.431818181818182	0.3024	0.419354838709677	0.12540192926045	0.139344262295082	0.0033112582781457	0.0182724252491694	0.00476947535771065	0.0016260162601626	0.00796178343949045	0.00955414012738853	0.115805946791862	0.557911908646003	0.00161290322580645	0.9056	0.84026622296173
228	0.0649762282091918	0.973186119873817	0.103392568659128	0.0682539682539682	0.0760697305863708	0.0123839009287926	0.0166666666666667	0.3136	0.44006309148265	0.164615384615385	0.662957074721781	0.0474631751227496	0.0248062015503876	0.852750809061489	0.723370429252782	0.33175355450237	0.937694704049844	0.956239870340357	0.014218009478673	0.2032	0.889064976228209	0.113744075829384	0.606707317073171	0.0273752012882448	0.0197044334975369	0.0110236220472441	0.125596184419714	0.0155038759689922	0.1	0.015552099533437	0.0176565008025682	0.137096774193548	0.0141287284144427	0.424050632911392	0.301242236024845	0.434571890145396	0.105263157894737	0.130990415335463	0.0180032733224223	0.00946372239747634	0.0015625	0	0.0125	0.0126782884310618	0.0883280757097792	0.516483516483517	0.0127591706539075	0.9421875	0.915721231766613
229	0.0815047021943574	0.948678071539658	0.0850722311396469	0.0757097791798107	0.0724191063174114	0.0168195718654434	0.016025641025641	0.2984375	0.4421875	0.16966966966967	0.661490683229814	0.045958795562599	0.0304878048780488	0.863123993558776	0.723241590214067	0.353395061728395	0.956923076923077	0.955342902711324	0.0169753086419753	0.192546583850932	0.908372827804107	0.0984126984126984	0.586363636363636	0.0339506172839506	0.024	0.0173228346456693	0.148606811145511	0.0243161094224924	0.101226993865031	0.0230769230769231	0.0255591054313099	0.150316455696203	0.021671826625387	0.411944869831547	0.297045101088647	0.433697347893916	0.0916149068322981	0.105511811023622	0.0351437699680511	0.00947867298578199	0.00154559505409583	0	0.015220700152207	0.0199081163859112	0.0741301059001513	0.49613601236476	0.025	0.946401225114854	0.9328125
230	0	0.120634920634921	0.974723538704581	0.4828125	0.901386748844376	0.0201550387596899	0.0420711974110032	0.604724409448819	0.575427682737169	0.0273141122913505	0.386435331230284	0.0936995153473344	0.0121212121212121	0.12924071082391	0.275039745627981	0.0185758513931889	0.0940819423368741	0.113237639553429	0.0170542635658915	0.886292834890966	0.0654205607476635	0.952153110047847	0.382621951219512	0.0325077399380805	0	0	0.0077639751552795	0	0.0633693972179289	0	0	0.00158227848101266	0	0.585403726708075	0.71671826625387	0.569620253164557	0.984301412872841	0.978056426332288	0	0.73482428115016	0.440124416796268	0.450079239302694	0.0136363636363636	0.012326656394453	0.927914110429448	0.592592592592593	0.00156739811912226	0.10061919504644	0.118670886075949
231	0.70859872611465	0.0299684542586751	0.0457516339869281	0.529505582137161	0.0157232704402516	0.934782608695652	0.985294117647059	0.227272727272727	0.0883280757097792	0.845440494590417	0.128367670364501	0.956310679611651	0.884969325153374	0.0469255663430421	0.00630914826498423	0.60126582278481	0.0403100775193798	0.0401284109149278	0.935331230283912	0.033175355450237	0.0362776025236593	0.0318979266347687	0.00305343511450382	0.961059190031153	0.808988764044944	0.84310618066561	0.457142857142857	0.820121951219512	0.7265625	0.807511737089202	0.843700159489633	0.702922077922078	0.799684542586751	0.0971337579617834	0.0680061823802164	0.100638977635783	0.0454545454545455	0.0445859872611465	0.722222222222222	0	0	0	0.916279069767442	0.937402190923318	0.0170542635658915	0.0644654088050314	0.846645367412141	0.0272	0.0275080906148867
232	0	0.0211161387631976	0.739130434782609	0.262996941896024	0.800904977375566	0	0	0.306060606060606	0.302936630602782	0	0.122887864823349	0.0138888888888889	0	0.0404354587869362	0.189024390243902	0	0.00902255639097744	0.0078003120124805	0	0.639393939393939	0.0015015015015015	0.7578125	0.252554744525547	0	0	0	0.0106707317073171	0	0.031437125748503	0	0	0	0	0.29483282674772	0.458966565349544	0.307453416149068	0.742331288343558	0.734254992319508	0	0.983128834355828	0.756024096385542	0.762269938650307	0	0	0.791916167664671	0.302114803625378	0	0.00606980273141123	0.0186335403726708
233	0	0.175654853620955	0.902711323763955	0.394276629570747	0.884437596302003	0	0.0016025641025641	0.553990610328638	0.572317262830482	0.00765696784073507	0.382945736434109	0.0384615384615385	0	0.170144462279294	0.370253164556962	0.015552099533437	0.138088012139605	0.1616	0	0.885448916408669	0.116352201257862	0.924193548387097	0.464339908952959	0	0	0	0.0125	0	0.0432766615146832	0	0	0	0	0.570107858243451	0.714723926380368	0.569620253164557	0.923197492163009	0.926447574334898	0	0.735433070866142	0.462015503875969	0.455974842767296	0	0	0.905631659056317	0.599690880989181	0	0.143518518518519	0.181962025316456
234	0.0388802488335925	0.894259818731118	0.147058823529412	0.0755007704160247	0.135802469135802	0	0.00157232704402516	0.321100917431193	0.447852760736196	0.124437781109445	0.620060790273556	0.0190779014308426	0.00744047619047619	0.830721003134796	0.7421875	0.293129770992366	0.891891891891892	0.92018779342723	0.00152671755725191	0.244582043343653	0.86687306501548	0.153846153846154	0.6	0.00928792569659443	0	0	0.147919876733436	0	0.0797546012269939	0	0	0.106180665610143	0	0.429223744292237	0.334360554699538	0.435257410296412	0.143079315707621	0.166666666666667	0.00958466453674121	0.0498442367601246	0.031866464339909	0.021671826625387	0	0	0.134441087613293	0.527190332326284	0	0.920489296636086	0.866352201257862
235	0	0.0871632329635499	0.892455858747994	0.350078492935636	0.95625	0	0	0.456112852664577	0.447077409162717	0	0.2592	0.0258899676375405	0	0.109500805152979	0.274167987321712	0	0.0635658914728682	0.0796178343949045	0	0.798107255520505	0.0398089171974522	0.929260450160772	0.349693251533742	0	0	0	0.0156739811912226	0	0.0499219968798752	0	0	0	0	0.447692307692308	0.597791798107255	0.446031746031746	0.89968152866242	0.881410256410256	0	0.843450479233227	0.592417061611374	0.584518167456556	0	0	0.93558282208589	0.458135860979463	0	0.0676100628930818	0.0950819672131148
236	0.552166934189406	0.419968304278922	0	0.0826580226904376	0	0.296411856474259	0.269421487603306	0.0837282780410742	0.111642743221691	0.360429447852761	0.30564263322884	0.246353322528363	0.352760736196319	0.49016393442623	0.281847133757962	0.511041009463722	0.52112676056338	0.482142857142857	0.306122448979592	0.00967741935483871	0.572327044025157	0	0.158778625954198	0.281847133757962	0.42483660130719	0.384491114701131	0.616113744075829	0.422047244094488	0.375	0.418320610687023	0.398724082934609	0.551386623164764	0.413008130081301	0.10625	0.0544	0.111464968152866	0	0	0.504065040650406	0	0	0	0.327160493827161	0.311248073959938	0	0.112341772151899	0.392914653784219	0.503949447077409	0.473257698541329
237	0.232963549920761	0.667711598746082	0.00321543408360129	0.0156985871271586	0.0046583850931677	0.0404984423676012	0.0338164251207729	0.0995260663507109	0.139968895800933	0.113671274961598	0.36817472698908	0.0419354838709677	0.0690184049079755	0.62779552715655	0.451664025356577	0.303215926493109	0.720679012345679	0.7216	0.0385802469135802	0.0186625194401244	0.790951638065523	0.00477707006369427	0.303759398496241	0.0388802488335925	0.116987179487179	0.0791139240506329	0.439814814814815	0.119010819165379	0.161949685534591	0.115151515151515	0.0867507886435331	0.240384615384615	0.113003095975232	0.128482972136223	0.0590062111801242	0.136792452830189	0.00311526479750779	0.00476947535771065	0.206119162640902	0	0	0	0.0415384615384615	0.0338983050847458	0.00154083204930663	0.208074534161491	0.087719298245614	0.750392464678179	0.634920634920635
238	0.2688	0.682692307692308	0.00321543408360129	0.0334928229665072	0.00313479623824451	0.0666666666666667	0.0534223706176962	0.138314785373609	0.175632911392405	0.1625	0.420886075949367	0.067524115755627	0.105919003115265	0.668284789644013	0.455696202531646	0.365203761755486	0.761904761904762	0.739273927392739	0.0659340659340659	0.0284810126582278	0.810264385692068	0.00811688311688312	0.340458015267176	0.076555023923445	0.150572831423895	0.112877583465819	0.427899686520376	0.159375	0.200315457413249	0.145736434108527	0.121555915721232	0.290322580645161	0.133971291866029	0.172897196261682	0.0943396226415094	0.170967741935484	0.00477707006369427	0.00793650793650794	0.237479806138934	0	0	0	0.0642633228840125	0.0648148148148148	0.00157232704402516	0.247226624405705	0.118589743589744	0.752396166134185	0.6816
239	0	0.435331230283912	0.0966183574879227	0	0.131832797427653	0	0	0.0837282780410742	0.131746031746032	0	0.189792663476874	0	0	0.293548387096774	0.353130016051364	0.0235478806907378	0.396284829721362	0.453968253968254	0	0.151273885350318	0.416403785488959	0.109656301145663	0.395384615384615	0	0	0	0.053968253968254	0	0	0	0	0.00160771704180064	0	0.127186009538951	0.0760697305863708	0.116693679092382	0.0926517571884984	0.0970873786407767	0	0.164516129032258	0.375786163522013	0.3664	0	0	0.123052959501558	0.241653418124006	0	0.44215530903328	0.352564102564103
240	0	0.0903426791277259	0.902866242038217	0.37442218798151	0.983024691358025	0	0.00325732899022801	0.48382126348228	0.483771251931994	0	0.267584097859327	0.0412044374009509	0	0.114104595879556	0.286594761171032	0	0.0700152207001522	0.0764331210191083	0	0.813559322033898	0.0369230769230769	0.939873417721519	0.346326836581709	0	0	0	0.02	0	0.0625954198473282	0	0	0	0	0.489891135303266	0.627725856697819	0.481132075471698	0.917445482866044	0.8953125	0	0.825878594249201	0.558778625954198	0.545454545454545	0	0	0.956989247311828	0.485225505443235	0	0.0740740740740741	0.0904761904761905
241	0	0.0768049155145929	0.892234548335975	0.403815580286169	0.929133858267717	0	0	0.50625	0.493808049535604	0.00303490136570561	0.271341463414634	0.0418006430868167	0	0.14785373608903	0.309707241910632	0.0212121212121212	0.0776255707762557	0.0689102564102564	0	0.782131661442006	0.0391236306729265	0.901098901098901	0.359516616314199	0	0	0	0.0506329113924051	0	0.0924499229583975	0	0	0.00158227848101266	0	0.516819571865443	0.66046511627907	0.522222222222222	0.889235569422777	0.875	0	0.813880126182965	0.52824427480916	0.521472392638037	0	0	0.927051671732523	0.475590551181102	0	0.0655226209048362	0.104669887278583
[truncated: 192 more columns]
