# Supplementary material for: Identifying crosstalk genetic biomarkers linking a neurodegenerative disease, Parkinson’s disease, and periodontitis using integrated bioinformatics analyses
Source: Front Aging Neurosci. 2022 Dec 5;14:1032401. doi: 10.3389/fnagi.2022.1032401 (PMC9760933; doi:10.3389/fnagi.2022.1032401)
Supplement: Supplementary file 1 [file Data_Sheet_1.ZIP › raw data/Periodontitis_ConsensusClusterPlus.k=5.consensusClass.csv]

GSM404005	1
GSM404006	2
GSM404008	3
GSM404009	3
GSM404011	3
GSM404012	1
GSM404014	1
GSM404015	3
GSM404018	3
GSM404019	1
GSM404020	2
GSM404021	1
GSM404022	1
GSM404023	2
GSM404024	2
GSM404026	1
GSM404027	2
GSM404029	2
GSM404030	1
GSM404032	3
GSM404033	2
GSM404034	3
GSM404035	2
GSM404037	1
GSM404038	1
GSM404040	1
GSM404041	4
GSM404043	1
GSM404044	1
GSM404045	1
GSM404046	1
GSM404047	1
GSM404048	1
GSM404050	3
GSM404051	3
GSM404052	3
GSM404055	3
GSM404056	3
GSM404057	1
GSM404058	5
GSM404060	5
GSM404061	5
GSM404062	1
GSM404063	1
GSM404065	3
GSM404066	3
GSM404067	1
GSM404068	2
GSM404069	2
GSM404070	2
GSM404072	3
GSM404073	1
GSM404076	3
GSM404077	3
GSM404078	2
GSM404079	2
GSM404081	5
GSM404082	2
GSM404083	3
GSM404084	3
GSM404086	5
GSM404087	3
GSM404089	1
GSM404090	3
GSM404091	3
GSM404092	3
GSM404094	3
GSM404095	3
GSM404097	1
GSM404098	1
GSM404100	1
GSM404101	1
GSM404103	3
GSM404104	4
GSM404106	1
GSM404107	1
GSM404109	2
GSM404110	2
GSM404111	3
GSM404112	2
GSM404113	5
GSM404114	3
GSM404116	3
GSM404118	3
GSM404119	3
GSM404120	2
GSM404121	2
GSM404123	1
GSM404124	1
GSM404126	2
GSM404127	3
GSM404129	5
GSM404130	5
GSM404132	3
GSM404133	3
GSM404135	2
GSM404136	1
GSM404137	1
GSM404138	1
GSM404139	5
GSM404140	2
GSM404141	2
GSM404142	2
GSM404144	1
GSM404145	3
GSM404147	5
GSM404148	3
GSM404150	5
GSM404151	2
GSM404153	3
GSM404154	3
GSM404156	3
GSM404157	2
GSM404158	5
GSM404159	5
GSM404161	2
GSM404162	2
GSM404164	3
GSM404165	4
GSM404167	5
GSM404168	5
GSM404170	3
GSM404171	3
GSM404173	1
GSM404174	1
GSM404176	3
GSM404177	5
GSM404178	3
GSM404179	1
GSM404181	2
GSM404182	3
GSM404184	2
GSM404185	1
GSM404186	1
GSM404187	3
GSM404188	2
GSM404189	2
GSM404191	2
GSM404192	4
GSM404193	4
GSM404194	5
GSM404196	5
GSM404197	5
GSM404198	5
GSM404199	3
GSM404201	3
GSM404202	3
GSM404204	2
GSM404205	2
GSM404207	4
GSM404208	5
GSM404209	2
GSM404210	5
GSM404211	5
GSM404212	5
GSM404213	4
GSM404214	4
GSM404216	1
GSM404217	2
GSM404218	2
GSM404219	2
GSM404220	3
GSM404221	4
GSM404223	2
GSM404224	2
GSM404226	2
GSM404227	3
GSM404229	2
GSM404230	5
GSM404231	2
GSM404232	4
GSM404234	2
GSM404235	1
GSM404237	5
GSM404238	3
GSM404240	1
GSM404241	1
GSM404243	3
GSM404244	3
GSM404246	2
GSM404247	2
GSM404249	5
GSM404250	2
GSM404252	1
GSM404253	1
GSM404254	1
GSM404255	4
GSM404256	2
GSM404257	2
GSM404258	4
GSM404259	1
GSM404261	3
GSM404262	3
GSM404263	2
GSM404264	2
GSM404265	1
GSM404266	1
GSM404268	5
GSM404269	5
GSM404271	5
GSM404272	4
GSM404274	2
GSM404275	3
GSM404276	5
GSM404277	2
GSM404278	4
GSM404279	4
GSM404280	5
GSM404281	5
GSM404282	2
GSM404283	4
GSM404285	5
GSM404286	2
GSM404287	2
GSM404288	2
GSM404289	2
GSM404290	5
GSM404291	2
GSM404292	2
GSM404293	4
GSM404294	2
GSM404295	2
GSM404296	2
GSM404297	2
GSM404298	5
GSM404299	1
GSM404300	2
GSM404301	2
GSM404302	2
GSM404303	3
GSM404304	1
GSM404305	5
GSM404306	3
GSM404307	2
GSM404308	3
GSM404309	4
GSM404310	4
GSM404311	4
GSM404312	2
GSM404313	3
GSM404314	3
