# Supplementary material for: Identifying crosstalk genetic biomarkers linking a neurodegenerative disease, Parkinson’s disease, and periodontitis using integrated bioinformatics analyses
Source: Front Aging Neurosci. 2022 Dec 5;14:1032401. doi: 10.3389/fnagi.2022.1032401 (PMC9760933; doi:10.3389/fnagi.2022.1032401)
Supplement: Supplementary file 1 [file Data_Sheet_1.ZIP › raw data/Periodontitis_ConsensusClusterPlus.k=5.consensusMatrix.csv]

	V1	V2	V3	V4	V5	V6	V7	V8	V9	V10	V11	V12	V13	V14	V15	V16	V17	V18	V19	V20	V21	V22	V23	V24	V25	V26	V27	V28	V29	V30	V31	V32	V33	V34	V35	V36	V37	V38	V39	V40	V41	V42	V43	V44	V45	V46	V47	V48	V49
1	1	0.0652866242038217	0.00161290322580645	0.191626409017713	0	0.529042386185243	0.537216828478964	0.0818619582664527	0.0173775671406003	0.549689440993789	0.0988835725677831	0.531147540983607	0.687402799377916	0.217675941080196	0.0273752012882448	0.494488188976378	0.223088923556942	0.12621359223301	0.550473186119874	0	0.276252019386107	0	0.00153374233128834	0.602254428341385	0.553542009884679	0.530844155844156	0.590189873417722	0.672360248447205	0.631746031746032	0.559375	0.569105691056911	0.78330658105939	0.55448717948718	0.0267716535433071	0.0174880763116057	0.0290791599353796	0	0	0.886138613861386	0	0	0	0.4913112164297	0.557959814528594	0	0.00318471337579618	0.65086887835703	0.179487179487179	0.161858974358974
2	0.0652866242038217	1	0.0499194847020934	0.0475435816164818	0.0574534161490683	0.00311526479750779	0.00985221674876847	0.221705426356589	0.309148264984227	0.175384615384615	0.670364500792393	0.0484652665589661	0.0278207109737249	0.55	0.563291139240506	0.339009287925697	0.773993808049536	0.897314375987362	0.00630914826498423	0.199372056514914	0.724299065420561	0.0624	0.577099236641221	0.0317460317460317	0.00489396411092985	0.00161812297734628	0.0965189873417722	0.0110236220472441	0.116459627329193	0.00464396284829721	0.00318471337579618	0.144230769230769	0.00312989045383412	0.285714285714286	0.158805031446541	0.29903536977492	0.0508744038155803	0.0694006309148265	0.0161550888529887	0.00476190476190476	0.00311526479750779	0	0.00309597523219814	0.00777604976671851	0.0495356037151703	0.56832298136646	0.0111464968152866	0.831496062992126	0.668261562998405
3	0.00161290322580645	0.0499194847020934	1	0.482428115015974	0.912479740680713	0.00156494522691706	0.021630615640599	0.610062893081761	0.512861736334405	0.00157232704402516	0.2272	0.0953177257525084	0.00157232704402516	0.088628762541806	0.185667752442997	0.00158227848101266	0.0186915887850467	0.0360655737704918	0.008	0.850961538461538	0.0113452188006483	0.973509933774834	0.200310559006211	0.00324149108589951	0	0	0.00323101777059774	0	0.0732484076433121	0	0	0	0	0.51207729468599	0.657232704402516	0.488782051282051	0.995184590690209	0.99009900990099	0	0.713128038897893	0.406099518459069	0.414239482200647	0	0	0.973143759873618	0.468253968253968	0	0.0275526742301459	0.0531400966183575
4	0.191626409017713	0.0475435816164818	0.482428115015974	1	0.402535657686212	0.387147335423198	0.501639344262295	0.740973312401884	0.503174603174603	0.392966360856269	0.349358974358974	0.605220228384992	0.389489953632148	0.126853377265239	0.114516129032258	0.225196850393701	0.0614439324116743	0.0529695024077047	0.449843260188088	0.454258675078864	0.0349206349206349	0.452495974235105	0.0924499229583975	0.465299684542587	0.190713101160862	0.216612377850163	0.0528846153846154	0.25077399380805	0.420634920634921	0.19629057187017	0.22508038585209	0.232899022801303	0.171383647798742	0.49685534591195	0.475077881619938	0.474025974025974	0.487138263665595	0.473851030110935	0.186795491143317	0.214285714285714	0.0170807453416149	0.0159489633173844	0.331775700934579	0.378930817610063	0.456692913385827	0.407643312101911	0.327014218009479	0.0506329113924051	0.0626003210272873
5	0	0.0574534161490683	0.912479740680713	0.402535657686212	1	0	0.00644122383252818	0.525902668759812	0.458658346333853	0	0.187993680884676	0.0697305863708399	0	0.107890499194847	0.213946117274168	0.0031104199066874	0.0246913580246914	0.0370967741935484	0	0.824451410658307	0.0109375	0.9408	0.195084485407066	0	0	0	0.0217391304347826	0	0.0892307692307692	0	0	0.00159235668789809	0	0.452713178294574	0.604361370716511	0.425867507886435	0.915492957746479	0.897476340694006	0.00161030595813205	0.739336492890995	0.444099378881988	0.446227929373997	0	0	0.930875576036866	0.413249211356467	0	0.0358814352574103	0.0496794871794872
6	0.529042386185243	0.00311526479750779	0.00156494522691706	0.387147335423198	0	1	0.893376413570275	0.124054462934947	0.00307692307692308	0.658093797276853	0.0438184663536776	0.776167471819646	0.860182370820669	0.00479233226837061	0	0.410493827160494	0.00741839762611276	0.00480769230769231	0.944186046511628	0	0.0062015503875969	0	0	0.881804043545879	0.843700159489633	0.873817034700315	0.170616113744076	0.85145482388974	0.507668711656442	0.830534351145038	0.87244094488189	0.597791798107255	0.822429906542056	0.00462249614791988	0	0.00467289719626168	0.0015552099533437	0	0.54983922829582	0	0	0	0.964831804281346	0.97112462006079	0	0.00154320987654321	0.880503144654088	0.00463678516228748	0
7	0.537216828478964	0.00985221674876847	0.021630615640599	0.501639344262295	0.00644122383252818	0.893376413570275	1	0.226384364820847	0.0486223662884927	0.696969696969697	0.127868852459016	0.897350993377483	0.874603174603175	0.025	0	0.419614147909968	0.036624203821656	0.0314569536423841	0.969105691056911	0.0132231404958678	0.0212071778140294	0.0117252931323283	0	0.94675540765391	0.720338983050847	0.738134206219313	0.154220779220779	0.775444264943457	0.548543689320388	0.714285714285714	0.751219512195122	0.581395348837209	0.685483870967742	0.0528	0.0325732899022801	0.0551839464882943	0.0259319286871961	0.027823240589198	0.53030303030303	0	0	0	0.852564102564103	0.905448717948718	0.0078740157480315	0.0306946688206785	0.846153846153846	0.0289389067524116	0.00493421052631579
8	0.0818619582664527	0.221705426356589	0.610062893081761	0.740973312401884	0.525902668759812	0.124054462934947	0.226384364820847	1	0.707086614173228	0.245749613601236	0.482649842271293	0.333333333333333	0.141744548286604	0.280645161290323	0.292721518987342	0.21671826625387	0.202160493827161	0.201907790143084	0.171383647798742	0.646687697160883	0.145569620253165	0.589825119236884	0.264840182648402	0.210443037974684	0.0128	0.016	0.0440944881889764	0.0584615384615385	0.274447949526814	0.012326656394453	0.0251968503937008	0.10031847133758	0.00964630225080386	0.685534591194969	0.672868217054264	0.667736757624398	0.60126582278481	0.600313479623824	0.0565428109854604	0.308681672025723	0.0235849056603774	0.0207336523125997	0.0878274268104777	0.110419906687403	0.579352850539291	0.620634920634921	0.0871632329635499	0.179245283018868	0.208
9	0.0173775671406003	0.309148264984227	0.512861736334405	0.503174603174603	0.458658346333853	0.00307692307692308	0.0486223662884927	0.707086614173228	1	0.213517665130568	0.543613707165109	0.1552	0.03125	0.547923322683706	0.638535031847134	0.294209702660407	0.312788906009245	0.280327868852459	0.0187207488299532	0.56782334384858	0.227344992050874	0.501582278481013	0.535660091047041	0.0667726550079491	0	0	0.0421875	0.00623052959501558	0.23943661971831	0	0	0.0369774919614148	0	0.982866043613707	0.843601895734597	0.971107544141252	0.481191222570533	0.511773940345369	0.0128	0.258785942492013	0.027906976744186	0.0221870047543582	0.00154320987654321	0.0108527131782946	0.502276176024279	0.63020030816641	0.0110584518167457	0.265723270440252	0.496050552922591
10	0.549689440993789	0.175384615384615	0.00157232704402516	0.392966360856269	0	0.658093797276853	0.696969696969697	0.245749613601236	0.213517665130568	1	0.30757341576507	0.703937007874016	0.75	0.28414442700157	0.171073094867807	0.732522796352584	0.253030303030303	0.194401244167963	0.703076923076923	0.00771604938271605	0.204018547140649	0	0.0983606557377049	0.789554531490015	0.568	0.566096423017107	0.19478527607362	0.632218844984802	0.645990922844175	0.555722891566265	0.574102964118565	0.611197511664075	0.540832049306626	0.2	0.13464447806354	0.20846394984326	0.00153846153846154	0.00313971742543171	0.458990536277603	0	0	0	0.61961367013373	0.692424242424242	0	0.100763358778626	0.680555555555556	0.195046439628483	0.2574568288854
11	0.0988835725677831	0.670364500792393	0.2272	0.349358974358974	0.187993680884676	0.0438184663536776	0.127868852459016	0.482649842271293	0.543613707165109	0.30757341576507	1	0.224919093851133	0.109737248840804	0.513029315960912	0.48626817447496	0.382945736434109	0.661971830985915	0.649754500818331	0.0779014308426073	0.347133757961783	0.554848966613672	0.237864077669903	0.490909090909091	0.145996860282575	0.00327332242225859	0.00317965023847377	0.0712025316455696	0.0356037151702786	0.207221350078493	0.0062402496099844	0.0096	0.152459016393443	0.00317460317460317	0.517940717628705	0.378335949764521	0.513687600644122	0.225239616613419	0.243589743589744	0.0558292282430213	0.0444444444444444	0.00312989045383412	0	0.0295031055900621	0.0598159509202454	0.212538226299694	0.645211930926217	0.0586370839936609	0.606060606060606	0.606451612903226
12	0.531147540983607	0.0484652665589661	0.0953177257525084	0.605220228384992	0.0697305863708399	0.776167471819646	0.897350993377483	0.333333333333333	0.1552	0.703937007874016	0.224919093851133	1	0.804107424960506	0.0697674418604651	0.0179738562091503	0.456591639871383	0.0660377358490566	0.0573355817875211	0.849757673667205	0.0894308943089431	0.0500807754442649	0.0815307820299501	0.00473186119873817	0.884927066450567	0.599001663893511	0.608695652173913	0.175040518638574	0.6848	0.635772357723577	0.5936	0.630645161290323	0.607553366174056	0.558292282430213	0.135702746365105	0.0991869918699187	0.135313531353135	0.104838709677419	0.108414239482201	0.499168053244592	0.0148514851485149	0	0	0.724683544303797	0.782747603833866	0.0759493670886076	0.132686084142395	0.74025974025974	0.0645669291338583	0.0354838709677419
13	0.687402799377916	0.0278207109737249	0.00157232704402516	0.389489953632148	0	0.860182370820669	0.874603174603175	0.141744548286604	0.03125	0.75	0.109737248840804	0.804107424960506	1	0.0718849840255591	0.00934579439252336	0.509146341463415	0.074468085106383	0.0546021840873635	0.897196261682243	0	0.0597243491577335	0	0.00149700598802395	0.918711656441718	0.797770700636943	0.799689440993789	0.251908396946565	0.858220211161388	0.627480916030534	0.780966767371601	0.823712948517941	0.725118483412322	0.761904761904762	0.0276923076923077	0.0231124807395994	0.0327613104524181	0	0	0.6752	0	0	0	0.827586206896552	0.882800608828006	0	0.00764525993883792	0.93125	0.0570107858243451	0.0398724082934609
14	0.217675941080196	0.55	0.088628762541806	0.126853377265239	0.107890499194847	0.00479233226837061	0.025	0.280645161290323	0.547923322683706	0.28414442700157	0.513029315960912	0.0697674418604651	0.0718849840255591	1	0.709150326797386	0.527910685805423	0.760697305863708	0.598023064250412	0.0194174757281553	0.158833063209076	0.648475120385233	0.099009900990099	0.485133020344288	0.0600649350649351	0.0101351351351351	0.00164473684210526	0.294975688816856	0.0298273155416013	0.349593495934959	0.0111642743221691	0.00651465798045603	0.253731343283582	0.00642054574638844	0.535433070866142	0.414075286415712	0.53960396039604	0.078525641025641	0.0950080515297907	0.150912106135987	0.0496794871794872	0.00320512820512821	0.00162074554294976	0.00470957613814757	0.0112	0.0960629921259843	0.314845024469821	0.0277777777777778	0.640449438202247	0.877049180327869
15	0.0273752012882448	0.563291139240506	0.185667752442997	0.114516129032258	0.213946117274168	0	0	0.292721518987342	0.638535031847134	0.171073094867807	0.48626817447496	0.0179738562091503	0.00934579439252336	0.709150326797386	1	0.317683881064163	0.534267912772586	0.526829268292683	0	0.302547770700637	0.440251572327044	0.227786752827141	0.775541795665635	0.00949367088607595	0	0	0.0913385826771654	0	0.170616113744076	0	0	0.0694668820678514	0	0.635093167701863	0.528301886792453	0.650717703349282	0.179936305732484	0.20859872611465	0.00814332247557003	0.167207792207792	0.0441640378548896	0.0334394904458599	0	0	0.2140625	0.477379095163807	0	0.474763406940063	0.732371794871795
16	0.494488188976378	0.339009287925697	0.00158227848101266	0.225196850393701	0.0031104199066874	0.410493827160494	0.419614147909968	0.21671826625387	0.294209702660407	0.732522796352584	0.382945736434109	0.456591639871383	0.509146341463415	0.527910685805423	0.317683881064163	1	0.48936170212766	0.388443017656501	0.425465838509317	0.0218068535825545	0.40527950310559	0	0.190045248868778	0.494672754946728	0.417741935483871	0.40251572327044	0.316358024691358	0.486902927580894	0.68025078369906	0.417565485362096	0.436220472440945	0.665086887835703	0.400943396226415	0.279937791601866	0.183925811437403	0.285714285714286	0	0	0.359872611464968	0	0	0	0.386706948640483	0.434250764525994	0.00151745068285281	0.178125	0.468152866242038	0.404651162790698	0.478048780487805
17	0.223088923556942	0.773993808049536	0.0186915887850467	0.0614439324116743	0.0246913580246914	0.00741839762611276	0.036624203821656	0.202160493827161	0.312788906009245	0.253030303030303	0.661971830985915	0.0660377358490566	0.074468085106383	0.760697305863708	0.534267912772586	0.48936170212766	1	0.845425867507886	0.0289193302891933	0.117378048780488	0.881458966565349	0.028125	0.435975609756098	0.0662557781201849	0.00803858520900321	0.00313971742543171	0.273570324574961	0.0333839150227618	0.237442922374429	0.0121580547112462	0.0109034267912773	0.276461295418641	0.0107858243451464	0.295665634674923	0.167173252279635	0.289808917197452	0.0231124807395994	0.0248447204968944	0.130708661417323	0.00156739811912226	0.00151745068285281	0	0.00451807228915663	0.0122699386503067	0.0151285930408472	0.439324116743472	0.0414746543778802	0.883540372670807	0.802197802197802
18	0.12621359223301	0.897314375987362	0.0360655737704918	0.0529695024077047	0.0370967741935484	0.00480769230769231	0.0314569536423841	0.201907790143084	0.280327868852459	0.194401244167963	0.649754500818331	0.0573355817875211	0.0546021840873635	0.598023064250412	0.526829268292683	0.388443017656501	0.845425867507886	1	0.023696682464455	0.159489633173844	0.823434991974318	0.0458265139116203	0.479623824451411	0.0557324840764331	0.00335570469798658	0.0016260162601626	0.172025723472669	0.014218009478673	0.132165605095541	0.00318979266347687	0.0032520325203252	0.214521452145215	0.00162074554294976	0.246353322528363	0.131955484896661	0.261011419249592	0.0373983739837398	0.0456769983686786	0.0637254901960784	0	0	0	0.00315955766192733	0.00635930047694754	0.0365079365079365	0.515297906602254	0.0338709677419355	0.903691813804173	0.691176470588235
19	0.550473186119874	0.00630914826498423	0.008	0.449843260188088	0	0.944186046511628	0.969105691056911	0.171383647798742	0.0187207488299532	0.703076923076923	0.0779014308426073	0.849757673667205	0.897196261682243	0.0194174757281553	0	0.425465838509317	0.0289193302891933	0.023696682464455	1	0.004739336492891	0.0189873417721519	0	0	0.934065934065934	0.777597402597403	0.794912559618442	0.167449139280125	0.835403726708075	0.529411764705882	0.771472392638037	0.817749603803486	0.619354838709677	0.752365930599369	0.0139103554868624	0.00310077519379845	0.0112540192926045	0.0093603744149766	0.00943396226415094	0.564516129032258	0	0	0	0.904320987654321	0.945987654320988	0.0015527950310559	0.0140625	0.896825396825397	0.0236220472440945	0.00160771704180064
20	0	0.199372056514914	0.850961538461538	0.454258675078864	0.824451410658307	0	0.0132231404958678	0.646687697160883	0.56782334384858	0.00771604938271605	0.347133757961783	0.0894308943089431	0	0.158833063209076	0.302547770700637	0.0218068535825545	0.117378048780488	0.159489633173844	0.004739336492891	1	0.0960629921259843	0.87758346581876	0.340557275541796	0	0	0	0.004739336492891	0	0.0794392523364486	0	0	0.00162074554294976	0	0.561240310077519	0.661949685534591	0.535031847133758	0.841444270015699	0.855305466237942	0.00161812297734628	0.575079872204473	0.271450858034321	0.270833333333333	0	0	0.833333333333333	0.633228840125392	0	0.140127388535032	0.120385232744783
21	0.276252019386107	0.724299065420561	0.0113452188006483	0.0349206349206349	0.0109375	0.0062015503875969	0.0212071778140294	0.145569620253165	0.227344992050874	0.204018547140649	0.554848966613672	0.0500807754442649	0.0597243491577335	0.648475120385233	0.440251572327044	0.40527950310559	0.881458966565349	0.823434991974318	0.0189873417721519	0.0960629921259843	1	0.016025641025641	0.356269113149847	0.0470957613814757	0.00809061488673139	0.00638977635782748	0.370769230769231	0.0247295208655332	0.181259600614439	0.0170807453416149	0.0127186009538951	0.279552715654952	0.0141509433962264	0.2018779342723	0.0990566037735849	0.2128	0.0124804992199688	0.0126782884310618	0.178060413354531	0	0	0	0.0075642965204236	0.00930232558139535	0.00933125972006221	0.371294851794072	0.0334394904458599	0.865930599369085	0.721417069243156
22	0	0.0624	0.973509933774834	0.452495974235105	0.9408	0	0.0117252931323283	0.589825119236884	0.501582278481013	0	0.237864077669903	0.0815307820299501	0	0.099009900990099	0.227786752827141	0	0.028125	0.0458265139116203	0	0.87758346581876	0.016025641025641	1	0.220125786163522	0	0	0	0.00481540930979133	0	0.0657276995305164	0	0	0	0	0.50801282051282	0.656500802568218	0.469453376205788	0.971291866028708	0.962722852512156	0.00164203612479475	0.730337078651685	0.41091492776886	0.419713831478537	0	0	0.974921630094044	0.4784	0	0.0368	0.0526315789473684
23	0.00153374233128834	0.577099236641221	0.200310559006211	0.0924499229583975	0.195084485407066	0	0	0.264840182648402	0.535660091047041	0.0983606557377049	0.490909090909091	0.00473186119873817	0.00149700598802395	0.485133020344288	0.775541795665635	0.190045248868778	0.435975609756098	0.479623824451411	0	0.340557275541796	0.356269113149847	0.220125786163522	1	0	0	0	0.00920245398773006	0	0.0503048780487805	0	0	0.00312989045383412	0	0.529500756429652	0.424196018376723	0.543913713405239	0.188940092165899	0.220839813374806	0	0.147335423197492	0.0572289156626506	0.043010752688172	0	0	0.215568862275449	0.559815950920245	0	0.403993855606759	0.599693251533742
24	0.602254428341385	0.0317460317460317	0.00324149108589951	0.465299684542587	0	0.881804043545879	0.94675540765391	0.210443037974684	0.0667726550079491	0.789554531490015	0.145996860282575	0.884927066450567	0.918711656441718	0.0600649350649351	0.00949367088607595	0.494672754946728	0.0662557781201849	0.0557324840764331	0.934065934065934	0	0.0470957613814757	0	0	1	0.726973684210526	0.7376	0.202551834130782	0.797256097560976	0.632558139534884	0.709876543209877	0.754807692307692	0.6496	0.691472868217054	0.062992125984252	0.0470957613814757	0.0713153724247227	0.00479233226837061	0.00473186119873817	0.582508250825083	0	0	0	0.839203675344564	0.896551724137931	0	0.0300157977883096	0.868670886075949	0.054858934169279	0.0246305418719212
25	0.553542009884679	0.00489396411092985	0	0.190713101160862	0	0.843700159489633	0.720338983050847	0.0128	0	0.568	0.00327332242225859	0.599001663893511	0.797770700636943	0.0101351351351351	0	0.417741935483871	0.00803858520900321	0.00335570469798658	0.777597402597403	0	0.00809061488673139	0	0	0.726973684210526	1	0.983606557377049	0.247974068071313	0.924679487179487	0.481178396072013	0.9984	0.975490196078431	0.622112211221122	0.996747967479675	0	0	0.00165016501650165	0	0	0.594276094276094	0	0	0	0.87758346581876	0.838141025641026	0	0	0.869205298013245	0.00328947368421053	0
26	0.530844155844156	0.00161812297734628	0	0.216612377850163	0	0.873817034700315	0.738134206219313	0.016	0	0.566096423017107	0.00317965023847377	0.608695652173913	0.799689440993789	0.00164473684210526	0	0.40251572327044	0.00313971742543171	0.0016260162601626	0.794912559618442	0	0.00638977635782748	0	0	0.7376	0.983606557377049	1	0.222222222222222	0.896713615023474	0.462145110410095	0.988941548183254	0.983818770226537	0.581967213114754	0.987096774193548	0	0	0	0	0	0.569805194805195	0	0	0	0.904615384615385	0.872611464968153	0	0	0.880573248407643	0.00158227848101266	0
27	0.590189873417722	0.0965189873417722	0.00323101777059774	0.0528846153846154	0.0217391304347826	0.170616113744076	0.154220779220779	0.0440944881889764	0.0421875	0.19478527607362	0.0712025316455696	0.175040518638574	0.251908396946565	0.294975688816856	0.0913385826771654	0.316358024691358	0.273570324574961	0.172025723472669	0.167449139280125	0.004739336492891	0.370769230769231	0.00481540930979133	0.00920245398773006	0.202551834130782	0.247974068071313	0.222222222222222	1	0.2984375	0.436619718309859	0.248062015503876	0.218152866242038	0.502384737678855	0.248012718600954	0.0424528301886792	0.0376766091051805	0.0440944881889764	0.00634920634920635	0.00160771704180064	0.617886178861789	0.0145161290322581	0.00154320987654321	0.00318979266347687	0.142638036809816	0.178849144634526	0.00155763239875389	0.0200927357032458	0.236593059936909	0.275477707006369	0.215311004784689
28	0.672360248447205	0.0110236220472441	0	0.25077399380805	0	0.85145482388974	0.775444264943457	0.0584615384615385	0.00623052959501558	0.632218844984802	0.0356037151702786	0.6848	0.858220211161388	0.0298273155416013	0	0.486902927580894	0.0333839150227618	0.014218009478673	0.835403726708075	0	0.0247295208655332	0	0	0.797256097560976	0.924679487179487	0.896713615023474	0.2984375	1	0.630699088145897	0.912442396313364	0.924170616113744	0.727707006369427	0.894573643410853	0.00909090909090909	0.00309597523219814	0.00471698113207547	0	0	0.697637795275591	0	0	0	0.84779299847793	0.870967741935484	0	0	0.933649289099526	0.0232198142414861	0.0015748031496063
29	0.631746031746032	0.116459627329193	0.0732484076433121	0.420634920634921	0.0892307692307692	0.507668711656442	0.548543689320388	0.274447949526814	0.23943661971831	0.645990922844175	0.207221350078493	0.635772357723577	0.627480916030534	0.349593495934959	0.170616113744076	0.68025078369906	0.237442922374429	0.132165605095541	0.529411764705882	0.0794392523364486	0.181259600614439	0.0657276995305164	0.0503048780487805	0.632558139534884	0.481178396072013	0.462145110410095	0.436619718309859	0.630699088145897	1	0.494656488549618	0.487220447284345	0.7264	0.449230769230769	0.230524642289348	0.203732503888025	0.23696682464455	0.0746500777604977	0.0768025078369906	0.561996779388084	0.0224358974358974	0	0	0.43969465648855	0.512422360248447	0.0669710806697108	0.0909090909090909	0.568075117370892	0.200315457413249	0.203852327447833
30	0.559375	0.00464396284829721	0	0.19629057187017	0	0.830534351145038	0.714285714285714	0.012326656394453	0	0.555722891566265	0.0062402496099844	0.5936	0.780966767371601	0.0111642743221691	0	0.417565485362096	0.0121580547112462	0.00318979266347687	0.771472392638037	0	0.0170807453416149	0	0	0.709876543209877	0.9984	0.988941548183254	0.248062015503876	0.912442396313364	0.494656488549618	1	0.975077881619938	0.619496855345912	0.998468606431853	0	0	0.00157232704402516	0	0	0.590111642743222	0	0	0	0.8763197586727	0.828267477203647	0	0	0.858255451713396	0.00463678516228748	0
31	0.569105691056911	0.00318471337579618	0	0.22508038585209	0	0.87244094488189	0.751219512195122	0.0251968503937008	0	0.574102964118565	0.0096	0.630645161290323	0.823712948517941	0.00651465798045603	0	0.436220472440945	0.0109034267912773	0.0032520325203252	0.817749603803486	0	0.0127186009538951	0	0	0.754807692307692	0.975490196078431	0.983818770226537	0.218152866242038	0.924170616113744	0.487220447284345	0.975077881619938	1	0.627035830618892	0.97275641025641	0	0	0	0	0	0.592409240924092	0	0	0	0.915625	0.87037037037037	0	0	0.899053627760252	0.00477707006369427	0
32	0.78330658105939	0.144230769230769	0	0.232899022801303	0.00159235668789809	0.597791798107255	0.581395348837209	0.10031847133758	0.0369774919614148	0.611197511664075	0.152459016393443	0.607553366174056	0.725118483412322	0.253731343283582	0.0694668820678514	0.665086887835703	0.276461295418641	0.214521452145215	0.619354838709677	0.00162074554294976	0.279552715654952	0	0.00312989045383412	0.6496	0.622112211221122	0.581967213114754	0.502384737678855	0.727707006369427	0.7264	0.619496855345912	0.627035830618892	1	0.604166666666667	0.0423861852433281	0.023961661341853	0.0392798690671031	0	0	0.689542483660131	0	0	0	0.563380281690141	0.617924528301887	0	0.0289855072463768	0.703703703703704	0.271268057784912	0.193910256410256
33	0.55448717948718	0.00312989045383412	0	0.171383647798742	0	0.822429906542056	0.685483870967742	0.00964630225080386	0	0.540832049306626	0.00317460317460317	0.558292282430213	0.761904761904762	0.00642054574638844	0	0.400943396226415	0.0107858243451464	0.00162074554294976	0.752365930599369	0	0.0141509433962264	0	0	0.691472868217054	0.996747967479675	0.987096774193548	0.248012718600954	0.894573643410853	0.449230769230769	0.998468606431853	0.97275641025641	0.604166666666667	1	0	0	0	0	0	0.596825396825397	0	0	0	0.871951219512195	0.821596244131455	0	0	0.857366771159875	0.00463678516228748	0
34	0.0267716535433071	0.285714285714286	0.51207729468599	0.49685534591195	0.452713178294574	0.00462249614791988	0.0528	0.685534591194969	0.982866043613707	0.2	0.517940717628705	0.135702746365105	0.0276923076923077	0.535433070866142	0.635093167701863	0.279937791601866	0.295665634674923	0.246353322528363	0.0139103554868624	0.561240310077519	0.2018779342723	0.50801282051282	0.529500756429652	0.062992125984252	0	0	0.0424528301886792	0.00909090909090909	0.230524642289348	0	0	0.0423861852433281	0	1	0.867298578199052	0.985871271585557	0.487381703470032	0.514913657770801	0.014308426073132	0.272292993630573	0.0321100917431193	0.0232198142414861	0	0.0062111801242236	0.495440729483283	0.596518987341772	0.00784929356357928	0.236306729264476	0.483974358974359
35	0.0174880763116057	0.158805031446541	0.657232704402516	0.475077881619938	0.604361370716511	0	0.0325732899022801	0.672868217054264	0.843601895734597	0.13464447806354	0.378335949764521	0.0991869918699187	0.0231124807395994	0.414075286415712	0.528301886792453	0.183925811437403	0.167173252279635	0.131955484896661	0.00310077519379845	0.661949685534591	0.0990566037735849	0.656500802568218	0.424196018376723	0.0470957613814757	0	0	0.0376766091051805	0.00309597523219814	0.203732503888025	0	0	0.023961661341853	0	0.867298578199052	1	0.84458398744113	0.636932707355243	0.668253968253968	0.00650406504065041	0.442006269592476	0.149230769230769	0.147335423197492	0	0	0.643730886850153	0.502332814930016	0.0015748031496063	0.114832535885167	0.363636363636364
36	0.0290791599353796	0.29903536977492	0.488782051282051	0.474025974025974	0.425867507886435	0.00467289719626168	0.0551839464882943	0.667736757624398	0.971107544141252	0.20846394984326	0.513687600644122	0.135313531353135	0.0327613104524181	0.53960396039604	0.650717703349282	0.285714285714286	0.289808917197452	0.261011419249592	0.0112540192926045	0.535031847133758	0.2128	0.469453376205788	0.543913713405239	0.0713153724247227	0.00165016501650165	0	0.0440944881889764	0.00471698113207547	0.23696682464455	0.00157232704402516	0	0.0392798690671031	0	0.985871271585557	0.84458398744113	1	0.455716586151369	0.487765089722675	0.0099009900990099	0.248788368336026	0.0254372019077901	0.0258064516129032	0.00156985871271586	0.0125786163522013	0.471048513302034	0.575516693163752	0.00798722044728434	0.239747634069401	0.487138263665595
37	0	0.0508744038155803	0.995184590690209	0.487138263665595	0.915492957746479	0.0015552099533437	0.0259319286871961	0.60126582278481	0.481191222570533	0.00153846153846154	0.225239616613419	0.104838709677419	0	0.078525641025641	0.179936305732484	0	0.0231124807395994	0.0373983739837398	0.0093603744149766	0.841444270015699	0.0124804992199688	0.971291866028708	0.188940092165899	0.00479233226837061	0	0	0.00634920634920635	0	0.0746500777604977	0	0	0	0	0.487381703470032	0.636932707355243	0.455716586151369	1	0.998412698412698	0.0016260162601626	0.733974358974359	0.424050632911392	0.433333333333333	0	0	0.977029096477795	0.449920508744038	0	0.026813880126183	0.0489396411092985
38	0	0.0694006309148265	0.99009900990099	0.473851030110935	0.897476340694006	0	0.027823240589198	0.600313479623824	0.511773940345369	0.00313971742543171	0.243589743589744	0.108414239482201	0	0.0950080515297907	0.20859872611465	0	0.0248447204968944	0.0456769983686786	0.00943396226415094	0.855305466237942	0.0126782884310618	0.962722852512156	0.220839813374806	0.00473186119873817	0	0	0.00160771704180064	0	0.0768025078369906	0	0	0	0	0.514913657770801	0.668253968253968	0.487765089722675	0.998412698412698	1	0.00160513643659711	0.698872785829308	0.399684044233807	0.411764705882353	0	0	0.966153846153846	0.461658841940532	0	0.032967032967033	0.0588235294117647
39	0.886138613861386	0.0161550888529887	0	0.186795491143317	0.00161030595813205	0.54983922829582	0.53030303030303	0.0565428109854604	0.0128	0.458990536277603	0.0558292282430213	0.499168053244592	0.6752	0.150912106135987	0.00814332247557003	0.359872611464968	0.130708661417323	0.0637254901960784	0.564516129032258	0.00161812297734628	0.178060413354531	0.00164203612479475	0	0.582508250825083	0.594276094276094	0.569805194805195	0.617886178861789	0.697637795275591	0.561996779388084	0.590111642743222	0.592409240924092	0.689542483660131	0.596825396825397	0.014308426073132	0.00650406504065041	0.0099009900990099	0.0016260162601626	0.00160513643659711	1	0	0	0	0.517405063291139	0.570300157977883	0	0.00163398692810458	0.660287081339713	0.109697933227345	0.0845771144278607
40	0	0.00476190476190476	0.713128038897893	0.214285714285714	0.739336492890995	0	0	0.308681672025723	0.258785942492013	0	0.0444444444444444	0.0148514851485149	0	0.0496794871794872	0.167207792207792	0	0.00156739811912226	0	0	0.575079872204473	0	0.730337078651685	0.147335423197492	0	0	0	0.0145161290322581	0	0.0224358974358974	0	0	0	0	0.272292993630573	0.442006269592476	0.248788368336026	0.733974358974359	0.698872785829308	0	1	0.714738510301109	0.731942215088282	0	0	0.738993710691824	0.194006309148265	0	0	0.0306946688206785
41	0	0.00311526479750779	0.406099518459069	0.0170807453416149	0.444099378881988	0	0	0.0235849056603774	0.027906976744186	0	0.00312989045383412	0	0	0.00320512820512821	0.0441640378548896	0	0.00151745068285281	0	0	0.271450858034321	0	0.41091492776886	0.0572289156626506	0	0	0	0.00154320987654321	0	0	0	0	0	0	0.0321100917431193	0.149230769230769	0.0254372019077901	0.424050632911392	0.399684044233807	0	0.714738510301109	1	0.990595611285266	0	0	0.439024390243902	0.0369230769230769	0	0	0.00796178343949045
42	0	0	0.414239482200647	0.0159489633173844	0.446227929373997	0	0	0.0207336523125997	0.0221870047543582	0	0	0	0	0.00162074554294976	0.0334394904458599	0	0	0	0	0.270833333333333	0	0.419713831478537	0.043010752688172	0	0	0	0.00318979266347687	0	0	0	0	0	0	0.0232198142414861	0.147335423197492	0.0258064516129032	0.433333333333333	0.411764705882353	0	0.731942215088282	0.990595611285266	1	0	0	0.439628482972136	0.0353697749196141	0	0	0.00321027287319422
43	0.4913112164297	0.00309597523219814	0	0.331775700934579	0	0.964831804281346	0.852564102564103	0.0878274268104777	0.00154320987654321	0.61961367013373	0.0295031055900621	0.724683544303797	0.827586206896552	0.00470957613814757	0	0.386706948640483	0.00451807228915663	0.00315955766192733	0.904320987654321	0	0.0075642965204236	0	0	0.839203675344564	0.87758346581876	0.904615384615385	0.142638036809816	0.84779299847793	0.43969465648855	0.8763197586727	0.915625	0.563380281690141	0.871951219512195	0	0	0.00156985871271586	0	0	0.517405063291139	0	0	0	1	0.954614220877458	0	0	0.8796875	0.00459418070444104	0
44	0.557959814528594	0.00777604976671851	0	0.378930817610063	0	0.97112462006079	0.905448717948718	0.110419906687403	0.0108527131782946	0.692424242424242	0.0598159509202454	0.782747603833866	0.882800608828006	0.0112	0	0.434250764525994	0.0122699386503067	0.00635930047694754	0.945987654320988	0	0.00930232558139535	0	0	0.896551724137931	0.838141025641026	0.872611464968153	0.178849144634526	0.870967741935484	0.512422360248447	0.828267477203647	0.87037037037037	0.617924528301887	0.821596244131455	0.0062111801242236	0	0.0125786163522013	0	0	0.570300157977883	0	0	0	0.954614220877458	1	0	0.00307692307692308	0.912225705329154	0.0078003120124805	0.00158982511923688
45	0	0.0495356037151703	0.973143759873618	0.456692913385827	0.930875576036866	0	0.0078740157480315	0.579352850539291	0.502276176024279	0	0.212538226299694	0.0759493670886076	0	0.0960629921259843	0.2140625	0.00151745068285281	0.0151285930408472	0.0365079365079365	0.0015527950310559	0.833333333333333	0.00933125972006221	0.974921630094044	0.215568862275449	0	0	0	0.00155763239875389	0	0.0669710806697108	0	0	0	0	0.495440729483283	0.643730886850153	0.471048513302034	0.977029096477795	0.966153846153846	0	0.738993710691824	0.439024390243902	0.439628482972136	0	0	1	0.454961832061069	0	0.0228658536585366	0.0506329113924051
46	0.00318471337579618	0.56832298136646	0.468253968253968	0.407643312101911	0.413249211356467	0.00154320987654321	0.0306946688206785	0.620634920634921	0.63020030816641	0.100763358778626	0.645211930926217	0.132686084142395	0.00764525993883792	0.314845024469821	0.477379095163807	0.178125	0.439324116743472	0.515297906602254	0.0140625	0.633228840125392	0.371294851794072	0.4784	0.559815950920245	0.0300157977883096	0	0	0.0200927357032458	0	0.0909090909090909	0	0	0.0289855072463768	0	0.596518987341772	0.502332814930016	0.575516693163752	0.449920508744038	0.461658841940532	0.00163398692810458	0.194006309148265	0.0369230769230769	0.0353697749196141	0	0.00307692307692308	0.454961832061069	1	0.0032	0.466876971608833	0.36741214057508
47	0.65086887835703	0.0111464968152866	0	0.327014218009479	0	0.880503144654088	0.846153846153846	0.0871632329635499	0.0110584518167457	0.680555555555556	0.0586370839936609	0.74025974025974	0.93125	0.0277777777777778	0	0.468152866242038	0.0414746543778802	0.0338709677419355	0.896825396825397	0	0.0334394904458599	0	0	0.868670886075949	0.869205298013245	0.880573248407643	0.236593059936909	0.933649289099526	0.568075117370892	0.858255451713396	0.899053627760252	0.703703703703704	0.857366771159875	0.00784929356357928	0.0015748031496063	0.00798722044728434	0	0	0.660287081339713	0	0	0	0.8796875	0.912225705329154	0	0.0032	1	0.0363924050632911	0.00641025641025641
48	0.179487179487179	0.831496062992126	0.0275526742301459	0.0506329113924051	0.0358814352574103	0.00463678516228748	0.0289389067524116	0.179245283018868	0.265723270440252	0.195046439628483	0.606060606060606	0.0645669291338583	0.0570107858243451	0.640449438202247	0.474763406940063	0.404651162790698	0.883540372670807	0.903691813804173	0.0236220472440945	0.140127388535032	0.865930599369085	0.0368	0.403993855606759	0.054858934169279	0.00328947368421053	0.00158227848101266	0.275477707006369	0.0232198142414861	0.200315457413249	0.00463678516228748	0.00477707006369427	0.271268057784912	0.00463678516228748	0.236306729264476	0.114832535885167	0.239747634069401	0.026813880126183	0.032967032967033	0.109697933227345	0	0	0	0.00459418070444104	0.0078003120124805	0.0228658536585366	0.466876971608833	0.0363924050632911	1	0.681744749596123
49	0.161858974358974	0.668261562998405	0.0531400966183575	0.0626003210272873	0.0496794871794872	0	0.00493421052631579	0.208	0.496050552922591	0.2574568288854	0.606451612903226	0.0354838709677419	0.0398724082934609	0.877049180327869	0.732371794871795	0.478048780487805	0.802197802197802	0.691176470588235	0.00160771704180064	0.120385232744783	0.721417069243156	0.0526315789473684	0.599693251533742	0.0246305418719212	0	0	0.215311004784689	0.0015748031496063	0.203852327447833	0	0	0.193910256410256	0	0.483974358974359	0.363636363636364	0.487138263665595	0.0489396411092985	0.0588235294117647	0.0845771144278607	0.0306946688206785	0.00796178343949045	0.00321027287319422	0	0.00158982511923688	0.0506329113924051	0.36741214057508	0.00641025641025641	0.681744749596123	1
50	0.15	0.672523961661342	0.0485436893203883	0.0585443037974684	0.0475435816164818	0	0.00486223662884927	0.18957345971564	0.474178403755869	0.238897396630934	0.572815533980582	0.0306451612903226	0.0306278713629403	0.871710526315789	0.762360446570973	0.476415094339623	0.791730474732006	0.685303514376997	0.00155763239875389	0.130914826498423	0.698564593301435	0.0507936507936508	0.598765432098765	0.0253968253968254	0	0	0.212903225806452	0.0031104199066874	0.210031347962382	0	0	0.187702265372168	0	0.470957613814757	0.35062893081761	0.477491961414791	0.034375	0.0531400966183575	0.0792880258899676	0.028892455858748	0.00627943485086342	0.00318979266347687	0	0.00157977883096367	0.0467289719626168	0.385466034755134	0.00788643533123028	0.684210526315789	0.990369181380417
51	0.00159235668789809	0.0458135860979463	0.894230769230769	0.392405063291139	0.976452119309262	0	0.00815660685154975	0.50314465408805	0.444270015698587	0.00154559505409583	0.175632911392405	0.0605095541401274	0.00154083204930663	0.123376623376623	0.216640502354788	0.00928792569659443	0.0305343511450382	0.0353697749196141	0.00157977883096367	0.777602523659306	0.0141955835962145	0.918300653594771	0.198767334360555	0.00158227848101266	0	0	0.0299212598425197	0	0.093167701863354	0	0	0.00490196078431373	0	0.433903576982893	0.585023400936037	0.416534181240064	0.902053712480253	0.887323943661972	0.00323624595469256	0.77491961414791	0.46583850931677	0.478125	0	0	0.915644171779141	0.383775351014041	0	0.0404354587869362	0.0642054574638844
52	0.617405582922824	0.00813008130081301	0	0.376811594202899	0	0.934272300469484	0.919866444073456	0.134493670886076	0.0176848874598071	0.714285714285714	0.0669856459330144	0.807248764415156	0.941732283464567	0.0248756218905473	0	0.455555555555556	0.0341085271317829	0.0231023102310231	0.957006369426752	0	0.0194174757281553	0	0	0.929824561403509	0.816528925619835	0.825525040387722	0.197115384615385	0.896988906497623	0.565495207667732	0.814173228346457	0.848534201954397	0.654036243822076	0.791599353796446	0.0158982511923688	0.00475435816164818	0.0181219110378913	0	0	0.625827814569536	0	0	0	0.905511811023622	0.952380952380952	0	0.00323624595469256	0.945686900958466	0.0259319286871961	0.00332225913621262
53	0.225755166931638	0.14576802507837	0.266025641025641	0.66031746031746	0.207936507936508	0.34375	0.408064516129032	0.546456692913386	0.624012638230648	0.554868624420402	0.4128	0.500821018062397	0.360248447204969	0.388254486133768	0.3484375	0.464454976303318	0.18266253869969	0.117647058823529	0.382165605095541	0.25511811023622	0.103125	0.242276422764228	0.267371601208459	0.435897435897436	0.211822660098522	0.205128205128205	0.0921875	0.281931464174455	0.537867078825348	0.203442879499218	0.232258064516129	0.2491961414791	0.203149606299213	0.660910518053375	0.562204724409449	0.651050080775444	0.259433962264151	0.262057877813505	0.176	0.0864	0	0	0.286821705426357	0.335949764521193	0.25625	0.281931464174455	0.288611544461778	0.123003194888179	0.340836012861736
54	0.0451612903225806	0.202492211838006	0.566188197767145	0.577708006279435	0.515723270440252	0.0291411042944785	0.0978792822185971	0.780564263322884	0.908082408874802	0.211800302571861	0.457142857142857	0.179321486268174	0.0587326120556414	0.438985736925515	0.530805687203792	0.271186440677966	0.218512898330804	0.175523349436393	0.0563380281690141	0.593406593406593	0.144859813084112	0.557692307692308	0.425531914893617	0.114197530864198	0	0.00316455696202532	0.0377952755905512	0.0263565891472868	0.290423861852433	0.00152671755725191	0.00638977635782748	0.0476190476190476	0.0015552099533437	0.926040061633282	0.883435582822086	0.909822866344606	0.534810126582278	0.570300157977883	0.0255591054313099	0.317683881064163	0.0449612403100775	0.0373831775700935	0.0121951219512195	0.0357698289269051	0.55	0.56269592476489	0.0341614906832298	0.170886075949367	0.370839936608558
55	0	0.706896551724138	0.0644122383252818	0.00807754442649435	0.0789889415481833	0	0	0.124213836477987	0.189102564102564	0.010752688172043	0.436597110754414	0	0.00155038759689922	0.274959083469722	0.471518987341772	0.102523659305994	0.489922480620155	0.625607779578606	0	0.205007824726135	0.463375796178344	0.0729335494327391	0.635670731707317	0.00158982511923688	0	0	0	0	0.0046656298600311	0	0	0.00321543408360129	0	0.1828125	0.109350237717908	0.199677938808374	0.060126582278481	0.0758064516129032	0	0.0145631067961165	0.0806962025316456	0.0621019108280255	0	0	0.0685358255451713	0.489795918367347	0	0.549114331723027	0.3952
56	0.0661417322834646	0.957878315132605	0.0258899676375405	0.0328125	0.0361635220125786	0.0015527950310559	0.00488599348534202	0.168970814132104	0.260869565217391	0.146084337349398	0.602218700475436	0.028892455858748	0.0196969696969697	0.542071197411003	0.541996830427892	0.332302936630603	0.767692307692308	0.916932907348243	0.0031496062992126	0.177570093457944	0.74375	0.0421216848673947	0.55690440060698	0.0156739811912226	0.00478468899521531	0.0015748031496063	0.110591900311526	0.00460122699386503	0.0913312693498452	0.00448430493273543	0.00157728706624606	0.135135135135135	0.00316455696202532	0.238759689922481	0.114728682170543	0.252764612954186	0.027906976744186	0.0364500792393027	0.0111464968152866	0	0	0	0.00151975683890578	0.00462249614791988	0.0307692307692308	0.522012578616352	0.00783699059561128	0.842679127725857	0.65149136577708
57	0	0.0638297872340425	0.18	0	0.233883058470765	0	0	0.00455927051671732	0.00602409638554217	0	0.0093603744149766	0	0	0	0.0595419847328244	0	0.00147492625368732	0.0290076335877863	0	0.151515151515152	0.00150829562594268	0.192307692307692	0.17725258493353	0	0	0	0	0	0	0	0	0	0	0.00297619047619048	0.0434782608695652	0.00311526479750779	0.196374622356495	0.170212765957447	0	0.393568147013783	0.703148425787106	0.684129429892142	0	0	0.214285714285714	0.0582959641255605	0	0.0257186081694402	0.0015625
58	0.00157977883096367	0.628346456692913	0.0832	0.0301587301587302	0.1234375	0	0	0.138629283489097	0.194053208137715	0.00762195121951219	0.374608150470219	0.00326797385620915	0	0.269230769230769	0.438291139240506	0.0876369327073552	0.432973805855162	0.543720190779014	0	0.237717908082409	0.381180223285486	0.107317073170732	0.559633027522936	0	0	0	0.0501567398119122	0	0.0362776025236593	0	0	0.0224	0	0.181959564541213	0.112852664576803	0.19422150882825	0.0775316455696203	0.104928457869634	0	0.036624203821656	0.0819165378670788	0.0632911392405063	0	0	0.101226993865031	0.481132075471698	0	0.514150943396226	0.317384370015949
59	0.00807754442649435	0.161392405063291	0.693548387096774	0.498407643312102	0.643879173290938	0	0.0292207792207792	0.662974683544304	0.800316957210777	0.110769230769231	0.35748031496063	0.113268608414239	0.00928792569659443	0.356230031948882	0.501597444089457	0.160377358490566	0.140866873065015	0.112	0.00317460317460317	0.719047619047619	0.077639751552795	0.703883495145631	0.405775075987842	0.0362204724409449	0	0	0.032	0.0015552099533437	0.194312796208531	0	0	0.0111464968152866	0	0.823899371069182	0.952681388012618	0.810810810810811	0.688575899843505	0.712680577849117	0	0.461290322580645	0.178963893249608	0.173633440514469	0	0	0.691358024691358	0.528301886792453	0	0.0940438871473354	0.305466237942122
60	0.119476268412439	0.198707592891761	0.402960526315789	0.6672	0.340189873417722	0.1872	0.257851239669421	0.683441558441558	0.788461538461538	0.422535211267606	0.495222929936306	0.369028006589786	0.209119496855346	0.454098360655738	0.459459459459459	0.373801916932907	0.229430379746835	0.172920065252855	0.226537216828479	0.40829346092504	0.146067415730337	0.389802631578947	0.36405529953917	0.270531400966184	0.0629139072847682	0.0666666666666667	0.0530546623794212	0.12241653418124	0.4144	0.0680379746835443	0.0928	0.142394822006472	0.0620031796502385	0.785046728971963	0.699044585987261	0.802631578947368	0.378205128205128	0.399345335515548	0.0897226753670473	0.177814029363785	0.00318471337579618	0.00164203612479475	0.142633228840125	0.190251572327044	0.383411580594679	0.434146341463415	0.147151898734177	0.169657422512235	0.416803953871499
61	0	0	0.261217948717949	0	0.325358851674641	0	0	0	0	0	0	0	0	0	0.00485436893203883	0	0	0	0	0.155660377358491	0	0.27831715210356	0.0093603744149766	0	0	0	0.00950871632329636	0	0	0	0	0	0	0	0.0489731437598736	0	0.277864992150706	0.246835443037975	0	0.5632	0.87244094488189	0.875590551181102	0	0	0.298136645962733	0.00158982511923688	0	0	0
62	0.0715421303656598	0.37245696400626	0.519047619047619	0.417445482866044	0.576982892690513	0.00307219662058372	0.0545746388443018	0.641955835962145	0.61741835147745	0.148936170212766	0.449685534591195	0.152350081037277	0.0496987951807229	0.391653290529695	0.420401854714065	0.217457886676876	0.372128637059724	0.386473429951691	0.0325077399380805	0.625585023400936	0.3265625	0.543859649122807	0.293853073463268	0.0724409448818898	0	0	0.177394034536892	0.0213740458015267	0.251908396946565	0	0	0.127186009538951	0	0.587692307692308	0.576923076923077	0.56418383518225	0.497667185069984	0.514240506329114	0.0634146341463415	0.317610062893082	0.0765696784073507	0.0671875	0	0.00614439324116743	0.51063829787234	0.641104294478528	0.0297339593114241	0.434169278996865	0.288431061806656
63	0.568778979907264	0.00467289719626168	0.00158982511923688	0.391912908242613	0	0.983308042488619	0.92520325203252	0.134556574923547	0.00309597523219814	0.692421991084695	0.0495356037151703	0.81629392971246	0.883156297420334	0.00794912559618442	0	0.427258805513017	0.00910470409711684	0.0064	0.967441860465116	0	0.00924499229583975	0	0	0.900459418070444	0.834405144694534	0.85214626391097	0.158705701078582	0.862068965517241	0.52073732718894	0.820627802690583	0.855606758832565	0.614649681528662	0.809597523219814	0.00605143721633888	0	0.0078740157480315	0.00156494522691706	0	0.560702875399361	0	0	0	0.951588502269289	0.987786259541985	0	0.00153139356814701	0.902627511591963	0.0062111801242236	0
64	0.269413629160063	0.0512422360248447	0.445669291338583	0.945945945945946	0.388036809815951	0.429447852760736	0.555735056542811	0.680555555555556	0.44811320754717	0.43531202435312	0.334384858044164	0.681528662420382	0.452307692307692	0.1248	0.0919003115264797	0.261609907120743	0.0736196319018405	0.0637958532695375	0.503154574132492	0.43171114599686	0.0537634408602151	0.414944356120827	0.0670731707317073	0.537984496124031	0.247974068071313	0.280564263322884	0.0826833073322933	0.332826747720365	0.478125	0.251524390243902	0.279937791601866	0.324324324324324	0.2265625	0.424382716049383	0.416796267496112	0.415360501567398	0.433962264150943	0.429017160686427	0.259083728278041	0.195924764890282	0.00770416024653313	0.00622083981337481	0.380368098159509	0.428792569659443	0.406491499227202	0.368670886075949	0.390894819466248	0.0753532182103611	0.0544871794871795
65	0.0659340659340659	0.222734254992319	0.644654088050314	0.65987460815047	0.580093312597201	0.053680981595092	0.150326797385621	0.923913043478261	0.776234567901235	0.213960546282246	0.487460815047022	0.262903225806452	0.095679012345679	0.3184	0.374223602484472	0.230650154798762	0.217125382262997	0.202247191011236	0.10377358490566	0.688575899843505	0.15	0.636507936507936	0.308282208588957	0.160125588697017	0.0016260162601626	0.00798722044728434	0.0487421383647799	0.0417310664605873	0.290372670807453	0.0030441400304414	0.0109375	0.0801282051282051	0.00154798761609907	0.751533742331288	0.739130434782609	0.736507936507937	0.614307931570762	0.642405063291139	0.048	0.337519623233909	0.0438184663536776	0.0407523510971787	0.033587786259542	0.0611620795107034	0.611532625189681	0.631901840490798	0.0586370839936609	0.19496855345912	0.243589743589744
66	0.0221169036334913	0.230769230769231	0.57051282051282	0.53343949044586	0.507020280811232	0.00770416024653313	0.0550161812297735	0.724458204334365	0.927803379416283	0.174114021571649	0.463492063492064	0.144230769230769	0.0327613104524181	0.473170731707317	0.580696202531646	0.235294117647059	0.237577639751553	0.2016	0.0266457680250784	0.606864274570983	0.159126365054602	0.570274636510501	0.46048632218845	0.0688575899843505	0	0	0.0427215189873418	0.00771604938271605	0.250769230769231	0	0	0.0336538461538462	0	0.95125786163522	0.919047619047619	0.933544303797468	0.535657686212361	0.5616	0.00803858520900321	0.3216	0.0523076923076923	0.0398089171974522	0.00303030303030303	0.0109034267912773	0.546564885496183	0.576802507836991	0.00943396226415094	0.184713375796178	0.412044374009509
67	0.368589743589744	0.203791469194313	0.190789473684211	0.521531100478469	0.182539682539683	0.356918238993711	0.433774834437086	0.470494417862839	0.514376996805112	0.657276995305164	0.399046104928458	0.558292282430213	0.455538221528861	0.458804523424879	0.335473515248796	0.650546021840874	0.293663060278207	0.21	0.408517350157729	0.191318327974277	0.207221350078493	0.173701298701299	0.186335403726708	0.503174603174603	0.265442404006678	0.257281553398058	0.229665071770335	0.380281690140845	0.734276729559748	0.2796875	0.289855072463768	0.455429497568882	0.248818897637795	0.500787401574803	0.425361155698234	0.518211920529801	0.1696	0.182829888712242	0.284552845528455	0.0550161812297735	0	0	0.3	0.373860182370821	0.169254658385093	0.258012820512821	0.373417721518987	0.235294117647059	0.375206611570248
68	0	0.0325077399380805	0.892744479495268	0.3890625	0.942006269592476	0	0.00485436893203883	0.505359877488515	0.459375	0	0.138036809815951	0.0551181102362205	0	0.107890499194847	0.212264150943396	0.00609756097560976	0.0122137404580153	0.010989010989011	0	0.7515625	0.00156739811912226	0.903633491311216	0.190045248868778	0	0	0	0.0204081632653061	0	0.0863422291993721	0	0	0	0	0.444961240310077	0.609756097560976	0.435331230283912	0.878693623639191	0.865203761755486	0	0.80690737833595	0.491472868217054	0.49375	0	0	0.923780487804878	0.385448916408669	0	0.0124416796267496	0.0432692307692308
69	0.627287853577371	0.00162866449511401	0	0.110210696920583	0	0.726247987117552	0.616161616161616	0	0	0.472266244057052	0	0.483277591973244	0.688	0.0136518771331058	0	0.3552	0.0111111111111111	0.00168350168350168	0.673170731707317	0	0.0130932896890344	0	0	0.62684124386252	0.904448105436573	0.887070376432079	0.364077669902913	0.8432	0.440705128205128	0.898412698412698	0.873355263157895	0.582508250825083	0.912337662337662	0	0	0	0	0	0.686241610738255	0	0	0	0.764705882352941	0.731511254019293	0	0	0.771103896103896	0.00325732899022801	0.0016750418760469
70	0.620634920634921	0	0	0.1072	0	0.733644859813084	0.618811881188119	0	0	0.468217054263566	0	0.488	0.685185185185185	0.0159235668789809	0	0.352941176470588	0.0107361963190184	0	0.679304897314376	0	0.0173501577287066	0	0	0.623255813953488	0.91304347826087	0.8992	0.353312302839117	0.840873634945398	0.427672955974843	0.903225806451613	0.888540031397174	0.587301587301587	0.927672955974843	0	0	0	0	0	0.67258064516129	0	0	0	0.780487804878049	0.743788819875776	0	0	0.775316455696203	0.0031496062992126	0.0016
71	0.723101265822785	0.00469483568075117	0	0.0667726550079491	0	0.619631901840491	0.495081967213115	0.00308166409861325	0.00156985871271586	0.419601837672282	0.00635930047694754	0.384	0.603343465045593	0.0827922077922078	0.00634920634920635	0.371069182389937	0.08649468892261	0.0273752012882448	0.562009419152276	0	0.12792511700468	0	0	0.513513513513513	0.806763285024155	0.7696	0.461904761904762	0.743076923076923	0.422776911076443	0.791090629800307	0.773311897106109	0.604501607717042	0.817472698907956	0.00158227848101266	0	0	0	0	0.715686274509804	0	0	0	0.652307692307692	0.614420062695925	0	0	0.679425837320574	0.0537124802527646	0.0575079872204473
72	0.593301435406699	0.0046875	0	0.178683385579937	0	0.817054263565892	0.708674304418985	0.0093603744149766	0	0.561051004636785	0.00464396284829721	0.582258064516129	0.78494623655914	0.0146341463414634	0	0.42967542503864	0.0153139356814701	0.00320512820512821	0.764984227129338	0	0.017515923566879	0	0	0.70404984423676	0.995215311004785	0.972843450479233	0.267090620031797	0.918836140888208	0.505359877488515	0.992260061919505	0.968304278922345	0.644444444444444	0.985804416403785	0	0	0.00158982511923688	0	0	0.620355411954766	0	0	0	0.862015503875969	0.814756671899529	0	0	0.855799373040752	0.00634920634920635	0
73	0.03125	0.522364217252396	0.415841584158416	0.24232633279483	0.512738853503185	0	0.00165562913907285	0.451768488745981	0.493690851735016	0.0821484992101106	0.447325769854133	0.0597014925373134	0.0078003120124805	0.411764705882353	0.541864139020537	0.186520376175549	0.448540706605223	0.478048780487805	0	0.559618441971383	0.377207062600321	0.482084690553746	0.401883830455259	0.00810372771474878	0	0	0.1198738170347	0.00158478605388273	0.151515151515152	0	0	0.0880398671096345	0	0.463607594936709	0.458003169572108	0.444262295081967	0.402597402597403	0.429260450160772	0.0183028286189684	0.339373970345964	0.148031496062992	0.135399673735726	0	0	0.448818897637795	0.632329635499208	0.00320512820512821	0.499189627228525	0.364975450081833
74	0.496774193548387	0.245749613601236	0	0.0333863275039746	0.00470957613814757	0.0700934579439252	0.0684039087947883	0.0557275541795666	0.0703125	0.199692780337942	0.171114599686028	0.0873015873015873	0.156923076923077	0.418641390205371	0.169572107765452	0.377916018662519	0.436923076923077	0.35048231511254	0.0710900473933649	0	0.5140625	0	0.0294117647058824	0.110062893081761	0.145867098865478	0.116427432216906	0.855345911949686	0.188073394495413	0.358024691358025	0.154670750382848	0.133122028526149	0.475040257648953	0.150316455696203	0.06875	0.0498442367601246	0.0621019108280255	0	0	0.487341772151899	0	0	0	0.0601851851851852	0.0793157076205288	0	0.0609375	0.136291600633914	0.439749608763693	0.360708534621578
75	0.535885167464115	0.00317460317460317	0	0.254372019077901	0	0.898911353032659	0.780487804878049	0.0380952380952381	0.00157232704402516	0.604294478527607	0.0158982511923688	0.649918962722853	0.80811232449298	0.00650406504065041	0	0.428348909657321	0.00617283950617284	0.00161550888529887	0.833594976452119	0	0.00634920634920635	0	0	0.765923566878981	0.953795379537954	0.974481658692185	0.183673469387755	0.905426356589147	0.46749226006192	0.948012232415902	0.974643423137876	0.597423510466989	0.94794952681388	0.00158227848101266	0	0.00476947535771065	0	0	0.546492659053834	0	0	0	0.938931297709924	0.89938080495356	0	0	0.89047619047619	0.0015527950310559	0
76	0.5320813771518	0.0135338345864662	0	0.185692541856925	0	0.808446455505279	0.684542586750789	0.0290076335877863	0.0364741641337386	0.595808383233533	0.0261538461538462	0.573692551505547	0.751131221719457	0.0573643410852713	0.0320610687022901	0.497709923664122	0.0284005979073244	0.0062015503875969	0.742378048780488	0	0.0152671755725191	0	0.0192878338278932	0.691131498470948	0.954113924050633	0.938837920489297	0.247311827956989	0.887878787878788	0.538116591928251	0.943452380952381	0.939721792890263	0.609375	0.942857142857143	0.0392749244712991	0.037821482602118	0.0403100775193798	0	0	0.551342812006319	0	0	0	0.843373493975904	0.808575803981623	0	0.00153374233128834	0.812982998454405	0.0061633281972265	0.0369230769230769
77	0.0381558028616852	0.862442040185471	0.038961038961039	0.00467289719626168	0.0421875	0	0	0.107981220657277	0.188383045525903	0.0743550834597876	0.545741324921136	0.00163398692810458	0.00307219662058372	0.421052631578947	0.519809825673534	0.230769230769231	0.670261941448382	0.829073482428115	0	0.17601246105919	0.67651632970451	0.0475435816164818	0.603030303030303	0	0	0	0.080188679245283	0	0.0262751159196291	0	0	0.0940988835725678	0	0.171296296296296	0.0788253477588872	0.186305732484076	0.0410094637223975	0.0457413249211356	0.00317460317460317	0.00467289719626168	0.00306278713629403	0.0015748031496063	0	0	0.0356037151702786	0.49211356466877	0	0.752721617418352	0.561014263074485
78	0.00317965023847377	0.75748031496063	0.0707395498392283	0.00321027287319422	0.0757097791798107	0	0	0.115569823434992	0.174803149606299	0.0122699386503067	0.475513428120063	0	0	0.30064308681672	0.464968152866242	0.113029827315542	0.537267080745342	0.686688311688312	0	0.211023622047244	0.509615384615385	0.0774193548387097	0.637614678899083	0	0	0	0.00786163522012579	0	0.003125	0	0	0.024390243902439	0	0.161949685534591	0.0904761904761905	0.182552504038772	0.064873417721519	0.0782747603833866	0	0.0209339774557166	0.0654205607476635	0.0377358490566038	0	0	0.0682170542635659	0.501577287066246	0	0.596463022508039	0.422764227642276
79	0.00647249190938511	0.5632	0.465686274509804	0.367741935483871	0.400326797385621	0.00160513643659711	0.020066889632107	0.580645161290323	0.58252427184466	0.0938461538461538	0.650741350906096	0.0890756302521008	0.0141732283464567	0.329470198675497	0.445880452342488	0.151799687010955	0.440705128205128	0.520193861066236	0.0161812297734628	0.627642276422764	0.407407407407407	0.468646864686469	0.573667711598746	0.0194805194805195	0	0	0.00970873786407767	0	0.043338683788122	0	0	0.0281456953642384	0	0.560509554140127	0.487138263665595	0.536303630363036	0.465346534653465	0.469622331691297	0.0033003300330033	0.230263157894737	0.0503937007874016	0.0504065040650407	0	0.00317460317460317	0.445324881141046	0.896166134185304	0.00324149108589951	0.466019417475728	0.407894736842105
80	0.0224	0.85553772070626	0.0525451559934319	0.0144230769230769	0.0602218700475436	0	0	0.141479099678457	0.246835443037975	0.0695517774343122	0.571428571428571	0.0065252854812398	0.00314465408805031	0.423948220064725	0.550488599348534	0.220095693779904	0.664615384615385	0.80865224625624	0	0.201923076923077	0.640776699029126	0.0614886731391586	0.678683385579937	0.0016366612111293	0	0	0.046474358974359	0	0.0265625	0	0	0.0625	0	0.225039619651347	0.114832535885167	0.241776315789474	0.0502354788069074	0.0608974358974359	0	0.012779552715655	0.0141732283464567	0	0	0	0.0530421216848674	0.544871794871795	0	0.70364500792393	0.566068515497553
81	0	0	0.264	0	0.3109375	0	0	0	0	0	0	0	0	0	0.0110410094637224	0	0	0	0	0.15625	0	0.2704	0.0308641975308642	0	0	0	0.00158478605388273	0	0	0	0	0	0	0	0.0501567398119122	0	0.27602523659306	0.261006289308176	0	0.561514195583596	0.873831775700935	0.862776025236593	0	0	0.295665634674923	0.00310077519379845	0	0	0
82	0.029874213836478	0.244615384615385	0.55205047318612	0.559190031152648	0.490045941807044	0.0170015455950541	0.0823909531502423	0.7828125	0.931888544891641	0.19482496194825	0.49375	0.181672025723473	0.0444104134762634	0.476575121163166	0.55111821086262	0.263975155279503	0.244992295839753	0.217948717948718	0.04375	0.591194968553459	0.172413793103448	0.546875	0.461883408071749	0.09375	0	0	0.0404354587869362	0.0107361963190184	0.259780907668232	0	0	0.0411392405063291	0	0.948170731707317	0.858475894245723	0.928792569659443	0.526813880126183	0.545454545454545	0.0143769968051118	0.294209702660407	0.0306748466257669	0.0286168521462639	0.0045045045045045	0.021505376344086	0.54160363086233	0.606864274570983	0.0158982511923688	0.200310559006211	0.415360501567398
83	0.00156985871271586	0.513846153846154	0.488076311605723	0.332298136645963	0.451162790697674	0	0.00158730158730159	0.559322033898305	0.662015503875969	0.0694864048338369	0.570769230769231	0.054140127388535	0.00305810397553517	0.359098228663446	0.578125	0.141321044546851	0.375565610859729	0.447784810126582	0.00154083204930663	0.650231124807396	0.324615384615385	0.5	0.68215892053973	0.00461538461538462	0	0	0.0124223602484472	0	0.0542986425339367	0	0	0.0078125	0	0.626543209876543	0.560747663551402	0.6138147566719	0.458658346333853	0.486780715396579	0	0.267605633802817	0.0504587155963303	0.0553846153846154	0	0	0.480538922155689	0.849923430321593	0	0.391640866873065	0.39873417721519
84	0.00642054574638844	0.42215088282504	0.610932475884244	0.468051118210863	0.550079491255962	0.0015748031496063	0.0346534653465347	0.682182985553772	0.641185647425897	0.065015479876161	0.537854889589905	0.131410256410256	0.0185185185185185	0.275244299674267	0.40506329113924	0.107255520504732	0.30564263322884	0.390522875816993	0.0221870047543582	0.754019292604502	0.289137380191693	0.617504051863857	0.467175572519084	0.0285261489698891	0	0	0.0078003120124805	0	0.0586370839936609	0	0	0.0197693574958814	0	0.618524332810047	0.597503900156006	0.594551282051282	0.608832807570978	0.608903020667727	0.00487012987012987	0.325242718446602	0.0642633228840125	0.0649762282091918	0.00309597523219814	0.00634920634920635	0.588145896656535	0.845181674565561	0.004739336492891	0.340729001584786	0.292880258899676
85	0	0.169278996865204	0.8512	0.405405405405405	0.786963434022258	0	0.00495049504950495	0.56269592476489	0.49203821656051	0.00307219662058372	0.309033280507132	0.0651465798045603	0	0.112377850162866	0.30173775671406	0.00925925925925926	0.0910493827160494	0.132137030995106	0.00314465408805031	0.876582278481013	0.0794392523364486	0.856209150326797	0.387878787878788	0	0	0	0.0016	0	0.0234741784037559	0	0	0	0	0.493044822256569	0.640944881889764	0.456556082148499	0.8625	0.868378812199037	0.00161030595813205	0.624398073836276	0.333333333333333	0.334415584415584	0	0	0.835637480798771	0.577287066246057	0	0.0959119496855346	0.138263665594855
86	0.229641693811075	0.778129952456418	0.00658978583196046	0.0501567398119122	0.00946372239747634	0.0155038759689922	0.037156704361874	0.175324675324675	0.286392405063291	0.258015267175572	0.6496	0.0723472668810289	0.0769230769230769	0.712171052631579	0.522292993630573	0.486614173228346	0.956723338485317	0.856	0.0346456692913386	0.0996784565916399	0.885532591414944	0.0176282051282051	0.427906976744186	0.0684713375796178	0.0229508196721311	0.0177133655394525	0.272	0.0425196850393701	0.221020092735703	0.027906976744186	0.0290791599353796	0.287781350482315	0.028436018957346	0.2528	0.124409448818898	0.255961844197138	0.00786163522012579	0.0110584518167457	0.145187601957586	0	0	0	0.0109034267912773	0.0238095238095238	0.0062111801242236	0.426073131955485	0.0590111642743222	0.869701726844584	0.785829307568438
87	0.0812883435582822	0.926267281105991	0.015600624024961	0.0231839258114374	0.0167682926829268	0.0029585798816568	0.0046583850931677	0.144817073170732	0.261724659606657	0.164688427299703	0.601526717557252	0.0171875	0.0163934426229508	0.5609375	0.536923076923077	0.345238095238095	0.80952380952381	0.914330218068536	0.00301204819277108	0.143730886850153	0.791793313069909	0.0203442879499218	0.544776119402985	0.0124223602484472	0.00315955766192733	0	0.127465857359636	0.0045045045045045	0.083969465648855	0.00301659125188537	0.0015552099533437	0.139280125195618	0.0015552099533437	0.24054462934947	0.114803625377644	0.251552795031056	0.013719512195122	0.0215716486902928	0.00784929356357928	0	0	0	0.00301659125188537	0.00449775112443778	0.0179640718562874	0.485627836611195	0.00306278713629403	0.839449541284404	0.685446009389671
88	0.561815336463224	0.00309119010819165	0	0.274418604651163	0	0.901365705614568	0.796474358974359	0.0459418070444104	0	0.613193403298351	0.0245775729646697	0.6688	0.84779299847793	0.00637958532695375	0	0.393292682926829	0.00910470409711684	0.0046875	0.842424242424242	0	0.0108527131782946	0	0	0.788990825688073	0.935794542536116	0.959247648902821	0.200617283950617	0.868263473053892	0.448698315467075	0.929110105580694	0.965244865718799	0.60596546310832	0.93558282208589	0	0	0	0	0	0.579032258064516	0	0	0	0.945701357466063	0.897280966767372	0	0	0.904238618524333	0.0061633281972265	0
89	0.509404388714734	0.0577223088923557	0.120826709062003	0.622464898595944	0.1078125	0.723664122137405	0.842356687898089	0.3515625	0.153013910355487	0.668174962292609	0.231378763866878	0.96656050955414	0.769924812030075	0.0817307692307692	0.0110759493670886	0.450769230769231	0.0798192771084337	0.0833333333333333	0.805031446540881	0.124031007751938	0.0716510903426791	0.119309262166405	0.00757575757575758	0.838461538461538	0.555735056542811	0.570754716981132	0.175	0.627067669172932	0.617151607963247	0.549019607843137	0.5796875	0.595238095238095	0.517940717628705	0.147013782542113	0.109567901234568	0.143307086614173	0.135093167701863	0.136792452830189	0.468152866242038	0.0141509433962264	0	0	0.687218045112782	0.734157650695518	0.105504587155963	0.161290322580645	0.69435736677116	0.0850393700787402	0.0351437699680511
90	0.280507131537242	0.7078125	0.0158730158730159	0.0601851851851852	0.0106870229007634	0.0199081163859112	0.0434782608695652	0.167711598746081	0.239567233384853	0.235820895522388	0.598101265822785	0.0694668820678514	0.0939393939393939	0.668789808917197	0.43778801843318	0.422839506172839	0.882089552238806	0.803149606299213	0.0368663594470046	0.0996932515337423	0.929356357927786	0.025	0.369465648854962	0.0681114551083591	0.0241157556270096	0.0189873417721519	0.332312404287902	0.0422322775263952	0.201834862385321	0.0290964777947933	0.0282574568288854	0.307448494453249	0.0292758089368259	0.217257318952234	0.109062980030722	0.22884012539185	0.0187207488299532	0.0200617283950617	0.198738170347003	0	0	0	0.0200927357032458	0.0352220520673813	0.00899550224887556	0.391912908242613	0.059748427672956	0.837712519319938	0.736176935229068
91	0.029874213836478	0.595911949685535	0.440191387559809	0.366771159874608	0.421705426356589	0	0.0177993527508091	0.576377952755906	0.659409020217729	0.145061728395062	0.642857142857143	0.103392568659128	0.0184049079754601	0.458135860979463	0.56875	0.239130434782609	0.489230769230769	0.556270096463023	0.0139318885448916	0.575235109717868	0.430817610062893	0.447452229299363	0.539050535987749	0.0347003154574132	0	0	0.0514820592823713	0.00451807228915663	0.131375579598145	0	0	0.0697305863708399	0	0.641185647425897	0.515527950310559	0.636942675159236	0.409733124018838	0.440381558028617	0.019047619047619	0.192125984251969	0.0249609984399376	0.0220820189274448	0	0.00308166409861325	0.443425076452599	0.849445324881141	0.0110062893081761	0.510172143974961	0.468051118210863
92	0	0.00162337662337662	0.557213930348259	0.125	0.646964856230032	0	0	0.192926045016077	0.118971061093248	0	0.00485436893203883	0.00830564784053156	0	0.0231404958677686	0.0918032786885246	0	0	0	0	0.432520325203252	0	0.597063621533442	0.0664556962025316	0	0	0	0.0227272727272727	0	0.0238095238095238	0	0	0	0	0.129032258064516	0.26731078904992	0.123762376237624	0.569331158238173	0.54885993485342	0	0.85831960461285	0.798092209856916	0.815112540192926	0	0	0.594090202177294	0.133550488599349	0	0.00161290322580645	0.00165837479270315
93	0	0	0.466666666666667	0.0810372771474878	0.527646129541864	0	0	0.105769230769231	0.0572337042925278	0	0.00160771704180064	0.00657894736842105	0	0.00165562913907285	0.0429936305732484	0	0	0	0	0.322169059011164	0	0.477977161500816	0.0452418096723869	0	0	0	0.0176282051282051	0	0.0110584518167457	0	0	0	0	0.0695102685624013	0.1968	0.053921568627451	0.497592295345104	0.46129541864139	0	0.795121951219512	0.890822784810127	0.911003236245955	0	0	0.502340093603744	0.0796178343949045	0	0	0.00162074554294976
94	0.0109375	0.171561051004637	0.699044585987261	0.424528301886792	0.763523956723339	0	0.00324149108589951	0.636792452830189	0.716279069767442	0.105182926829268	0.324367088607595	0.0792393026941363	0.0107033639143731	0.360576923076923	0.465408805031447	0.168992248062016	0.169724770642202	0.128205128205128	0	0.713607594936709	0.104199066874028	0.744444444444444	0.361702127659574	0.0172684458398744	0	0	0.0610328638497653	0.00303951367781155	0.201848998459168	0	0	0.0256821829855538	0	0.700310559006211	0.82398753894081	0.681159420289855	0.676100628930818	0.694835680751174	0.00634920634920635	0.5359375	0.237209302325581	0.229559748427673	0	0	0.711009174311927	0.510903426791277	0	0.135220125786164	0.281200631911532
95	0.00966183574879227	0.124409448818898	0.707792207792208	0.498392282958199	0.650769230769231	0	0.0364238410596026	0.674157303370786	0.786053882725832	0.12111801242236	0.330188679245283	0.121163166397415	0.0171073094867807	0.355048859934853	0.476575121163166	0.154330708661417	0.125581395348837	0.086677367576244	0.003125	0.688679245283019	0.0602218700475436	0.703349282296651	0.38828967642527	0.0456692913385827	0	0	0.0303514376996805	0.0015527950310559	0.207430340557276	0	0	0.008	0	0.816614420062696	0.95447409733124	0.806818181818182	0.690208667736758	0.712241653418124	0.00319488817891374	0.482258064516129	0.195348837209302	0.1872	0	0	0.698315467075038	0.484126984126984	0	0.0805687203791469	0.30064308681672
96	0.142625607779579	0.6752	0.0535714285714286	0.0756843800322061	0.0608974358974359	0.00316957210776545	0.0100334448160535	0.209779179810726	0.5103668261563	0.254658385093168	0.576736672051696	0.0422077922077922	0.0391236306729265	0.863036303630363	0.760834670947031	0.495207667731629	0.781591263650546	0.679092382495948	0.00475435816164818	0.127186009538951	0.702093397745572	0.0637958532695375	0.621495327102804	0.0353697749196141	0.00334448160535117	0	0.208064516129032	0.00625978090766823	0.219903691813804	0.00315457413249211	0.0016025641025641	0.187296416938111	0.00160771704180064	0.498417721518987	0.373417721518987	0.50974025974026	0.05103668261563	0.0688	0.073051948051948	0.0307941653160454	0.00473186119873817	0.00323101777059774	0.00317460317460317	0.00797448165869218	0.0608424336973479	0.368	0.00638977635782748	0.6768	0.987012987012987
97	0.679012345679012	0.00151285930408472	0	0.0508474576271186	0	0.476621417797888	0.396551724137931	0	0	0.317979197622585	0.00304878048780488	0.30503144654088	0.480769230769231	0.0960629921259843	0.00152905198776758	0.260542168674699	0.0844444444444444	0.0169491525423729	0.431164901664145	0	0.16036308623298	0	0	0.403963414634146	0.667716535433071	0.636923076923077	0.615037593984962	0.594029850746269	0.346385542168675	0.656716417910448	0.637345679012346	0.467289719626168	0.682370820668693	0	0	0	0	0	0.782677165354331	0	0	0	0.515509601181684	0.494768310911809	0	0	0.523520485584218	0.0458715596330275	0.075968992248062
98	0.796825396825397	0.175	0.00164203612479475	0.208267090620032	0	0.492088607594937	0.503300330033003	0.0873634945397816	0.055205047318612	0.618827160493827	0.17246835443038	0.51219512195122	0.649532710280374	0.318032786885246	0.0748407643312102	0.671826625386997	0.334365325077399	0.277504105090312	0.533858267716535	0	0.35725677830941	0	0.0200927357032458	0.57484076433121	0.560064935064935	0.532051282051282	0.491392801251956	0.661392405063291	0.650943396226415	0.581395348837209	0.576190476190476	0.899513776337115	0.551724137931034	0.053968253968254	0.0205696202531646	0.0517799352750809	0	0	0.662358642972536	0	0	0	0.487577639751553	0.541341653666147	0	0.0250783699059561	0.633647798742138	0.324237560192616	0.27724358974359
99	0.836220472440945	0.173775671406003	0	0.176190476190476	0	0.462875197472354	0.456342668863262	0.0763116057233704	0.0404984423676012	0.558139534883721	0.158227848101266	0.471153846153846	0.604651162790698	0.314516129032258	0.0709779179810726	0.63265306122449	0.336923076923077	0.26797385620915	0.480438184663537	0	0.37245696400626	0	0.0107692307692308	0.526898734177215	0.518638573743922	0.487844408427877	0.553772070626003	0.621004566210046	0.628751974723539	0.537867078825348	0.52931854199683	0.890822784810127	0.524256651017214	0.0425196850393701	0.0249221183800623	0.0434782608695652	0	0	0.705592105263158	0	0	0	0.445987654320988	0.482115085536547	0	0.0253565768621236	0.593059936908517	0.321259842519685	0.269230769230769
100	0	0.00934579439252336	0.245192307692308	0	0.288753799392097	0	0	0.00154559505409583	0.0046583850931677	0	0	0	0	0	0.0557275541795666	0	0	0.00158730158730159	0	0.15987460815047	0	0.253164556962025	0.126315789473684	0	0	0	0	0	0	0	0	0	0	0.00153609831029186	0.0641221374045802	0.0046875	0.258805513016845	0.241860465116279	0	0.499227202472952	0.807283763277693	0.783825816485226	0	0	0.287461773700306	0.0248062015503876	0	0	0.00470957613814757
101	0.234920634920635	0.711627906976744	0.0364500792393027	0.0277777777777778	0.0341085271317829	0	0.00641025641025641	0.148377125193199	0.279503105590062	0.190404797601199	0.579778830963665	0.0303514376996805	0.0364188163884674	0.700475435816165	0.496835443037975	0.394817073170732	0.872372372372372	0.780907668231612	0.00154559505409583	0.117739403453689	0.9296875	0.042654028436019	0.402714932126697	0.0234009360374415	0.00161550888529887	0	0.336463223787167	0.00613496932515337	0.154205607476636	0.00308166409861325	0.00157232704402516	0.237341772151899	0.0015527950310559	0.259720062208398	0.148318042813456	0.263823064770932	0.036624203821656	0.0421216848673947	0.156645569620253	0.0125588697017268	0.00614439324116743	0.00310077519379845	0	0.00308641975308642	0.0303490136570561	0.375766871165644	0.0108864696734059	0.813374805598756	0.774960380348653
102	0.177952755905512	0.807453416149068	0.0145395799676898	0.0342146189735614	0.0155763239875389	0.00152905198776758	0.0048	0.152173913043478	0.304821150855365	0.227480916030534	0.644200626959248	0.0335463258785942	0.0414746543778802	0.712460063897764	0.555205047318612	0.429892141756549	0.93558282208589	0.864217252396166	0.00155763239875389	0.118564742589704	0.890282131661442	0.0206677265500795	0.475232198142415	0.0283018867924528	0.00483870967741936	0.00314465408805031	0.241758241758242	0.00771604938271605	0.16820987654321	0.00615384615384615	0.00316957210776545	0.235849056603774	0.0062111801242236	0.276335877862595	0.152276295133438	0.285031847133758	0.0157232704402516	0.0218408736349454	0.0943396226415094	0.00155038759689922	0.00153846153846154	0	0.00153846153846154	0.00463678516228748	0.0138888888888889	0.431924882629108	0.0157232704402516	0.859375	0.818471337579618
103	0.120967741935484	0.896	0.0347107438016529	0.0421393841166937	0.0388349514563107	0.00313971742543171	0.00665557404326123	0.210610932475884	0.3456	0.226059654631083	0.685761047463175	0.0394736842105263	0.0377952755905512	0.671641791044776	0.601275917065391	0.431061806656101	0.876160990712074	0.910596026490066	0.0032	0.164251207729469	0.801282051282051	0.0490196078431373	0.526729559748428	0.0338164251207729	0.00333889816360601	0	0.164763458401305	0.00632911392405063	0.150641025641026	0.00315457413249211	0.00161812297734628	0.188524590163934	0.00160513643659711	0.3184	0.188291139240506	0.322950819672131	0.034257748776509	0.0443349753694581	0.0477759472817133	0.00326797385620915	0.00159489633173844	0	0.00313971742543171	0.00637958532695375	0.0393081761006289	0.513513513513513	0.00969305331179321	0.858974358974359	0.779242174629325
104	0.5859375	0	0	0.105919003115265	0	0.740399385560676	0.610223642172524	0	0	0.441896024464832	0	0.471337579617834	0.672782874617737	0.00805152979066022	0	0.328149300155521	0.00305810397553517	0	0.671339563862928	0	0.0107361963190184	0	0	0.610248447204969	0.921221864951768	0.90894819466248	0.347962382445141	0.833587786259542	0.395993836671803	0.915151515151515	0.899053627760252	0.536277602523659	0.936630602782071	0	0	0	0	0	0.65224358974359	0	0	0	0.7782874617737	0.741538461538462	0	0	0.76875	0	0
105	0.0271565495207668	0.310236220472441	0.486443381180223	0.480499219968799	0.438377535101404	0.00609756097560976	0.0540098199672668	0.676656151419558	0.985781990521327	0.230182926829268	0.54559748427673	0.147011308562197	0.0434108527131783	0.569823434991974	0.6546875	0.306027820710974	0.315068493150685	0.287096774193548	0.0234375	0.547318611987382	0.248818897637795	0.48	0.55	0.0724409448818898	0.0016260162601626	0	0.0456692913385827	0.00766871165644172	0.25462962962963	0.00152671755725191	0	0.0447284345047923	0	0.968701095461659	0.820872274143302	0.971337579617834	0.453543307086614	0.477917981072555	0.0126182965299685	0.244479495268139	0.024653312788906	0.0249609984399376	0	0.0108359133126935	0.471927162367223	0.619344773790952	0.0108359133126935	0.269170579029734	0.51993620414673
106	0	0.00321543408360129	0.538079470198676	0.104166666666667	0.607717041800643	0	0	0.159235668789809	0.0780487804878049	0	0.00323624595469256	0.00810372771474878	0	0.00662251655629139	0.0506535947712418	0	0.0015552099533437	0	0	0.403508771929825	0	0.559485530546624	0.06	0	0	0	0.00806451612903226	0	0.00324149108589951	0	0	0	0	0.0817307692307692	0.248397435897436	0.0676328502415459	0.559677419354839	0.517741935483871	0	0.809135399673736	0.870607028753994	0.876823338735819	0	0	0.562596599690881	0.118971061093248	0	0.0016025641025641	0.00327868852459016
107	0	0.0224719101123595	0.825	0.323383084577114	0.88130081300813	0	0.00171821305841924	0.429508196721311	0.338308457711443	0	0.114238410596026	0.0424448217317487	0	0.0391156462585034	0.150242326332795	0	0.0032	0.0167785234899329	0	0.702302631578947	0	0.83	0.149842271293375	0	0	0	0.00974025974025974	0	0.0296540362438221	0	0	0	0	0.32843137254902	0.483818770226537	0.314662273476112	0.820428336079077	0.799666110183639	0.00165837479270315	0.844628099173554	0.586038961038961	0.600985221674877	0	0	0.838449111470113	0.337209302325581	0	0.00978792822185971	0.0101010101010101
108	0	0	0.265402843601896	0	0.327718223583461	0	0	0	0	0	0	0	0	0	0.0046656298600311	0	0	0	0	0.144171779141104	0	0.27613104524181	0.0253731343283582	0	0	0	0.00457317073170732	0	0	0	0	0	0	0	0.0410334346504559	0	0.274691358024691	0.257763975155279	0	0.546995377503852	0.867175572519084	0.874418604651163	0	0	0.303951367781155	0.00154559505409583	0	0	0
109	0	0.728549141965679	0.110236220472441	0.0282574568288854	0.108191653786708	0	0	0.157320872274143	0.229230769230769	0.0167173252279635	0.456828885400314	0.00160513643659711	0	0.287560581583199	0.490566037735849	0.103125	0.499252615844544	0.643312101910828	0	0.265723270440252	0.474339035769829	0.12199036918138	0.661144578313253	0	0	0	0.003125	0	0.00304878048780488	0	0	0.0111642743221691	0	0.203732503888025	0.123287671232877	0.217527386541471	0.104524180967239	0.118564742589704	0	0.0487421383647799	0.0684931506849315	0.0558139534883721	0	0	0.111940298507463	0.550077041602465	0	0.5703125	0.419303797468354
110	0	0.0562310030395137	0.937116564417178	0.38828967642527	0.939668174962293	0	0.004739336492891	0.512232415902141	0.44947209653092	0	0.200920245398773	0.0660377358490566	0	0.0933125972006221	0.231354642313546	0	0.0238805970149254	0.0388802488335925	0.00307692307692308	0.81441717791411	0.0122324159021407	0.959814528593508	0.224887556221889	0	0	0	0.00455927051671732	0	0.0500758725341426	0	0	0	0	0.447129909365559	0.609939759036145	0.423728813559322	0.946646341463415	0.937791601866252	0	0.777434312210201	0.489425981873112	0.49165402124431	0	0	0.951145038167939	0.421538461538462	0	0.0293663060278207	0.0616113744075829
111	0.00152671755725191	0.0617283950617284	0.826291079812207	0.333846153846154	0.91705069124424	0	0.00802568218298555	0.446646341463415	0.372881355932203	0	0.161490683229814	0.0659340659340659	0	0.1072	0.194444444444444	0.00611620795107034	0.0359820089955022	0.043956043956044	0.00151057401812689	0.725460122699387	0.0166919575113809	0.856037151702786	0.170149253731343	0	0	0	0.04	0	0.0729483282674772	0	0	0.0046875	0	0.372340425531915	0.5115562403698	0.340590979782271	0.821263482280431	0.807751937984496	0.00312989045383412	0.755038759689923	0.504587155963303	0.497723823975721	0	0	0.841628959276018	0.365054602184087	0	0.0611620795107034	0.0483619344773791
112	0	0.0341085271317829	0.863123993558776	0.349230769230769	0.941984732824428	0	0.00483870967741936	0.457943925233645	0.433811802232855	0.00304878048780488	0.1264	0.0642054574638844	0	0.115569823434992	0.216981132075472	0.0108359133126935	0.0169753086419753	0.0159744408945687	0	0.733542319749216	0.0078003120124805	0.875981161695447	0.18266253869969	0	0	0	0.034375	0	0.0970266040688576	0	0	0.00321027287319422	0	0.432558139534884	0.575	0.398119122257053	0.858730158730159	0.839874411302983	0	0.814580031695721	0.513302034428795	0.520569620253165	0	0	0.895061728395062	0.349206349206349	0	0.0204724409448819	0.0467741935483871
113	0.00158478605388273	0.439102564102564	0.386473429951691	0.0746753246753247	0.487341772151899	0	0	0.182258064516129	0.201277955271566	0.00757575757575758	0.240384615384615	0.00489396411092985	0	0.213938411669368	0.391373801916933	0.0644654088050314	0.292834890965732	0.358890701468189	0	0.4170692431562	0.242472266244057	0.441033925686591	0.369969040247678	0	0	0	0.0492063492063492	0	0.0453834115805947	0	0	0.0211038961038961	0	0.194928684627575	0.2368	0.201923076923077	0.369354838709677	0.377813504823151	0	0.399046104928458	0.337579617834395	0.307936507936508	0	0	0.421705426356589	0.37799043062201	0	0.353407290015848	0.226537216828479
114	0	0.00153846153846154	0.431464174454829	0.031104199066874	0.485584218512898	0	0	0.062111801242236	0.0321592649310873	0	0.00309597523219814	0	0	0.003125	0.0386996904024768	0	0.00149253731343284	0	0	0.298937784522003	0	0.44375	0.0361990950226244	0	0	0	0.0154559505409583	0	0.00152439024390244	0	0	0	0	0.0397553516819572	0.154779969650986	0.028436018957346	0.435857805255023	0.408320493066256	0	0.710323574730354	0.941717791411043	0.939907550077042	0	0	0.44578313253012	0.0554699537750385	0	0	0.00313971742543171
115	0	0.00323101777059774	0.248376623376623	0	0.327974276527331	0	0	0	0	0	0	0	0	0	0.0048	0	0	0	0	0.16	0	0.279411764705882	0.0171606864274571	0	0	0	0.0172955974842767	0	0	0	0	0	0	0	0.0488188976377953	0	0.26984126984127	0.25	0	0.545746388443018	0.85062893081761	0.854660347551343	0	0	0.287480680061824	0.00317965023847377	0	0.0032	0
116	0.134426229508197	0.746411483253589	0.0130718954248366	0.00480769230769231	0.00477707006369427	0	0.00166666666666667	0.0884244372990354	0.157556270096463	0.110077519379845	0.478827361563518	0.0132669983416252	0.0142857142857143	0.524590163934426	0.440983606557377	0.297770700636943	0.760188087774295	0.80952380952381	0.00160771704180064	0.0957792207792208	0.813186813186813	0.0180032733224223	0.3904	0.00648298217179903	0	0	0.279742765273312	0	0.0979133226324237	0	0	0.188524590163934	0	0.143317230273752	0.0568720379146919	0.160714285714286	0.0128617363344051	0.0148026315789474	0.0781758957654723	0	0	0	0	0	0.00791139240506329	0.370491803278689	0.00485436893203883	0.819063004846527	0.627677100494234
117	0.115562403697997	0.784073506891271	0.0158982511923688	0.00622083981337481	0.0108695652173913	0	0	0.0910493827160494	0.171296296296296	0.110942249240122	0.4858934169279	0.0126984126984127	0.00917431192660551	0.5104	0.459167950693374	0.287461773700306	0.754573170731707	0.826833073322933	0	0.10641627543036	0.783616692426584	0.0205696202531646	0.426626323751891	0.00307219662058372	0	0	0.247295208655332	0	0.0757341576506955	0	0	0.170846394984326	0	0.149922720247295	0.0493827160493827	0.164576802507837	0.0155763239875389	0.0187793427230047	0.0489731437598736	0	0	0	0	0	0.00904977375565611	0.393241167434716	0	0.797527047913447	0.616822429906542
118	0.10702875399361	0.381933438985737	0.435897435897436	0.484848484848485	0.407751937984496	0.0201550387596899	0.105769230769231	0.691082802547771	0.834890965732087	0.288135593220339	0.622641509433962	0.213592233009709	0.0902021772939347	0.567479674796748	0.544881889763779	0.379095163806552	0.417445482866044	0.381028938906752	0.0622083981337481	0.509433962264151	0.329652996845426	0.445859872611465	0.426153846153846	0.135646687697161	0.0016260162601626	0	0.128164556962025	0.0353302611367127	0.341576506955178	0.00154083204930663	0.00317965023847377	0.13961038961039	0	0.810185185185185	0.676609105180534	0.809983896940419	0.414442700156986	0.44006309148265	0.0604575163398693	0.190322580645161	0.00462962962962963	0.00314465408805031	0.00934579439252336	0.0357698289269051	0.43328335832084	0.622641509433962	0.0514820592823713	0.373228346456693	0.467948717948718
119	0.430793157076205	0.386398763523957	0	0.0266875981161695	0	0.0107033639143731	0.0243111831442464	0.065015479876161	0.0816640986132511	0.170245398773006	0.286833855799373	0.051948051948052	0.0927051671732523	0.484751203852327	0.222047244094488	0.353846153846154	0.589861751152074	0.5296	0.0264797507788162	0.00316957210776545	0.706161137440758	0	0.107088989441931	0.0537974683544304	0.0608974358974359	0.0451713395638629	0.693270735524257	0.0943683409436834	0.242612752721617	0.0707692307692308	0.0583596214511041	0.3712	0.0742496050552923	0.0746500777604977	0.0353302611367127	0.0741935483870968	0	0	0.414673046251994	0	0	0	0.0122324159021407	0.0229709035222052	0	0.1125	0.0787037037037037	0.552262090483619	0.4928
120	0.003125	0.413522012578616	0.0238853503184713	0	0.040625	0	0	0.0249221183800623	0.0385802469135802	0	0.164596273291925	0	0	0.101307189542484	0.194928684627575	0.0154083204930663	0.254992319508449	0.357487922705314	0	0.104524180967239	0.280314960629921	0.0364500792393027	0.326219512195122	0	0	0	0.173708920187793	0	0.0109375	0	0	0.0127591706539075	0	0.0293663060278207	0.0201238390092879	0.0368	0.0174880763116057	0.0222929936305732	0.00478468899521531	0.0254777070063694	0.138248847926267	0.126182965299685	0	0	0.0211480362537764	0.235658914728682	0	0.371069182389937	0.143780290791599
121	0	0	0.259319286871961	0	0.332283464566929	0	0	0.00156494522691706	0	0	0	0	0	0.00164203612479475	0.00479233226837061	0	0	0	0	0.149136577708006	0	0.276143790849673	0.0124416796267496	0	0	0	0.0385232744783307	0	0.00309119010819165	0	0	0	0	0	0.0423861852433281	0	0.271293375394322	0.248407643312102	0	0.51993620414673	0.832288401253918	0.835748792270531	0	0	0.290625	0.0016	0	0.00792393026941363	0
122	0.00617283950617284	0.0744186046511628	0.863492063492064	0.377916018662519	0.917316692667707	0	0.0176282051282051	0.493108728943338	0.404024767801858	0.00302571860816944	0.217592592592593	0.0859872611464968	0.0030441400304414	0.089171974522293	0.205974842767296	0.00614439324116743	0.0569715142428786	0.0722135007849294	0.00934579439252336	0.759630200308166	0.046656298600311	0.882539682539683	0.20059880239521	0.00617283950617284	0	0	0.0326594090202177	0	0.0508474576271186	0	0	0.00943396226415094	0	0.411402157164869	0.538102643856921	0.375586854460094	0.867807153965785	0.849765258215962	0.00794912559618442	0.7375	0.45635528330781	0.458074534161491	0	0	0.86085626911315	0.4328125	0.0031055900621118	0.06875	0.0587301587301587
123	0	0.0398773006134969	0.905511811023622	0.399375975039002	0.966412213740458	0	0.00798722044728434	0.512232415902141	0.436055469953775	0	0.158805031446541	0.0704	0	0.0963665086887836	0.202786377708978	0.00303951367781155	0.0135135135135135	0.0202808112324493	0	0.774691358024691	0.00309597523219814	0.909090909090909	0.18562874251497	0	0	0	0.0201550387596899	0	0.0706605222734255	0	0	0	0	0.430555555555556	0.578313253012048	0.401574803149606	0.899068322981366	0.888888888888889	0.00157977883096367	0.796238244514107	0.482225656877898	0.482388973966309	0	0	0.929535232383808	0.386895475819033	0	0.0231481481481481	0.0467289719626168
124	0.534810126582278	0.0015748031496063	0	0.30379746835443	0	0.9265625	0.824959481361426	0.05320813771518	0	0.622556390977444	0.0286624203821656	0.694308943089431	0.841294298921418	0.0016366612111293	0	0.382215288611544	0.00306748466257669	0.00317460317460317	0.870514820592824	0	0.00473186119873817	0	0	0.809148264984227	0.919141914191419	0.936204146730462	0.177777777777778	0.867394695787831	0.444444444444444	0.915254237288136	0.943729903536977	0.579967689822294	0.909667194928685	0	0	0.0016260162601626	0	0	0.567741935483871	0	0	0	0.973886328725038	0.924409448818898	0	0	0.892913385826772	0.00159489633173844	0
125	0.530744336569579	0.00479233226837061	0	0.314873417721519	0	0.943573667711599	0.834437086092715	0.068362480127186	0	0.6109375	0.0260162601626016	0.709784411276949	0.841444270015699	0.00487012987012987	0	0.370429252782194	0.00783699059561128	0.0066006600660066	0.879421221864952	0	0.00956937799043062	0	0	0.816425120772947	0.905785123966942	0.923948220064725	0.169902912621359	0.852201257861635	0.445686900958466	0.902973395931142	0.93517017828201	0.569767441860465	0.897394136807818	0	0	0.0016260162601626	0	0	0.560855263157895	0	0	0	0.979719188767551	0.940609951845907	0	0	0.882258064516129	0.00473186119873817	0
126	0.22061191626409	0.141935483870968	0.494327390599676	0.833865814696486	0.441033925686591	0.288372093023256	0.40495867768595	0.78021978021978	0.528662420382166	0.399684044233807	0.434083601286174	0.524590163934426	0.321316614420063	0.224390243902439	0.177705977382876	0.256329113924051	0.159442724458204	0.174474959612278	0.362760834670947	0.496774193548387	0.136655948553055	0.466237942122186	0.135093167701863	0.396166134185303	0.122719734660033	0.145631067961165	0.0848	0.187888198757764	0.369009584664537	0.120253164556962	0.147011308562197	0.239804241435563	0.109350237717908	0.501582278481013	0.4832	0.480707395498392	0.486088379705401	0.480891719745223	0.192182410423453	0.216260162601626	0.00789889415481832	0.0113636363636364	0.249602543720191	0.301412872841444	0.444444444444444	0.472178060413355	0.268680445151033	0.167456556082148	0.142857142857143
127	0	0	0.552922590837283	0.110223642172524	0.611111111111111	0	0	0.178233438485804	0.112324492979719	0	0.00316957210776545	0.00967741935483871	0	0.0226904376012966	0.0781499202551834	0	0	0	0	0.415625	0	0.57051282051282	0.061633281972265	0	0	0	0.0141955835962145	0	0.0171606864274571	0	0	0.00162337662337662	0	0.116279069767442	0.266561514195584	0.107142857142857	0.559055118110236	0.524332810047096	0	0.840909090909091	0.84031007751938	0.854864433811802	0	0	0.578703703703704	0.129082426127527	0	0.00159744408945687	0.0016025641025641
128	0.047244094488189	0.0436817472698908	0.896940418679549	0.551020408163265	0.834115805946792	0.0417956656346749	0.124183006535948	0.654574132492114	0.490536277602524	0.0746951219512195	0.27613104524181	0.203883495145631	0.0718654434250764	0.110047846889952	0.188087774294671	0.0372670807453416	0.0437405731523379	0.0526315789473684	0.0881889763779528	0.763608087091757	0.0202808112324493	0.878246753246753	0.179723502304147	0.101246105919003	0	0.00321027287319422	0.016	0.0231839258114374	0.140215716486903	0.00306748466257669	0.00478468899521531	0.0402576489533011	0.00308641975308642	0.498442367601246	0.599374021909233	0.459546925566343	0.896062992125984	0.882725832012678	0.0453808752025932	0.642633228840125	0.345201238390093	0.34913112164297	0.036697247706422	0.0527131782945736	0.86	0.438679245283019	0.0538827258320127	0.0467289719626168	0.0505529225908373
129	0.539308176100629	0.00782472613458529	0.0414673046251994	0.513513513513513	0.0202177293934681	0.87789799072643	0.988709677419355	0.230171073094868	0.05320813771518	0.698630136986301	0.13946117274168	0.914927768860353	0.865325077399381	0.0337078651685393	0	0.421216848673947	0.0401234567901235	0.0335463258785942	0.9546875	0.0390625	0.0233281493001555	0.0303030303030303	0	0.92879746835443	0.700164744645799	0.718600953895072	0.141955835962145	0.764885496183206	0.568147013782542	0.69431643625192	0.737341772151899	0.596184419713832	0.668238993710692	0.0486656200941915	0.027906976744186	0.0575079872204473	0.0501567398119122	0.0488188976377953	0.542536115569823	0	0	0	0.833587786259542	0.880551301684533	0.0213089802130898	0.0474732006125574	0.837245696400626	0.0343213728549142	0.00477707006369427
130	0	0.691823899371069	0.0737179487179487	0.00952380952380952	0.0804416403785489	0	0	0.116352201257862	0.178849144634526	0.00773993808049536	0.436507936507937	0.00162866449511401	0	0.26537216828479	0.444444444444444	0.0859375	0.47723704866562	0.62760834670947	0	0.225552050473186	0.461658841940532	0.0878594249201278	0.629800307219662	0	0	0	0	0	0.00156494522691706	0	0	0.00644122383252818	0	0.165884194053208	0.097331240188383	0.1856	0.0677165354330709	0.089171974522293	0	0.0224	0.0793157076205288	0.0591054313099042	0	0	0.0771604938271605	0.489698890649762	0	0.528125	0.372424722662441
131	0.111287758346582	0.0317460317460317	0.303715670436187	0.623003194888179	0.247634069400631	0.269592476489028	0.313725490196078	0.495192307692308	0.49047619047619	0.29375	0.225039619651347	0.405582922824302	0.224489795918367	0.214983713355049	0.224165341812401	0.223622047244094	0.0446153846153846	0.0130932896890344	0.287758346581876	0.264752791068581	0.00788643533123028	0.277867528271405	0.136923076923077	0.320512820512821	0.123152709359606	0.117741935483871	0.0368589743589744	0.172360248447205	0.380877742946708	0.109204368174727	0.130081300813008	0.127625201938611	0.103338632750397	0.518867924528302	0.489763779527559	0.5184	0.308426073131955	0.303370786516854	0.0882352941176471	0.126009693053312	0.012779552715655	0.0112179487179487	0.203761755485893	0.240506329113924	0.289968652037618	0.206070287539936	0.179936305732484	0.017515923566879	0.159349593495935
132	0.0370967741935484	0.955056179775281	0.0554649265905383	0.0554675118858954	0.0595813204508857	0.00475435816164818	0.00503355704697987	0.210191082802548	0.328548644338118	0.19435736677116	0.695652173913043	0.0365448504983389	0.0156739811912226	0.553745928338762	0.594771241830065	0.357594936708861	0.782131661442006	0.885057471264368	0.00318979266347687	0.20545746388443	0.709470304975923	0.0693548387096774	0.611197511664075	0.0207667731629393	0.00498338870431894	0.0016260162601626	0.0690208667736758	0.0063391442155309	0.0887096774193548	0.0046875	0.0032520325203252	0.109271523178808	0.00318979266347687	0.31378763866878	0.181962025316456	0.322422258592471	0.0512820512820513	0.0682926829268293	0.00327332242225859	0.00327868852459016	0.00158478605388273	0	0.00464396284829721	0.00628930817610063	0.0473933649289099	0.570063694267516	0.00637958532695375	0.783653846153846	0.695723684210526
133	0.54375	0.106153846153846	0	0.413145539906103	0	0.738461538461539	0.779771615008157	0.220496894409938	0.186046511627907	0.926315789473684	0.25	0.743264659270998	0.813169984686064	0.195548489666137	0.11214953271028	0.641768292682927	0.166919575113809	0.104265402843602	0.785714285714286	0.0046583850931677	0.10377358490566	0	0.0839580209895052	0.854037267080745	0.6368	0.64937106918239	0.159055118110236	0.707762557077626	0.608964451313756	0.621951219512195	0.655172413793103	0.563291139240506	0.612654320987654	0.192248062015504	0.128086419753086	0.185126582278481	0.0015600624024961	0.00314465408805031	0.473851030110935	0	0	0	0.712328767123288	0.773993808049536	0	0.0768025078369906	0.752365930599369	0.104851330203443	0.171156893819334
134	0.563311688311688	0.00970873786407767	0.00486223662884927	0.463492063492064	0	0.915605095541401	0.978583196046129	0.192556634304207	0.0435483870967742	0.730650154798762	0.118971061093248	0.875827814569536	0.89375	0.0292207792207792	0	0.448494453248811	0.0358814352574103	0.027823240589198	0.972668810289389	0.00159744408945687	0.0239234449760766	0	0	0.961414790996785	0.743801652892562	0.765089722675367	0.17258064516129	0.808544303797468	0.564019448946515	0.738582677165354	0.786061588330632	0.622296173044925	0.719047619047619	0.0432692307692308	0.023961661341853	0.0488599348534202	0.00810372771474878	0.00643086816720257	0.551433389544688	0	0	0	0.875786163522013	0.934713375796178	0	0.0206022187004754	0.864516129032258	0.0302066772655008	0.00326797385620915
135	0.12012987012987	0.244299674267101	0.555740432612313	0.729508196721312	0.514516129032258	0.138486312399356	0.270588235294118	0.921052631578947	0.639871382636656	0.293185419968304	0.536945812807882	0.390163934426229	0.188888888888889	0.274542429284526	0.271704180064309	0.236245954692557	0.241214057507987	0.234505862646566	0.215780998389694	0.60983606557377	0.183306055646481	0.557377049180328	0.224165341812401	0.273322422258592	0.0132231404958678	0.0232172470978441	0.06645056726094	0.0922098569157393	0.3216	0.017515923566879	0.0366056572379368	0.149350649350649	0.00813008130081301	0.604878048780488	0.57667731629393	0.589403973509934	0.543973941368078	0.535714285714286	0.0889621087314662	0.253289473684211	0.0194174757281553	0.0147540983606557	0.106687898089172	0.148499210110585	0.527910685805423	0.618971061093248	0.141924959216966	0.239095315024233	0.180762852404643
136	0.235772357723577	0.696428571428571	0.0528925619834711	0.121753246753247	0.0417335473515249	0.0286168521462639	0.0898305084745763	0.23968253968254	0.230031948881789	0.23015873015873	0.643790849673203	0.130293159609121	0.104	0.588723051409619	0.404567699836868	0.389154704944179	0.817610062893082	0.803361344537815	0.0698051948051948	0.138436482084691	0.867213114754098	0.0528052805280528	0.369255150554675	0.105610561056106	0.00996677740863787	0.0149253731343284	0.291118421052632	0.0236593059936909	0.177993527508091	0.0112721417069243	0.0183028286189684	0.27212020033389	0.00649350649350649	0.202875399361022	0.0916398713826367	0.217675941080196	0.0568181818181818	0.0625	0.161129568106312	0	0	0	0.0392464678178964	0.0447284345047923	0.0362204724409449	0.429967426710098	0.0703764320785597	0.823434991974318	0.67156862745098
137	0.246445497630332	0.721003134796238	0.0287539936102236	0.0677165354330709	0.0266875981161695	0.00924499229583975	0.0409165302782324	0.184210526315789	0.231611893583725	0.205521472392638	0.620528771384137	0.0741935483870968	0.073094867807154	0.628617363344051	0.42879746835443	0.378461538461538	0.859516616314199	0.841091492776886	0.0322085889570552	0.130503144654088	0.933858267716535	0.0369181380417336	0.366412213740458	0.0619047619047619	0.00648298217179903	0.0094488188976378	0.309262166405024	0.0262345679012346	0.169254658385093	0.012326656394453	0.0110935023771791	0.263754045307443	0.0109546165884194	0.209448818897638	0.0987654320987654	0.21474358974359	0.0375	0.0394321766561514	0.166666666666667	0	0	0	0.00921658986175115	0.0138674884437596	0.0245022970903522	0.421800947867299	0.0410742496050553	0.865203761755486	0.715434083601286
138	0.108661417322835	0.907378335949764	0.0302547770700637	0.0425196850393701	0.0280373831775701	0.00308641975308642	0.00488599348534202	0.184375	0.324031007751938	0.219847328244275	0.665086887835703	0.0418006430868167	0.030441400304414	0.646496815286624	0.586046511627907	0.419003115264797	0.864741641337386	0.941548183254344	0.00313479623824451	0.145339652448657	0.809748427672956	0.0315457413249211	0.528417818740399	0.028169014084507	0.0032626427406199	0.00158982511923688	0.166402535657686	0.00770416024653313	0.143974960876369	0.00306278713629403	0.00319488817891374	0.190174326465927	0.00313479623824451	0.294851794071763	0.160741885625966	0.295238095238095	0.028391167192429	0.0411392405063291	0.0466237942122186	0.00319488817891374	0.00152439024390244	0	0.00307219662058372	0.00618238021638331	0.0277777777777778	0.496111975116641	0.009375	0.878693623639191	0.752396166134185
139	0.619344773790952	0.0426179604261796	0	0.0140845070422535	0	0.238601823708207	0.20032310177706	0.0015527950310559	0.00153374233128834	0.163636363636364	0.0403726708074534	0.157392686804452	0.296124031007752	0.200317965023847	0.0263565891472868	0.234303215926493	0.205052005943536	0.115689381933439	0.229260935143288	0	0.296583850931677	0	0	0.218408736349454	0.404186795491143	0.375786163522013	0.845553822152886	0.386018237082067	0.299694189602446	0.407350689127106	0.367924528301887	0.448165869218501	0.425696594427245	0.0015552099533437	0	0.00158227848101266	0	0	0.672386895475819	0	0	0	0.260935143288084	0.242378048780488	0	0	0.319938176197836	0.178571428571429	0.164319248826291
140	0.4736	0.291798107255521	0	0.00786163522012579	0	0.0442338072669826	0.058252427184466	0.0392464678178964	0.0438184663536776	0.169781931464174	0.21993670886076	0.0504065040650407	0.125960061443932	0.424390243902439	0.174121405750799	0.33125	0.485981308411215	0.42483660130719	0.061389337641357	0	0.606973058637084	0	0.0719754977029096	0.0707547169811321	0.167763157894737	0.135702746365105	0.717908082408875	0.161290322580645	0.236220472440945	0.177293934681182	0.14308426073132	0.380032206119163	0.19047619047619	0.0453125	0.0221870047543582	0.046474358974359	0	0	0.470873786407767	0	0	0	0.0623052959501558	0.0727848101265823	0	0.0598425196850394	0.130573248407643	0.448757763975155	0.413008130081301
141	0	0.037914691943128	0.171521035598705	0	0.207667731629393	0	0	0.00315955766192733	0.0317965023847377	0	0.00955414012738853	0	0	0.0176848874598071	0.112676056338028	0	0.00617283950617284	0.0214876033057851	0	0.12202852614897	0.00634920634920635	0.19422150882825	0.216923076923077	0	0	0	0	0	0	0	0	0	0	0.0236220472440945	0.0808709175738725	0.0272435897435897	0.19751166407465	0.183835182250396	0	0.434991974317817	0.729984301412873	0.7140549273021	0	0	0.219474497681607	0.045958795562599	0	0.00477707006369427	0.0402576489533011
142	0	0	0.256802721088435	0	0.288492706645057	0	0	0	0.00164203612479475	0	0	0	0	0	0.0214521452145215	0	0	0	0	0.13474025974026	0	0.271074380165289	0.0712025316455696	0	0	0	0	0	0	0	0	0	0	0	0.0528846153846154	0.00164203612479475	0.266339869281046	0.252951096121417	0	0.517647058823529	0.846526655896607	0.833607907742998	0	0	0.298217179902755	0.00981996726677578	0	0	0
143	0	0	0.216	0	0.262658227848101	0	0	0	0.0015625	0	0	0	0	0	0.0369181380417336	0	0	0	0	0.129746835443038	0	0.237864077669903	0.105263157894737	0	0	0	0	0	0	0	0	0	0	0	0.0603174603174603	0.00160771704180064	0.236044657097289	0.223113964686998	0	0.484848484848485	0.801574803149606	0.78594249201278	0	0	0.275808936825886	0.00940438871473354	0	0	0
144	0	0.00157728706624606	0.418006430868167	0.0189274447949527	0.46031746031746	0	0	0.0415335463258786	0.0421875	0	0.0016025641025641	0	0	0.00163398692810458	0.0598705501618123	0	0.00154083204930663	0	0	0.272292993630573	0	0.423510466988728	0.0556414219474498	0	0	0	0.0110759493670886	0	0	0	0	0	0	0.0455974842767296	0.173228346456693	0.0434083601286174	0.436305732484076	0.412520064205457	0	0.742765273311897	0.974842767295597	0.977777777777778	0	0	0.449768160741886	0.0546021840873635	0	0	0.00324149108589951
145	0.0126984126984127	0.17737003058104	0.64	0.478328173374613	0.578703703703704	0	0.0224	0.651090342679128	0.846034214618974	0.119083969465649	0.391167192429022	0.106349206349206	0.0121396054628225	0.414790996784566	0.553291536050157	0.179407176287051	0.172155688622754	0.139646869983949	0.00313479623824451	0.647425897035881	0.108661417322835	0.630990415335463	0.456060606060606	0.0421875	0	0	0.0292307692307692	0.00464396284829721	0.192307692307692	0	0	0.01743264659271	0	0.865116279069767	0.976887519260401	0.842607313195548	0.625391849529781	0.658841940532081	0.00478468899521531	0.419968304278922	0.143950995405819	0.140157480314961	0	0.00153374233128834	0.625	0.501552795031056	0.00158982511923688	0.11214953271028	0.380952380952381
146	0.0515151515151515	0.044478527607362	0.419558359621451	0.557098765432099	0.346153846153846	0.120610687022901	0.19188767550702	0.555384615384615	0.592933947772657	0.199404761904762	0.240121580547112	0.25511811023622	0.0896656534954407	0.253125	0.293663060278207	0.161042944785276	0.0550595238095238	0.0158227848101266	0.133942161339422	0.385911179173047	0.015220700152207	0.388544891640867	0.201174743024963	0.172839506172839	0.0287081339712919	0.0275229357798165	0.0246913580246914	0.0570570570570571	0.276758409785933	0.0253731343283582	0.0249609984399376	0.0378548895899054	0.0246153846153846	0.608370702541106	0.636225266362253	0.615987460815047	0.409984871406959	0.429230769230769	0.0456692913385827	0.226708074534162	0.0424242424242424	0.0436817472698908	0.0780780780780781	0.101538461538462	0.394932935916542	0.257318952234206	0.0647149460708783	0.0185758513931889	0.204081632653061
147	0.046474358974359	0.047244094488189	0.42483660130719	0.549206349206349	0.37007874015748	0.117924528301887	0.188834154351396	0.563981042654028	0.589171974522293	0.179968701095462	0.249594813614263	0.251231527093596	0.0910493827160494	0.25	0.2914653784219	0.134920634920635	0.0494590417310665	0.0210696920583468	0.134831460674157	0.382306477093207	0.0127388535031847	0.401284109149278	0.212264150943396	0.167731629392971	0.0213815789473684	0.0226171243941842	0.0206022187004754	0.0424528301886792	0.259083728278041	0.0203125	0.0220472440944882	0.0275974025974026	0.0207336523125997	0.609105180533752	0.629984051036683	0.611382113821138	0.420032310177706	0.432956381260097	0.0355987055016181	0.245585874799358	0.0455974842767296	0.0479233226837061	0.0737327188940092	0.10077519379845	0.411580594679186	0.273885350318471	0.0575079872204473	0.0192307692307692	0.189406099518459
148	0.240063593004769	0.786392405063291	0.00819672131147541	0.0372168284789644	0.0111642743221691	0.00310077519379845	0.0230263157894737	0.150316455696203	0.231139646869984	0.215288611544462	0.5872	0.0506535947712418	0.0623052959501558	0.652597402597403	0.457463884430177	0.423493044822257	0.931034482758621	0.882838283828383	0.0175438596491228	0.096	0.941082802547771	0.0176	0.377151799687011	0.045016077170418	0.00980392156862745	0.00644122383252818	0.307692307692308	0.0296875	0.184126984126984	0.0139968895800933	0.00805152979066022	0.27823240589198	0.0126382306477093	0.207278481012658	0.0944625407166124	0.217252396166134	0.0096	0.0130505709624796	0.14168039538715	0	0	0	0.00315457413249211	0.00778816199376947	0.00783699059561128	0.398073836276083	0.0382165605095541	0.921850079744817	0.729372937293729
149	0.264984227129338	0.577287066246057	0.0253565768621236	0.089922480620155	0.0231839258114374	0.0122324159021407	0.0450885668276973	0.21671826625387	0.44822256568779	0.312781954887218	0.566037735849057	0.0739549839228296	0.0964777947932619	0.870253164556962	0.599688473520249	0.552099533437014	0.793846153846154	0.631496062992126	0.0325581395348837	0.0703125	0.745709828393136	0.0254372019077901	0.466666666666667	0.0791925465838509	0.0241157556270096	0.0172955974842767	0.301242236024845	0.0382262996941896	0.293478260869565	0.0255255255255255	0.0267716535433071	0.271028037383178	0.0295489891135303	0.437403400309119	0.306603773584906	0.457413249211356	0.025	0.03125	0.165605095541401	0.00789889415481832	0	0	0.0138461538461538	0.0289634146341463	0.0196969696969697	0.298136645962733	0.0536277602523659	0.65015479876161	0.890822784810127
150	0.355555555555556	0.298273155416013	0.00157728706624606	0.0077639751552795	0.0109204368174727	0	0.0111821086261981	0.0247678018575851	0.0288315629742033	0.0698027314112291	0.154330708661417	0.0225442834138486	0.0468277945619335	0.373608903020668	0.148669796557121	0.214506172839506	0.433990895295903	0.392344497607655	0.00927357032457496	0.0031201248049922	0.552755905511811	0.00154798761609907	0.039039039039039	0.0188087774294671	0.041335453100159	0.0190174326465927	0.742725880551302	0.0544629349470499	0.192901234567901	0.0396341463414634	0.0234741784037559	0.293460925039872	0.0403726708074534	0.0216383307573416	0.012326656394453	0.0188383045525903	0	0	0.35748031496063	0	0.00153374233128834	0.0015600624024961	0	0.00152671755725191	0	0.0494590417310665	0.0399385560675883	0.489130434782609	0.335443037974684
151	0	0	0.27491961414791	0	0.35423197492163	0	0	0.00155038759689922	0	0	0	0	0	0	0.003125	0	0	0	0	0.164296998420221	0	0.291866028708134	0.010590015128593	0	0	0	0.0139751552795031	0	0	0	0	0	0	0	0.0508474576271186	0	0.291277258566978	0.263823064770932	0	0.566666666666667	0.87308868501529	0.876190476190476	0	0	0.310291858678955	0.00156494522691706	0	0	0
152	0	0.6796875	0.0616883116883117	0.00159744408945687	0.0709779179810726	0	0	0.10377358490566	0.164835164835165	0.0093167701863354	0.416801292407108	0	0	0.250798722044728	0.439297124600639	0.0783699059561129	0.470679012345679	0.583739837398374	0	0.197472353870458	0.44391785150079	0.0762987012987013	0.641104294478528	0	0	0	0	0	0	0	0	0.00327868852459016	0	0.161442006269592	0.102523659305994	0.176375404530744	0.0564263322884013	0.0760697305863708	0	0.0271565495207668	0.0899053627760252	0.0698051948051948	0	0	0.0659509202453988	0.449843260188088	0	0.513385826771654	0.364667747163695
153	0	0.0386996904024768	0.159489633173844	0	0.215070643642072	0	0	0.00158730158730159	0.004739336492891	0	0	0	0	0	0.0669856459330144	0	0	0.0144	0	0.111811023622047	0	0.182985553772071	0.170471841704718	0	0	0	0	0	0	0	0	0	0	0.0031201248049922	0.0432098765432099	0.00479233226837061	0.185126582278481	0.160572337042925	0	0.409888357256778	0.719188767550702	0.712025316455696	0	0	0.208012326656394	0.048062015503876	0	0.00635930047694754	0.00318979266347687
154	0.00462249614791988	0.371165644171779	0.0218408736349454	0	0.0440060698027314	0	0	0.0261136712749616	0.0383435582822086	0	0.151607963246554	0	0	0.0888888888888889	0.187403993855607	0.016566265060241	0.239227340267459	0.321766561514196	0	0.0963855421686747	0.250764525993884	0.0369230769230769	0.3125	0	0	0	0.18989280245023	0	0.0105263157894737	0	0	0.0108864696734059	0	0.0321100917431193	0.0212443095599393	0.0373250388802488	0.0184049079754601	0.0248833592534992	0.00631911532385466	0.0309597523219814	0.170212765957447	0.153139356814701	0	0	0.0254491017964072	0.202743902439024	0	0.325153374233129	0.135220125786164
155	0.00159235668789809	0.102893890675241	0.0717781402936378	0	0.141269841269841	0	0	0.00478468899521531	0.00470957613814757	0	0.00786163522012579	0	0	0.0143769968051118	0.0380348652931854	0	0.04375	0.0776699029126214	0	0.0679304897314376	0.0784	0.0933977455716586	0.108191653786708	0	0	0	0.186795491143317	0	0.0109717868338558	0	0	0.0112179487179487	0	0.00316957210776545	0.0142405063291139	0.0032258064516129	0.0747217806041336	0.0638977635782748	0.00326797385620915	0.204761904761905	0.483670295489891	0.46422893481717	0	0	0.098310291858679	0.0520504731861199	0	0.103286384976526	0.00483091787439614
156	0.554276315789474	0.104404567699837	0	0.0161812297734628	0	0.138041733547352	0.135225375626043	0.0213464696223317	0.012924071082391	0.165876777251185	0.0885668276972625	0.124579124579125	0.221003134796238	0.268128161888702	0.0680713128038898	0.28503937007874	0.288676236044657	0.209030100334448	0.151465798045603	0	0.388978930307942	0	0	0.158238172920065	0.255499153976311	0.230263157894737	0.92604501607717	0.275316455696203	0.326332794830372	0.263736263736264	0.229372937293729	0.450657894736842	0.27724358974359	0.0128617363344051	0.00802568218298555	0.0147783251231527	0	0	0.603305785123967	0	0	0	0.14951768488746	0.148089171974522	0	0.00802568218298555	0.215106732348112	0.284297520661157	0.22
157	0.381493506493506	0.300970873786408	0	0.0112359550561798	0.00318979266347687	0.00315457413249211	0.0169491525423729	0.0269413629160063	0.0461049284578696	0.111801242236025	0.178861788617886	0.0309446254071661	0.0579029733959311	0.387788778877888	0.160194174757282	0.25	0.469767441860465	0.416666666666667	0.018957345971564	0	0.580031695721078	0	0.046583850931677	0.0353697749196141	0.0444810543657331	0.027823240589198	0.773675762439807	0.0681458003169572	0.211267605633803	0.0517241379310345	0.0360065466448445	0.309178743961353	0.0498392282958199	0.0420032310177706	0.023696682464455	0.0461285008237232	0	0	0.374792703150912	0	0	0	0.00316455696202532	0.00627943485086342	0	0.056	0.0512	0.484702093397746	0.364227642276423
158	0.745513866231648	0.004739336492891	0	0.0688	0	0.59190031152648	0.475409836065574	0	0	0.406201550387597	0.00477707006369427	0.380718954248366	0.571651090342679	0.0931780366056572	0.00484652665589661	0.358814352574103	0.0869565217391304	0.0195439739413681	0.537480063795853	0	0.131832797427653	0	0	0.497637795275591	0.787375415282392	0.754838709677419	0.487961476725522	0.736593059936908	0.432389937106918	0.7828125	0.761750405186386	0.587171052631579	0.804761904761905	0	0	0	0	0	0.728455284552846	0	0	0	0.628751974723539	0.593114241001565	0	0	0.655660377358491	0.0432	0.0716612377850163
159	0.295161290322581	0.70926517571885	0.00651465798045603	0.0556438791732909	0.0110584518167457	0.0221169036334913	0.0429042904290429	0.148264984227129	0.202551834130782	0.229102167182663	0.574638844301766	0.076797385620915	0.0934579439252336	0.646280991735537	0.42443729903537	0.428125	0.880434782608696	0.815831987075929	0.0414673046251994	0.0817307692307692	0.936908517350158	0.0111464968152866	0.341049382716049	0.0714285714285714	0.0275526742301459	0.0243111831442464	0.361736334405145	0.0518053375196232	0.210852713178295	0.0326594090202177	0.0323624595469256	0.317741935483871	0.0287539936102236	0.186413902053712	0.080952380952381	0.198051948051948	0.00958466453674121	0.00810372771474878	0.200657894736842	0	0	0	0.0201550387596899	0.0344827586206897	0.00619195046439629	0.356120826709062	0.0650793650793651	0.861022364217252	0.714983713355049
160	0.012779552715655	0.777080062794348	0.108731466227348	0.0311475409836066	0.158805031446541	0	0	0.211538461538462	0.279179810725552	0.0668740279937792	0.48489666136725	0.014827018121911	0.0015600624024961	0.399006622516556	0.547231270358306	0.183254344391785	0.580996884735203	0.677100494233937	0	0.264659270998415	0.521739130434783	0.134959349593496	0.5453125	0.00158730158730159	0	0	0.0870967741935484	0	0.073482428115016	0	0	0.065252854812398	0	0.254807692307692	0.176656151419558	0.261011419249592	0.097444089456869	0.12379421221865	0.00332778702163062	0.0678513731825525	0.0620031796502385	0.0545746388443018	0	0	0.119751166407465	0.548231511254019	0	0.65814696485623	0.463054187192118
161	0.0976	0.880804953560371	0.0270700636942675	0.0359375	0.0296411856474259	0.00153846153846154	0.00649350649350649	0.183229813664596	0.346333853354134	0.244204018547141	0.645007923930269	0.0275080906148867	0.0273141122913505	0.683279742765273	0.650943396226415	0.439814814814815	0.845092024539877	0.864139020537125	0.00317965023847377	0.143081761006289	0.751552795031056	0.032	0.580792682926829	0.0253565768621236	0.00164203612479475	0	0.149691358024691	0.00614439324116743	0.152276295133438	0.00153139356814701	0.0015600624024961	0.165605095541401	0	0.329211746522411	0.204368174726989	0.340836012861736	0.0202808112324493	0.03486529318542	0.0364500792393027	0.0048	0.00154083204930663	0	0.00152671755725191	0.00463678516228748	0.0246913580246914	0.469673405909798	0.00771604938271605	0.810344827586207	0.799682034976153
162	0.0818619582664527	0.278996865203762	0.437908496732026	0.317817014446228	0.540752351097179	0.00617283950617284	0.0493421052631579	0.463338533541342	0.373228346456693	0.0882352941176471	0.2896	0.144480519480519	0.0502354788069074	0.249185667752443	0.262243285939968	0.164086687306502	0.284178187403994	0.299186991869919	0.0380348652931854	0.488924050632911	0.266347687400319	0.485530546623794	0.17737003058104	0.0624	0	0	0.277602523659306	0.0247295208655332	0.198757763975155	0	0.00160771704180064	0.141935483870968	0	0.349606299212598	0.360062893081761	0.319354838709677	0.429252782193959	0.4288	0.0761750405186386	0.343898573692552	0.144427001569859	0.143312101910828	0.0015600624024961	0.0125984251968504	0.4515625	0.498422712933754	0.0302547770700637	0.365079365079365	0.152487961476726
163	0.473684210526316	0.234910277324633	0	0.0349206349206349	0.00818330605564648	0.046875	0.0594059405940594	0.0604133545310016	0.0721153846153846	0.161490683229814	0.168284789644013	0.0799347471451876	0.133437990580848	0.401993355481728	0.154471544715447	0.332268370607029	0.42566510172144	0.341059602649007	0.0579710144927536	0.00325732899022801	0.506472491909385	0	0.0347003154574132	0.0925324675324675	0.11241610738255	0.0906148867313916	0.86437908496732	0.154818325434439	0.320813771517997	0.124018838304553	0.099025974025974	0.407467532467532	0.123003194888179	0.0681458003169572	0.0434782608695652	0.0594059405940594	0.00163934426229508	0	0.459016393442623	0	0	0	0.0362776025236593	0.0562700964630225	0	0.0612903225806452	0.113237639553429	0.433333333333333	0.346469622331691
164	0.206168831168831	0.731012658227848	0.0714285714285714	0.1008	0.0619047619047619	0.0123647604327666	0.0498338870431894	0.233070866141732	0.250396196513471	0.214285714285714	0.6592	0.0926829268292683	0.0689655172413793	0.622186495176849	0.4528	0.392744479495268	0.835114503816794	0.831699346405229	0.0377952755905512	0.170144462279294	0.879556259904913	0.0734094616639478	0.382677165354331	0.056782334384858	0.00323624595469256	0.00158478605388273	0.280952380952381	0.0139968895800933	0.154818325434439	0.0046875	0.00635930047694754	0.250798722044728	0.003125	0.225908372827804	0.112	0.226537216828479	0.0700636942675159	0.0743670886075949	0.140752864157119	0.00163398692810458	0	0	0.00940438871473354	0.0140405616224649	0.0577223088923557	0.468253968253968	0.0316957210776545	0.856918238993711	0.695299837925446
165	0.00791139240506329	0.636080870917574	0.213483146067416	0.0569620253164557	0.25115562403698	0	0.00165562913907285	0.184834123222749	0.164835164835165	0.00152439024390244	0.411764705882353	0.0161550888529887	0	0.242276422764228	0.381558028616852	0.0605590062111801	0.462365591397849	0.583465818759936	0	0.343307086614173	0.431034482758621	0.242718446601942	0.510015408320493	0	0	0	0.04375	0	0.0062992125984252	0	0	0.0238095238095238	0	0.153013910355487	0.132075471698113	0.136655948553055	0.2296875	0.226114649681529	0.00484652665589661	0.163987138263666	0.143974960876369	0.134069400630915	0	0	0.210852713178295	0.502362204724409	0	0.539308176100629	0.343698854337152
166	0.1088	0.705790297339593	0.176470588235294	0.304140127388535	0.151658767772512	0.0496124031007752	0.108414239482201	0.436507936507937	0.496835443037975	0.319571865443425	0.940345368916798	0.204838709677419	0.119122257053292	0.561889250814332	0.5104	0.422291993720565	0.693939393939394	0.700159489633174	0.0880503144654088	0.292259083728278	0.618296529968454	0.186602870813397	0.488479262672811	0.139280125195618	0.00486223662884927	0.0110062893081761	0.0917721518987342	0.032258064516129	0.200310559006211	0.0107361963190184	0.0207667731629393	0.161290322580645	0.00638977635782748	0.462025316455696	0.325581395348837	0.474025974025974	0.170846394984326	0.191153238546603	0.0596774193548387	0.0209003215434084	0	0	0.0449612403100775	0.0674846625766871	0.168469860896445	0.641304347826087	0.0644654088050314	0.65990639625585	0.637795275590551
167	0.205007824726135	0.3171875	0.320063694267516	0.69701726844584	0.262910798122066	0.286585365853659	0.414239482200647	0.677672955974843	0.478260869565217	0.468986384266263	0.602523659305994	0.515873015873016	0.330289193302892	0.294585987261146	0.203791469194313	0.349922239502333	0.322239031770045	0.342313787638669	0.376377952755906	0.368012422360248	0.272727272727273	0.311111111111111	0.204545454545455	0.401244167962675	0.112540192926045	0.152276295133438	0.082018927444795	0.186153846153846	0.360808709175739	0.123456790123457	0.153846153846154	0.254372019077901	0.1109375	0.444272445820433	0.366043613707165	0.441823899371069	0.313385826771654	0.318037974683544	0.158478605388273	0.0710900473933649	0	0	0.250759878419453	0.302936630602782	0.296636085626911	0.525741029641186	0.271186440677966	0.32	0.256329113924051
168	0.0391849529780564	0.948757763975155	0.0441640378548896	0.0249609984399376	0.0597243491577335	0	0.00157977883096367	0.18167701863354	0.30030487804878	0.147147147147147	0.622291021671827	0.0128	0.00763358778625954	0.531001589825119	0.593167701863354	0.311349693251534	0.744776119402985	0.865079365079365	0.00152671755725191	0.201848998459168	0.701863354037267	0.0561622464898596	0.609422492401216	0.00617283950617284	0	0	0.0807453416149068	0	0.0732824427480916	0	0	0.107981220657277	0	0.27217125382263	0.149773071104387	0.2890625	0.0446841294298921	0.0579029733959311	0.00157977883096367	0.00619195046439629	0.00303490136570561	0.00154320987654321	0	0	0.0455235204855842	0.558461538461538	0.00153609831029186	0.78858024691358	0.658730158730159
169	0	0	0.257648953301127	0	0.330696202531646	0	0	0	0	0	0	0	0	0	0.00476947535771065	0	0	0	0	0.153481012658228	0	0.280193236714976	0.0200617283950617	0	0	0	0.0127388535031847	0	0	0	0	0	0	0	0.0422535211267606	0	0.272300469483568	0.2528	0	0.540322580645161	0.865414710485133	0.857605177993528	0	0	0.301391035548686	0.00157728706624606	0	0	0
170	0	0.50801282051282	0.0892857142857143	0.0016025641025641	0.123397435897436	0	0	0.0670926517571885	0.110759493670886	0	0.2624	0	0	0.165302782324059	0.351701782820097	0.0383386581469649	0.309486780715397	0.400981996726678	0	0.211446740858506	0.27258064516129	0.107717041800643	0.49922480620155	0	0	0	0.00802568218298555	0	0.00634920634920635	0	0	0	0	0.111287758346582	0.0888888888888889	0.11525974025974	0.0796178343949045	0.0981996726677578	0	0.098705501618123	0.253125	0.19935691318328	0	0	0.109034267912773	0.323809523809524	0	0.361464968152866	0.237704918032787
171	0.641914191419142	0.159609120521173	0	0.0411861614497529	0	0.199362041467305	0.186978297161937	0.0343137254901961	0.0146579804560261	0.261904761904762	0.124595469255663	0.172240802675585	0.293375394321767	0.308080808080808	0.0688524590163934	0.365105008077544	0.341772151898734	0.277408637873754	0.210355987055016	0.00159744408945687	0.446601941747573	0	0.00157977883096367	0.224052718286656	0.308873720136519	0.270491803278689	0.830894308943089	0.336538461538462	0.36038961038961	0.3088	0.284280936454849	0.57	0.319148936170213	0.0112	0.0065252854812398	0.00977198697068404	0	0	0.654237288135593	0	0	0	0.191387559808612	0.215780998389694	0	0.0228758169934641	0.287128712871287	0.349258649093904	0.271828665568369
172	0	0.71451355661882	0.0550161812297735	0.00637958532695375	0.0608974358974359	0	0	0.106012658227848	0.154952076677316	0.00934579439252336	0.430622009569378	0	0	0.274959083469722	0.443910256410256	0.0828025477707006	0.507042253521127	0.638157894736842	0	0.192307692307692	0.495222929936306	0.0663430420711974	0.628526645768025	0	0	0	0.00322061191626409	0	0.00158227848101266	0	0	0.00823723228995058	0	0.151757188498403	0.0900473933649289	0.165853658536585	0.053484602917342	0.0654952076677316	0	0.0128824476650564	0.071875	0.058252427184466	0	0	0.0485133020344288	0.452229299363057	0	0.5625	0.39672131147541
173	0.417348608837971	0.0452342487883683	0.201639344262295	0.70048309178744	0.149108589951378	0.681528662420382	0.803691275167785	0.429477020602219	0.226837060702875	0.62085308056872	0.267741935483871	0.915980230642504	0.700475435816165	0.0776859504132231	0.0179445350734095	0.389937106918239	0.062992125984252	0.0587275693311582	0.767628205128205	0.194805194805195	0.0497592295345104	0.169105691056911	0.020440251572327	0.788709677419355	0.494932432432432	0.517128874388255	0.128824476650564	0.567567567567568	0.560386473429952	0.5	0.528548123980424	0.518151815181518	0.463141025641026	0.207062600321027	0.17384370015949	0.210963455149502	0.195512820512821	0.200631911532385	0.402597402597403	0.0196399345335516	0	0	0.636650868878357	0.692058346839546	0.168486739469579	0.225755166931638	0.644338118022329	0.0656	0.0316139767054908
174	0	0.252782193958665	0.105691056910569	0	0.137876386687797	0	0	0.0174050632911392	0.03486529318542	0	0.060126582278481	0	0	0.0286624203821656	0.159305993690852	0.0046801872074883	0.0949464012251149	0.188102893890675	0	0.168238993710692	0.0893416927899686	0.123003194888179	0.32824427480916	0	0	0	0	0	0	0	0	0	0	0.0312989045383412	0.0441640378548896	0.0385232744783307	0.1	0.102362204724409	0	0.220967741935484	0.489891135303266	0.464968152866242	0	0	0.12792511700468	0.165884194053208	0	0.138801261829653	0.0584415584415584
175	0	0.0950871632329636	0.885852090032154	0.37799043062201	0.868544600938967	0	0.0016260162601626	0.529225908372828	0.496865203761755	0	0.221518987341772	0.0474631751227496	0	0.118506493506494	0.266244057052298	0.00316455696202532	0.0275229357798165	0.0603588907014682	0	0.818759936406995	0.0126582278481013	0.890499194847021	0.317901234567901	0	0	0	0.00627943485086342	0	0.0546021840873635	0	0	0	0	0.495268138801262	0.634069400630915	0.47588424437299	0.872239747634069	0.870253164556962	0	0.696078431372549	0.407407407407407	0.406050955414013	0	0	0.90527950310559	0.458528951486698	0	0.0429252782193959	0.0752
176	0.572327044025157	0.00623052959501558	0	0.41287284144427	0	0.957120980091884	0.941558441558442	0.149532710280374	0.0108864696734059	0.712328767123288	0.0736	0.818327974276527	0.9109375	0.0129032258064516	0	0.437209302325581	0.0246913580246914	0.0223285486443381	0.979655712050078	0	0.0201238390092879	0	0	0.924646781789639	0.801948051948052	0.83147853736089	0.173501577287066	0.864485981308411	0.538341158059468	0.798473282442748	0.840255591054313	0.630990415335463	0.790951638065523	0.0077639751552795	0	0.00963081861958266	0	0	0.579545454545455	0	0	0	0.925869894099849	0.973765432098765	0	0.0077639751552795	0.923794712286159	0.023696682464455	0
177	0.465116279069767	0.0493827160493827	0.143312101910828	0.637636080870918	0.115562403697997	0.729607250755287	0.846031746031746	0.374414976599064	0.190184049079755	0.658054711246201	0.235023041474654	0.964856230031949	0.749244712990937	0.0688575899843505	0.018348623853211	0.424012158054711	0.0615615615615616	0.0589171974522293	0.811926605504587	0.134351145038168	0.0462249614791988	0.124804992199688	0.0134730538922156	0.839753466872111	0.555905511811024	0.575663026521061	0.139318885448916	0.619909502262443	0.587692307692308	0.542813455657492	0.583717357910906	0.549050632911392	0.524767801857585	0.175038051750381	0.136986301369863	0.175738724727838	0.147744945567652	0.154559505409583	0.439873417721519	0.0171875	0	0	0.68030303030303	0.740181268882175	0.121580547112462	0.174652241112828	0.697996918335901	0.0666666666666667	0.0330188679245283
178	0	0.0427892234548336	0.966453674121406	0.461778471138846	0.948517940717629	0	0.0180623973727422	0.574102964118565	0.469578783151326	0	0.208860759493671	0.0875202593192869	0	0.0995184590690209	0.197183098591549	0	0.0183767228177642	0.0357723577235772	0.0062015503875969	0.834890965732087	0.00783699059561128	0.971786833855799	0.189312977099237	0	0	0	0.0109717868338558	0	0.0733229329173167	0	0	0	0	0.470588235294118	0.61993769470405	0.446372239747634	0.962204724409449	0.951334379905808	0	0.752396166134185	0.43944099378882	0.443234836702955	0	0	0.964777947932619	0.43944099378882	0	0.0300157977883096	0.0476190476190476
179	0.192556634304207	0.130573248407643	0.507223113964687	0.869354838709677	0.4432	0.314465408805031	0.452614379084967	0.779014308426073	0.520128824476651	0.403100775193798	0.426731078904992	0.558677685950413	0.34850863422292	0.179738562091503	0.158653846153846	0.251177394034537	0.1296875	0.151465798045603	0.399366085578447	0.496763754045307	0.101286173633441	0.48006379585327	0.132921174652241	0.428115015974441	0.130578512396694	0.164296998420221	0.0483619344773791	0.200622083981337	0.355242566510172	0.139498432601881	0.169657422512235	0.224793388429752	0.120443740095087	0.5	0.474603174603175	0.474878444084279	0.5008	0.491171749598716	0.168576104746318	0.221138211382114	0.023961661341853	0.0305958132045089	0.271604938271605	0.322327044025157	0.4640625	0.46984126984127	0.276357827476038	0.134185303514377	0.12621359223301
180	0.0150753768844221	0.843042071197411	0.0520134228187919	0.0048780487804878	0.0616883116883117	0	0	0.123778501628664	0.242225859247136	0.067524115755627	0.564935064935065	0.00338409475465313	0.00317965023847377	0.408710217755444	0.561174551386623	0.200652528548124	0.633333333333333	0.777591973244147	0	0.200325732899023	0.600654664484452	0.0611570247933884	0.698234349919743	0	0	0	0.0261437908496732	0	0.0129449838187702	0	0	0.0453020134228188	0	0.213592233009709	0.118506493506494	0.240066225165563	0.0521172638436482	0.0674342105263158	0	0.0130932896890344	0.0209677419354839	0.00823723228995058	0	0	0.0523809523809524	0.51888341543514	0	0.684124386252046	0.54228855721393
181	0.0897226753670473	0.768370607028754	0.1875	0.274038461538462	0.169036334913112	0.0358814352574103	0.0951585976627713	0.415213946117274	0.431496062992126	0.244929797191888	0.844155844155844	0.196774193548387	0.0892018779342723	0.487644151565074	0.470016207455429	0.357142857142857	0.69435736677116	0.770491803278688	0.0764331210191083	0.304975922953451	0.615015974440895	0.205834683954619	0.466458658346334	0.115755627009646	0.00165562913907285	0.0016025641025641	0.0823909531502423	0.0235109717868339	0.152380952380952	0.00157232704402516	0.00486223662884927	0.150729335494327	0.00159489633173844	0.387147335423198	0.244336569579288	0.388083735909823	0.195548489666137	0.213141025641026	0.0524642289348172	0.0194174757281553	0.00158478605388273	0	0.0232558139534884	0.0408805031446541	0.178233438485804	0.697411003236246	0.0587301587301587	0.706349206349206	0.58128078817734
182	0	0.00477707006369427	0.20327868852459	0	0.228434504792332	0	0	0	0.00160771704180064	0	0	0	0	0	0.0481540930979133	0	0	0.00162866449511401	0	0.110929853181077	0	0.208064516129032	0.110410094637224	0	0	0	0	0	0	0	0	0	0	0	0.0528846153846154	0.00161550888529887	0.211783439490446	0.1888	0	0.470113085621971	0.786173633440514	0.769354838709677	0	0	0.234645669291339	0.0192616372391653	0	0.00158982511923688	0
183	0	0.620689655172414	0.0492359932088285	0.00165289256198347	0.0586319218241042	0	0	0.0841584158415842	0.154228855721393	0.00477707006369427	0.356550580431177	0	0	0.220910623946037	0.424143556280587	0.0737179487179487	0.410459587955626	0.535353535353535	0	0.197346600331675	0.387888707037643	0.0615640599001664	0.594551282051282	0	0	0	0.00164744645799012	0	0	0	0	0.0016750418760469	0	0.144499178981938	0.0977564102564103	0.157190635451505	0.0363636363636364	0.057660626029654	0	0.0199667221297837	0.140096618357488	0.121510673234811	0	0	0.0500807754442649	0.412724306688418	0	0.445901639344262	0.321608040201005
184	0.622820919175911	0.00158227848101266	0	0.1201248049922	0	0.731297709923664	0.6192	0	0	0.478787878787879	0	0.481421647819063	0.694656488549618	0.0206349206349206	0	0.36979969183359	0.0168970814132104	0.0015748031496063	0.679186228482003	0	0.0232558139534884	0	0	0.62402496099844	0.907766990291262	0.892234548335975	0.358695652173913	0.843939393939394	0.4453125	0.903374233128834	0.893249607535322	0.590189873417722	0.923676012461059	0	0	0	0	0	0.669871794871795	0	0	0	0.781345565749236	0.7357910906298	0	0	0.776911076443058	0.00619195046439629	0.004739336492891
185	0.609250398724083	0.00625978090766823	0	0.239234449760766	0	0.8375	0.764415156507414	0.0423197492163009	0	0.589230769230769	0.0252365930599369	0.645320197044335	0.839753466872111	0.0226171243941842	0	0.437888198757764	0.029595015576324	0.0145631067961165	0.817896389324961	0	0.0282131661442006	0	0	0.775351014040562	0.949593495934959	0.942028985507246	0.253164556962025	0.951070336391437	0.532407407407407	0.948837209302326	0.966346153846154	0.6625	0.938485804416404	0	0	0.0016025641025641	0	0	0.633870967741936	0	0	0	0.876524390243902	0.856037151702786	0	0	0.906497622820919	0.0205047318611987	0
186	0.656101426307448	0.00619195046439629	0	0.224299065420561	0	0.806800618238022	0.7552	0.035548686244204	0	0.5948406676783	0.0297339593114241	0.62843295638126	0.835616438356164	0.0207006369426752	0	0.409230769230769	0.0323076923076923	0.0186335403726708	0.809968847352025	0	0.0374414976599064	0	0	0.76875	0.907467532467532	0.898573692551506	0.269890795631825	0.90726429675425	0.493044822256569	0.909509202453988	0.921135646687697	0.659340659340659	0.913312693498452	0	0	0.00158478605388273	0	0	0.6784	0	0	0	0.860429447852761	0.840245775729647	0	0	0.902973395931142	0.0261941448382126	0.00159744408945687
187	0.394822006472492	0.318840579710145	0	0.0127591706539075	0	0.00310077519379845	0.0148026315789474	0.0301587301587302	0.0382775119617225	0.104134762633997	0.188589540412044	0.0274636510500808	0.0622083981337481	0.372990353697749	0.152623211446741	0.247634069400631	0.473118279569892	0.429268292682927	0.0161030595813204	0	0.591482649842271	0	0.043343653250774	0.0316455696202532	0.0427631578947368	0.0292207792207792	0.748397435897436	0.0748829953198128	0.207430340557276	0.055045871559633	0.0399361022364217	0.319554848966614	0.0587301587301587	0.0363924050632911	0.0220820189274448	0.0373983739837398	0	0	0.383495145631068	0	0	0	0.00308166409861325	0.00470957613814757	0	0.0592823712948518	0.0479233226837061	0.490384615384615	0.36525974025974
188	0.0428571428571429	0.9390625	0.0796178343949045	0.0425196850393701	0.0784929356357928	0	0.00162074554294976	0.20094191522763	0.294209702660407	0.133333333333333	0.6288	0.0241935483870968	0.00772797527047913	0.491255961844197	0.553291536050157	0.293375394321767	0.729357798165138	0.886435331230284	0.00157977883096367	0.232198142414861	0.692546583850932	0.0942492012779553	0.596330275229358	0.00789889415481832	0	0	0.073094867807154	0	0.0603715170278638	0	0	0.110584518167457	0	0.265940902021773	0.15251572327044	0.273885350318471	0.0776545166402536	0.0954616588419405	0.00794912559618442	0.0158227848101266	0.0078125	0.00317460317460317	0	0	0.0715396578538103	0.603744149765991	0.00158982511923688	0.789147286821705	0.6120826709062
189	0.0347003154574132	0.678071539657854	0.0634920634920635	0.0046801872074883	0.106976744186047	0	0.00161290322580645	0.0974842767295598	0.114728682170543	0.0257186081694402	0.37403400309119	0.00950871632329636	0	0.297427652733119	0.363636363636364	0.105740181268882	0.5	0.63349131121643	0	0.177469135802469	0.50386398763524	0.0859872611464968	0.422900763358779	0	0	0	0.177293934681182	0	0.037037037037037	0	0	0.080952380952381	0	0.0927357032457496	0.0587326120556414	0.105345911949686	0.0619195046439628	0.0690737833594976	0.0174880763116057	0.0412044374009509	0.0614439324116743	0.0479134466769706	0	0	0.0666666666666667	0.380216383307573	0	0.606864274570983	0.377567140600316
190	0.58974358974359	0.15615141955836	0	0.0301109350237718	0.00157977883096367	0.158555729984301	0.163636363636364	0.0269413629160063	0.0110935023771791	0.209876543209877	0.1072	0.146141215106732	0.259659969088099	0.31219512195122	0.0797448165869219	0.329704510108865	0.336434108527132	0.269480519480519	0.180094786729858	0	0.442675159235669	0	0.00151975683890578	0.191387559808612	0.272131147540984	0.238325281803543	0.87244094488189	0.295031055900621	0.337539432176656	0.285276073619632	0.252006420545746	0.521809369951535	0.291993720565149	0.0109546165884194	0.00772797527047913	0.012779552715655	0	0	0.604234527687296	0	0	0	0.164869029275809	0.188976377952756	0	0.0096	0.256651017214397	0.343898573692552	0.26580226904376
191	0.701468189233279	0.00478468899521531	0	0.0812101910828025	0	0.664556962025316	0.542713567839196	0.00160771704180064	0	0.436619718309859	0.00325732899022801	0.435691318327974	0.636220472440945	0.0441176470588235	0	0.332810047095761	0.0467289719626168	0.0248756218905473	0.604133545310016	0	0.0914927768860353	0	0	0.572100313479624	0.843393148450245	0.818770226537217	0.411671924290221	0.76303317535545	0.381180223285486	0.833855799373041	0.817447495961228	0.5810147299509	0.864951768488746	0	0	0	0	0	0.687096774193548	0	0	0	0.706436420722135	0.666666666666667	0	0	0.701923076923077	0.0388978930307942	0.0277777777777778
192	0.16984126984127	0.2448	0.494252873563218	0.76031746031746	0.460567823343849	0.206572769953052	0.332220367278798	0.861958266452649	0.573717948717949	0.35548686244204	0.507246376811594	0.453488372093023	0.259433962264151	0.255284552845528	0.231012658227848	0.274570982839314	0.233644859813084	0.246753246753247	0.27591706539075	0.55591054313099	0.178403755868545	0.5	0.197802197802198	0.333860759493671	0.0543657331136738	0.0739549839228296	0.0853080568720379	0.139280125195618	0.378164556962025	0.0659340659340659	0.0798045602605863	0.212171052631579	0.0516431924882629	0.541996830427892	0.513556618819777	0.518821603927987	0.491228070175439	0.493464052287582	0.129353233830846	0.231378763866878	0.0110410094637224	0.0113452188006483	0.164362519201229	0.214170692431562	0.469483568075117	0.579454253611557	0.205128205128205	0.240829346092504	0.174267100977199
193	0.0267716535433071	0.348837209302326	0.656	0.549295774647887	0.600311041990669	0.0091324200913242	0.0747967479674797	0.820710973724884	0.754601226993865	0.155589123867069	0.5640625	0.190630048465267	0.0396946564885496	0.316957210776545	0.403481012658228	0.177847113884555	0.279752704791345	0.307324840764331	0.0373250388802488	0.771028037383178	0.219814241486068	0.660347551342812	0.388379204892966	0.0724191063174114	0	0	0.0280373831775701	0.00757575757575758	0.163076923076923	0	0	0.0499219968798752	0	0.726006191950464	0.698907956318253	0.697965571205008	0.638629283489097	0.65990639625585	0.0238473767885533	0.361635220125786	0.0625	0.0598425196850394	0.00152905198776758	0.0153609831029186	0.625386996904025	0.773643410852713	0.0202177293934681	0.278890600924499	0.269291338582677
194	0.199376947040498	0.810852713178295	0.00797448165869218	0.0315955766192733	0.00770416024653313	0.0107033639143731	0.0272873194221509	0.146604938271605	0.209876543209877	0.197869101978691	0.573872472783826	0.0573248407643312	0.0678733031674208	0.575039494470774	0.458528951486698	0.394453004622496	0.856278366111952	0.901273885350318	0.0247295208655332	0.102803738317757	0.890262751159196	0.0141732283464567	0.409566517189836	0.0511627906976744	0.0225806451612903	0.0216383307573416	0.253521126760563	0.0379939209726444	0.155145929339478	0.0305343511450382	0.02660406885759	0.268867924528302	0.0309597523219814	0.187981510015408	0.0840978593272171	0.208398133748056	0.0077639751552795	0.00784929356357928	0.108661417322835	0	0	0	0.0121765601217656	0.0183767228177642	0.00598802395209581	0.417177914110429	0.0518292682926829	0.896764252696456	0.680445151033386
195	0.0844854070660522	0.948406676783004	0.0308641975308642	0.0460122699386503	0.0392156862745098	0.00453172205438067	0.0141955835962145	0.191131498470948	0.27218045112782	0.166172106824926	0.627871362940276	0.0517241379310345	0.0329341317365269	0.554012345679012	0.512232415902141	0.343328335832084	0.78978978978979	0.929133858267717	0.00904977375565611	0.175572519083969	0.768645357686454	0.0442748091603053	0.526946107784431	0.032258064516129	0.00156985871271586	0	0.124624624624625	0.0104166666666667	0.0998487140695915	0.0015015015015015	0.00154083204930663	0.16304347826087	0.0015220700152207	0.258358662613982	0.130239520958084	0.253477588871716	0.0303490136570561	0.0416666666666667	0.0263157894736842	0	0	0	0.00452488687782805	0.00446428571428571	0.0241691842900302	0.527439024390244	0.0136986301369863	0.863842662632375	0.655864197530864
196	0.611745513866232	0.00160513643659711	0	0.0944	0	0.727416798732171	0.599662162162162	0	0	0.450704225352113	0	0.459098497495826	0.666666666666667	0.0113268608414239	0	0.311708860759494	0.0110062893081761	0.00162074554294976	0.6672	0	0.0193548387096774	0	0	0.603503184713376	0.898839137645108	0.884552845528455	0.354632587859425	0.8171875	0.37987012987013	0.890302066772655	0.878489326765189	0.533980582524272	0.911858974358974	0	0	0	0	0	0.66612641815235	0	0	0	0.775193798449612	0.721259842519685	0	0	0.754019292604502	0.00482315112540193	0.00164473684210526
197	0.622820919175911	0.00156494522691706	0	0.109546165884194	0	0.727699530516432	0.613114754098361	0	0	0.480243161094225	0	0.480707395498392	0.683720930232558	0.014308426073132	0	0.357910906298003	0.0121396054628225	0.0016025641025641	0.669811320754717	0	0.0205047318611987	0	0	0.618524332810047	0.905073649754501	0.895569620253165	0.359937402190923	0.845440494590417	0.420970266040689	0.903030303030303	0.886255924170616	0.5824	0.922239502332815	0	0	0	0	0	0.688498402555911	0	0	0	0.772382397572079	0.739197530864197	0	0	0.77602523659306	0.00625	0
198	0	0.1984	0.0244299674267101	0	0.0645161290322581	0	0	0.0114192495921697	0.0226171243941842	0	0.037156704361874	0	0	0.0260586319218241	0.109697933227345	0.00318979266347687	0.0794392523364486	0.146579804560261	0	0.0798045602605863	0.113564668769716	0.0387096774193548	0.217054263565891	0	0	0	0.1664	0	0.00941915227629513	0	0	0.00986842105263158	0	0.0208333333333333	0.0128824476650564	0.0227642276422764	0.0287081339712919	0.0306946688206785	0.00163398692810458	0.0920840064620355	0.386327503974563	0.35609756097561	0	0	0.0349206349206349	0.117088607594937	0	0.157051282051282	0.0343137254901961
199	0.0177705977382876	0.111464968152866	0.0278688524590164	0	0.0743670886075949	0	0	0.00157728706624606	0.00479233226837061	0	0.012987012987013	0	0	0.0212071778140294	0.0461049284578696	0	0.0631741140215717	0.0876623376623377	0	0.0301109350237718	0.116427432216906	0.04	0.102523659305994	0	0	0	0.310289389067524	0	0.0142405063291139	0	0	0.0194805194805195	0	0.00634920634920635	0.00636942675159236	0.00651465798045603	0.0348101265822785	0.0317965023847377	0.0608974358974359	0.111650485436893	0.371069182389937	0.346645367412141	0	0	0.0404984423676012	0.0512	0	0.123397435897436	0.0162337662337662
200	0	0.00947867298578199	0.263327948303716	0	0.34012539184953	0	0	0.0015748031496063	0.0015748031496063	0	0.00313971742543171	0	0	0.0064	0.00627943485086342	0	0.00155038759689922	0.00798722044728434	0	0.16031746031746	0.00157232704402516	0.276699029126214	0.0168970814132104	0	0	0	0.0391849529780564	0	0.00933125972006221	0	0	0.0032258064516129	0	0	0.0499219968798752	0	0.271132376395534	0.2453125	0	0.523961661341853	0.813374805598756	0.82306477093207	0	0	0.29500756429652	0.00630914826498423	0	0.0236220472440945	0
201	0.309677419354839	0.552547770700637	0.00485436893203883	0.0353697749196141	0.0112	0.00628930817610063	0.0214521452145215	0.10126582278481	0.13365539452496	0.172043010752688	0.353896103896104	0.0540983606557377	0.0664605873261206	0.556451612903226	0.299050632911392	0.365506329113924	0.70679012345679	0.620294599018003	0.021875	0.0463258785942492	0.746478873239437	0.00649350649350649	0.164341085271318	0.0493630573248408	0.025	0.00952380952380952	0.564516129032258	0.0587301587301587	0.261829652996845	0.0261941448382126	0.0195439739413681	0.362153344208809	0.0251177394034537	0.12788906009245	0.0605095541401274	0.129032258064516	0.00159744408945687	0.00161290322580645	0.235294117647059	0	0	0	0.00465116279069767	0.00938967136150235	0.00157232704402516	0.224719101123595	0.043338683788122	0.729430379746835	0.523026315789474
202	0	0.465408805031447	0.436274509803922	0.183870967741935	0.4944	0	0	0.354166666666667	0.35725677830941	0.0110236220472441	0.299837925445705	0.0132450331125828	0	0.198373983739837	0.411290322580645	0.056782334384858	0.270606531881804	0.359349593495935	0	0.5936	0.206677265500795	0.4672	0.509345794392523	0	0	0	0.0096	0	0.0254372019077901	0	0	0	0	0.347266881028939	0.366987179487179	0.331699346405229	0.426731078904992	0.44888178913738	0	0.308562197092084	0.199372056514914	0.170111287758347	0	0	0.459501557632399	0.589456869009585	0	0.314102564102564	0.20364238410596
203	0.0048780487804878	0.54281098546042	0.514096185737977	0.413114754098361	0.4752	0	0.0169779286926995	0.642512077294686	0.655844155844156	0.0860719874804382	0.579804560260586	0.121212121212121	0.00630914826498423	0.314907872696817	0.488782051282051	0.145833333333333	0.383280757097792	0.462932454695222	0.00490998363338789	0.6736	0.323101777059774	0.528145695364238	0.539556962025316	0.0241935483870968	0	0	0.0195121951219512	0	0.0901771336553945	0	0	0.0197368421052632	0	0.611916264090177	0.547504025764895	0.586319218241042	0.492845786963434	0.518821603927987	0	0.231907894736842	0.0448	0.0402576489533011	0	0	0.494488188976378	0.940609951845907	0.0016366612111293	0.416129032258065	0.317725752508361
204	0	0	0.279605263157895	0	0.350162866449511	0	0	0.00159489633173844	0	0	0	0	0	0	0.0048780487804878	0	0	0	0	0.154340836012862	0	0.291935483870968	0.015625	0	0	0	0.0145631067961165	0	0	0	0	0	0	0	0.0570522979397781	0	0.289855072463768	0.264752791068581	0	0.567567567567568	0.864779874213837	0.865168539325843	0	0	0.316037735849057	0.00159744408945687	0	0	0
205	0	0.734254992319508	0.0586370839936609	0.00470957613814757	0.0664605873261206	0	0	0.120879120879121	0.173166926677067	0.0120300751879699	0.436420722135008	0	0	0.287081339712919	0.467614533965245	0.108396946564885	0.515290519877676	0.656500802568218	0	0.209876543209877	0.498456790123457	0.0686900958466454	0.60546282245827	0	0	0	0.00314465408805031	0	0.00462962962962963	0	0	0.0158478605388273	0	0.162861491628615	0.0951638065522621	0.187898089171975	0.0560747663551402	0.0746500777604977	0	0.0139318885448916	0.0657492354740061	0.0504731861198738	0	0	0.0597243491577335	0.474921630094044	0	0.573228346456693	0.406940063091483
206	0.414826498422713	0.429245283018868	0	0.0218068535825545	0	0.0122511485451761	0.0227272727272727	0.0671875	0.136085626911315	0.201228878648233	0.320251177394035	0.0461049284578696	0.0848484848484849	0.541935483870968	0.308056872037915	0.391705069124424	0.626888217522659	0.546474358974359	0.021875	0.0172143974960876	0.726698262243286	0	0.166921898928025	0.046801872074883	0.0690208667736758	0.0476947535771065	0.628930817610063	0.0984615384615385	0.247295208655332	0.0795107033639144	0.0646687697160883	0.365814696485623	0.0824088748019017	0.127131782945736	0.0646687697160883	0.121451104100946	0	0	0.401913875598086	0	0	0	0.0106707317073171	0.0263565891472868	0	0.142857142857143	0.080370942812983	0.582938388625592	0.551282051282051
207	0.707592891760905	0.142405063291139	0	0.0365079365079365	0	0.259083728278041	0.229508196721311	0.0223285486443381	0.017515923566879	0.31651376146789	0.106858054226475	0.196747967479675	0.348765432098765	0.314754098360656	0.0907643312101911	0.41471048513302	0.320433436532508	0.238249594813614	0.246031746031746	0	0.405705229793978	0	0.00462249614791988	0.275316455696203	0.410891089108911	0.358766233766234	0.771653543307087	0.402799377916019	0.401574803149606	0.400921658986175	0.374203821656051	0.606851549755302	0.424920127795527	0.0141955835962145	0.00632911392405063	0.0145631067961165	0	0	0.71107544141252	0	0	0	0.266355140186916	0.270440251572327	0	0.0095389507154213	0.352380952380952	0.287949921752739	0.268533772652389
208	0	0	0.261437908496732	0	0.328502415458937	0	0	0.0016	0	0	0	0	0	0	0.00321027287319422	0	0	0	0	0.146537842190016	0	0.273615635179153	0.0142630744849445	0	0	0	0.0161030595813204	0	0	0	0	0	0	0	0.0527156549520767	0	0.271103896103896	0.254045307443366	0	0.558677685950413	0.861244019138756	0.867741935483871	0	0	0.297637795275591	0.0016025641025641	0	0	0
209	0	0	0.276872964169381	0	0.347551342812006	0	0	0	0	0	0	0	0	0	0.00642054574638844	0	0	0	0	0.160828025477707	0	0.28921568627451	0.0156739811912226	0	0	0	0.012987012987013	0	0	0	0	0	0	0	0.053968253968254	0	0.288643533123028	0.259677419354839	0	0.559543230016313	0.870866141732283	0.871753246753247	0	0	0.304482225656878	0.0016025641025641	0	0	0
210	0.0184049079754601	0.668702290076336	0.142201834862385	0.0346907993966818	0.197901049475262	0	0	0.156060606060606	0.149618320610687	0.0135542168674699	0.409711684370258	0.0125	0	0.252764612954186	0.370090634441088	0.0839580209895052	0.484257871064468	0.607255520504732	0	0.270229007633588	0.464447806354009	0.168486739469579	0.48533724340176	0	0	0	0.0707831325301205	0	0.0271084337349398	0	0	0.0455259026687598	0	0.13089802130898	0.0913173652694611	0.143518518518519	0.140888208269525	0.144157814871017	0.0093167701863354	0.104265402843602	0.122571001494768	0.0950920245398773	0	0	0.146050670640835	0.473524962178517	0	0.602760736196319	0.336973478939158
211	0.373376623376623	0.310177705977383	0	0.00647249190938511	0	0.00315955766192733	0.0132450331125828	0.0255591054313099	0.036624203821656	0.0890625	0.167202572347267	0.0215946843853821	0.0516431924882629	0.376026272577997	0.144012944983819	0.231007751937985	0.453834115805947	0.407528641571195	0.0127186009538951	0.00163398692810458	0.583601286173633	0	0.0568356374807988	0.0206349206349206	0.0348258706467662	0.0226171243941842	0.756410256410256	0.0570522979397781	0.182985553772071	0.0450310559006211	0.027823240589198	0.311881188118812	0.0466988727858293	0.0316957210776545	0.0141732283464567	0.0294599018003273	0	0	0.369458128078818	0	0	0	0.0031496062992126	0.004739336492891	0	0.0532258064516129	0.0453074433656958	0.478896103896104	0.363787375415282
212	0	0	0.256578947368421	0	0.313915857605178	0	0	0	0	0	0	0	0	0	0.00814332247557003	0	0	0	0	0.147967479674797	0	0.273770491803279	0.0327613104524181	0	0	0	0.00327332242225859	0	0	0	0	0	0	0	0.051948051948052	0	0.268174474959612	0.261290322580645	0	0.543946932006633	0.87220447284345	0.855481727574751	0	0	0.2912	0.00324149108589951	0	0	0
213	0.0532915360501567	0.931782945736434	0.0506329113924051	0.0324574961360124	0.0534591194968553	0.0015527950310559	0.00324675324675325	0.177847113884555	0.259600614439324	0.14567526555387	0.613458528951487	0.0259319286871961	0.0137614678899083	0.523125996810207	0.548686244204019	0.29922480620155	0.75	0.901743264659271	0.00313479623824451	0.192901234567901	0.713841368584759	0.0650793650793651	0.584218512898331	0.0124031007751938	0	0	0.0944272445820433	0.00152439024390244	0.062015503875969	0	0.00158227848101266	0.117274167987322	0	0.233128834355828	0.122861586314152	0.24251968503937	0.0552922590837283	0.0603174603174603	0.00788643533123028	0.0031496062992126	0.00153609831029186	0	0.00153139356814701	0.00154083204930663	0.0457317073170732	0.550702028081123	0.0015527950310559	0.804075235109718	0.644444444444444
214	0	0.703363914373089	0.0474683544303797	0.00635930047694754	0.0561622464898596	0	0	0.101721439749609	0.151702786377709	0.0119940029985007	0.435126582278481	0	0	0.262658227848101	0.433489827856025	0.0893682588597843	0.488619119878604	0.630573248407643	0	0.181959564541213	0.476993865030675	0.062992125984252	0.625377643504532	0	0	0	0.0031055900621118	0	0.00305810397553517	0	0	0.0110062893081761	0	0.141104294478528	0.0854037267080745	0.153724247226624	0.0478395061728395	0.059748427672956	0	0.00964630225080386	0.0726172465960666	0.0514018691588785	0	0	0.052790346907994	0.45679012345679	0	0.549450549450549	0.385448916408669
215	0	0.670967741935484	0.0631229235880399	0.0048	0.0711974110032362	0	0	0.0969305331179321	0.161290322580645	0.00309597523219814	0.404220779220779	0	0	0.237061769616027	0.425324675324675	0.073482428115016	0.448062015503876	0.586319218241042	0	0.211631663974152	0.413570274636511	0.0794165316045381	0.6265625	0	0	0	0	0	0	0	0	0.00325732899022801	0	0.151368760064412	0.1024	0.15927750410509	0.0598705501618123	0.0760517799352751	0	0.0228013029315961	0.0963665086887836	0.0761750405186386	0	0	0.0649762282091918	0.454689984101749	0	0.497584541062802	0.351973684210526
216	0.0828125	0.896124031007752	0.0306451612903226	0.0154798761609907	0.0231481481481481	0	0.00319488817891374	0.131782945736434	0.208074534161491	0.11144578313253	0.545454545454545	0.0126582278481013	0.0122137404580153	0.481481481481481	0.492138364779874	0.272024729520866	0.73030303030303	0.870047543581617	0.00152905198776758	0.165898617511521	0.727692307692308	0.0376175548589342	0.559220389805097	0.00775193798449612	0.00160513643659711	0	0.124223602484472	0.00152439024390244	0.0603715170278638	0.00150829562594268	0	0.139937106918239	0	0.181395348837209	0.086687306501548	0.199052132701422	0.0326086956521739	0.0380348652931854	0.0126382306477093	0	0	0	0	0.00153609831029186	0.0259938837920489	0.46594427244582	0.0031055900621118	0.785493827160494	0.62015503875969
217	0	0	0.273449920508744	0	0.3515625	0	0	0.00155763239875389	0	0	0	0	0	0	0.00632911392405063	0	0	0	0	0.145110410094637	0	0.28343949044586	0.0214723926380368	0	0	0	0.0142405063291139	0	0	0	0	0	0	0	0.0491551459293395	0	0.289808917197452	0.256651017214397	0	0.56984126984127	0.865030674846626	0.863492063492064	0	0	0.305810397553517	0	0	0	0
218	0.0377952755905512	0.866666666666667	0.0283464566929134	0.0031104199066874	0.031201248049922	0	0	0.115919629057187	0.236024844720497	0.0939393939393939	0.550314465408805	0.00324149108589951	0.00308641975308642	0.472402597402597	0.5734375	0.256134969325153	0.688549618320611	0.818037974683544	0	0.163009404388715	0.662519440124417	0.0397456279809221	0.656108597285068	0	0	0	0.0784929356357928	0	0.0358814352574103	0	0	0.0875796178343949	0	0.22015503875969	0.0990712074303406	0.231012658227848	0.0279937791601866	0.042654028436019	0	0.00470957613814757	0.00155038759689922	0.00156739811912226	0	0	0.0367534456355283	0.481424148606811	0	0.724727838258165	0.604761904761905
219	0.0620915032679739	0.842696629213483	0.0197368421052632	0.00160771704180064	0.0191693290734824	0	0	0.0995184590690209	0.210526315789474	0.108490566037736	0.535303776683087	0.0033500837520938	0.00476190476190476	0.508223684210526	0.526143790849673	0.283891547049442	0.724727838258165	0.836633663366337	0	0.136363636363636	0.736672051696284	0.0264900662251656	0.571656050955414	0.00162337662337662	0	0	0.12012987012987	0	0.0464	0	0	0.117741935483871	0	0.189102564102564	0.0861244019138756	0.204283360790774	0.0178571428571429	0.024232633279483	0.00501672240802676	0.0016025641025641	0	0.00162337662337662	0	0	0.0175438596491228	0.453225806451613	0	0.758957654723127	0.633499170812604
220	0.309148264984227	0.4181240063593	0.00325732899022801	0.00321027287319422	0.00313971742543171	0	0.00163934426229508	0.028436018957346	0.0709779179810726	0.105919003115265	0.240322580645161	0.0177993527508091	0.0262345679012346	0.4446227929374	0.221003134796238	0.261609907120743	0.553125	0.5	0.00157232704402516	0.0283018867924528	0.674565560821485	0.00480769230769231	0.113671274961598	0.00797448165869218	0.00325732899022801	0	0.648648648648649	0.0169753086419753	0.166144200626959	0.0109717868338558	0.00322061191626409	0.27536231884058	0.00797448165869218	0.0619047619047619	0.0313971742543171	0.0705128205128205	0.00477707006369427	0.00637958532695375	0.292207792207792	0	0	0	0	0	0.00307692307692308	0.144904458598726	0.0095389507154213	0.580696202531646	0.445512820512821
221	0.179650238473768	0.813291139240506	0.0624	0.0916271721958926	0.0620031796502385	0.00308166409861325	0.03125	0.241324921135647	0.31201248049922	0.232415902140673	0.715189873417722	0.0686900958466454	0.0675883256528418	0.6928	0.526898734177215	0.415123456790123	0.90937019969278	0.885852090032154	0.0251177394034537	0.186520376175549	0.838006230529595	0.0743670886075949	0.462822458270106	0.0606531881804044	0.00327868852459016	0.00158982511923688	0.211111111111111	0.0168970814132104	0.169724770642202	0.00308166409861325	0.00316455696202532	0.232520325203252	0.0015600624024961	0.28816199376947	0.178018575851393	0.295345104333868	0.0617088607594937	0.072	0.098546042003231	0.00475435816164818	0.00154320987654321	0	0.0030441400304414	0.0124416796267496	0.058641975308642	0.4859375	0.0317965023847377	0.863207547169811	0.789808917197452
222	0	0.5890625	0.0474683544303797	0	0.0732824427480916	0	0	0.0715396578538103	0.108527131782946	0	0.294207317073171	0	0	0.181388012618297	0.35423197492163	0.0531107738998483	0.374057315233786	0.488924050632911	0	0.1796875	0.356807511737089	0.0596546310832025	0.525114155251142	0	0	0	0.0031201248049922	0	0.00153374233128834	0	0	0.00157977883096367	0	0.103076923076923	0.0644171779141104	0.11198738170347	0.0390625	0.0576323987538941	0	0.0266457680250784	0.162538699690402	0.139280125195618	0	0	0.0538922155688623	0.372699386503067	0	0.438948995363215	0.275316455696203
223	0	0.706161137440758	0.086677367576244	0.0158478605388273	0.0993788819875776	0	0	0.13946117274168	0.198127925117005	0.0152671755725191	0.444976076555024	0.0016025641025641	0	0.289644012944984	0.4768	0.0989010989010989	0.49079754601227	0.62779552715655	0	0.235759493670886	0.470125786163522	0.105939004815409	0.671274961597542	0	0	0	0	0	0.00156494522691706	0	0	0.00161812297734628	0	0.188383045525903	0.109004739336493	0.197472353870458	0.0855784469096672	0.100158982511924	0	0.0339256865912763	0.0855365474339036	0.0647709320695103	0	0	0.0920245398773006	0.507911392405063	0	0.549844236760125	0.398104265402844
224	0	0.692429022082019	0.0621019108280255	0.00635930047694754	0.0690737833594976	0	0	0.1109375	0.16031746031746	0.00759878419452888	0.418641390205371	0	0	0.258116883116883	0.424483306836248	0.0817610062893082	0.47581903276131	0.613008130081301	0	0.196825396825397	0.465927099841521	0.0688	0.610942249240122	0	0	0	0	0	0.0015527950310559	0	0	0.00480769230769231	0	0.1484375	0.0928462709284627	0.165329052969502	0.0568720379146919	0.0732484076433121	0	0.0174050632911392	0.0832025117739403	0.0685358255451713	0	0	0.0633693972179289	0.44794952681388	0	0.539308176100629	0.3712
225	0	0.0206677265500795	0.186084142394822	0	0.238546603475513	0	0	0.00157728706624606	0.00156494522691706	0	0	0	0	0	0.0588235294117647	0	0	0.00811688311688312	0	0.125796178343949	0	0.208	0.149068322981366	0	0	0	0	0	0	0	0	0	0	0	0.0520504731861199	0.00161030595813205	0.205087440381558	0.184168012924071	0	0.424635332252836	0.74488188976378	0.727707006369427	0	0	0.230769230769231	0.03486529318542	0	0.00317460317460317	0
226	0.514469453376206	0.174679487179487	0.0146103896103896	0.464114832535885	0.00636942675159236	0.714508580343214	0.78920741989882	0.295238095238095	0.183144246353323	0.889763779527559	0.303656597774245	0.812395309882747	0.772655007949126	0.208809135399674	0.122778675282714	0.663492063492063	0.20404984423676	0.185483870967742	0.771565495207668	0.0226537216828479	0.165869218500797	0.00488599348534202	0.0653188180404355	0.849358974358974	0.560200668896321	0.56507413509061	0.201626016260163	0.63349131121643	0.641955835962145	0.5546875	0.580906148867314	0.636070853462158	0.53015873015873	0.175911251980983	0.104166666666667	0.180194805194805	0.0146341463414634	0.0226537216828479	0.435643564356436	0	0	0	0.661514683153014	0.735152487961477	0.0093167701863354	0.122222222222222	0.686495176848875	0.1872	0.184818481848185
227	0.048	0.970873786407767	0.064891846921797	0.044189852700491	0.0682926829268293	0.00161030595813205	0.00677966101694915	0.198697068403909	0.296900489396411	0.141269841269841	0.630894308943089	0.0281923714759536	0.0140625	0.502479338842975	0.542483660130719	0.302694136291601	0.729001584786054	0.872909698996655	0.00478468899521531	0.215559157212318	0.683279742765273	0.0795454545454545	0.574568288854003	0.017515923566879	0.00166112956810631	0	0.0760697305863708	0.00313971742543171	0.0857142857142857	0.00157977883096367	0.00164203612479475	0.112929623567921	0	0.261363636363636	0.152	0.27741935483871	0.0594855305466238	0.0786885245901639	0.0033112582781457	0.00996677740863787	0.00476947535771065	0.0016260162601626	0.00159235668789809	0.00318471337579618	0.0579029733959311	0.556280587275693	0.00483870967741936	0.7888	0.617304492512479
228	0.0744849445324881	0.906940063091483	0.0339256865912763	0.0428571428571429	0.0396196513470681	0.00154798761609907	0.00333333333333333	0.1856	0.350157728706625	0.226153846153846	0.674085850556439	0.0360065466448445	0.0263565891472868	0.650485436893204	0.640699523052464	0.41390205371248	0.834890965732087	0.883306320907618	0.00157977883096367	0.1632	0.749603803486529	0.0458135860979463	0.609756097560976	0.0241545893719807	0.00328407224958949	0.0015748031496063	0.128775834658188	0.0062015503875969	0.1375	0.0031104199066874	0.00321027287319422	0.15	0.00156985871271586	0.325949367088608	0.194099378881988	0.334410339256866	0.0303030303030303	0.0463258785942492	0.0196399345335516	0.00315457413249211	0.0015625	0	0.0015625	0.00475435816164818	0.0378548895899054	0.513343799058085	0.00478468899521531	0.809375	0.776337115072934
229	0.170846394984326	0.825816485225505	0.0176565008025682	0.0378548895899054	0.0215716486902928	0.00458715596330275	0.0112179487179487	0.18125	0.3328125	0.249249249249249	0.653726708074534	0.0364500792393027	0.0411585365853659	0.732689210950081	0.581039755351682	0.458333333333333	0.935384615384615	0.838915470494418	0.00462962962962963	0.125776397515528	0.849921011058452	0.0222222222222222	0.486363636363636	0.0385802469135802	0.0048	0.0015748031496063	0.236842105263158	0.013677811550152	0.19478527607362	0.00461538461538462	0.00319488817891374	0.218354430379747	0.00309597523219814	0.315467075038285	0.186625194401244	0.318252730109204	0.0217391304347826	0.0267716535433071	0.0830670926517572	0.00157977883096367	0.00154559505409583	0	0.0045662100456621	0.00765696784073507	0.0196671709531014	0.443585780525502	0.0140625	0.840735068912711	0.840625
230	0.00634920634920635	0.0507936507936508	0.957345971563981	0.525	0.889060092449923	0.0124031007751938	0.0614886731391586	0.650393700787402	0.494556765163297	0.0197268588770865	0.258675078864353	0.134087237479806	0.0212121212121212	0.0807754442649435	0.192368839427663	0.00773993808049536	0.0242792109256449	0.05103668261563	0.0403100775193798	0.847352024922118	0.0124610591900312	0.94896331738437	0.207317073170732	0.0371517027863777	0	0	0	0	0.0726429675425039	0	0	0.00632911392405063	0	0.5	0.622291021671827	0.47626582278481	0.967032967032967	0.949843260188088	0.008	0.678913738019169	0.367029548989114	0.370839936608558	0.0151515151515152	0.0154083204930663	0.921779141104294	0.479938271604938	0.00940438871473354	0.0356037151702786	0.0443037974683544
231	0.552547770700637	0.0173501577287066	0.0310457516339869	0.515151515151515	0.00786163522012579	0.881987577639752	0.980392156862745	0.233542319749216	0.0725552050473186	0.72952086553323	0.144215530903328	0.923948220064725	0.869631901840491	0.029126213592233	0	0.457278481012658	0.0387596899224806	0.028892455858748	0.938485804416404	0.0252764612954186	0.0252365930599369	0.0207336523125997	0	0.945482866043614	0.706260032102729	0.719492868462758	0.158730158730159	0.777439024390244	0.584375	0.697965571205008	0.74481658692185	0.605519480519481	0.67192429022082	0.071656050955414	0.0463678516228748	0.0846645367412141	0.0329153605015674	0.036624203821656	0.534313725490196	0	0	0	0.837209302325581	0.890453834115806	0.0170542635658915	0.0424528301886792	0.845047923322684	0.032	0.00647249190938511
232	0	0.00904977375565611	0.692546583850932	0.192660550458716	0.731523378582202	0	0	0.3	0.238021638330757	0	0.0445468509984639	0.0123456790123457	0	0.0295489891135303	0.158536585365854	0	0.00150375939849624	0.0015600624024961	0	0.554545454545455	0	0.715625	0.153284671532847	0	0	0	0.0106707317073171	0	0.00898203592814371	0	0	0	0	0.249240121580547	0.413373860182371	0.228260869565217	0.71319018404908	0.675883256528418	0	0.978527607361963	0.725903614457831	0.743865030674847	0	0	0.712574850299401	0.208459214501511	0	0.00151745068285281	0.0248447204968944
233	0	0.115562403697997	0.891547049441786	0.397456279809221	0.87673343605547	0	0.00641025641025641	0.541471048513302	0.472783825816485	0.00153139356814701	0.266666666666667	0.0657051282051282	0	0.125200642054575	0.291139240506329	0.0046656298600311	0.0834597875569044	0.1024	0.00462249614791988	0.8328173374613	0.059748427672956	0.911290322580645	0.294385432473445	0	0	0	0.0046875	0	0.044822256568779	0	0	0	0	0.477657935285054	0.639570552147239	0.435126582278481	0.899686520376176	0.906103286384977	0.00162074554294976	0.718110236220472	0.409302325581395	0.413522012578616	0	0	0.89041095890411	0.480680061823802	0	0.0787037037037037	0.131329113924051
234	0.166407465007776	0.712990936555891	0.119195046439628	0.0693374422187981	0.152777777777778	0	0.00314465408805031	0.247706422018349	0.380368098159509	0.179910044977511	0.569908814589666	0.0381558028616852	0.0342261904761905	0.702194357366771	0.6078125	0.366412213740458	0.813813813813814	0.751173708920188	0.00152671755725191	0.238390092879257	0.772445820433437	0.138147566718995	0.470149253731343	0.0247678018575851	0	0	0.277349768875193	0.00302571860816944	0.188650306748466	0	0	0.22662440570523	0	0.343987823439878	0.24191063174114	0.343213728549142	0.105754276827372	0.128086419753086	0.100638977635783	0.0809968847352025	0.0166919575113809	0.0154798761609907	0	0	0.131419939577039	0.48036253776435	0.00623052959501558	0.807339449541284	0.724842767295597
235	0	0.0554675118858954	0.873194221508828	0.351648351648352	0.9234375	0	0	0.467084639498433	0.424960505529226	0	0.1696	0.0533980582524272	0	0.112721417069243	0.24405705229794	0.00473186119873817	0.0325581395348837	0.036624203821656	0	0.757097791798107	0.0143312101910828	0.893890675241158	0.23159509202454	0	0	0	0.0188087774294671	0	0.0592823712948518	0	0	0	0	0.423076923076923	0.589905362776025	0.403174603174603	0.874203821656051	0.855769230769231	0	0.806709265175719	0.5086887835703	0.497630331753554	0	0	0.889570552147239	0.398104265402844	0	0.0393081761006289	0.0754098360655738
236	0.560192616372392	0.364500792393027	0	0.0421393841166937	0	0.154446177847114	0.155371900826446	0.0600315955766193	0.0988835725677831	0.337423312883436	0.296238244514107	0.139384116693679	0.24079754601227	0.49344262295082	0.234076433121019	0.501577287066246	0.552425665101721	0.483766233766234	0.163265306122449	0.0032258064516129	0.633647798742138	0	0.122137404580153	0.189490445859873	0.263071895424837	0.21486268174475	0.57345971563981	0.264566929133858	0.340189873417722	0.259541984732824	0.245614035087719	0.525285481239804	0.284552845528455	0.096875	0.0336	0.0987261146496815	0	0	0.486178861788618	0	0	0	0.177469135802469	0.174114021571649	0	0.0981012658227848	0.233494363929147	0.502369668246445	0.484602917341977
237	0.399366085578447	0.424764890282132	0	0.0266875981161695	0	0.00311526479750779	0.0161030595813204	0.0552922590837283	0.0933125972006221	0.15668202764977	0.288611544461778	0.0419354838709677	0.0674846625766871	0.506389776357827	0.247226624405705	0.356814701378254	0.600308641975309	0.5584	0.0169753086419753	0.00622083981337481	0.734789391575663	0	0.118796992481203	0.0373250388802488	0.0384615384615385	0.0205696202531646	0.652777777777778	0.0618238021638331	0.235849056603774	0.0454545454545455	0.0331230283911672	0.355769230769231	0.0495356037151703	0.0835913312693498	0.0357142857142857	0.0833333333333333	0	0	0.375201288244767	0	0	0	0.00307692307692308	0.00770416024653313	0	0.114906832298137	0.0478468899521531	0.598116169544741	0.495238095238095
238	0.4096	0.491987179487179	0	0.0287081339712919	0	0.0124031007751938	0.0283806343906511	0.082670906200318	0.139240506329114	0.2015625	0.368670886075949	0.0562700964630225	0.0903426791277259	0.579288025889968	0.311708860759494	0.405956112852665	0.682027649769585	0.605610561056106	0.0251177394034537	0.0189873417721519	0.7900466562986	0	0.196946564885496	0.0574162679425837	0.060556464811784	0.041335453100159	0.587774294670846	0.08125	0.252365930599369	0.0682170542635659	0.053484602917342	0.359677419354839	0.0733652312599681	0.129283489096573	0.0581761006289308	0.132258064516129	0	0	0.352180936995153	0	0	0	0.0141065830721003	0.029320987654321	0	0.179080824088748	0.0737179487179487	0.640575079872205	0.5904
239	0	0.471608832807571	0.0289855072463768	0	0.0594855305466238	0	0	0.0489731437598736	0.0555555555555556	0	0.20414673046252	0	0	0.130645161290323	0.256821829855538	0.0251177394034537	0.289473684210526	0.392063492063492	0	0.135350318471338	0.282334384858044	0.044189852700491	0.415384615384615	0	0	0	0.0492063492063492	0	0.004739336492891	0	0	0.00643086816720257	0	0.0492845786963434	0.0253565768621236	0.0615883306320908	0.0271565495207668	0.0323624595469256	0	0.05	0.213836477987421	0.184	0	0	0.0373831775700935	0.273449920508744	0	0.362916006339144	0.185897435897436
240	0	0.0482866043613707	0.904458598726115	0.382126348228043	0.984567901234568	0	0.00651465798045603	0.50693374422188	0.42967542503864	0	0.178899082568807	0.063391442155309	0	0.098256735340729	0.211093990755008	0	0.0182648401826484	0.0318471337579618	0.00154320987654321	0.788906009244992	0.0123076923076923	0.933544303797468	0.194902548725637	0	0	0	0.02	0	0.0732824427480916	0	0	0.00156739811912226	0	0.429237947122862	0.582554517133956	0.404088050314465	0.909657320872274	0.8890625	0	0.773162939297125	0.473282442748092	0.479623824451411	0	0	0.930875576036866	0.410575427682737	0	0.0277777777777778	0.0476190476190476
241	0	0.0384024577572965	0.833597464342314	0.3879173290938	0.877165354330709	0	0.00321543408360129	0.5140625	0.53405572755418	0.0106221547799697	0.153963414634146	0.0594855305466238	0	0.195548489666137	0.320493066255778	0.0454545454545455	0.0395738203957382	0.0208333333333333	0	0.716300940438871	0.0172143974960876	0.855572998430141	0.255287009063444	0.0015552099533437	0	0	0.0458860759493671	0	0.138674884437596	0	0	0	0	0.533639143730887	0.686821705426357	0.517460317460318	0.829953198127925	0.814873417721519	0	0.747634069400631	0.421374045801527	0.432515337423313	0	0	0.866261398176292	0.37007874015748	0	0.0218408736349454	0.120772946859903
[truncated: 192 more columns]
