# Supplementary material for: Identifying crosstalk genetic biomarkers linking a neurodegenerative disease, Parkinson’s disease, and periodontitis using integrated bioinformatics analyses
Source: Front Aging Neurosci. 2022 Dec 5;14:1032401. doi: 10.3389/fnagi.2022.1032401 (PMC9760933; doi:10.3389/fnagi.2022.1032401)
Supplement: Supplementary file 1 [file Data_Sheet_1.ZIP › raw data/Periodontitis_ConsensusClusterPlus.log.csv]

argument	value
title	Periodontitis_ConsensusClusterPlus
maxK	5
input matrix rows	47
input matrix columns	241
number of bootstraps	1000
item subsampling proportion	0.8
feature subsampling proportion	1
cluster algorithm	km
inner linkage type	average
final linkage type	average
correlation method	euclidean
plot	pdf
seed	1234
