# Supplementary material for: Identifying crosstalk genetic biomarkers linking a neurodegenerative disease, Parkinson’s disease, and periodontitis using integrated bioinformatics analyses
Source: Front Aging Neurosci. 2022 Dec 5;14:1032401. doi: 10.3389/fnagi.2022.1032401 (PMC9760933; doi:10.3389/fnagi.2022.1032401)
Supplement: Supplementary file 1 [file Data_Sheet_1.ZIP › raw data/Periodontitis_calcICL.summary.cluster.consensus.csv]

k	cluster	clusterConsensus
2	1	0.9763028346342
2	2	0.89223216768926
3	1	0.820129017981663
3	2	0.642590949630269
3	3	0.786890371122753
4	1	0.760353962843314
4	2	0.700807861183228
4	3	0.636047137288087
4	4	0.696935636212603
5	1	0.706849148037963
5	2	0.650398770062113
5	3	0.570434006486517
5	4	0.770630866098899
5	5	0.709099132284546
