# Supplementary material for: Identifying crosstalk genetic biomarkers linking a neurodegenerative disease, Parkinson’s disease, and periodontitis using integrated bioinformatics analyses
Source: Front Aging Neurosci. 2022 Dec 5;14:1032401. doi: 10.3389/fnagi.2022.1032401 (PMC9760933; doi:10.3389/fnagi.2022.1032401)
Supplement: Supplementary file 1 [file Data_Sheet_1.ZIP › raw data/file1 Periodontitis_Parkinson's_cross.txt]

genes	Periodontitis	Parkinson's
ALOX5AP	up	up
AQP9	up	up
C5AR1	up	up
CD14	up	up
CD97	up	up
CORO1A	up	up
CSF3R	up	up
CST7	up	up
FCER1G	up	up
FCGRT	up	up
FMNL1	up	up
GNLY	up	up
H1FX	up	up
HBG1	up	down
HCK	up	up
ICAM3	up	up
ITGAM	up	up
ITGB2	up	up
KRT23	down	up
LSP1	up	up
MANSC1	down	up
MMP9	up	up
MYO1F	up	up
NCF1	up	up
NCF4	up	up
NKG7	up	up
P2RY13	up	up
PBXIP1	up	up
PLAUR	up	up
PLD3	up	up
PTGDS	up	up
RGS2	up	up
RHOH	up	down
RNASE6	up	up
SH2D3C	up	up
SLA	up	up
TCIRG1	up	up
