# Supplementary material for: Identifying crosstalk genetic biomarkers linking a neurodegenerative disease, Parkinson’s disease, and periodontitis using integrated bioinformatics analyses
Source: Front Aging Neurosci. 2022 Dec 5;14:1032401. doi: 10.3389/fnagi.2022.1032401 (PMC9760933; doi:10.3389/fnagi.2022.1032401)
Supplement: Supplementary file 1 [file Data_Sheet_1.ZIP › raw data/file11 Parkinson's_hub gene-hub gene_corStat.txt]

hub gene1	hub gene2	cor	pValue	sig
FMNL1	AQP9	1	0	***
FMNL1	C5AR1	0.181137877342872	1.61307846799099e-05	***
FMNL1	CD14	0.375957266532372	3.04984483480677e-20	***
FMNL1	CSF3R	0.151556056765801	0.000319113501406735	***
FMNL1	PLAUR	0.714413971008662	1.38876368454116e-88	***
MANSC1	AQP9	0.181137877342872	1.61307846799099e-05	***
MANSC1	C5AR1	1	0	***
MANSC1	CD14	0.542333646168498	3.86582302078095e-44	***
MANSC1	CSF3R	0.268167983329047	1.11592783375043e-10	***
MANSC1	PLAUR	0.110844014623329	0.00865774319959853	**
PLAUR	AQP9	0.375957266532372	3.04984483480677e-20	***
PLAUR	C5AR1	0.542333646168498	3.86582302078095e-44	***
PLAUR	CD14	1	0	***
PLAUR	CSF3R	0.37386775815142	5.09953384029933e-20	***
PLAUR	PLAUR	0.369494650712069	1.47757477055668e-19	***
RNASE6	AQP9	0.151556056765801	0.000319113501406735	***
RNASE6	C5AR1	0.268167983329047	1.11592783375043e-10	***
RNASE6	CD14	0.37386775815142	5.09953384029933e-20	***
RNASE6	CSF3R	1	0	***
RNASE6	PLAUR	0.294141211625691	1.22235128559264e-12	***
TCIRG1	AQP9	0.714413971008662	1.38876368454116e-88	***
TCIRG1	C5AR1	0.110844014623329	0.00865774319959853	**
TCIRG1	CD14	0.369494650712069	1.47757477055668e-19	***
TCIRG1	CSF3R	0.294141211625691	1.22235128559264e-12	***
TCIRG1	PLAUR	1	0	***
