# Supplementary material for: Identifying crosstalk genetic biomarkers linking a neurodegenerative disease, Parkinson’s disease, and periodontitis using integrated bioinformatics analyses
Source: Front Aging Neurosci. 2022 Dec 5;14:1032401. doi: 10.3389/fnagi.2022.1032401 (PMC9760933; doi:10.3389/fnagi.2022.1032401)
Supplement: Supplementary file 1 [file Data_Sheet_1.ZIP › raw data/file12 Periodontitis_hub gene-hub IRRG_corStat.txt]

hub gene	hub IRRG	cor	pValue	sig
FMNL1	AQP9	0.263403908423816	2.57285929834444e-06	***
FMNL1	C5AR1	0.590656766693808	1.54053159110849e-30	***
FMNL1	CD14	0.643618516356276	1.18853709956814e-37	***
FMNL1	CSF3R	0.645560153050344	6.12783305225167e-38	***
FMNL1	PLAUR	0.519504303223025	7.94864535009348e-23	***
MANSC1	AQP9	-0.245665691148227	1.21349900820617e-05	***
MANSC1	C5AR1	-0.407813462796905	7.49291604408643e-14	***
MANSC1	CD14	-0.620737902218622	2.06367123920825e-34	***
MANSC1	CSF3R	-0.533100940964831	3.67519146654459e-24	***
MANSC1	PLAUR	-0.501651214399866	3.66961412313447e-21	***
PLAUR	AQP9	0.42491136669563	5.0740783283362e-15	***
PLAUR	C5AR1	0.671344511665249	5.74028501694589e-42	***
PLAUR	CD14	0.509187186747184	7.48180039059052e-22	***
PLAUR	CSF3R	0.542527118669434	4.01523664948179e-25	***
PLAUR	PLAUR	1	0	***
RNASE6	AQP9	0.407590100366358	7.75335684981891e-14	***
RNASE6	C5AR1	0.569100882430334	5.28837474909105e-28	***
RNASE6	CD14	0.764628728939603	1.01746350870098e-60	***
RNASE6	CSF3R	0.550156787729239	6.35217462094949e-26	***
RNASE6	PLAUR	0.356920530876975	9.58862345760208e-11	***
TCIRG1	AQP9	0.17962879776065	0.00149431633909064	**
TCIRG1	C5AR1	0.479173686185057	3.35660801343426e-19	***
TCIRG1	CD14	0.664226040566281	8.15033778766393e-41	***
TCIRG1	CSF3R	0.568078374429986	6.90255013227003e-28	***
TCIRG1	PLAUR	0.463852082258334	6.05848044542698e-18	***
