# Supplementary material for: Identifying crosstalk genetic biomarkers linking a neurodegenerative disease, Parkinson’s disease, and periodontitis using integrated bioinformatics analyses
Source: Front Aging Neurosci. 2022 Dec 5;14:1032401. doi: 10.3389/fnagi.2022.1032401 (PMC9760933; doi:10.3389/fnagi.2022.1032401)
Supplement: Supplementary file 1 [file Data_Sheet_1.ZIP › raw data/file13 Parkinson's_hub gene-hub IRRG_corStat.txt]

hub gene	hub IRRG	cor	pValue	sig
FMNL1	AQP9	0.205778471966027	9.04355778537897e-07	***
FMNL1	C5AR1	0.422459064355005	1.19904476173199e-25	***
FMNL1	CD14	0.358011297765797	2.23661716919306e-18	***
FMNL1	CSF3R	0.730984072455554	1.13677506462014e-94	***
FMNL1	PLAUR	0.375957266532372	3.04984483480677e-20	***
MANSC1	AQP9	0.631283537398261	1.34888260142196e-63	***
MANSC1	C5AR1	0.723131244089836	9.90284673680111e-92	***
MANSC1	CD14	0.324463762470312	3.40454751544409e-15	***
MANSC1	CSF3R	0.347787555387388	2.29395917868408e-17	***
MANSC1	PLAUR	0.542333646168498	3.86582302078095e-44	***
PLAUR	AQP9	0.630607165003442	2.00563832279977e-63	***
PLAUR	C5AR1	0.692900859735894	2.66591754520043e-81	***
PLAUR	CD14	0.440176835345384	6.10713044000566e-28	***
PLAUR	CSF3R	0.505325432472696	1.24930714636777e-37	***
PLAUR	PLAUR	1	0	***
RNASE6	AQP9	0.410395629739362	3.66468690747118e-24	***
RNASE6	C5AR1	0.359788021118417	1.47951896374518e-18	***
RNASE6	CD14	0.355084478107904	4.39323748256519e-18	***
RNASE6	CSF3R	0.28289852195293	9.13994801513331e-12	***
RNASE6	PLAUR	0.37386775815142	5.09953384029933e-20	***
TCIRG1	AQP9	0.231098723044447	3.17275151660008e-08	***
TCIRG1	C5AR1	0.372498455249882	7.12780045372667e-20	***
TCIRG1	CD14	0.363230266586758	6.59463207849114e-19	***
TCIRG1	CSF3R	0.739465803283174	5.76986676720168e-98	***
TCIRG1	PLAUR	0.369494650712069	1.47757477055668e-19	***
