# Supplementary material for: Identifying crosstalk genetic biomarkers linking a neurodegenerative disease, Parkinson’s disease, and periodontitis using integrated bioinformatics analyses
Source: Front Aging Neurosci. 2022 Dec 5;14:1032401. doi: 10.3389/fnagi.2022.1032401 (PMC9760933; doi:10.3389/fnagi.2022.1032401)
Supplement: Supplementary file 1 [file Data_Sheet_1.ZIP › raw data/file14 Periodontitis_ssGSEA1.txt]

Cell	GSM404005	GSM404006	GSM404008	GSM404009	GSM404011	GSM404012	GSM404014	GSM404015	GSM404018	GSM404019	GSM404020	GSM404021	GSM404022	GSM404023	GSM404024	GSM404026	GSM404027	GSM404029	GSM404030	GSM404032	GSM404033	GSM404034	GSM404035	GSM404037	GSM404038	GSM404040	GSM404041	GSM404043	GSM404044	GSM404045	GSM404046	GSM404047	GSM404048	GSM404050	GSM404051	GSM404052	GSM404055	GSM404056	GSM404057	GSM404058	GSM404060	GSM404061	GSM404062	GSM404063	GSM404065	GSM404066	GSM404067	GSM404068	GSM404069
Activated B cell	0.250516107829708	0.393143931802575	0.25829799552402	0.0727298853367667	0.409799562603977	-0.0559022292239814	0.0396091774329237	0.215917057816581	0.357849722086819	0.243361095728511	0.352005653596877	0.305123882719562	0.269859230784221	0.264571627469976	0.357818251168517	0.323483373138141	0.362781535792795	0.283173269821766	0.080858917690851	0.345284286089753	0.394965846391855	0.320296362820842	0.453508526241882	0.175464008510594	0.161582581761344	0.104127571336489	0.267280417706844	0.230330754887923	0.271080237050207	0.245546616083484	0.271586697085742	0.343922202131393	0.268318536173686	0.335985694819376	0.286525998781318	0.32611147620454	0.30285991968263	0.281498443437194	0.229793475354398	0.408772781747565	0.43984893884558	0.400840197870861	0.0116056963809614	0.127516633740764	0.270558630547053	0.26836137694886	0.336858856557652	0.386472053670012	0.361981498245497
Activated CD4 T cell	0.233002780072741	0.339505177720848	0.322013285932808	0.265731526978574	0.340356785142428	0.163170871480132	0.227826323795933	0.339713112785448	0.346565043394988	0.309421348722878	0.301679826445351	0.210386409688196	0.22816329898079	0.346958705532906	0.456295450261019	0.288113239841958	0.307027496258783	0.284253589697859	0.205158512367931	0.334942706832653	0.230269636154606	0.31913240989871	0.466333753082578	0.252667283022559	0.21717006931178	0.138036345480205	0.181497651705288	0.280566371260572	0.278295759705003	0.203862229696942	0.263643700025342	0.272867324150933	0.139678810576486	0.384334912481022	0.401558779561632	0.416240001281625	0.314551451141711	0.35519294631317	0.14646365299427	0.385136633578121	0.442460008551443	0.475725475725067	0.190379934997056	0.257157665080216	0.315048846564046	0.279378652797447	0.190733482924363	0.257235602704705	0.376103788090126
Activated CD8 T cell	0.34809520110055	0.359020489053495	0.331848751121762	0.309238179252241	0.382343942188877	0.265980303189264	0.271365763973611	0.368313181888562	0.466730919616809	0.389361527388091	0.398604072420991	0.343308962211414	0.382674706362346	0.478211501344746	0.525406630641007	0.433153826004372	0.423814211815106	0.393670890158078	0.309538674407332	0.358083562655679	0.393940823948563	0.428821849838875	0.531090445456237	0.348317846160173	0.330332230765001	0.268004537498578	0.355674434051384	0.379742618541023	0.3756669873361	0.350652033159284	0.348888303659562	0.361233268283706	0.323820942279883	0.457361076940683	0.504318761906001	0.468259698579037	0.341388165276652	0.382219498329701	0.390761756580003	0.443973584752234	0.476208693682227	0.517600741405242	0.250913684901249	0.338456996840479	0.37905816481682	0.366920845005667	0.363726088840685	0.408833309278123	0.569583482774444
Activated dendritic cell	0.422659556539194	0.417857220123422	0.44151009540263	0.394669809289502	0.478205302357272	0.368896063835135	0.369374315866834	0.410731858473561	0.466307570979558	0.440597076555085	0.440961519138782	0.422975912261872	0.427797344774916	0.475105877565396	0.451395004206931	0.457468893976579	0.48783276166016	0.437481717530198	0.416755200162557	0.476235767754483	0.468457170955857	0.486506281163426	0.488257361261923	0.432299901733795	0.413161909873765	0.397877177689146	0.477347610147824	0.477385986213914	0.488702562435169	0.446882821027089	0.431762353398139	0.478881089411891	0.430928962451905	0.428189340248931	0.452258575315412	0.436009843684178	0.484799382451295	0.480543499136864	0.503251593359001	0.49291077372327	0.47765089202449	0.528489992887816	0.363954708937689	0.396689877835787	0.454317445870807	0.45791624183209	0.452862501791245	0.471383667295973	0.497465327314753
CD56bright natural killer cell	0.388410631193683	0.360538182659116	0.386350975323782	0.380262803306856	0.366854619921315	0.346773837671245	0.354526573325905	0.383288296073294	0.348776363651028	0.367326951942417	0.368281312548814	0.375265060642114	0.374234330440736	0.387324195167254	0.399845584556366	0.375684627134848	0.389954083352273	0.370259493132628	0.348102127020518	0.389704853661155	0.389140282836525	0.392097452360089	0.407054729506273	0.383222295787572	0.379519416386984	0.340485263750489	0.360765589698664	0.346400526792692	0.351303988797946	0.350521725350409	0.344015910449185	0.366592861498322	0.348470484543753	0.383800759416479	0.403821223788413	0.398642259604181	0.36819991056707	0.369846505594175	0.389073620819598	0.407274949317967	0.396271189974188	0.404846374737289	0.378771258320928	0.386322156418336	0.371134287680522	0.371184532050805	0.367637292069456	0.366556773319859	0.386014275561481
CD56dim natural killer cell	0.432343173717586	0.361845132619732	0.378090892963386	0.393906797665213	0.365781402706959	0.420008034078752	0.407484189635195	0.397347326908283	0.416841074820591	0.400474977785376	0.401430556714176	0.410513613296914	0.378065330612117	0.408919043655189	0.3817578433211	0.382281945155148	0.409471952622888	0.398066250146928	0.4052907389004	0.406186991365254	0.43398946781393	0.401695931699575	0.392786667639068	0.446230318697525	0.415805925562567	0.43943928421702	0.441469054968743	0.431608122052706	0.439395879082339	0.425413897746911	0.404807208837602	0.402254443769158	0.399830253633846	0.398624404945728	0.43846962887022	0.421607582744357	0.424932507244908	0.448309056143062	0.464627160835772	0.441966141980499	0.41136777043992	0.37342898809243	0.374004673717292	0.391721206261687	0.399906257761146	0.386372346723713	0.439656683821653	0.447397679085915	0.435764360962416
Central memory CD4 T cell	0.689410874816615	0.688448984318004	0.671963559591035	0.655296665522187	0.688877447073082	0.603814524422263	0.659225004072638	0.676074676302331	0.665338253321725	0.676591918889463	0.693544797276353	0.677464511771314	0.69153748707726	0.714300497887354	0.702458781534262	0.669753291896751	0.674191444437207	0.690915600134857	0.66547635503238	0.692866127775386	0.700771216664574	0.68172636762212	0.70308187505944	0.679831207565543	0.65990323196963	0.658328563319851	0.656175326294273	0.653271938921609	0.666271378008738	0.655739346143382	0.660080442388351	0.669725046007017	0.647211505916183	0.684758004628797	0.68779662752795	0.68289335564369	0.688035535797086	0.687094366315879	0.640352513520487	0.687865020788595	0.708707160551444	0.713452842737462	0.627770309432893	0.650398918307586	0.669696184790637	0.661748898903571	0.671657693235635	0.673512143743095	0.710393590073171
Central memory CD8 T cell	0.383082508920581	0.384351164202104	0.425770226183919	0.418481181030968	0.418265858286022	0.321161373487393	0.371135315748031	0.410958332301044	0.397649258057369	0.415138594938013	0.354570909171047	0.394474564340414	0.379374702405978	0.445061957700797	0.43837903570635	0.383795942594718	0.405966509696737	0.436797734253792	0.417080936378205	0.395012263889719	0.375805624972044	0.4276493133687	0.411335869090549	0.38937049945687	0.38611235781507	0.394330061672455	0.404166246961989	0.421543038407043	0.446523233134253	0.368075121936011	0.359599196992874	0.378393175360869	0.351027245762794	0.418368357292533	0.410538155200931	0.406656914621337	0.392211351462478	0.399379420175854	0.39278206051214	0.449762985701686	0.408179908751244	0.433301393094417	0.358121510852369	0.377266094184977	0.433342311332649	0.413818115458125	0.356368506747831	0.373213726964096	0.3853071979184
Effector memeory CD4 T cell	0.295682750026972	0.340205075821795	0.311959992238989	0.262671350048493	0.312397699132258	0.305579039054943	0.246920352028605	0.278121963110309	0.22261420994463	0.251875784712946	0.238394548998831	0.202925963106935	0.245488938407039	0.26015756563762	0.278485331955439	0.272473982742425	0.272624868376973	0.291941166348272	0.260903090038066	0.298114366087583	0.250501870582806	0.252393260482652	0.322713055132194	0.243949961007528	0.255275952748376	0.26536234634787	0.218370392398392	0.239271055031377	0.25595418098899	0.27753101643921	0.294475750081383	0.257783998201283	0.285437390668568	0.286570973923182	0.297222084022495	0.292463244624676	0.266319284918465	0.28413076517257	0.145133150395328	0.272960326016829	0.322489894209317	0.307510218517089	0.310884157173189	0.323717059865615	0.321766204184032	0.310833934979037	0.221744256026512	0.1801240736051	0.258723769451869
Effector memeory CD8 T cell	0.516245045229937	0.520726819577676	0.52841757092784	0.541644525582874	0.539163549368536	0.497070741493899	0.487419726278142	0.517857898091146	0.571336875332863	0.53841412426486	0.546414123575795	0.5456953844882	0.5554617106703	0.552964922044323	0.553849502724831	0.530346743768056	0.529774269244241	0.52450717094894	0.499084649482607	0.548311682649267	0.551471893490195	0.562527041915974	0.573887010943633	0.507634720991509	0.463493094520551	0.495275949403185	0.53700171315369	0.503359040459865	0.514168116691327	0.519042617994006	0.511150261844256	0.532406075490514	0.516198858870381	0.52106809392809	0.545440559735571	0.517875302031441	0.524270255855287	0.5475997985857	0.494463178582435	0.53336588551604	0.566292255050223	0.56979619048549	0.477514126283641	0.521318842681472	0.542573364963006	0.532316080155977	0.526910921664361	0.489652677775682	0.597135939629894
Eosinophil	0.00661834687257332	0.0162840642245814	-0.0275541627087876	-0.0564211759239155	0.00449653761608611	-0.0760294435505902	-0.12750913436543	-0.0576275201166851	0.0286001771396584	-0.012820034445196	0.0160986499408834	-0.0613596816305661	-0.0234327973788603	-0.0536619777420172	0.00987581677021429	-0.0315673074207264	-0.0309968287890039	-0.0340833378461668	-0.0969307143810094	-0.0102179405691233	-0.0228763704625226	-0.0224965398317833	0.05962664064343	-0.0729851633833163	-0.104074531228481	-0.14086263685389	-0.0730204188234325	-0.110569500748955	-0.0541002063666534	-0.109457316976658	-0.15268225192639	-0.0497918276750692	-0.0549035177510931	-0.0236207523620184	-0.00925098703441588	-0.0197341934754257	0.0448525771153993	0.050453451975057	-0.0399790029960847	0.123802596385747	0.107179892249949	0.0943826313674281	-0.139829578747974	-0.0683144298145157	0.0113393291552942	-0.0131179679151097	-0.11911096718396	-0.0294187112459528	0.0383424119835144
Gamma delta T cell	0.494203203169345	0.484285596754499	0.443132256968003	0.40548211924405	0.492037500976929	0.402823116701601	0.415145023709857	0.465140669763229	0.464058085814546	0.443067221025023	0.441511799304759	0.438660834430738	0.428656026532675	0.474431960167628	0.45167896822006	0.49170838272946	0.504645166540103	0.47311476339194	0.410707293823702	0.477444310179751	0.471015887041353	0.472248081383199	0.486574346443193	0.443851016087904	0.421145496977988	0.451176965359506	0.469113476242807	0.45699330939413	0.463875477363924	0.478011434857165	0.482655398641523	0.464585324641142	0.457502061517957	0.464000278674338	0.478633176557662	0.469252771389938	0.448840398740681	0.449739719980663	0.427554554150895	0.492480889725318	0.497977499132756	0.481325889415301	0.437361918493584	0.451350830385978	0.495223807754581	0.479300886635812	0.433598868676027	0.443471291785505	0.462838248756762
Immature B cell	0.0649418831203489	0.239920984956144	0.0747182890931328	-0.0707857371047357	0.163402621000661	-0.120115708901649	-0.0755094195696362	0.0472614731179832	0.0789118931077889	0.0173766675524052	0.182206714724695	0.096827872168137	0.0635349691366207	0.0784800086227116	0.194934288367151	0.165808726635169	0.187240497578198	0.0984947852215881	-0.0597186363341717	0.17538272348397	0.211719300639693	0.138740564008338	0.288721798942963	0.00415650833328336	-0.015708891072415	-0.0213307276274077	0.145815004819024	0.0145825918449527	0.0509353852411379	0.0467943862323489	0.0440316478438664	0.199137043494247	0.107397208346945	0.195721739886082	0.140196935237789	0.187445279200728	0.0687348527007731	0.100382091074604	0.0339702165379274	0.268999580682156	0.298479518066297	0.219418487021777	-0.137267201654854	-0.0314342352235237	0.135689013437957	0.13525669805538	0.0221077694947546	0.110976110503861	0.217797118376574
Immature dendritic cell	0.502876565745185	0.484110380434726	0.515284654703235	0.509255767760806	0.492378804674893	0.492165839574085	0.475909180907678	0.493223288862073	0.481688867886909	0.483832846836365	0.479421614235403	0.474656332475808	0.484793887779547	0.502321367904244	0.523020497469485	0.46969696790093	0.489340027107592	0.488208508339592	0.473873529442804	0.475887576273887	0.457438985616199	0.492243746754746	0.482849362375153	0.500141230701136	0.470947741008571	0.459698423781494	0.479740856006288	0.522446222655948	0.507088997181089	0.467709786046138	0.470850770215866	0.489223356627173	0.458168544337519	0.482654321926907	0.48793332380357	0.483759435580573	0.493066320319429	0.497618558805177	0.460254656835184	0.514193647116313	0.47006878972572	0.496957608757794	0.473767242238634	0.480799804889531	0.487458533825032	0.471842161879201	0.473313243368811	0.466431838063202	0.480551167063349
Macrophage	0.165173419658519	0.189923731244007	0.182218514361741	0.153003878740077	0.19821203196279	0.126683632865884	0.164001086566893	0.201115195284116	0.195918528304944	0.201070321028231	0.177028305177996	0.167347061040253	0.175792834641426	0.224360914612468	0.226191528866501	0.210635478928417	0.184544945430398	0.207047963848279	0.174433116821664	0.202498903874521	0.194813844854022	0.223269801907308	0.200155569939434	0.202840711924632	0.198128216792754	0.142604110175413	0.204497047507391	0.205064145115566	0.231019060852401	0.170445207617305	0.165072857776058	0.180483726785069	0.149134180541414	0.214474180200475	0.206252365068944	0.214829515120199	0.189900170543733	0.192023935488931	0.234922969260815	0.249068377723202	0.216997105125964	0.26279738483914	0.125099428391024	0.142065566305781	0.180098782464646	0.169769167779958	0.198457157323836	0.210466883322272	0.213241451635956
Mast cell	0.253068467698751	0.198079258563133	0.2042451338338	0.202706735265772	0.22394022495856	0.15061456744984	0.0739035995281754	0.139103283491613	0.230727836083741	0.194032301732117	0.163741257306838	0.1269397742254	0.145695665485523	0.155512686262144	0.166785808620806	0.110015338509723	0.186352389421741	0.178684766051533	0.149222142789799	0.252060106418186	0.209388324261232	0.183233238033574	0.250643379364736	0.107065172640472	0.0729454508231565	0.151413699145975	0.236448172359586	0.117322238975946	0.175022168493375	0.113793059099648	0.0965467554474802	0.103033800944481	0.0741721748422166	0.16945497996367	0.237499431450794	0.163139928766123	0.232672926373287	0.225616878012649	0.259127344661295	0.318181218162581	0.29072747858086	0.36613438760145	0.137898510753719	0.135275708280046	0.264751668765351	0.237043250303074	0.0907564122077468	0.116254703682863	0.190444066240537
MDSC	0.443737521000922	0.539171148879842	0.453844477602455	0.368830563040952	0.5493532563448	0.282291620477374	0.31495647875591	0.460294918283156	0.527219403899118	0.453915563081464	0.49892186280788	0.450925840754402	0.457864760939225	0.523063766366286	0.566838440295601	0.495077049107994	0.519894371769501	0.505731075898915	0.355432734367585	0.513377970462399	0.516456102344216	0.510547228918207	0.568758610278005	0.419058788515706	0.371514339146492	0.329150137311346	0.470920987064176	0.464541301895332	0.508641982298765	0.4200309224766	0.399929329955215	0.500483871401869	0.385842019467895	0.467237625127809	0.473528810876236	0.498022305309692	0.449386038603152	0.447912195873838	0.440088534165567	0.561719518515724	0.566234244366488	0.567343549244939	0.248523703026963	0.354186807343767	0.494029792339212	0.46940341977588	0.453201218812776	0.502641362735543	0.549316142799595
Memory B cell	0.0730945465441829	0.0930904486603302	0.081085505698938	0.0519854474365344	0.105675500886319	0.10974361664209	0.0844860514864501	0.106198912499234	0.118452183583737	0.0993300146376446	0.095514211065935	0.0837803135838461	0.0825505594285117	0.121181043585714	0.133928687811877	0.12911303109249	0.13560921378317	0.13776791042792	0.104366864880441	0.135822243888221	0.0841259226836605	0.10677200385036	0.151483235459569	0.0871537931068219	0.0914344265654204	0.107615710850364	0.106639044854895	0.122120812430368	0.124388147242501	0.149222051550174	0.119337542032258	0.139835610253339	0.117305119186884	0.0907361607585766	0.115946964190104	0.0848049549411353	0.134993993321093	0.119066634711569	0.101712261575642	0.133735856953881	0.12324478951241	0.125192410916532	0.0733357640993008	0.0777542861983508	0.115019278636655	0.1018878081066	0.0779155658025758	0.0876815887420201	0.126370097174101
Monocyte	0.451442329753435	0.417363840973279	0.447662824166262	0.436585538672654	0.437592516360194	0.426309190569553	0.446018215491784	0.441651699438684	0.456381237726955	0.46845562163244	0.472864504753374	0.468246945232554	0.465092092656813	0.476023615394742	0.481313832325915	0.448328393586	0.453727425598892	0.477900747509222	0.464095956966901	0.440987471238304	0.466523041972391	0.464369616150691	0.487273017068485	0.450978833640746	0.431480227667004	0.441845206494575	0.442896527975899	0.443376751383373	0.431288130778597	0.446314974909794	0.435661200914493	0.44579773737669	0.427123123283169	0.431403779979523	0.450952223616881	0.450891534088192	0.461009208711825	0.453371089422307	0.483820224941599	0.452652810809852	0.459213307544994	0.497789861126143	0.422876664090187	0.435871324250349	0.467832802491981	0.468197976089351	0.453688896664262	0.471206709445533	0.466535100609659
Natural killer cell	0.242097806915643	0.286693691108211	0.236722695836845	0.21529057920785	0.288179217295864	0.162335658445865	0.214261185704895	0.218564346342867	0.242508113899298	0.220494691350434	0.268718902085646	0.263292937185798	0.263347452781568	0.264451206818873	0.242072383511245	0.203766589260226	0.235241971055407	0.266634903846762	0.230845475518164	0.215699289684152	0.226696685701306	0.285634811224291	0.27191786885657	0.219797303221298	0.170361716581427	0.237156054573341	0.243794746799801	0.253762657226891	0.263236761800548	0.226610363025272	0.224328831991583	0.257559373154806	0.218194655973783	0.244245799166161	0.250625995221692	0.21584055354892	0.272881268511416	0.25414346051521	0.197391472214819	0.224884231378814	0.295139788990693	0.313038066663103	0.206374130917791	0.225537889027381	0.253270897195085	0.254236829112071	0.26583642600743	0.223895123785534	0.278277771506387
Natural killer T cell	0.178506392013353	0.18246229635892	0.165241042132035	0.145661410522443	0.188544658142869	0.09176552326322	0.111472322962498	0.156336655484146	0.18580805323007	0.143471788959583	0.17864707692268	0.172281578467553	0.150176129306889	0.165456611540688	0.16831598118207	0.163176028353828	0.20213637891303	0.159830079724104	0.10873876786535	0.216544324509339	0.212018984257412	0.174125312824432	0.187592666406039	0.131482606652139	0.125213301880533	0.130684806302489	0.175124105300875	0.173056089986577	0.181793504443282	0.169050481467707	0.164713887673648	0.215449991298443	0.160478907250697	0.173552620263457	0.156563603586765	0.198082010180944	0.210654508887681	0.18548325121122	0.208110013043387	0.221830559853168	0.208512738005094	0.212640914391375	0.0834534227866268	0.114466957336076	0.158545801911085	0.131436216680082	0.212237044977644	0.232694155338569	0.19758773921739
Neutrophil	0.19625219647524	0.112258488539635	0.271620809544307	0.260882072803049	0.202555018883238	0.242163445281857	0.226766928008607	0.251258121695303	0.243817873502645	0.208435744436171	0.170937364806681	0.216738212572009	0.176746353149941	0.167587986420898	0.198996887038784	0.212246273688864	0.26363454189266	0.185876797233309	0.189507896659047	0.229222106837532	0.227342856643137	0.20916685853738	0.166211765495812	0.18964766278518	0.167015849939138	0.123347089310061	0.342499603222172	0.215361630384548	0.236949045496006	0.222642753750683	0.214357652701086	0.26195114244178	0.186956236749523	0.173688113395395	0.207811738480189	0.163654702422172	0.248022606561299	0.266933713191024	0.218741565234556	0.300893756187366	0.210528921928672	0.296054074986348	0.167644608652808	0.17828492770633	0.26077024074279	0.244403449089742	0.248763646246169	0.241707023847322	0.169807519971201
Plasmacytoid dendritic cell	0.508806345196881	0.524117475197975	0.518684633546551	0.48897701331888	0.517941398892841	0.47762742827014	0.492834613137082	0.515444537810386	0.538328279090321	0.538710123236138	0.544731369688962	0.540739363735033	0.528142085287017	0.544405713065489	0.54791652196609	0.537450550555354	0.558166863406331	0.533383256817614	0.512663261442183	0.537370387376913	0.530090921503191	0.54578386612459	0.549750822560543	0.506862350821336	0.482041115305748	0.520561222672224	0.549463899732582	0.517429789021312	0.546545095338891	0.519970338966983	0.536309038099049	0.535267231580639	0.534066745697235	0.499997394148837	0.491319658531014	0.484316395413585	0.543438724869717	0.517998523991339	0.50325646390442	0.554975431018831	0.549125806935007	0.567305450286755	0.489263309513867	0.498617268417527	0.560573999468854	0.551495804646024	0.539591234819858	0.554967241731263	0.542865853011516
Regulatory T cell	0.230745695039965	0.302132905688771	0.239169433592611	0.187118467531157	0.315473192804959	0.100941893807634	0.112880834490436	0.190598584599998	0.296145254562347	0.200174852432609	0.230885816614321	0.18511878331412	0.220246741619006	0.26040678754472	0.287747817556369	0.213319460565103	0.267297830996311	0.19736953412496	0.100554075287313	0.267873498880735	0.20173841213135	0.238423276709029	0.319527493240122	0.189422904127789	0.14124313134473	0.114447102077329	0.234092763558883	0.229226237351149	0.252314207853067	0.207353483379729	0.170929393681153	0.21321069347807	0.128175888287308	0.204085001090681	0.216267187124708	0.210627962692661	0.21358398917364	0.252001989015187	0.191590241955388	0.291035470481815	0.341325203268378	0.340670727224254	0.0837103235608301	0.132520501223092	0.220997537042284	0.220743380347218	0.207814108804631	0.195004747637676	0.24405509990591
T follicular helper cell	0.326130669107872	0.321920797158835	0.314732577441968	0.318596202944373	0.338302927017331	0.280874972648347	0.288595468542701	0.309054474202362	0.358270680017255	0.312075787490642	0.336308775452161	0.334372851589536	0.327650214333383	0.312722594686442	0.332902984691741	0.337575539567614	0.33995815676286	0.308575022834532	0.302987368598481	0.335835348676485	0.344029487997089	0.359484456036311	0.378030558274794	0.297124639441351	0.315817848592414	0.267690500762705	0.323684792204613	0.325784463544244	0.319289789358825	0.318883188205301	0.31899666229079	0.318987833546532	0.329634561615494	0.318049655828327	0.330411560209408	0.332062849015905	0.345756768717491	0.335304169968939	0.403336369070885	0.378210804358339	0.354956770040622	0.353573936939684	0.258276267184359	0.301234151414151	0.323585064462361	0.32137976789168	0.329847133059333	0.355411108758099	0.37304714938898
Type 1 T helper cell	0.211843976608625	0.24141676049843	0.221908270678509	0.203074187196862	0.226204187543899	0.136664483196508	0.176961361476589	0.203962600863891	0.244093842963934	0.220630918707488	0.242043163322626	0.219297178377999	0.227251510225134	0.22347021246862	0.253246023548047	0.211318381779725	0.227682816476656	0.226527102207363	0.198314936046893	0.236349681327297	0.220891057537506	0.244375415049703	0.254204358147892	0.216639052377347	0.193815596390767	0.169684035721372	0.215107284224612	0.217087217552031	0.225166088508527	0.1943000100197	0.20336541550821	0.216399927225173	0.178953165203119	0.217230702490652	0.229865033441131	0.234124241158913	0.234894410782375	0.232589043640192	0.243746576981647	0.276026086390735	0.274623333198569	0.293859113812664	0.138196862257415	0.16684344749647	0.218062794269885	0.212466664561285	0.220450780501816	0.248817072548828	0.264420909672845
Type 17 T helper cell	0.0127174221142797	-0.0040022949534797	0.0299703946850528	0.0284956227581137	0.0292723952250449	0.0267107675802659	0.00677382856385331	0.0243826286136464	0.0413622602531263	0.0496130275920643	-0.0120446438695555	0.0267571887879026	-0.0024100005550947	0.0269272487877374	0.0225760771813472	0.0401609830110095	0.0423596189316704	0.0320457453739102	0.0454405948364043	0.0572045255294049	0.0287652344892423	0.035208887036272	-0.00472381803711278	0.0473575835153756	0.00439251842904126	0.0356830753988596	-0.00450825226490916	0.0771916075323633	0.0522284923896053	0.031742765055473	0.00883693978013231	0.051049972416323	0.0278301025099321	0.0108042381623618	0.014892063621603	0.0170297705061911	0.0371507484940418	0.0286256556752635	0.0413796344497483	0.0577727376367233	0.0236659349639435	0.0663661148411043	0.0402543921816696	0.0244274688761663	0.041132693128781	0.0241248187610214	0.0592605997204113	0.0768106487620312	0.0171355852181331
Type 2 T helper cell	0.0718776013257307	0.0769270927744784	0.151879830173223	0.114065710672409	0.0892672450289921	0.116438030419603	0.118468445920605	0.158750408372452	0.0623849130234062	0.120975574945281	0.0857762505369632	0.0895726145643729	0.0437972648602785	0.129730234215851	0.139367781048546	0.115465103509851	0.105369635264321	0.131286486769823	0.131377698233816	0.141445803797964	0.057049449879315	0.12747605397361	0.15847595149186	0.142706337924707	0.116492664741851	0.147973868284719	0.111904047733765	0.133590368802854	0.107974465092033	0.102792961430943	0.120455697348245	0.0770503324875284	0.0924567582938178	0.159147267967566	0.118126916973041	0.156903006896441	0.169820910990695	0.183652802104987	0.0253703196881461	0.146756137106109	0.16369724037529	0.163932199661359	0.187768036855923	0.165737690626457	0.153231067588412	0.132433176797874	0.0489555283040526	0.0435747767436587	0.106502823199833
[truncated: 261 more columns]
