# Supplementary material for: Identifying crosstalk genetic biomarkers linking a neurodegenerative disease, Parkinson’s disease, and periodontitis using integrated bioinformatics analyses
Source: Front Aging Neurosci. 2022 Dec 5;14:1032401. doi: 10.3389/fnagi.2022.1032401 (PMC9760933; doi:10.3389/fnagi.2022.1032401)
Supplement: Supplementary file 1 [file Data_Sheet_1.ZIP › raw data/file15 Parkinson's_ssGSEA1.txt]

Cell	GSM153404	GSM153407	GSM153408	GSM153410	GSM153411	GSM153412	GSM153413	GSM153414	GSM153415	GSM153416	GSM153417	GSM153418	GSM153420	GSM153421	GSM153422	GSM153424	GSM153430	GSM153432	GSM153434	GSM153435	GSM153436	GSM153437	GSM153439	GSM153441	GSM153442	GSM153443	GSM153445	GSM153446	GSM153449	GSM153453	GSM153454	GSM153455	GSM153462	GSM153465	GSM153481	GSM153482	GSM153483	GSM153485	GSM153489	GSM153490	GSM153491	GSM153492	GSM153493	GSM153494	GSM153495	GSM153498	GSM153501	GSM153502	GSM153505
Activated B cell	0.195007958021257	0.190133409633123	0.177487505615083	0.20195884904821	0.0851731074573686	0.256387097358587	0.134720311968906	0.181687331868162	0.246904205921455	0.210578988267206	0.348498648389394	0.240575074840425	0.220221765036217	0.2651442829546	0.247971696495977	0.221119820472015	0.247802902681766	0.166367406257663	0.203506560728541	0.220618470722991	0.159279921779849	0.168466386182969	0.196205003670536	0.260200309413708	0.228286779337871	0.221638354939476	0.237969135255705	0.236694624596066	0.303077267254212	0.153131197860538	0.205167031292522	0.152533677136249	0.202267411867355	0.288465102150445	0.132316198919611	0.241308520226487	0.230735154087348	0.252258491583025	0.249752417579211	0.317421036744027	0.227307513396548	0.145307232225982	0.177022007063339	0.24538889110183	0.210866045504549	0.16655883224408	0.226822116708478	0.312903910679189	0.279218698488981
Activated CD4 T cell	0.249011180243185	0.156093192457394	0.190259952462097	0.210102737899138	0.207578044796121	0.197027794187268	0.166148680834143	0.185070661411162	0.220195015996993	0.229654636792609	0.212046560490236	0.191999159609239	0.197539948067179	0.192900670503229	0.179337635688916	0.248817153579394	0.176988029656983	0.177147098121583	0.209003369897016	0.222447830841308	0.198561729172018	0.241230334414227	0.221696398843788	0.203047632201113	0.246654786775131	0.216161074684008	0.22398018136699	0.218750037917371	0.168024540420312	0.141078024004056	0.21865861231777	0.219330179117925	0.227333778260897	0.241037804547365	0.232039310950464	0.171639710886142	0.228566757064639	0.191844691813232	0.194037806509097	0.245999503316084	0.274592937769716	0.22699732128798	0.251369777847208	0.218254018775887	0.170116842684934	0.209899303070391	0.157571328536871	0.215358216304428	0.229589463618032
Activated CD8 T cell	0.49606975512813	0.480076592764991	0.508139455675562	0.486824080504108	0.49634036130985	0.504850471160466	0.45460973264488	0.48275318039348	0.462080827881016	0.501652784284289	0.475064911429034	0.503336779737079	0.485519654535929	0.496257794850504	0.52585162174068	0.496709403054632	0.492099829215656	0.511319476928784	0.519341780076879	0.504435282111737	0.521677040883211	0.505185194382194	0.460772273194034	0.47354948999795	0.500702529551489	0.490404086721153	0.488234494691095	0.500164675363569	0.499703236154944	0.482476948305515	0.470394165413164	0.524883209208648	0.492409475543295	0.500444716371414	0.518098602317974	0.49903334182959	0.490399857741602	0.479442108860721	0.473407544447237	0.503692304065432	0.500725087690881	0.466574514926724	0.464562818426095	0.502083333543178	0.49163767329363	0.496305739271666	0.487376761604588	0.513013299353083	0.444455579109427
Activated dendritic cell	0.49785870994121	0.487356725686853	0.500513360773576	0.511106092306247	0.506532882051559	0.512878863146562	0.522576962529665	0.519807720840619	0.505355544836828	0.517273488629281	0.516140984124506	0.5008133244148	0.486714956639671	0.482207476787078	0.481016926757806	0.534472965034459	0.538753063654708	0.52401440689511	0.516453477297032	0.513148361916995	0.526841038996498	0.525147461697685	0.518735337095145	0.53012001500796	0.509828979875028	0.496342445082609	0.533179641081866	0.503645826321513	0.49073939302235	0.576654128285693	0.544770076657184	0.505591629030644	0.497067856195748	0.50374292499024	0.518312974390494	0.517691710487218	0.534277874533916	0.51150715706049	0.505191603149851	0.498188027139762	0.542117229127493	0.558513488155307	0.527623447115625	0.52441094447304	0.54643471579103	0.541460104772689	0.539736595256	0.508250072529468	0.536191376261004
CD56bright natural killer cell	0.192177648136768	0.202950370018116	0.183707362322787	0.186466565942491	0.168896192849776	0.198498572079886	0.19102735659134	0.188941648736073	0.197949052122267	0.228498249213015	0.203322230712833	0.194805405047058	0.220617655421219	0.221864533221891	0.181616782741466	0.216509243800243	0.208740383820151	0.231422128584318	0.188154888342647	0.20875160880597	0.188729264051817	0.195854113559827	0.218672927953296	0.20547805892514	0.210376272618708	0.241736163667914	0.195065030228	0.187383398186068	0.218593739251159	0.197609578122313	0.203772539306032	0.228273015737473	0.214148346139432	0.22005310365975	0.172862295778305	0.209256621485063	0.22651431989573	0.212297702961249	0.18377497936932	0.165544093519615	0.164024512789661	0.186954547603218	0.174813245267982	0.199715475534168	0.192095014181851	0.216396701797464	0.167312195200438	0.17250490412161	0.183176068408337
CD56dim natural killer cell	0.317582428900404	0.29967313937765	0.304243872380148	0.322251099127905	0.295902464284629	0.31884929660447	0.294920685193101	0.256287791489316	0.242982446165283	0.266436479511931	0.316366221001898	0.298013021597617	0.325040607629688	0.321293478717456	0.317597369928346	0.319332083077205	0.227017180777486	0.37586539124988	0.325046945935604	0.314239180988383	0.296449458447299	0.284299339257131	0.320817490751116	0.329600220863848	0.314309251115245	0.350356510471941	0.280882551418543	0.286724443233833	0.319464581675232	0.254853042868917	0.344308487093356	0.323699597240803	0.291405472318375	0.303492971564292	0.273189285480423	0.294671823643498	0.305288208931283	0.311300407867903	0.301519238330661	0.330624383016984	0.327326438762757	0.276240431598623	0.294217653519513	0.322480249850474	0.301651774299075	0.291169969792579	0.265077598133062	0.294627347080293	0.324075688830077
Central memory CD4 T cell	0.454126291648119	0.434620819711324	0.439098247186363	0.457066981658783	0.413327124336061	0.450687262261897	0.42314281836922	0.437265799378737	0.44180617530844	0.442947396731596	0.406700151779595	0.472741772821699	0.403295304333482	0.407767611819694	0.402069220922115	0.445726697664195	0.430241458335204	0.43484990905879	0.418917124754049	0.449027173906381	0.427358310036157	0.441356752872357	0.450171683240359	0.45192828081594	0.435342107757287	0.454262209213954	0.45106902072284	0.451966633673926	0.416737712376033	0.412954976323091	0.436665531683727	0.449901481422751	0.425083905456324	0.452031287204382	0.439062970327279	0.412345311391899	0.430528780497753	0.450729995456584	0.430374605074649	0.421765141262932	0.420748460871223	0.392000525271512	0.418703193910394	0.418517040139653	0.399201921536252	0.455858287585329	0.394953215340404	0.415646082950065	0.400609094709842
Central memory CD8 T cell	0.231168403867135	0.238458161138934	0.224877768583629	0.214318366162272	0.212481742891741	0.278624115185984	0.216828334163301	0.242317577179928	0.225026763824204	0.242052244412586	0.213338957998012	0.221981178350713	0.229286366610373	0.225649459630019	0.248066196548438	0.247666149303344	0.229116419210476	0.217218568848829	0.192575665156211	0.229062823296051	0.242640275696454	0.213161160498482	0.218396219193707	0.23173813394943	0.244578965230172	0.213573304175261	0.240624778971812	0.221342745065215	0.245431936195361	0.231598081010487	0.220583647831516	0.252244201542463	0.234778890122872	0.199327637857597	0.213658194245327	0.262938514090164	0.24768315634693	0.244214384146982	0.196078419582051	0.220053409710342	0.21462635940891	0.252037968481571	0.220565515923374	0.231153028183507	0.256781036930605	0.240779337772618	0.251822444965164	0.227128732658542	0.21764936243326
Effector memeory CD4 T cell	0.0856433772185444	0.0694853452544952	0.107640465654412	0.104687348192763	0.112770064808018	0.0942598906721119	0.0552796434211132	0.0981879462934495	0.125937996719722	0.0991725617832355	0.0604505405027314	0.0745929321960125	0.0447663949963578	0.0739348210608513	0.0774805413792166	0.122456284700706	0.0801291628616254	0.0664770568307317	0.0861986190544274	0.115229925241698	0.1097303217322	0.106536282325491	0.116722137012039	0.0864978944091951	0.113849275293313	0.133214738755089	0.0993324805183825	0.09690197378894	0.102426032194473	0.0970923244045536	0.133241167961868	0.0493889179811299	0.109172309866942	0.0820632472349621	0.116884998336964	0.0674555349954815	0.127673683873742	0.105478981708723	0.160930432165723	0.100782804968462	0.113953030553755	0.110672908861852	0.168208867191606	0.152487845299848	0.124126693637951	0.0916140719991141	0.146552961335324	0.158056354974779	0.0420695169797599
Effector memeory CD8 T cell	0.512953187860496	0.480741289233131	0.508541277507384	0.508741624166376	0.481190447410095	0.521218387904749	0.487200021259152	0.459623114162562	0.492949214606971	0.475796909709199	0.511891522313069	0.517610107584029	0.517617853465095	0.490004296825449	0.53141146160397	0.510373553849049	0.455306959648488	0.51549664773567	0.480908211759993	0.488029466416354	0.481983524220439	0.476790345820477	0.487892179601665	0.479685637967816	0.466562632655687	0.495148802731839	0.485303625126054	0.480392159939458	0.459671977831166	0.508209976701454	0.417494759454631	0.509179184544423	0.489396481917297	0.500690860211145	0.512762012610574	0.498291172910822	0.508348144375794	0.4874096887106	0.476997488866375	0.470049804796054	0.470233873654273	0.482416332600565	0.435872036853138	0.500495628363727	0.49028868714648	0.468322877620472	0.409409206800559	0.456277390582593	0.483703258973724
Eosinophil	0.0699041804243074	-0.00136386899031443	0.0555038321482449	0.0407060338784632	0.110915836839862	0.0677833951714398	0.0738748474805332	0.101920088665288	0.0573763530092724	0.0859871994279995	0.105214955482727	0.0518316948942901	0.037974125262224	0.0300341062180158	0.000605236993489692	0.0491577313881955	0.0713306834970435	0.0782295939741821	0.0653456373497245	0.0891315761825187	0.0809259349228305	0.0693208769214142	0.0967099595708218	0.0963393712488591	0.0664991555719887	0.112003119606891	0.0956016225082664	0.0871488420642635	0.0731979915558501	0.122179076935552	0.0780283526850823	0.126090790382127	0.063401268200802	0.0560128696843099	0.0735479238759579	0.0568401960631443	0.0595810285610487	0.0486933546671251	0.00500648129338643	0.118734870044466	0.0494202924287761	0.0709594603270532	0.0879974597031485	0.139536686163013	0.113689322145898	0.11111540587426	0.0108786235090811	0.121317900354511	0.0924189636525816
Gamma delta T cell	0.245468555594668	0.281919405221411	0.281275976664442	0.278233329340638	0.249485210141576	0.282032612003595	0.283129611150816	0.298766311707397	0.28964408203698	0.302178597715226	0.282743236025749	0.304492959504773	0.269697067878532	0.27253626017442	0.251033149767063	0.315682176079343	0.27363144221471	0.326559955868643	0.33048901476893	0.298209204759984	0.283660415920696	0.295337286000246	0.28623679812214	0.270776243777832	0.278385848860212	0.308616340110949	0.287973394988287	0.310843854393396	0.280640887697552	0.288908354151189	0.295847621079594	0.272577779769887	0.298267310563012	0.316533774066143	0.291778055014803	0.293105765571152	0.303644821389103	0.278264769270141	0.313906293707898	0.308815982210333	0.311162537959975	0.28249232038493	0.256561727415099	0.275312887620874	0.270070884202827	0.303117769716807	0.276560626912219	0.25715943388113	0.280838726075947
Immature B cell	0.330103854606766	0.23177991221875	0.20493495559456	0.29550486487674	0.221178182734309	0.370017692611742	0.298017006677236	0.223358277163081	0.285651104643152	0.268856107586681	0.281988690080094	0.302755547099597	0.274518435422119	0.244829887898333	0.278446351324118	0.231912493514083	0.20541146618594	0.24265198915578	0.253004152770719	0.23823858912274	0.238008962249007	0.297944902854467	0.203880250487146	0.289892969407231	0.249894947406723	0.28222740926326	0.276402716477135	0.246546120779435	0.313023464585183	0.260994289183391	0.229744108519303	0.274760526236835	0.274266339214264	0.258245874807384	0.257183658296392	0.287414254480399	0.268709655957702	0.25467068813775	0.268173009501955	0.296971012402965	0.309725832295956	0.241525919443244	0.261270889705917	0.266919670853841	0.217679305771512	0.262180236552225	0.315261045748223	0.287047735881977	0.239912573164627
Immature dendritic cell	0.217296910170062	0.22082544364581	0.213638311230279	0.207544777401087	0.203667325016029	0.224687340049193	0.214380760171237	0.225785245517996	0.242619381213705	0.211750883124091	0.197926444065872	0.255145513425091	0.218450301114279	0.190075306578072	0.198387240143151	0.209724522703531	0.220432222313289	0.20569541024386	0.21646182009241	0.216421875146471	0.236128177831102	0.231267077974633	0.222300082170827	0.214859699133813	0.182753694236165	0.237485420640597	0.24112043112234	0.204491449483113	0.218815880347417	0.19971446405641	0.204318727498297	0.193638127022641	0.215245777710689	0.222731555781721	0.213715038358816	0.218255485584317	0.223491085991068	0.174785512684753	0.200807614905029	0.161177496187414	0.202257263794117	0.191304913750916	0.201175527690847	0.220350174872724	0.250896105192521	0.222311095508386	0.217656604897667	0.225595330481046	0.196685364045005
Macrophage	0.272842305657457	0.296893192865471	0.269832739719494	0.272942618546454	0.28574297735378	0.273932281319189	0.31092198880428	0.319724560145192	0.290521231578733	0.323883995800842	0.284422104985601	0.314099378498842	0.319829686006559	0.28616840275325	0.310949769903916	0.305519263026801	0.321124708637953	0.29305571271461	0.317903793974686	0.320792329057921	0.304443653383991	0.289367523778727	0.32372440855956	0.322843877397711	0.286866882255837	0.289828770556508	0.330820522916277	0.298299024062833	0.248082948647954	0.32928415996584	0.303455949206053	0.295802607796506	0.288722964900693	0.290815174997034	0.284558654383021	0.311078607306431	0.304705596256602	0.307363704565338	0.31808643917201	0.274120332240035	0.304375385022169	0.301295406316616	0.330137163528949	0.33142011382261	0.313435997469388	0.314029151445503	0.298134000196566	0.258563165261393	0.341183672518075
Mast cell	0.194403176859797	0.215638655334216	0.187284236023781	0.161582340773003	0.14581697560118	0.239983038615675	0.215693041449741	0.212578797541018	0.230805527748881	0.18889097059506	0.117409536149646	0.151555273857219	0.193631953313192	0.128769440043183	0.127357518738907	0.211904093110681	0.22196738266937	0.165440016228296	0.222775649477201	0.214080338138949	0.205731224602936	0.184909995945069	0.187198243551728	0.193678008463462	0.179612095811177	0.252758237031046	0.174468657790357	0.182562688637204	0.164478569439839	0.223260005237959	0.149408008823397	0.199006502101487	0.194411597964509	0.223844028313312	0.22373097268443	0.244476575803212	0.207004576835234	0.156159586515387	0.173238087465313	0.08988817399816	0.158144426696974	0.182004767534272	0.224401400891501	0.156195460478984	0.201699204730453	0.232904594578096	0.228291585725766	0.17396995500883	0.181175575347705
MDSC	0.676512013617218	0.660524367703316	0.654142359081527	0.642632573623243	0.640099885064081	0.655672244676578	0.680358171356706	0.67816365741028	0.6537777104394	0.670479624684421	0.633227056786023	0.637735331501452	0.652834724169209	0.64538215860631	0.643474752155777	0.641895310142756	0.657608481612596	0.652697273308061	0.667613883785922	0.661234932749037	0.657875634652796	0.633252337088164	0.646378512953773	0.667013619083308	0.647572535860817	0.643837877206106	0.6479021984497	0.643857670264354	0.667253843202326	0.651322786373678	0.61106445791331	0.653687178116197	0.632903213388151	0.651262175375321	0.663114340548453	0.665441870083324	0.669721000035501	0.648039158991995	0.664448088841417	0.652838253772408	0.660172434320543	0.666122625052906	0.64562539495626	0.67558666513287	0.677021243278875	0.65303284484332	0.640418269889606	0.66216354577703	0.672789168559737
Memory B cell	0.0879276917581392	0.0579743484527341	0.0385365054295739	0.0476800873366895	0.0430017506007015	0.0569404738742258	0.0463622160304291	0.0659650229859312	0.0826436307152853	0.095571591324787	0.00159128160043926	0.0637230327418597	0.0677780290900079	0.0687647414341007	0.0788358702140093	0.0397709761703461	0.0328726497428983	0.0385860076409227	0.0675446039227842	0.0694840869513761	0.0548510920719616	0.0326239834174366	0.0780068186802039	0.0766920735171463	0.0679071588061177	0.0931212650866956	0.0523665838652916	0.0241878786355035	0.0437023053969339	0.0878740898462712	0.0753810526492237	0.074992837637142	0.0964349965387733	0.0811079161260774	0.0869045027101209	0.125308149241861	0.0886874173906371	0.0771153935165959	0.089776838520876	0.0469898521019841	0.0506586862874511	0.122869444707725	0.114303369364671	0.0578173599204566	0.0578252124990528	0.0964930140653725	0.104232846290655	0.123161403223043	0.109188433069625
Monocyte	0.497763480738895	0.510251192026288	0.483394009121909	0.499619283928118	0.506302571120598	0.50798388485282	0.499359910406365	0.516001292450612	0.509664187912305	0.511147049522451	0.472593567067477	0.512114086313574	0.49774916430743	0.467107905525506	0.5135913068619	0.498476643149492	0.485298828633401	0.546601562351303	0.533884787736672	0.490460871199956	0.510960957567963	0.490971815907373	0.530263155263377	0.514582340642199	0.499472912102309	0.491404167292822	0.50814951355295	0.50354747713903	0.472348759743799	0.499608249999231	0.50507480655702	0.495699428772323	0.497367861811072	0.500579986296555	0.514726712647435	0.477351405891812	0.495814300094395	0.459128105596571	0.536538982754947	0.481285352405886	0.491835888846492	0.511589057507917	0.491887131136688	0.50851596886632	0.505201429504783	0.50990239240821	0.539337378595411	0.481548327945541	0.507697435859609
Natural killer cell	0.105840553799891	0.126132112949062	0.0957180028232191	0.101344172203722	0.118607601558807	0.126197769310129	0.111990368466447	0.0948876916508604	0.138810855202274	0.118614012871023	0.109907950139034	0.106179204141566	0.112371150153816	0.11875890605475	0.10807694622505	0.138795220670542	0.115871175894096	0.157334811948836	0.0983735582532325	0.124595423614044	0.110909284529447	0.100400095715793	0.0943070988882987	0.131036099289548	0.112202569702193	0.0685105952682314	0.104727393883561	0.109976918865945	0.0765706462700012	0.132422177999787	0.123909450332263	0.134659892778774	0.0900049200129675	0.110369328826663	0.0950446992924378	0.0926348535373111	0.111192110335333	0.122869274592246	0.127563990275909	0.0980464438523849	0.124067302744768	0.114676384267603	0.13538391474376	0.100902906209552	0.136864736745312	0.100707374106056	0.10990116668462	0.0829128896609268	0.128338978085395
Natural killer T cell	0.203921766956236	0.190989279901921	0.215482009646015	0.206565036097303	0.19446916720334	0.166644845777974	0.211211169323802	0.174754163943574	0.211287161760918	0.184568710328229	0.223140672344008	0.202090386007555	0.219676671648981	0.204819008803562	0.197701149710235	0.186308245379319	0.179971386909775	0.182603363814094	0.211630475232707	0.20605388148851	0.175150861724595	0.18732161238459	0.18258870586481	0.185133155781441	0.211247294646739	0.188338701655554	0.174165182864309	0.191808918502936	0.196619327995214	0.182461676541595	0.18693240840796	0.182314626775813	0.186297541327588	0.210919980334043	0.179509836804757	0.179525666864738	0.189806101413331	0.193116575970359	0.195028775930306	0.20135908323522	0.182977031111746	0.1898042063652	0.168162676790061	0.210388856735626	0.188233185421983	0.204305273311213	0.200890828120467	0.194123514358798	0.20046328022067
Neutrophil	0.516175966713965	0.549620194802729	0.49637540892585	0.485207386288691	0.373347503009517	0.521828845823012	0.572484256989585	0.573177342012463	0.485731209097557	0.533667300797541	0.512090487305893	0.520160551856287	0.538038394078918	0.407576421483789	0.513361141570727	0.504767694255088	0.559709255406406	0.497739714497068	0.574894069108309	0.550603911885143	0.549296748926897	0.498892955726204	0.471552159178383	0.552998152241105	0.506050888162562	0.541595687798462	0.516909458025804	0.522401528410322	0.354660528966673	0.46566956653722	0.485001146067012	0.502428399778699	0.474014795186225	0.473224056366168	0.517473874580411	0.522921084585253	0.522503374601177	0.567211382136393	0.50676712799215	0.475553860869798	0.518210450450903	0.486655352348213	0.564036904906698	0.530899905628334	0.501241994561646	0.472637719849696	0.565838050445968	0.433297540513548	0.536455243881342
Plasmacytoid dendritic cell	0.455657980301177	0.431381182934843	0.415688225845275	0.456509698027127	0.361847730300687	0.434734524072461	0.431212661540162	0.435074163768512	0.446854656135118	0.444063694571123	0.396530030467271	0.414920519738844	0.421342645141236	0.39639496766193	0.372962436665543	0.414231206028911	0.442382163040103	0.433487906413955	0.431514697020024	0.420119007063365	0.442350401933501	0.430363826076038	0.461404325749673	0.429244463048759	0.432099205239991	0.419054144379928	0.43130492663449	0.448979170162086	0.435210564053384	0.425243269738298	0.389243141021607	0.428941328403603	0.427613144884913	0.419135070290997	0.436580955937144	0.425926982247124	0.439082732720325	0.421140751303284	0.441225706491733	0.409619225869504	0.441078457316909	0.416330286237433	0.449666171947766	0.451263236799054	0.44305616684768	0.451982268310014	0.434295761175264	0.423362160781877	0.425264774065802
Regulatory T cell	0.132694556451404	0.105419128752625	0.137704965581798	0.176336604421722	0.0926596358028521	0.151892047324076	0.163600133235918	0.106879328870003	0.161210672598761	0.169667444874802	0.127719492751005	0.128183224059396	0.136757726254135	0.119648535650391	0.114330292880914	0.151224840930162	0.125803869142551	0.176182404767339	0.156800680132351	0.139069181527022	0.0508391623521314	0.144258150950532	0.0797110401689533	0.09885645619177	0.126987578359433	0.116670205965398	0.139929402158426	0.190790947438064	0.15298983126404	0.138598939544876	0.133879585668143	0.155021820832061	0.120095785621745	0.162142559018453	0.152659797234496	0.166514454992718	0.121429381426764	0.109603765145312	0.130103757448882	0.0857556047449557	0.0950872766296303	0.160591549736479	0.118933486178474	0.148587081546128	0.0979270168992352	0.175750196843671	0.125905769911279	0.130483836385031	0.154923907873703
T follicular helper cell	0.252877533087775	0.257810097605912	0.234025608879979	0.224799462231524	0.264240524622947	0.214470972654284	0.258933174875255	0.236068233484231	0.265557057474177	0.23482054864081	0.23488306764542	0.242236060850996	0.248661828874345	0.243547271230872	0.238890851492496	0.202675912551985	0.219162524983176	0.2422863122595	0.251495871354479	0.258573415796898	0.246724388214701	0.219545531984639	0.267108927090627	0.235101945647145	0.23675454214201	0.240963266037568	0.227035064016844	0.25100827525039	0.249256884785026	0.246017025644537	0.232006037890875	0.249187876253862	0.251839894136507	0.2581371029173	0.26798700461434	0.271681547706205	0.231090759454796	0.254351248775186	0.204510737621546	0.241857111892922	0.269019195935525	0.237415807240464	0.238441237835745	0.232229526083847	0.263165386655618	0.272370093550925	0.239849817801581	0.236072817518343	0.232495451739011
Type 1 T helper cell	0.156364635331657	0.145610635508066	0.154023509941425	0.145821043301504	0.124903708356087	0.135886462608726	0.141841164139817	0.133566791890377	0.151170684142378	0.132620586608977	0.133764567352283	0.15106970645801	0.150123652828249	0.14165583172114	0.143848583891911	0.125153829489147	0.143968059773251	0.14188126782281	0.12760592784782	0.12077861697762	0.131464682656862	0.158946880775976	0.15030841945221	0.118320016800289	0.120005066130558	0.145782584098511	0.117938609994915	0.133244102730821	0.137427490786619	0.13117925350438	0.139376679864619	0.13626128173662	0.144249097019987	0.120181104350839	0.13659199957308	0.136602465119944	0.156891865645638	0.14830073586486	0.138273007694319	0.138349522269794	0.130457063996366	0.148704555861727	0.115913504827545	0.143249356756034	0.157702263058145	0.146582318778961	0.133529244063271	0.131427661372038	0.122095015063559
Type 17 T helper cell	0.0883602046854696	0.0623419725212717	0.0373375593297501	0.024589412825981	0.0953337692728056	0.068394104006195	0.0786446436854673	0.0775560446955258	0.0406230035472349	0.0668878871522986	0.139232419158128	0.0508077420198108	0.068943465019804	0.135267356434018	0.0192203156423675	0.0715888225809017	0.0491195632470028	0.0521706226340805	0.0841495676311979	0.065643971705293	0.0806110743302887	0.0462518604379018	0.0897546230671499	0.101935496019323	0.096024493566222	0.0532854532003997	0.022047818625132	0.0565420810725576	0.0593006070411162	0.12894384329544	0.102448599841931	0.0188804945738861	0.0612853074359948	0.0754303212925325	0.0169775556712331	0.0487804196052211	0.0419314201513492	0.0502035245077934	0.0928908681836815	0.12244995278995	0.0535449983212454	0.0847966606801732	0.125276745378056	0.0155092250072878	0.0800797227005234	0.0461698747975501	0.137192612456753	0.0589806366741248	0.10359933244387
Type 2 T helper cell	-0.219827723793471	-0.206630986999633	-0.238773267699185	-0.24998950362573	-0.19516812628858	-0.198535199903338	-0.219301714529579	-0.198222117873165	-0.185445237827269	-0.215819574056485	-0.238488462544483	-0.246906900918182	-0.221089240986555	-0.220706643950044	-0.201149778686202	-0.23391600165815	-0.273373282314853	-0.21097316470525	-0.233188135017062	-0.226179571148913	-0.222718542727159	-0.208721109091598	-0.238443272983921	-0.232259358148139	-0.244281615020242	-0.229525233749644	-0.222413891737908	-0.236515236894629	-0.227148863149144	-0.267891187057595	-0.215755047105417	-0.232543809937074	-0.196427835130221	-0.214285644770586	-0.20982127118373	-0.246668909289477	-0.183206070982411	-0.234445111991258	-0.204130502957636	-0.209804744323349	-0.241480088229223	-0.246678843472836	-0.220486161856588	-0.173256378594604	-0.26148131082892	-0.20838945383744	-0.204666664891095	-0.238334372295211	-0.157683347149836
[truncated: 511 more columns]
