# Supplementary material for: Identifying crosstalk genetic biomarkers linking a neurodegenerative disease, Parkinson’s disease, and periodontitis using integrated bioinformatics analyses
Source: Front Aging Neurosci. 2022 Dec 5;14:1032401. doi: 10.3389/fnagi.2022.1032401 (PMC9760933; doi:10.3389/fnagi.2022.1032401)
Supplement: Supplementary file 1 [file Data_Sheet_1.ZIP › raw data/file16 Periodontitis_cell(high)-cell_case sample_corStat.txt]

gene1	gene2	cor	pValue	sig
Activated B cell	Activated CD8 T cell	0.49970836459404	1.2540217589989e-16	***
Activated B cell	Activated dendritic cell	0.582637191540322	2.63581985233902e-23	***
Activated B cell	Central memory CD4 T cell	0.609622487093567	6.4592871170905e-26	***
Activated B cell	Effector memeory CD8 T cell	0.528579508638199	9.53622362872296e-19	***
Activated B cell	MDSC	0.846975539526783	1.60227822406184e-67	***
Activated B cell	Monocyte	0.460718763466352	4.57130407874375e-14	***
Activated B cell	Plasmacytoid dendritic cell	0.705392311524381	1.37951396058372e-37	***
Activated CD4 T cell	Activated CD8 T cell	0.569621164296186	3.94178889094259e-22	***
Activated CD4 T cell	Activated dendritic cell	0.129140274540317	0.0452023033947344	*
Activated CD4 T cell	Central memory CD4 T cell	0.206868934783446	0.00123885216208633	**
Activated CD4 T cell	Effector memeory CD8 T cell	0.115984850201088	0.0722914779992138
Activated CD4 T cell	MDSC	0.463909411346923	2.90016154363752e-14	***
Activated CD4 T cell	Monocyte	-0.129986983272889	0.0437988947295598	*
Activated CD4 T cell	Plasmacytoid dendritic cell	0.146857487129964	0.022585999381176	*
Activated CD8 T cell	Activated CD8 T cell	1	0	***
Activated CD8 T cell	Activated dendritic cell	0.436269670736119	1.28206021264972e-12	***
Activated CD8 T cell	Central memory CD4 T cell	0.431636350462458	2.34140104137087e-12	***
Activated CD8 T cell	Effector memeory CD8 T cell	0.54532155712146	4.51752664692048e-20	***
Activated CD8 T cell	MDSC	0.644174127499166	1.20067635970908e-29	***
Activated CD8 T cell	Monocyte	0.273057738322133	1.71621620755708e-05	***
Activated CD8 T cell	Plasmacytoid dendritic cell	0.323496413543687	2.82692267257361e-07	***
Activated dendritic cell	Activated CD8 T cell	0.436269670736119	1.28206021264972e-12	***
Activated dendritic cell	Activated dendritic cell	1	0	***
Activated dendritic cell	Central memory CD4 T cell	0.657279808091227	3.43000311389711e-31	***
Activated dendritic cell	Effector memeory CD8 T cell	0.612911102036033	2.98380821858382e-26	***
Activated dendritic cell	MDSC	0.697836470728904	1.6909634306734e-36	***
Activated dendritic cell	Monocyte	0.764481625412065	1.80035825521881e-47	***
Activated dendritic cell	Plasmacytoid dendritic cell	0.722465838806086	3.53303999340372e-40	***
CD56bright natural killer cell	Activated CD8 T cell	0.279205804788028	1.08392518108417e-05	***
CD56bright natural killer cell	Activated dendritic cell	-0.154344660178535	0.0164847334047501	*
CD56bright natural killer cell	Central memory CD4 T cell	-0.0966032546922087	0.134813135494114
CD56bright natural killer cell	Effector memeory CD8 T cell	-0.120242139393239	0.0623606939651016
CD56bright natural killer cell	MDSC	0.108228218846087	0.0936704577557774
CD56bright natural killer cell	Monocyte	-0.282140303860144	8.67060368633572e-06	***
CD56bright natural killer cell	Plasmacytoid dendritic cell	-0.184010260114289	0.00415338628169779	**
CD56dim natural killer cell	Activated CD8 T cell	0.0786311615282984	0.223900608988761
CD56dim natural killer cell	Activated dendritic cell	0.433192286788814	1.91461152320277e-12	***
CD56dim natural killer cell	Central memory CD4 T cell	0.195765406951035	0.00226649288677259	**
CD56dim natural killer cell	Effector memeory CD8 T cell	0.33800728065301	7.48352700531588e-08	***
CD56dim natural killer cell	MDSC	0.0549220384901385	0.395977386174396
CD56dim natural killer cell	Monocyte	0.363021234853998	6.41492198752903e-09	***
CD56dim natural killer cell	Plasmacytoid dendritic cell	0.130710241930046	0.0426292312573181	*
Central memory CD4 T cell	Activated CD8 T cell	0.431636350462458	2.34140104137087e-12	***
Central memory CD4 T cell	Activated dendritic cell	0.657279808091227	3.43000311389711e-31	***
Central memory CD4 T cell	Central memory CD4 T cell	1	0	***
Central memory CD4 T cell	Effector memeory CD8 T cell	0.636332537510952	9.28595717329759e-29	***
Central memory CD4 T cell	MDSC	0.66604896029993	2.87296865537617e-32	***
Central memory CD4 T cell	Monocyte	0.71451479271862	6.00736088600289e-39	***
Central memory CD4 T cell	Plasmacytoid dendritic cell	0.615542089610441	1.59804514459852e-26	***
Central memory CD8 T cell	Activated CD8 T cell	0.259368418810056	4.59139682333487e-05	***
Central memory CD8 T cell	Activated dendritic cell	0.541083811029494	9.9345652848624e-20	***
Central memory CD8 T cell	Central memory CD4 T cell	0.540839322921663	1.03931490982853e-19	***
Central memory CD8 T cell	Effector memeory CD8 T cell	0.209339372682601	0.0010784328184503	**
Central memory CD8 T cell	MDSC	0.541865730297801	8.59731114412141e-20	***
Central memory CD8 T cell	Monocyte	0.471236628501588	1.00171111084308e-14	***
Central memory CD8 T cell	Plasmacytoid dendritic cell	0.439049414841839	8.8933319764405e-13	***
Effector memeory CD4 T cell	Activated CD8 T cell	-0.00718414999115429	0.911656328488282
Effector memeory CD4 T cell	Activated dendritic cell	-0.23907632685881	0.00017921665174281	***
Effector memeory CD4 T cell	Central memory CD4 T cell	0.150048630487175	0.0197808168803165	*
Effector memeory CD4 T cell	Effector memeory CD8 T cell	-0.183335423865562	0.00429586999118896	**
Effector memeory CD4 T cell	MDSC	0.0510120185454558	0.430512129623257
Effector memeory CD4 T cell	Monocyte	-0.215747919700809	0.000747082846802144	***
Effector memeory CD4 T cell	Plasmacytoid dendritic cell	-0.0181468230168776	0.779268171880656
Effector memeory CD8 T cell	Activated CD8 T cell	0.54532155712146	4.51752664692048e-20	***
Effector memeory CD8 T cell	Activated dendritic cell	0.612911102036033	2.98380821858382e-26	***
Effector memeory CD8 T cell	Central memory CD4 T cell	0.636332537510952	9.28595717329759e-29	***
Effector memeory CD8 T cell	Effector memeory CD8 T cell	1	0	***
Effector memeory CD8 T cell	MDSC	0.569618567938969	3.94386946652133e-22	***
Effector memeory CD8 T cell	Monocyte	0.59542638931466	1.63764093497051e-24	***
Effector memeory CD8 T cell	Plasmacytoid dendritic cell	0.563135876020163	1.45170166663879e-21	***
Eosinophil	Activated CD8 T cell	0.48597877138927	1.09085225375704e-15	***
Eosinophil	Activated dendritic cell	0.291044770956158	4.33597478299294e-06	***
Eosinophil	Central memory CD4 T cell	0.302555672526599	1.70876477478728e-06	***
Eosinophil	Effector memeory CD8 T cell	0.320532888167955	3.67746810700622e-07	***
Eosinophil	MDSC	0.572134368998486	2.3599890687144e-22	***
Eosinophil	Monocyte	0.0937164192264708	0.146919100306679
Eosinophil	Plasmacytoid dendritic cell	0.344542550440301	4.02055903872944e-08	***
Gamma delta T cell	Activated CD8 T cell	0.366367008915104	4.54305017918681e-09	***
Gamma delta T cell	Activated dendritic cell	0.420832272459713	9.20783537781222e-12	***
Gamma delta T cell	Central memory CD4 T cell	0.407666832609248	4.57871453535961e-11	***
Gamma delta T cell	Effector memeory CD8 T cell	0.190673186165433	0.00295897298394633	**
Gamma delta T cell	MDSC	0.609155618470625	7.20252967855418e-26	***
Gamma delta T cell	Monocyte	0.197593694035258	0.00205632892798613	**
Gamma delta T cell	Plasmacytoid dendritic cell	0.531789460700785	5.38395867779825e-19	***
Immature B cell	Activated CD8 T cell	0.529705171332663	7.80929242666295e-19	***
Immature B cell	Activated dendritic cell	0.426458372477822	4.5406880952768e-12	***
Immature B cell	Central memory CD4 T cell	0.485824724453972	1.11704249554913e-15	***
Immature B cell	Effector memeory CD8 T cell	0.462508490281883	3.54359214363273e-14	***
Immature B cell	MDSC	0.81682402518464	5.01116171633373e-59	***
Immature B cell	Monocyte	0.27473889518141	1.51521616415271e-05	***
Immature B cell	Plasmacytoid dendritic cell	0.637325430913045	7.19046209794589e-29	***
Immature dendritic cell	Activated CD8 T cell	0.117225471868555	0.0692729447306179
Immature dendritic cell	Activated dendritic cell	0.349212099401746	2.55664256716181e-08	***
Immature dendritic cell	Central memory CD4 T cell	0.353607436344951	1.65825148118461e-08	***
Immature dendritic cell	Effector memeory CD8 T cell	0.0455491982140681	0.481555640350377
Immature dendritic cell	MDSC	0.214997630740088	0.000780320136394006	***
Immature dendritic cell	Monocyte	0.147811522210613	0.0217134058451815	*
Immature dendritic cell	Plasmacytoid dendritic cell	0.189035303185714	0.00321947204628883	**
Macrophage	Activated CD8 T cell	0.457572028538477	7.12745543113064e-14	***
Macrophage	Activated dendritic cell	0.677224989698561	1.0756071873148e-33	***
Macrophage	Central memory CD4 T cell	0.400362874620513	1.08213550890277e-10	***
Macrophage	Effector memeory CD8 T cell	0.353705384410961	1.64220606050686e-08	***
Macrophage	MDSC	0.686624343362784	6.05428476989499e-35	***
Macrophage	Monocyte	0.447029977816851	3.05431791864344e-13	***
Macrophage	Plasmacytoid dendritic cell	0.500397599080779	1.12207895605e-16	***
Mast cell	Activated CD8 T cell	0.224327423917273	0.000449419215698146	***
Mast cell	Activated dendritic cell	0.259382186709351	4.58697780435072e-05	***
Mast cell	Central memory CD4 T cell	0.151119867086724	0.0189094870445354	*
Mast cell	Effector memeory CD8 T cell	0.114448499990374	0.0761769598744674
Mast cell	MDSC	0.414996796932305	1.89085850756016e-11	***
Mast cell	Monocyte	0.0955070077508461	0.139316727106432
Mast cell	Plasmacytoid dendritic cell	0.219097312439089	0.000614045086428178	***
MDSC	Activated CD8 T cell	0.644174127499166	1.20067635970908e-29	***
MDSC	Activated dendritic cell	0.697836470728904	1.6909634306734e-36	***
MDSC	Central memory CD4 T cell	0.66604896029993	2.87296865537617e-32	***
MDSC	Effector memeory CD8 T cell	0.569618567938969	3.94386946652133e-22	***
MDSC	MDSC	1	0	***
MDSC	Monocyte	0.541209149682541	9.70723343641737e-20	***
MDSC	Plasmacytoid dendritic cell	0.707824782626694	6.05262053851951e-38	***
Memory B cell	Activated CD8 T cell	0.225754780110318	0.000412205864093437	***
Memory B cell	Activated dendritic cell	0.277227734505809	1.2581482570262e-05	***
Memory B cell	Central memory CD4 T cell	0.181258427028628	0.0047624602011596	**
Memory B cell	Effector memeory CD8 T cell	-0.0705278251652728	0.275469885527847
Memory B cell	MDSC	0.277401748019771	1.24181570342121e-05	***
Memory B cell	Monocyte	0.09151764760003	0.156680886034181
Memory B cell	Plasmacytoid dendritic cell	0.238007040584129	0.000191946508259435	***
Monocyte	Activated CD8 T cell	0.273057738322133	1.71621620755708e-05	***
Monocyte	Activated dendritic cell	0.764481625412065	1.80035825521881e-47	***
Monocyte	Central memory CD4 T cell	0.71451479271862	6.00736088600289e-39	***
Monocyte	Effector memeory CD8 T cell	0.59542638931466	1.63764093497051e-24	***
Monocyte	MDSC	0.541209149682541	9.70723343641737e-20	***
Monocyte	Monocyte	1	0	***
Monocyte	Plasmacytoid dendritic cell	0.618419171079742	8.01879896544181e-27	***
Natural killer cell	Activated CD8 T cell	0.344293921614629	4.11780120782759e-08	***
Natural killer cell	Activated dendritic cell	0.484208409822011	1.43175529229318e-15	***
Natural killer cell	Central memory CD4 T cell	0.47265572585573	8.12914960872119e-15	***
Natural killer cell	Effector memeory CD8 T cell	0.706920023518217	8.23094390050071e-38	***
Natural killer cell	MDSC	0.561420539322383	2.03969026229149e-21	***
Natural killer cell	Monocyte	0.451913063525692	1.56633244948885e-13	***
Natural killer cell	Plasmacytoid dendritic cell	0.552501588869191	1.1583987290574e-20	***
Natural killer T cell	Activated CD8 T cell	0.475167393241586	5.60386201954311e-15	***
Natural killer T cell	Activated dendritic cell	0.653593528956446	9.49202722739246e-31	***
Natural killer T cell	Central memory CD4 T cell	0.363634497234984	6.02357696866309e-09	***
Natural killer T cell	Effector memeory CD8 T cell	0.456250217360002	8.57773525505059e-14	***
Natural killer T cell	MDSC	0.642593429579215	1.82218384685885e-29	***
Natural killer T cell	Monocyte	0.345840064239828	3.54793051878284e-08	***
Natural killer T cell	Plasmacytoid dendritic cell	0.54120989310804	9.70590041347488e-20	***
Neutrophil	Activated CD8 T cell	0.0382858570684142	0.554196772590218
Neutrophil	Activated dendritic cell	0.367303528193597	4.12188385859504e-09	***
Neutrophil	Central memory CD4 T cell	-0.0850828115523452	0.188052778719483
Neutrophil	Effector memeory CD8 T cell	0.156873964131824	0.014777369730511	*
Neutrophil	MDSC	0.206201426028276	0.00128580685146093	**
Neutrophil	Monocyte	0.046799785904532	0.469589528442354
Neutrophil	Plasmacytoid dendritic cell	0.336720128706836	8.44343961146337e-08	***
Plasmacytoid dendritic cell	Activated CD8 T cell	0.323496413543687	2.82692267257361e-07	***
Plasmacytoid dendritic cell	Activated dendritic cell	0.722465838806086	3.53303999340372e-40	***
Plasmacytoid dendritic cell	Central memory CD4 T cell	0.615542089610441	1.59804514459852e-26	***
Plasmacytoid dendritic cell	Effector memeory CD8 T cell	0.563135876020163	1.45170166663879e-21	***
Plasmacytoid dendritic cell	MDSC	0.707824782626694	6.05262053851951e-38	***
Plasmacytoid dendritic cell	Monocyte	0.618419171079742	8.01879896544181e-27	***
Plasmacytoid dendritic cell	Plasmacytoid dendritic cell	1	0	***
Regulatory T cell	Activated CD8 T cell	0.549123737047085	2.20639531438629e-20	***
Regulatory T cell	Activated dendritic cell	0.581443739700016	3.39489228261182e-23	***
Regulatory T cell	Central memory CD4 T cell	0.528671051602442	9.3828000177178e-19	***
Regulatory T cell	Effector memeory CD8 T cell	0.44449107295373	4.30420959109821e-13	***
Regulatory T cell	MDSC	0.837361374107771	1.26209930667384e-64	***
Regulatory T cell	Monocyte	0.327379534359128	1.99422314284509e-07	***
Regulatory T cell	Plasmacytoid dendritic cell	0.602434094621683	3.38759615080805e-25	***
T follicular helper cell	Activated CD8 T cell	0.548763229561799	2.36244514581584e-20	***
T follicular helper cell	Activated dendritic cell	0.711295204056081	1.84109780916778e-38	***
T follicular helper cell	Central memory CD4 T cell	0.441533584950926	6.39560884324544e-13	***
T follicular helper cell	Effector memeory CD8 T cell	0.497187741382621	1.87911686921508e-16	***
T follicular helper cell	MDSC	0.664832249026187	4.07321013838813e-32	***
T follicular helper cell	Monocyte	0.531104361974156	6.08572667603345e-19	***
T follicular helper cell	Plasmacytoid dendritic cell	0.485378277994725	1.19647051211265e-15	***
Type 1 T helper cell	Activated CD8 T cell	0.582132066139717	2.93420204526276e-23	***
Type 1 T helper cell	Activated dendritic cell	0.650323029791149	2.31437224830848e-30	***
Type 1 T helper cell	Central memory CD4 T cell	0.581624729877908	3.26728337719094e-23	***
Type 1 T helper cell	Effector memeory CD8 T cell	0.574544534202573	1.43701593211004e-22	***
Type 1 T helper cell	MDSC	0.84012256123959	1.94514130911795e-65	***
Type 1 T helper cell	Monocyte	0.504458026858264	5.79915902137907e-17	***
Type 1 T helper cell	Plasmacytoid dendritic cell	0.606999798028133	1.18819906183619e-25	***
Type 17 T helper cell	Activated CD8 T cell	0.0675174391085911	0.296534112911637
Type 17 T helper cell	Activated dendritic cell	0.281821137643037	8.88479228377901e-06	***
Type 17 T helper cell	Central memory CD4 T cell	-0.143109335997191	0.0263136773199573	*
Type 17 T helper cell	Effector memeory CD8 T cell	0.104917944060766	0.104208672073656
Type 17 T helper cell	MDSC	0.0404700132585435	0.531804795715955
Type 17 T helper cell	Monocyte	0.0113750543879109	0.860548564185414
Type 17 T helper cell	Plasmacytoid dendritic cell	0.115858399174074	0.072605063457141
Type 2 T helper cell	Activated CD8 T cell	-0.0443809600577304	0.492881078299661
Type 2 T helper cell	Activated dendritic cell	-0.349605286029187	2.46018397349567e-08	***
Type 2 T helper cell	Central memory CD4 T cell	-0.0910873231412097	0.158647290972234
Type 2 T helper cell	Effector memeory CD8 T cell	-0.32187359582327	3.26602925121068e-07	***
Type 2 T helper cell	MDSC	-0.227843217864413	0.000362884220826721	***
Type 2 T helper cell	Monocyte	-0.401536208435125	9.43812357599832e-11	***
Type 2 T helper cell	Plasmacytoid dendritic cell	-0.25730244394354	5.30193701424211e-05	***
