# Supplementary material for: Identifying crosstalk genetic biomarkers linking a neurodegenerative disease, Parkinson’s disease, and periodontitis using integrated bioinformatics analyses
Source: Front Aging Neurosci. 2022 Dec 5;14:1032401. doi: 10.3389/fnagi.2022.1032401 (PMC9760933; doi:10.3389/fnagi.2022.1032401)
Supplement: Supplementary file 1 [file Data_Sheet_1.ZIP › raw data/file17 Parkinson's_cell(high)-cell_case sample_corStat.txt]

gene1	gene2	cor	pValue	sig
Activated B cell	Activated CD8 T cell	0.00928985179349165	0.875918829702615
Activated B cell	Activated dendritic cell	-0.25180063674766	1.69481901948766e-05	***
Activated B cell	Central memory CD4 T cell	0.0996495023673045	0.0931392730278805
Activated B cell	Effector memeory CD8 T cell	0.148197994435422	0.0122548170362905	*
Activated B cell	MDSC	-0.00503739318708449	0.932525511806158
Activated B cell	Monocyte	-0.0875586561608361	0.140347770283796
Activated B cell	Plasmacytoid dendritic cell	-0.128531518697341	0.0300575401067922	*
Activated CD4 T cell	Activated CD8 T cell	0.599074976953812	3.77031424855179e-29	***
Activated CD4 T cell	Activated dendritic cell	-0.186425220246427	0.00157149602529442	**
Activated CD4 T cell	Central memory CD4 T cell	0.476766534116233	1.39753644435248e-17	***
Activated CD4 T cell	Effector memeory CD8 T cell	0.293757452195549	4.43572096465076e-07	***
Activated CD4 T cell	MDSC	0.0697819960338586	0.240270739456564
Activated CD4 T cell	Monocyte	-0.397467315417192	3.17458660804931e-12	***
Activated CD4 T cell	Plasmacytoid dendritic cell	0.195600201428504	0.000901067727619898	***
Activated CD8 T cell	Activated CD8 T cell	1	0	***
Activated CD8 T cell	Activated dendritic cell	-0.296274159702856	3.49592190896862e-07	***
Activated CD8 T cell	Central memory CD4 T cell	0.349402777051824	1.32040028406216e-09	***
Activated CD8 T cell	Effector memeory CD8 T cell	0.45687314421899	4.1973660893564e-16	***
Activated CD8 T cell	MDSC	-0.00646278616394986	0.91349911763014
Activated CD8 T cell	Monocyte	-0.354967888380373	6.90541952410467e-10	***
Activated CD8 T cell	Plasmacytoid dendritic cell	0.0196962056737735	0.740583292576907
Activated dendritic cell	Activated CD8 T cell	-0.296274159702856	3.49592190896862e-07	***
Activated dendritic cell	Activated dendritic cell	1	0	***
Activated dendritic cell	Central memory CD4 T cell	-0.134744790861001	0.0228974168703746	*
Activated dendritic cell	Effector memeory CD8 T cell	-0.355157976485283	6.75269675892936e-10	***
Activated dendritic cell	MDSC	0.20447812010336	0.000513545770745859	***
Activated dendritic cell	Monocyte	0.214417765812469	0.000265961190509868	***
Activated dendritic cell	Plasmacytoid dendritic cell	0.26370586593594	6.4089562748433e-06	***
CD56bright natural killer cell	Activated CD8 T cell	0.0961223731216573	0.105371438807989
CD56bright natural killer cell	Activated dendritic cell	0.0352585653206113	0.553314009288438
CD56bright natural killer cell	Central memory CD4 T cell	0.0609370862759261	0.305283787453964
CD56bright natural killer cell	Effector memeory CD8 T cell	0.0485882121075137	0.413847711292146
CD56bright natural killer cell	MDSC	0.150396921218049	0.0110122351812451	*
CD56bright natural killer cell	Monocyte	-0.0278660284625697	0.639458376541186
CD56bright natural killer cell	Plasmacytoid dendritic cell	0.299990844489007	2.44929238657877e-07	***
CD56dim natural killer cell	Activated CD8 T cell	-0.147277523840037	0.0128106175381711	*
CD56dim natural killer cell	Activated dendritic cell	-0.259294164212513	9.24052028849275e-06	***
CD56dim natural killer cell	Central memory CD4 T cell	-0.355247103353279	6.68222301350255e-10	***
CD56dim natural killer cell	Effector memeory CD8 T cell	0.176044597636152	0.00286148584560458	**
CD56dim natural killer cell	MDSC	-0.24382059546725	3.16796355949186e-05	***
CD56dim natural killer cell	Monocyte	0.0159960214635414	0.788026393672304
CD56dim natural killer cell	Plasmacytoid dendritic cell	-0.429969707110442	2.97887410289405e-14	***
Central memory CD4 T cell	Activated CD8 T cell	0.349402777051824	1.32040028406216e-09	***
Central memory CD4 T cell	Activated dendritic cell	-0.134744790861001	0.0228974168703746	*
Central memory CD4 T cell	Central memory CD4 T cell	1	0	***
Central memory CD4 T cell	Effector memeory CD8 T cell	0.340048326088695	3.81654194541471e-09	***
Central memory CD4 T cell	MDSC	0.165106946509799	0.00520156231809441	**
Central memory CD4 T cell	Monocyte	-0.0910478472306219	0.125153660902932
Central memory CD4 T cell	Plasmacytoid dendritic cell	0.289041863639459	6.88743501150081e-07	***
Central memory CD8 T cell	Activated CD8 T cell	-0.159095116454267	0.00711970495438924	**
Central memory CD8 T cell	Activated dendritic cell	0.158018653592716	0.00752321513526665	**
Central memory CD8 T cell	Central memory CD4 T cell	-0.216446851247327	0.000231662766237648	***
Central memory CD8 T cell	Effector memeory CD8 T cell	-0.0687842939957172	0.247076072817509
Central memory CD8 T cell	MDSC	0.23439431242927	6.45737678613462e-05	***
Central memory CD8 T cell	Monocyte	0.275291681699722	2.37566733727236e-06	***
Central memory CD8 T cell	Plasmacytoid dendritic cell	0.143662101754362	0.0152141709812881	*
Effector memeory CD4 T cell	Activated CD8 T cell	0.443595434122547	3.60564524848628e-15	***
Effector memeory CD4 T cell	Activated dendritic cell	0.109706982124032	0.0643836580857248
Effector memeory CD4 T cell	Central memory CD4 T cell	0.416668770750311	2.13978091358204e-13	***
Effector memeory CD4 T cell	Effector memeory CD8 T cell	0.00841737864568315	0.887490997077341
Effector memeory CD4 T cell	MDSC	0.161553219529492	0.00626987008340756	**
Effector memeory CD4 T cell	Monocyte	-0.222472691975252	0.000152581008573293	***
Effector memeory CD4 T cell	Plasmacytoid dendritic cell	0.484410675853915	3.56055744743433e-18	***
Effector memeory CD8 T cell	Activated CD8 T cell	0.45687314421899	4.1973660893564e-16	***
Effector memeory CD8 T cell	Activated dendritic cell	-0.355157976485283	6.75269675892936e-10	***
Effector memeory CD8 T cell	Central memory CD4 T cell	0.340048326088695	3.81654194541471e-09	***
Effector memeory CD8 T cell	Effector memeory CD8 T cell	1	0	***
Effector memeory CD8 T cell	MDSC	0.0770121931870198	0.194862628748882
Effector memeory CD8 T cell	Monocyte	-0.10640674533138	0.0728845252556042
Effector memeory CD8 T cell	Plasmacytoid dendritic cell	-0.108170883647539	0.0682332857533704
Eosinophil	Activated CD8 T cell	0.0217807012231829	0.714269556669987
Eosinophil	Activated dendritic cell	0.275660572022367	2.30003097551781e-06	***
Eosinophil	Central memory CD4 T cell	0.0419902086708145	0.48014311912628
Eosinophil	Effector memeory CD8 T cell	-0.0559440698628066	0.346688923433248
Eosinophil	MDSC	0.209227492122745	0.000376427104998891	***
Eosinophil	Monocyte	-0.0643302408505085	0.279089010398552
Eosinophil	Plasmacytoid dendritic cell	0.177160031738054	0.00268707520912863	**
Gamma delta T cell	Activated CD8 T cell	0.384135927871613	1.86930521966651e-11	***
Gamma delta T cell	Activated dendritic cell	-0.00931961611106556	0.875524497294555
Gamma delta T cell	Central memory CD4 T cell	0.114682667772684	0.0531201540577576
Gamma delta T cell	Effector memeory CD8 T cell	0.0668751138151284	0.260470267213321
Gamma delta T cell	MDSC	0.0932166440034191	0.116372623157645
Gamma delta T cell	Monocyte	-0.0592530415441803	0.318868228199772
Gamma delta T cell	Plasmacytoid dendritic cell	0.330016387875434	1.14627617304876e-08	***
Immature B cell	Activated CD8 T cell	0.0940651058930749	0.113071351714139
Immature B cell	Activated dendritic cell	-0.162493428351805	0.0059696248743241	**
Immature B cell	Central memory CD4 T cell	0.280866495178392	1.44956812822774e-06	***
Immature B cell	Effector memeory CD8 T cell	0.184942391101471	0.00171527649271022	**
Immature B cell	MDSC	0.202845305515603	0.000570513660713802	***
Immature B cell	Monocyte	0.0257559283160876	0.665035815878977
Immature B cell	Plasmacytoid dendritic cell	0.270518187419919	3.59567932301411e-06	***
Immature dendritic cell	Activated CD8 T cell	0.310533818516511	8.68554402883438e-08	***
Immature dendritic cell	Activated dendritic cell	0.0916803703794862	0.12254122131011
Immature dendritic cell	Central memory CD4 T cell	0.201440156573764	0.00062416743326367	***
Immature dendritic cell	Effector memeory CD8 T cell	0.0284697200663334	0.632216846338032
Immature dendritic cell	MDSC	0.197956734428125	0.000777949129228041	***
Immature dendritic cell	Monocyte	-0.0483733318255627	0.415918141605069
Immature dendritic cell	Plasmacytoid dendritic cell	0.351256753946439	1.06544077593934e-09	***
Macrophage	Activated CD8 T cell	-0.340622736262025	3.57933098978419e-09	***
Macrophage	Activated dendritic cell	0.473049766451836	2.68401400599343e-17	***
Macrophage	Central memory CD4 T cell	-0.29703996493797	3.25013125570466e-07	***
Macrophage	Effector memeory CD8 T cell	-0.290207532398947	6.18216915506947e-07	***
Macrophage	MDSC	0.259550636138484	9.04765891602887e-06	***
Macrophage	Monocyte	0.40553020325299	1.04463666448956e-12	***
Macrophage	Plasmacytoid dendritic cell	0.33321256064413	8.10917059896031e-09	***
Mast cell	Activated CD8 T cell	0.0521184497043577	0.380709497047337
Mast cell	Activated dendritic cell	0.40073817554825	2.02970067392012e-12	***
Mast cell	Central memory CD4 T cell	-0.00762674735208046	0.897998357604278
Mast cell	Effector memeory CD8 T cell	-0.128867771586419	0.0296260507651542	*
Mast cell	MDSC	0.197576811444994	0.000796685977043522	***
Mast cell	Monocyte	0.0457272623448392	0.441908322808255
Mast cell	Plasmacytoid dendritic cell	0.388706160534964	1.02708677702752e-11	***
MDSC	Activated CD8 T cell	-0.00646278616394986	0.91349911763014
MDSC	Activated dendritic cell	0.20447812010336	0.000513545770745859	***
MDSC	Central memory CD4 T cell	0.165106946509799	0.00520156231809441	**
MDSC	Effector memeory CD8 T cell	0.0770121931870198	0.194862628748882
MDSC	MDSC	1	0	***
MDSC	Monocyte	0.273390512450447	2.80467122062239e-06	***
MDSC	Plasmacytoid dendritic cell	0.435338297547106	1.31106657654468e-14	***
Memory B cell	Activated CD8 T cell	0.166761194548184	0.0047625278825648	**
Memory B cell	Activated dendritic cell	-0.0407899609807309	0.492793222512886
Memory B cell	Central memory CD4 T cell	0.167252871604848	0.00463862855478377	**
Memory B cell	Effector memeory CD8 T cell	0.0184441498564032	0.75653736144746
Memory B cell	MDSC	0.186977252964029	0.0015208511232269	**
Memory B cell	Monocyte	-0.0559894817660837	0.346297007663738
Memory B cell	Plasmacytoid dendritic cell	0.290043189130764	6.2772323303775e-07	***
Monocyte	Activated CD8 T cell	-0.354967888380373	6.90541952410467e-10	***
Monocyte	Activated dendritic cell	0.214417765812469	0.000265961190509868	***
Monocyte	Central memory CD4 T cell	-0.0910478472306219	0.125153660902932
Monocyte	Effector memeory CD8 T cell	-0.10640674533138	0.0728845252556042
Monocyte	MDSC	0.273390512450447	2.80467122062239e-06	***
Monocyte	Monocyte	1	0	***
Monocyte	Plasmacytoid dendritic cell	0.114357483784457	0.0538025550788512
Natural killer cell	Activated CD8 T cell	-0.297820593745104	3.01670286547407e-07	***
Natural killer cell	Activated dendritic cell	0.419212700289313	1.47738294436038e-13	***
Natural killer cell	Central memory CD4 T cell	-0.131601060722392	0.0263111354631547	*
Natural killer cell	Effector memeory CD8 T cell	-0.223241306012687	0.000144548243155885	***
Natural killer cell	MDSC	0.207212396086205	0.000429815900741041	***
Natural killer cell	Monocyte	0.326552107293191	1.6606186839448e-08	***
Natural killer cell	Plasmacytoid dendritic cell	0.230367070027195	8.67767590439676e-05	***
Natural killer T cell	Activated CD8 T cell	0.0675158435904568	0.255920501101431
Natural killer T cell	Activated dendritic cell	-0.170910583440132	0.00380435019346697	**
Natural killer T cell	Central memory CD4 T cell	0.0463433198045305	0.43577607391976
Natural killer T cell	Effector memeory CD8 T cell	0.177605776234371	0.00262012288585686	**
Natural killer T cell	MDSC	0.0559998358483615	0.346207688723797
Natural killer T cell	Monocyte	-0.0724519173393282	0.222708802049792
Natural killer T cell	Plasmacytoid dendritic cell	0.0708549568951942	0.233099891205733
Neutrophil	Activated CD8 T cell	-0.23535094128305	6.01501986780053e-05	***
Neutrophil	Activated dendritic cell	0.433717487652028	1.68227687084033e-14	***
Neutrophil	Central memory CD4 T cell	-0.00331057984298241	0.955625771035227
Neutrophil	Effector memeory CD8 T cell	-0.301907296197111	2.03476070784212e-07	***
Neutrophil	MDSC	0.268361615908192	4.32498882414391e-06	***
Neutrophil	Monocyte	0.214216095109081	0.000269617198580081	***
Neutrophil	Plasmacytoid dendritic cell	0.50018150317115	1.89834142354763e-19	***
Plasmacytoid dendritic cell	Activated CD8 T cell	0.0196962056737735	0.740583292576907
Plasmacytoid dendritic cell	Activated dendritic cell	0.26370586593594	6.4089562748433e-06	***
Plasmacytoid dendritic cell	Central memory CD4 T cell	0.289041863639459	6.88743501150081e-07	***
Plasmacytoid dendritic cell	Effector memeory CD8 T cell	-0.108170883647539	0.0682332857533704
Plasmacytoid dendritic cell	MDSC	0.435338297547106	1.31106657654468e-14	***
Plasmacytoid dendritic cell	Monocyte	0.114357483784457	0.0538025550788512
Plasmacytoid dendritic cell	Plasmacytoid dendritic cell	1	0	***
Regulatory T cell	Activated CD8 T cell	0.0901466006826696	0.128950322697574
Regulatory T cell	Activated dendritic cell	0.0785700639957195	0.185957960853211
Regulatory T cell	Central memory CD4 T cell	0.108522408499802	0.0673361147881499
Regulatory T cell	Effector memeory CD8 T cell	0.0618680607549883	0.297940394742206
Regulatory T cell	MDSC	0.194451116959968	0.000967403635712937	***
Regulatory T cell	Monocyte	0.0661934620607935	0.265371397705608
Regulatory T cell	Plasmacytoid dendritic cell	0.227282499169672	0.000108440083134723	***
T follicular helper cell	Activated CD8 T cell	-0.118092567993018	0.0463880331045269	*
T follicular helper cell	Activated dendritic cell	-0.118003113266271	0.0465550513271222	*
T follicular helper cell	Central memory CD4 T cell	-0.170677330792618	0.00385319968666378	**
T follicular helper cell	Effector memeory CD8 T cell	0.140992896656707	0.0172337477053457	*
T follicular helper cell	MDSC	0.109064042401533	0.0659726637777981
T follicular helper cell	Monocyte	0.178827100241253	0.0024443752559918	**
T follicular helper cell	Plasmacytoid dendritic cell	-0.154093559036731	0.00917279321507149	**
Type 1 T helper cell	Activated CD8 T cell	0.117346478373713	0.0477965096070643	*
Type 1 T helper cell	Activated dendritic cell	-0.135642587473805	0.0219956919573551	*
Type 1 T helper cell	Central memory CD4 T cell	-0.050103577200506	0.399419875822944
Type 1 T helper cell	Effector memeory CD8 T cell	0.154212908720016	0.00911824605392401	**
Type 1 T helper cell	MDSC	-0.0342837897362731	0.564342932063176
Type 1 T helper cell	Monocyte	-0.19445808451146	0.000966988190904868	***
Type 1 T helper cell	Plasmacytoid dendritic cell	0.0122666324385401	0.836648557375388
Type 17 T helper cell	Activated CD8 T cell	-0.462257205549456	1.70808888555709e-16	***
Type 17 T helper cell	Activated dendritic cell	0.259696870369167	8.93941283482087e-06	***
Type 17 T helper cell	Central memory CD4 T cell	-0.347083895175069	1.72344029424107e-09	***
Type 17 T helper cell	Effector memeory CD8 T cell	-0.243450567057198	3.25954368092603e-05	***
Type 17 T helper cell	MDSC	0.0314083354109773	0.597475923022188
Type 17 T helper cell	Monocyte	0.21988184839546	0.000182843497747705	***
Type 17 T helper cell	Plasmacytoid dendritic cell	0.0348182815062085	0.5582824940385
Type 2 T helper cell	Activated CD8 T cell	0.309078508698543	1.00462676607742e-07	***
Type 2 T helper cell	Activated dendritic cell	-0.104570093291408	0.0779978902426853
Type 2 T helper cell	Central memory CD4 T cell	0.363258068218442	2.56783885578174e-10	***
Type 2 T helper cell	Effector memeory CD8 T cell	0.128967940888213	0.0294985394559028	*
Type 2 T helper cell	MDSC	0.069634423951546	0.241268964702643
Type 2 T helper cell	Monocyte	-0.173329629178445	0.00332976186073974	**
Type 2 T helper cell	Plasmacytoid dendritic cell	0.178529102834464	0.00248623790084089	**
