# Supplementary material for: Identifying crosstalk genetic biomarkers linking a neurodegenerative disease, Parkinson’s disease, and periodontitis using integrated bioinformatics analyses
Source: Front Aging Neurosci. 2022 Dec 5;14:1032401. doi: 10.3389/fnagi.2022.1032401 (PMC9760933; doi:10.3389/fnagi.2022.1032401)
Supplement: Supplementary file 1 [file Data_Sheet_1.ZIP › raw data/file18 Periodontitis_corStat(correlation).txt]

gene	Cell	cor	abs_cor	pValue	sig
RNASE6	MDSC	0.804313666	8.04E-01	5.98E-56	***
FMNL1	Monocyte	0.701080924	7.01E-01	5.82E-37	***
FMNL1	MDSC	0.674505139	6.75E-01	2.42E-33	***
FMNL1	Central memory CD4 T cell	0.668905401	6.69E-01	1.26E-32	***
TCIRG1	Monocyte	0.651103432	6.51E-01	1.87E-30	***
RNASE6	Central memory CD4 T cell	0.647773522	6.48E-01	4.60E-30	***
RNASE6	Plasmacytoid dendritic cell	0.620123162	6.20E-01	5.31E-27	***
FMNL1	Effector memeory CD8 T cell	0.618680488	6.19E-01	7.53E-27	***
FMNL1	Plasmacytoid dendritic cell	0.582572461	5.83E-01	2.67E-23	***
TCIRG1	Central memory CD4 T cell	0.555225112	5.55E-01	6.85E-21	***
FMNL1	Activated dendritic cell	0.55205012	5.52E-01	1.26E-20	***
PLAUR	Activated dendritic cell	0.532123801	5.32E-01	5.07E-19	***
TCIRG1	MDSC	0.506582068	5.07E-01	4.09E-17	***
RNASE6	Activated dendritic cell	0.468481658	4.68E-01	1.50E-14	***
RNASE6	Activated CD8 T cell	0.446647646	4.47E-01	3.22E-13	***
PLAUR	Monocyte	0.443562776	4.44E-01	4.88E-13	***
RNASE6	Monocyte	0.437623294	4.38E-01	1.07E-12	***
TCIRG1	Activated dendritic cell	0.427129687	4.27E-01	4.17E-12	***
TCIRG1	Plasmacytoid dendritic cell	0.420248526	4.20E-01	9.90E-12	***
TCIRG1	Effector memeory CD8 T cell	0.40759104	4.08E-01	4.62E-11	***
PLAUR	Effector memeory CD8 T cell	0.383329366	3.83E-01	7.43E-10	***
RNASE6	Effector memeory CD8 T cell	0.376706992	3.77E-01	1.53E-09	***
FMNL1	Activated CD8 T cell	0.346157886	3.46E-01	3.44E-08	***
PLAUR	Plasmacytoid dendritic cell	0.345852593	3.46E-01	3.54E-08	***
PLAUR	Central memory CD4 T cell	0.342304629	3.42E-01	4.98E-08	***
PLAUR	MDSC	0.318805279	3.19E-01	4.28E-07	***
TCIRG1	Activated CD8 T cell	0.234786142	0.234786142	0.000235579	***
PLAUR	Activated CD8 T cell	0.098957205	0.098957205	0.125521329
MANSC1	Activated CD8 T cell	-0.231175404	0.231175404	0.000295404	***
MANSC1	Central memory CD4 T cell	-0.529187133	5.29E-01	8.56E-19	***
MANSC1	Effector memeory CD8 T cell	-0.532649636	5.33E-01	4.61E-19	***
MANSC1	Plasmacytoid dendritic cell	-0.539617258	5.40E-01	1.30E-19	***
MANSC1	MDSC	-0.576288835	5.76E-01	1.00E-22	***
MANSC1	Activated dendritic cell	-0.60804292	6.08E-01	9.33E-26	***
MANSC1	Monocyte	-0.625435826	6.25E-01	1.45E-27	***
