# Supplementary material for: Identifying crosstalk genetic biomarkers linking a neurodegenerative disease, Parkinson’s disease, and periodontitis using integrated bioinformatics analyses
Source: Front Aging Neurosci. 2022 Dec 5;14:1032401. doi: 10.3389/fnagi.2022.1032401 (PMC9760933; doi:10.3389/fnagi.2022.1032401)
Supplement: Supplementary file 1 [file Data_Sheet_1.ZIP › raw data/file19 Parkinson's_corStat(correlation).txt]

gene	Cell	cor	abs_cor	pValue	sig
MANSC1	Plasmacytoid dendritic cell	0.551790642	0.551790642	4.15E-24	***
MANSC1	Activated dendritic cell	0.467804822	0.467804822	6.65E-17	***
PLAUR	Plasmacytoid dendritic cell	0.451944976	0.451944976	9.43E-16	***
RNASE6	Plasmacytoid dendritic cell	0.381089523	0.381089523	2.77E-11	***
MANSC1	MDSC	0.33920803	0.33920803	4.19E-09	***
MANSC1	Activated CD8 T cell	-0.292814914	0.292814914	4.85E-07	***
PLAUR	MDSC	0.292493364	0.292493364	4.99E-07	***
MANSC1	Effector memeory CD8 T cell	-0.281186359	0.281186359	1.41E-06	***
RNASE6	MDSC	0.251153249	0.251153249	1.78E-05	***
PLAUR	Activated dendritic cell	0.233308169	0.233308169	7.00E-05	***
MANSC1	Monocyte	0.226357563	0.226357563	0.000115866	***
FMNL1	Activated CD8 T cell	-0.206836013	0.206836013	0.000440536	***
PLAUR	Monocyte	0.183419906	0.183419906	0.001875335	**
TCIRG1	Effector memeory CD8 T cell	0.169561529	0.169561529	0.004094811	**
RNASE6	Activated CD8 T cell	0.167950803	0.167950803	0.004467738	**
FMNL1	Monocyte	0.143364384	0.143364384	0.015428656	*
FMNL1	MDSC	-0.143148162	0.143148162	0.015586084	*
TCIRG1	Monocyte	0.143009576	0.143009576	0.015687724	*
RNASE6	Monocyte	0.131393959	0.131393959	0.026550632	*
PLAUR	Activated CD8 T cell	-0.123935985	0.123935985	0.036514285	*
FMNL1	Central memory CD4 T cell	-0.12064161	0.12064161	0.041835486	*
TCIRG1	Activated dendritic cell	-0.120360896	0.120360896	0.042317655	*
RNASE6	Central memory CD4 T cell	0.115612309	0.115612309	0.051208864
TCIRG1	MDSC	-0.1092187	0.1092187	0.065587525
FMNL1	Effector memeory CD8 T cell	-0.075407163	0.075407163	0.204358141
TCIRG1	Plasmacytoid dendritic cell	-0.074176949	0.074176949	0.211859651
RNASE6	Effector memeory CD8 T cell	0.066441065	0.066441065	0.263583855
PLAUR	Effector memeory CD8 T cell	-0.0660738	0.0660738	0.266238253
FMNL1	Activated dendritic cell	0.06160006	0.06160006	0.300042213
PLAUR	Central memory CD4 T cell	-0.056788491	0.056788491	0.339447324
MANSC1	Central memory CD4 T cell	0.055463675	0.055463675	0.350852035
RNASE6	Activated dendritic cell	-0.046552323	0.046552323	0.43370679
TCIRG1	Central memory CD4 T cell	0.042092286	0.042092286	0.479075454
TCIRG1	Activated CD8 T cell	-0.027883049	0.027883049	0.639253738
FMNL1	Plasmacytoid dendritic cell	0.019117163	0.019117163	0.747948304
