# Supplementary material for: Identifying crosstalk genetic biomarkers linking a neurodegenerative disease, Parkinson’s disease, and periodontitis using integrated bioinformatics analyses
Source: Front Aging Neurosci. 2022 Dec 5;14:1032401. doi: 10.3389/fnagi.2022.1032401 (PMC9760933; doi:10.3389/fnagi.2022.1032401)
Supplement: Supplementary file 1 [file Data_Sheet_1.ZIP › raw data/file2 Periodontitis_cross_exp.txt]

gene	Periodontitis	GSM404005	GSM404006	GSM404008	GSM404009	GSM404011	GSM404012	GSM404014	GSM404015	GSM404018	GSM404019	GSM404020	GSM404021	GSM404022	GSM404023	GSM404024	GSM404026	GSM404027	GSM404029	GSM404030	GSM404032	GSM404033	GSM404034	GSM404035	GSM404037	GSM404038	GSM404040	GSM404041	GSM404043	GSM404044	GSM404045	GSM404046	GSM404047	GSM404048	GSM404050	GSM404051	GSM404052	GSM404055	GSM404056	GSM404057	GSM404058	GSM404060	GSM404061	GSM404062	GSM404063	GSM404065	GSM404066	GSM404067	GSM404068
ALOX5AP	up	7.55604	8.13736	7.62023	7.74221	8.08023	7.17759	6.8506	7.47307	7.70289	7.30492	7.58929	7.62342	7.51274	8.08851	8.38256	7.96614	8.03032	7.87407	7.08573	7.66839	7.51359	8.08873	8.51317	7.4414	7.34525	7.08112	7.34387	7.81888	8.05778	7.76208	7.4591	7.54095	7.32836	7.91724	7.89125	7.64001	7.21074	7.22554	7.98093	8.00808	8.53823	8.56195	7.02905	7.80277	8.01707	7.84457	7.37716	7.16106
AQP9	up	6.52578	6.52246	6.60219	6.23336	7.42481	6.43036	5.72055	6.28789	6.6211	5.43802	6.06534	6.24419	6.01318	6.45622	6.62031	6.53885	6.682	6.24587	5.51533	6.90277	6.37356	6.58745	6.18188	5.92876	6.41742	5.35963	7.94242	6.79744	7.32745	6.06285	6.19108	6.80503	6.00468	6.56233	6.83502	6.67609	6.44823	6.66908	6.76535	7.42925	6.57418	7.6835	5.21101	5.26263	6.80706	6.29485	6.26782	7.1231
C5AR1	up	7.0498	6.17493	6.97556	6.1652	6.54129	5.83761	5.86551	6.72185	6.35951	6.06205	6.17547	6.04403	5.58869	6.66858	7.04684	6.22231	6.60083	7.01062	5.83432	6.57687	6.711	6.30474	6.58842	6.29269	5.83219	6.04842	7.93719	6.17708	6.59129	5.49417	5.72105	6.31567	5.67246	6.3027	7.08995	6.42174	7.13612	7.33549	6.56109	8.55929	7.62639	7.68741	5.50774	5.82851	6.99981	6.91301	5.5304	5.95175
CD14	up	8.55766	8.42656	8.26678	8.0664	8.88148	6.90981	7.6329	8.40871	8.36987	8.11726	8.39865	8.2587	8.37461	8.64267	8.76004	8.59228	8.59572	8.59065	8.24872	8.93507	8.49509	9.50532	8.89059	8.21526	7.30238	7.94487	7.95758	8.69958	8.69419	8.09617	8.08818	8.33759	7.28535	8.05958	8.88123	7.99058	8.23736	8.08954	8.28958	9.04171	9.38546	9.3158	7.49546	8.07501	9.15076	8.82643	7.81623	7.69673
CD97	up	7.89628	6.9929	6.83228	6.44253	7.09858	6.20281	6.38508	6.89829	7.22911	6.78487	7.37475	7.15612	6.94793	7.16982	7.30778	6.71561	7.04423	6.76802	6.50883	7.0745	7.05239	7.63276	7.79139	6.75957	6.064	6.13915	7.45659	6.45205	6.73674	6.76545	7.01612	6.69322	6.20916	6.98634	7.135	6.75279	7.53895	7.51439	7.76005	8.19448	8.22163	8.08047	5.90903	6.03826	7.53687	7.44911	6.72832	7.02725
CORO1A	up	7.35049	7.51009	7.40985	6.97593	7.80946	6.02804	6.98819	7.43639	8.34237	8.24419	7.97204	7.6833	7.84563	8.90214	8.8041	7.62278	7.40917	8.37663	7.34639	7.18761	7.58972	8.20417	8.99759	7.90953	7.59876	6.96683	7.75602	7.56905	7.53484	6.89728	7.00695	7.23388	6.44657	8.48149	8.68229	8.13801	7.11586	7.43126	7.89481	8.00473	8.08408	8.89728	6.42883	7.22772	7.83005	7.55841	7.26132	7.93103
CSF3R	up	6.811875	6.63198	6.355905	6.0663	7.112925	6.185455	6.003355	6.564345	7.00397	6.317855	6.26908	6.545095	6.241065	6.706075	6.99453	6.30785	6.79898	6.845845	6.138445	6.67794	6.846085	7.24267	6.23371	6.55341	6.355905	6.025425	7.785975	6.39013	6.75232	6.09241	5.670405	6.929815	5.595865	6.446135	6.723525	6.55639	6.49039	6.349795	6.831805	7.250245	6.706845	7.657145	5.849945	5.94794	6.782535	6.481335	6.52587	7.077515
CST7	up	6.67274	6.17237	5.6174	5.53603	6.83334	5.72624	5.23269	5.95549	6.504	6.2798	6.34347	6.01308	6.41684	6.9109	7.34905	6.48653	6.52599	5.97006	5.80924	5.77468	6.22693	6.4513	6.99595	5.94108	5.82787	5.7411	5.98458	5.97445	6.14711	6.25615	5.99239	5.96224	5.82413	6.51054	6.76113	6.6474	5.85765	5.97592	6.36993	6.62019	6.82983	7.34935	4.96624	5.29505	5.75163	5.67225	6.12974	6.53443
FCER1G	up	7.19524	7.186975	7.472135	6.77672	7.48973	6.095325	6.37094	7.406395	7.27731	7.10811	7.045	6.888605	7.12046	7.79482	7.955715	7.301515	7.360755	7.5523	6.790945	7.312105	7.23257	7.879845	8.485165	7.214635	6.742655	6.78828	6.798115	7.605445	7.46678	7.147795	7.058705	7.07039	6.280735	7.25919	7.303365	7.181855	6.758515	6.8416	7.235955	7.540645	7.70547	8.48129	6.439365	6.5041	7.64142	7.439455	6.50408	6.72906
FCGRT	up	7.71001	7.13716	7.52258	7.39152	7.50819	6.54307	7.61638	7.67153	8.06021	7.88985	7.6822	7.69897	7.53064	8.1508	8.11167	7.56734	7.29343	8.22557	7.73129	7.69897	8.12535	7.87261	7.86047	7.97469	7.82545	7.42475	7.27916	7.63838	7.79901	7.56118	7.68517	7.71541	7.70322	7.90749	7.92529	7.78339	7.38433	7.53369	8.23036	7.50828	7.47308	8.12113	7.59949	7.77989	7.56141	7.47217	7.59728	7.42252
FMNL1	up	5.12478	4.82259	4.976115	4.843695	5.1988	4.48738	4.893735	5.222605	5.42098	5.49613	5.174795	5.40882	5.271585	5.580515	5.92297	4.77902	4.975965	5.941845	5.094595	5.09092	5.38334	5.38151	5.976805	5.25673	4.825775	5.1531	5.489035	4.55627	4.75603	4.697705	4.61133	4.76858	4.84009	5.00878	5.23144	4.86661	4.876475	5.006355	5.05919	5.36946	5.86112	6.07067	4.48748	4.982525	5.30947	5.3826	4.86078	5.42383
GNLY	up	5.023745	4.999745	4.750715	4.932635	4.872935	4.96805	4.733875	4.93998	5.60938	5.642355	5.300165	4.841785	5.47993	6.415725	6.839515	5.78985	5.56039	5.94492	5.50228	5.142965	5.595465	5.332125	5.507815	5.369645	5.42315	4.67227	5.873185	5.02273	5.161535	5.041645	4.95482	4.939255	4.775885	4.59029	5.316975	5.126705	4.6663	5.116215	5.986275	5.715785	5.75604	5.92838	4.67507	4.677085	5.15985	5.38764	5.4111	5.54386
H1FX	up	8.4882	8.51552	8.8236	8.26845	8.36336	8.14335	8.19663	8.44825	8.83746	9.69875	8.84236	8.8461	8.6552	9.76367	9.31397	8.78428	8.65398	9.74325	8.96802	8.9489	9.41683	9.24236	9.28978	9.30954	9.34099	9.3131	9.16959	8.54735	8.66215	8.17092	8.62714	9.24653	8.77203	8.46201	8.71374	8.86711	8.86733	8.90737	8.46724	8.23988	9.09072	8.66283	8.50672	8.6599	8.97478	9.43319	8.64176	9.15685
HBG1	up	7.46123	6.57026	5.92379	7.00786	6.71935	7.15627	7.49023	6.86719	6.87924	6.50088	6.39993	7.09142	6.68802	7.79479	8.13096	6.83634	7.10503	6.78838	6.97589	6.8507	6.69157	7.32653	6.97781	6.41194	7.06463	5.58316	7.97164	7.7733	8.44215	8.2586	7.85439	7.26016	7.1787	7.38087	7.81747	7.18762	6.86563	7.59842	7.86798	7.34141	6.96133	8.0251	6.83168	6.55545	7.31994	6.63019	7.47447	6.55502
HCK	up	6.42469	6.24758	7.1299	6.40728	6.43182	5.61219	6.21518	6.96529	7.4281	7.00602	6.94122	6.87275	6.91843	7.63047	7.40453	6.62236	6.92778	7.29209	6.75459	6.85505	6.8325	7.24511	7.31069	6.8165	6.33057	6.39521	7.53929	6.90603	6.98496	6.15048	6.28287	6.89721	5.69769	6.76056	7.16042	6.5066	6.70944	6.59599	5.88637	6.99715	7.51868	7.93983	6.2942	6.25399	7.26944	6.74675	6.51394	6.42562
ICAM3	up	7.41947	8.47036	7.63814	6.74507	8.48841	6.27501	6.89199	7.71541	7.93513	7.75496	8.4353	8.12818	8.00024	8.02444	8.43137	8.07511	7.97695	8.58677	7.39293	7.96271	8.86971	8.6149	8.97139	7.47322	6.89643	7.30016	8.19169	7.35366	7.60415	7.51229	7.67956	8.44947	7.83956	8.0158	8.42656	7.80525	7.7845	7.60156	7.27506	7.95854	8.66369	9.02738	7.07836	7.55561	8.31922	8.46209	8.01916	7.98522
ITGAM	up	6.55446	6.7579	6.1487	5.54115	7.02277	5.67525	5.64879	6.42048	6.41978	6.33206	6.67848	6.3377	6.42424	6.68001	7.05909	6.43256	6.55273	6.55244	5.27196	6.62388	6.44836	6.10976	6.70064	6.71209	6.3188	5.79964	6.75059	6.83556	7.09172	5.93493	6.07475	6.11532	5.31674	6.64416	6.79748	6.8284	6.18488	6.5456	6.65973	7.20087	6.83552	6.90911	5.47935	5.6493	6.62298	6.26523	5.95933	6.06184
ITGB2	up	7.29582	7.05589	7.24469	6.54515	7.59907	5.92339	6.38387	7.21031	7.60211	7.47394	7.08415	7.06697	7.1891	7.77598	7.94888	7.19805	7.21527	7.82446	6.98722	7.00667	6.78174	7.57766	8.41292	7.21716	6.79777	6.44673	6.41778	7.35125	7.23586	6.64508	6.51386	6.6959	6.46682	7.57916	7.75619	7.62293	6.93922	6.97377	7.58181	7.37009	7.76004	8.37818	6.12558	6.50289	7.40251	7.13761	6.33474	7.08319
KRT23	down	7.81862	5.59472	6.20147	6.15182	5.8878	7.64126	8.07286	7.69127	7.21539	7.58925	7.4167	7.42906	7.98865	8.04151	7.5853	8.11668	8.50164	6.65433	6.70814	6.93725	6.39868	7.31391	8.2596	6.47985	5.81094	8.63465	7.19439	6.00441	6.96538	8.68184	8.27827	7.11229	8.40403	6.3729	6.26553	6.12071	7.43239	6.76924	6.71066	7.26702	6.3509	6.89981	7.36153	7.57412	8.7268	8.43351	6.83231	7.23176
LSP1	up	7.37495	7.17372	7.05809	7.14549	7.08929	6.88605	7.04205	7.28715	7.75579	7.9375	7.60427	7.56065	7.40824	8.04397	8.23639	6.97143	6.8859	8.42713	7.79547	6.92649	7.56647	7.50505	7.65965	7.54324	7.47581	7.96888	7.99634	6.98725	7.1977	6.64915	6.60792	7.05486	6.66998	6.88371	7.26203	7.31178	7.09108	7.2356	6.90878	7.13225	7.89253	7.91156	6.73276	7.18727	6.98796	7.14105	7.13384	7.72971
MANSC1	down	8.42856	7.78434	8.84924	9.13918	8.40716	8.94837	8.68669	8.89548	7.65984	8.59952	8.2912	8.03538	8.41711	8.88647	8.64778	8.68059	8.58182	8.35136	8.79398	8.26568	7.942	7.75087	8.74235	8.56912	8.91306	8.87139	8.75153	8.71648	8.858	8.58546	8.69378	8.19871	8.88593	8.95898	9.11133	8.71826	8.75117	8.86144	8.90014	8.51063	7.91493	8.37587	9.088	8.93082	8.75971	8.3687	8.15856	8.1509
MMP9	up	7.77866	7.80206	7.79861	6.88593	8.30485	6.24309	7.21697	8.00074	8.52443	8.15374	7.97665	8.25977	8.04354	8.48357	8.63856	7.43541	7.81012	7.53168	7.40045	7.91806	7.43974	8.50862	9.14213	8.84225	8.01094	7.21585	7.42499	7.58749	7.68766	6.27021	6.85502	7.59396	5.79773	7.56521	8.95002	7.89407	8.01057	7.30411	8.40762	8.2886	8.93946	9.01278	7.06056	7.35844	8.53319	7.6646	7.26787	7.28786
MYO1F	up	6.60387	6.70058	6.73538	6.16603	6.95141	6.30514	6.09262	6.73953	7.25569	6.78914	6.54394	6.75944	6.51869	7.29463	7.51198	6.6541	6.91161	6.93822	6.3788	6.7103	6.85392	7.03629	7.12669	6.915	6.98457	6.00808	7.4331	6.89735	7.06648	6.31842	6.10214	6.67887	5.97552	6.85087	7.37335	7.06639	6.30314	6.32994	7.09548	7.35701	6.88823	7.70439	5.4819	6.53217	7.01241	6.40743	6.15083	6.77451
NCF1	up	5.679975	5.843585	5.387855	5.192215	6.17921	4.813705	5.19827	5.620405	5.93671	5.77404	5.57787	5.62823	5.61089	5.97515	6.198805	5.388	5.2607	6.155955	5.4717	5.792725	6.245815	6.445595	6.874085	5.469495	5.327535	5.22267	6.068665	4.95301	5.274955	4.965075	4.9026	5.59916	5.027235	5.774595	6.10798	5.72469	5.212285	5.24745	5.94663	5.89219	6.664205	6.600185	5.093375	5.341795	6.136345	5.92762	5.164685	6.023825
NCF4	up	7.102675	7.61921	6.824985	5.78382	7.58839	5.08288	5.70512	6.825315	6.93618	6.452425	7.241695	6.753125	6.691315	7.08619	7.276	7.19721	7.17404	7.839795	6.65671	7.37145	7.678515	7.33117	7.824215	6.411055	6.229825	6.26258	7.02931	6.134355	6.261735	6.739455	6.782345	7.534235	6.761225	7.1808	6.80673	6.861925	6.57593	6.734285	6.23381	7.060685	7.89036	7.87346	5.826105	6.1389	7.06724	7.195575	7.11587	7.34405
NKG7	up	5.22763	5.23793	5.33551	5.29892	5.63475	5.26977	5.2587	5.87395	6.23343	5.94046	5.58373	5.35734	6.01884	6.38516	6.80076	5.75926	5.85974	6.01644	5.57598	5.28999	6.06223	6.21238	6.77922	5.53385	5.05213	5.15055	6.19817	5.83325	5.45755	5.34863	5.42853	5.50118	5.04181	6.35304	6.5558	6.25267	5.27318	5.74765	6.72608	5.38142	6.25111	6.86048	5.12905	5.34531	5.9315	5.63122	6.13527	6.4278
P2RY13	up	5.34467	5.36602	4.39668	4.12744	5.5007	4.79093	4.08076	4.85523	5.18212	5.179	4.35926	4.86803	4.59867	5.64256	5.99753	5.49568	5.10837	5.01652	4.62526	5.20914	5.40857	5.27802	5.80203	5.47824	5.43209	4.32983	6.52292	5.47889	5.73561	4.79008	5.08515	5.33845	4.6882	4.88968	5.7391	5.37704	4.54429	4.59416	5.33006	5.40909	5.50217	6.10394	4.15214	4.84027	5.43854	5.05946	5.00125	5.17434
PBXIP1	up	7.94641	7.38766	7.52824	7.29564	7.14168	6.66107	7.38592	7.40934	7.66408	7.80113	7.68093	7.56158	7.95395	8.25788	8.2062	7.53576	7.43999	7.80016	7.43995	7.46578	7.75704	7.83432	8.00149	7.31563	7.70862	7.64902	7.31416	7.35929	7.34947	7.19083	7.22975	7.51173	7.21976	7.9213	7.57348	7.80877	7.33778	7.27085	7.69136	7.21705	7.43226	7.97395	7.17251	7.43111	7.581	7.77893	7.39183	7.71374
PLAUR	up	8.2326	7.5422	8.92037	8.54257	7.67249	7.00302	7.47015	7.52719	7.88164	7.07764	7.82287	8.4543	8.00597	7.42442	7.80053	6.73369	7.28474	7.86974	7.61499	7.90845	7.57209	8.43941	7.84021	7.60693	7.12476	6.93681	7.6841	7.07033	7.36542	7.07468	7.02025	7.44436	6.4807	7.53047	7.5939	7.62126	8.62781	8.59407	9.04672	9.14576	8.69925	9.48532	7.20579	7.24782	8.11591	7.49228	7.82075	7.88261
PLD3	up	7.36812	6.84216	7.99316	7.4104	7.33218	6.949	7.38426	7.52284	7.69823	8.38917	7.6527	7.6766	7.7536	8.57059	7.77083	7.54544	7.58321	8.92269	8.64258	7.81621	8.22107	8.21098	8.32471	8.0984	8.11741	8.00852	7.92526	7.45112	7.55828	7.3626	7.57325	7.72616	7.30584	7.8602	7.76258	7.955	7.87208	7.96533	8.20447	7.23623	7.98364	8.23364	7.72956	7.69159	8.05876	8.11165	7.63363	8.13126
PTGDS	up	8.44675	7.82356	7.74501	8.21086	7.96222	7.62862	8.95235	9.25942	9.3678	10.16425	8.9118	8.41076	9.11283	10.77829	10.57538	9.49805	8.4235	9.7697	9.65539	8.0684	9.16833	10.26171	10.67735	9.47862	9.96282	9.62848	10.06003	8.24363	8.85631	7.96629	7.93804	8.44537	9.3875	9.174	9.79922	9.37087	8.83962	9.63265	10.65523	9.89733	8.83415	9.84989	8.38388	9.27394	8.0577	8.07614	8.48834	9.29343
RGS2	up	9.23383	9.01047	10.10567	10.08862	9.39362	9.16107	9.08319	9.88544	9.50531	9.03129	8.92183	8.75013	8.48717	9.01076	9.86029	8.95861	8.81403	9.80251	9.11465	9.75069	9.64673	10.21346	10.84222	8.68043	7.99922	8.09647	10.48223	7.89351	9.10251	8.3281	8.23068	8.49553	8.71723	10.18259	9.73949	10.14454	9.90913	10.09057	8.65001	10.42604	10.44633	10.94715	9.57538	9.77569	10.79272	10.54388	7.69072	8.24156
RHOH	up	6.27893	7.734625	6.78774	5.378305	7.01506	5.250815	5.15019	5.998745	6.447475	6.53893	6.84085	5.96437	5.544705	6.455715	6.705395	6.98484	7.20028	6.188665	5.412105	8.194985	7.859455	7.29688	8.30299	6.452265	6.03814	6.25732	7.16658	6.63517	6.84012	6.886475	7.0071	7.300585	7.33312	7.34773	7.00438	7.118555	7.53672	7.49841	7.079565	8.063925	8.107075	7.328685	5.208535	6.413375	7.202595	7.38339	6.95072	7.2643
RNASE6	up	7.63095	8.79034	7.03222	6.03671	8.13153	5.73048	6.01772	7.22417	7.12018	6.90703	7.62669	6.98195	7.10031	7.41301	7.58065	7.321	7.62983	7.40715	5.91056	7.55835	7.5204	7.24213	8.28208	6.68164	6.55446	6.30092	5.8992	6.88633	7.00539	7.27184	6.9391	7.32743	7.06045	7.45111	7.0221	7.39878	7.05588	6.97803	7.0327	7.90518	8.52598	7.94142	5.90717	6.97448	7.50127	7.21796	6.82257	7.11749
SH2D3C	up	5.53264	5.59061	5.27577	5.25145	6.044	4.94016	5.80912	5.846	6.00375	6.60722	5.51404	5.87306	5.90376	6.63568	6.38122	5.52022	5.56215	6.85867	6.09261	5.39509	5.44698	6.02126	5.98097	5.776	5.90597	6.09054	5.61328	5.19182	5.43674	5.41634	5.51671	5.61234	5.44732	5.48768	5.45569	5.70664	5.82999	5.62946	6.40524	5.69725	5.99389	6.34689	5.26108	5.50645	5.89673	5.78356	5.58347	6.18923
SLA	up	7.403295	8.000605	7.06948	6.65982	7.60933	6.46974	6.397195	6.775045	7.316705	7.118035	7.410975	7.01059	7.1182	7.345	7.81263	7.32593	7.64947	7.50786	6.8083	7.5545	7.5572	7.29907	7.71597	7.15463	6.73958	6.75284	7.652825	7.23091	7.35535	6.94886	7.091485	7.40286	6.76563	7.3361	7.45997	7.38927	7.266715	7.474185	6.95309	7.94264	7.830895	7.512675	5.92143	6.52997	7.45192	7.272625	7.09082	7.517475
TCIRG1	up	7.51092	7.20374	6.98076	7.1068	7.01217	6.61082	7.29237	7.30157	7.49134	7.30663	7.37327	7.40179	7.18649	7.72122	7.67824	6.8431	6.9746	7.51113	7.14235	6.86969	7.59089	7.72101	7.6569	7.46061	7.3143	7.00571	7.41458	6.85324	6.84027	6.53827	6.74082	6.95955	6.65506	6.98932	7.68561	7.11081	7.16049	6.96473	7.95492	6.65678	7.30563	7.82768	7.28617	7.21328	7.28795	7.37892	6.86307	7.38044
[truncated: 262 more columns]
