# Supplementary material for: Identifying crosstalk genetic biomarkers linking a neurodegenerative disease, Parkinson’s disease, and periodontitis using integrated bioinformatics analyses
Source: Front Aging Neurosci. 2022 Dec 5;14:1032401. doi: 10.3389/fnagi.2022.1032401 (PMC9760933; doi:10.3389/fnagi.2022.1032401)
Supplement: Supplementary file 1 [file Data_Sheet_1.ZIP › raw data/file20 PPInetwork_Hub gene-target.txt]

geneA	geneB
FMNL1	RAC1
FMNL1	XRCC6
FMNL1	TUFM
FMNL1	VDAC1
FMNL1	AHNAK
FMNL1	CHCHD3
FMNL1	SIPA1L3
FMNL1	PRPF40A
FMNL1	COPB1
FMNL1	HMG20A
FMNL1	ZNF787
FMNL1	GEMIN5
FMNL1	CORO1A
FMNL1	KCTD10
FMNL1	ARHGAP4
FMNL1	PFN2
FMNL1	PLEC
FMNL1	NPM1
FMNL1	FLII
FMNL1	ATAD3A
FMNL1	TMPO
FMNL1	LIMA1
FMNL1	SUPT16H
FMNL1	XRCC5
FMNL1	MS4A1
FMNL1	CD44
FMNL1	APP
FMNL1	PHB2
FMNL1	FMNL1
FMNL1	FLI1
FMNL1	NUFIP2
FMNL1	HSPA1B
FMNL1	ATP5B
FMNL1	CAP1
FMNL1	OTUD4
FMNL1	HSP90B1
FMNL1	SIPA1
FMNL1	PFN1
FMNL1	ABCB8
FMNL1	PARP1
FMNL1	MTCH2
FMNL1	TIA1
FMNL1	ARHGAP17
FMNL1	ABCF1
FMNL1	CORO1C
FMNL1	SSRP1
FMNL1	PPP1R12A
FMNL1	LSP1
FMNL1	TOMM40
FMNL1	RALY
FMNL1	CWF19L1
FMNL1	HSPA5
FMNL1	RPL11
FMNL1	LMO7
FMNL1	ACTN4
FMNL1	FLNB
FMNL1	STOM
FMNL1	TAP2
PLAUR	ZNF146
PLAUR	EGFL7
PLAUR	DARS2
PLAUR	GALNT18
PLAUR	JAK1
PLAUR	DHFRL1
PLAUR	DNA2
PLAUR	MGAT4B
PLAUR	KNG1
PLAUR	FYN
PLAUR	TATDN2
PLAUR	VMA21
PLAUR	ITGAM
PLAUR	MAN1A1
PLAUR	KIAA0391
PLAUR	SPCS2
PLAUR	WDHD1
PLAUR	ARSB
PLAUR	DDX11
PLAUR	MGAT5
PLAUR	ARSK
PLAUR	PLAU
PLAUR	NDST2
PLAUR	HOXD13
PLAUR	NR2F2
PLAUR	ADCK1
PLAUR	POMGNT2
PLAUR	FUT11
PLAUR	RPUSD3
PLAUR	CERCAM
PLAUR	ST3GAL4
PLAUR	MELK
PLAUR	PKN1
PLAUR	GYLTL1B
PLAUR	PCSK5
PLAUR	ARSA
PLAUR	HDLBP
PLAUR	TEX101
PLAUR	EMILIN3
PLAUR	LRP1
PLAUR	TRMT11
PLAUR	NDST1
PLAUR	PI4K2B
PLAUR	SURF2
PLAUR	MBTPS1
PLAUR	LARGE
PLAUR	LOXL2
PLAUR	GALNS
PLAUR	TUBA1A
PLAUR	POGLUT1
PLAUR	MCM9
PLAUR	ITGB1
PLAUR	PCYOX1
PLAUR	UBE3A
PLAUR	DHRS4
PLAUR	TAZ
PLAUR	DNAJB9
PLAUR	EOGT
PLAUR	LAMB2
PLAUR	GCLM
PLAUR	FASTKD3
PLAUR	PCYOX1L
PLAUR	MAN2A1
PLAUR	NEK4
PLAUR	ELAVL1
PLAUR	IGF2R
PLAUR	DDX11L8
PLAUR	HUS1
PLAUR	CNTNAP3B
PLAUR	SGSH
PLAUR	MAN2A2
PLAUR	EXT1
PLAUR	HCK
PLAUR	CHSY3
PLAUR	EEF1A1
PLAUR	PPOX
PLAUR	FAP
PLAUR	MANEA
PLAUR	CHSY1
PLAUR	PLTP
PLAUR	NAGLU
PLAUR	PXDN
PLAUR	TYK2
PLAUR	CDYL
PLAUR	XRCC3
PLAUR	TUBB3
PLAUR	LEPREL2
PLAUR	CCRN4L
PLAUR	PFN2
TCIRG1	SLC30A5
TCIRG1	TERF1
FMNL1	SRPK2
FMNL1	POLR3E
FMNL1	MMS19
FMNL1	THOC5
FMNL1	TCERG1
FMNL1	GAS7
FMNL1	ACTR5
FMNL1	STRN3
PLAUR	LYN
PLAUR	LRP1B
PLAUR	SDHAF2
PLAUR	SELENBP1
PLAUR	SRPX2
PLAUR	TBCA
PLAUR	TXNDC17
PLAUR	MMP12
PLAUR	NOTCH2
PLAUR	OXCT1
PLAUR	PSAP
PLAUR	SCAF4
PLAUR	IL6ST
PLAUR	ITGB2
PLAUR	UBQLN2
PLAUR	VTN
PLAUR	CTSA
PLAUR	CTTN
RNASE6	ARR3
TCIRG1	ABCC2
TCIRG1	ATP6AP2
TCIRG1	ATP6V1B1
TCIRG1	EWSR1
TCIRG1	GOLT1B
TCIRG1	KCNK1
TCIRG1	RPS15
TCIRG1	RPS18
TCIRG1	SORT1
TCIRG1	SYNCRIP
TCIRG1	VAPA
TCIRG1	ATP6V1D
TCIRG1	ATP6V1E1
TCIRG1	BAG6
TCIRG1	DDX28
TCIRG1	ERLEC1
