# Supplementary material for: Identifying crosstalk genetic biomarkers linking a neurodegenerative disease, Parkinson’s disease, and periodontitis using integrated bioinformatics analyses
Source: Front Aging Neurosci. 2022 Dec 5;14:1032401. doi: 10.3389/fnagi.2022.1032401 (PMC9760933; doi:10.3389/fnagi.2022.1032401)
Supplement: Supplementary file 1 [file Data_Sheet_1.ZIP › raw data/file21 Hub gene-Pathway-target.txt]

to	gene.x	gene.y
Collecting duct acid secretion	TCIRG1	ATP6V1B1
Collecting duct acid secretion	TCIRG1	ATP6V1E1
Collecting duct acid secretion	TCIRG1	TCIRG1
Collecting duct acid secretion	TCIRG1	ATP6V1D
Complement and coagulation cascades	PLAUR	ITGAM
Complement and coagulation cascades	PLAUR	PLAUR
Complement and coagulation cascades	PLAUR	VTN
Complement and coagulation cascades	PLAUR	PLAU
Complement and coagulation cascades	PLAUR	ITGB2
Complement and coagulation cascades	PLAUR	KNG1
Epithelial cell signaling in Helicobacter pylori infection	TCIRG1	LYN
Epithelial cell signaling in Helicobacter pylori infection	TCIRG1	ATP6V1E1
Epithelial cell signaling in Helicobacter pylori infection	TCIRG1	ATP6V1B1
Epithelial cell signaling in Helicobacter pylori infection	TCIRG1	RAC1
Epithelial cell signaling in Helicobacter pylori infection	TCIRG1	TCIRG1
Epithelial cell signaling in Helicobacter pylori infection	TCIRG1	ATP6V1D
Human papillomavirus infection	TCIRG1	ITGB1
Human papillomavirus infection	TCIRG1	TCIRG1
Human papillomavirus infection	TCIRG1	UBE3A
Human papillomavirus infection	TCIRG1	LAMB2
Human papillomavirus infection	TCIRG1	ATP6V1D
Human papillomavirus infection	TCIRG1	ATP6V1E1
Human papillomavirus infection	TCIRG1	ATP6V1B1
Human papillomavirus infection	TCIRG1	TYK2
Human papillomavirus infection	TCIRG1	VTN
Human papillomavirus infection	TCIRG1	JAK1
Human papillomavirus infection	TCIRG1	NOTCH2
Lysosome	TCIRG1	CTSA
Lysosome	TCIRG1	ARSA
Lysosome	TCIRG1	GALNS
Lysosome	TCIRG1	ARSB
Lysosome	TCIRG1	TCIRG1
Lysosome	TCIRG1	SORT1
Lysosome	TCIRG1	NAGLU
Lysosome	TCIRG1	IGF2R
Lysosome	TCIRG1	SGSH
Lysosome	TCIRG1	PSAP
Metabolic pathways	TCIRG1	GALNT18
Metabolic pathways	TCIRG1	POMGNT2
Metabolic pathways	TCIRG1	ARSB
Metabolic pathways	TCIRG1	MGAT5
Metabolic pathways	TCIRG1	MAN2A1
Metabolic pathways	TCIRG1	SELENBP1
Metabolic pathways	TCIRG1	ATP6V1D
Metabolic pathways	TCIRG1	CHSY3
Metabolic pathways	TCIRG1	SGSH
Metabolic pathways	TCIRG1	CHSY1
Metabolic pathways	TCIRG1	EXT1
Metabolic pathways	TCIRG1	MGAT4B
Metabolic pathways	TCIRG1	DHRS4
Metabolic pathways	TCIRG1	GCLM
Metabolic pathways	TCIRG1	ATP6V1E1
Metabolic pathways	TCIRG1	NAGLU
Metabolic pathways	TCIRG1	NDST1
Metabolic pathways	TCIRG1	GALNS
Metabolic pathways	TCIRG1	ST3GAL4
Metabolic pathways	TCIRG1	TCIRG1
Metabolic pathways	TCIRG1	ATP6V1B1
Metabolic pathways	TCIRG1	PI4K2B
Metabolic pathways	TCIRG1	ARSA
Metabolic pathways	TCIRG1	OXCT1
Metabolic pathways	TCIRG1	PPOX
Metabolic pathways	TCIRG1	MAN1A1
Metabolic pathways	TCIRG1	NDST2
Metabolic pathways	TCIRG1	MAN2A2
Oxidative phosphorylation	TCIRG1	TCIRG1
Oxidative phosphorylation	TCIRG1	ATP6V1E1
Oxidative phosphorylation	TCIRG1	ATP6V1B1
Oxidative phosphorylation	TCIRG1	ATP6V1D
Phagosome	TCIRG1	ITGB2
Phagosome	TCIRG1	ITGB1
Phagosome	TCIRG1	TCIRG1
Phagosome	TCIRG1	CORO1A
Phagosome	TCIRG1	RAC1
Phagosome	TCIRG1	TUBA1A
Phagosome	TCIRG1	ATP6V1E1
Phagosome	TCIRG1	ITGAM
Phagosome	TCIRG1	TUBB3
Phagosome	TCIRG1	ATP6V1B1
Phagosome	TCIRG1	TAP2
Phagosome	TCIRG1	ATP6V1D
Proteoglycans in cancer	PLAUR	FLNB
Proteoglycans in cancer	PLAUR	PLAUR
Proteoglycans in cancer	PLAUR	CTTN
Proteoglycans in cancer	PLAUR	VTN
Proteoglycans in cancer	PLAUR	CD44
Proteoglycans in cancer	PLAUR	RAC1
Proteoglycans in cancer	PLAUR	PLAU
Proteoglycans in cancer	PLAUR	ITGB1
Proteoglycans in cancer	PLAUR	PPP1R12A
Rheumatoid arthritis	TCIRG1	ITGB2
Rheumatoid arthritis	TCIRG1	ATP6V1E1
Rheumatoid arthritis	TCIRG1	ATP6V1D
Rheumatoid arthritis	TCIRG1	TCIRG1
Rheumatoid arthritis	TCIRG1	ATP6V1B1
Synaptic vesicle cycle	TCIRG1	ATP6V1E1
Synaptic vesicle cycle	TCIRG1	ATP6V1D
Synaptic vesicle cycle	TCIRG1	TCIRG1
Synaptic vesicle cycle	TCIRG1	ATP6V1B1
Tuberculosis	TCIRG1	CORO1A
Tuberculosis	TCIRG1	TCIRG1
Tuberculosis	TCIRG1	JAK1
Tuberculosis	TCIRG1	LSP1
Tuberculosis	TCIRG1	ITGB2
Tuberculosis	TCIRG1	ITGAM
Vibrio cholerae infection	TCIRG1	ATP6V1B1
Vibrio cholerae infection	TCIRG1	ATP6V1E1
Vibrio cholerae infection	TCIRG1	TCIRG1
Vibrio cholerae infection	TCIRG1	ATP6V1D
