# Supplementary material for: Identifying crosstalk genetic biomarkers linking a neurodegenerative disease, Parkinson’s disease, and periodontitis using integrated bioinformatics analyses
Source: Front Aging Neurosci. 2022 Dec 5;14:1032401. doi: 10.3389/fnagi.2022.1032401 (PMC9760933; doi:10.3389/fnagi.2022.1032401)
Supplement: Supplementary file 1 [file Data_Sheet_1.ZIP › raw data/file3 Parkinson's_cross_exp.txt]

gene	Parkinson's	GSM153404	GSM153407	GSM153408	GSM153410	GSM153411	GSM153412	GSM153413	GSM153414	GSM153415	GSM153416	GSM153417	GSM153418	GSM153420	GSM153421	GSM153422	GSM153424	GSM153430	GSM153432	GSM153434	GSM153435	GSM153436	GSM153437	GSM153439	GSM153441	GSM153442	GSM153443	GSM153445	GSM153446	GSM153449	GSM153453	GSM153454	GSM153455	GSM153462	GSM153465	GSM153481	GSM153482	GSM153483	GSM153485	GSM153489	GSM153490	GSM153491	GSM153492	GSM153493	GSM153494	GSM153495	GSM153498	GSM153501	GSM153502
ALOX5AP	up	11.5937978532713	12.4738785987485	11.7850428230292	11.5087157125878	11.2682109822	11.5407619509958	11.6666723108574	11.965570241275	10.8287326578616	12.1104034069318	12.0369374428412	11.6650587406407	11.8403384371262	11.5806985783428	11.362572425769	11.7070606970926	11.6452720682891	12.144082378614	12.3480866828915	11.9431996140912	12.111284703716	11.6907347913865	12.3118674848434	11.8845284477961	11.9934564652999	12.2691120532783	12.1487879285498	12.2115363411284	10.8523426659844	12.2923872175501	11.104203954308	11.7378432949462	12.2634221541585	12.1396157553104	11.747896255314	12.3457026150583	12.4869015272403	12.1774035719349	11.6422808984844	11.6049546261392	11.9299520293292	12.0525529903135	12.533209973148	11.718679829689	11.6021733325869	12.0379727576037	10.8861084830125	11.0386249134971
AQP9	up	11.7302500749135	11.570078908643	11.0913356688134	11.0402473944105	10.9867715559943	11.0057107474898	11.8710290052677	11.7329339149935	10.615052829111	11.4684251106948	11.1491159508394	11.1871416183157	11.2693684693871	10.6618426347417	10.7850643629867	10.76707849	11.5064160672106	11.2221590025545	12.0922313341699	11.5545191041777	11.9339000384797	11.1268819684247	11.1710653223462	12.0922313341699	11.8123833201982	11.7664816788966	11.8765458666866	11.0708844640879	10.4121372015192	11.227818406524	11.4668833181162	11.0576950578331	11.5426780195744	11.2918891491607	11.4042203609895	11.5686476031379	12.0197291475022	11.4721866976446	11.0276245544881	10.6355565744706	10.9974420466505	11.7998985654079	11.8315559097091	11.1317081196665	11.2556359219564	11.1486833915756	11.3185738164446	10.0106763976733
C5AR1	up	10.3259098028135	10.0906147748841	9.41734063600072	9.61423167641641	9.39721341119632	9.65104546658179	10.182438987776	10.307743804527	9.33505089803958	9.80369314569916	10.161989596736	9.7297155497922	10.5432222583407	9.83091701542839	9.94352050745851	10.2194729143201	9.59023200080136	10.1162050276112	10.3875221649055	9.97124098156583	9.78855323144485	9.52452224117945	10.1340946844862	10.4891498520408	9.82601173384516	9.99436150413325	10.2226636892255	9.40939585206665	8.80114372068024	9.79742691747589	9.14053603931676	9.50006355779613	10.1656768494317	9.58553850079462	9.87509898158947	9.85415602428128	9.90326200703654	10.2857033300233	9.46294367805995	8.79000107291764	9.43862019056646	10.028573406359	9.81392993036473	9.91703160714533	9.74468646918421	9.22128596191846	9.63862238209108	8.87169242981958
CD14	up	10.0718930642989	10.9538758351532	9.81438884180384	10.5384111650073	9.85380345576804	10.8326837893617	11.3617144316925	10.3634116051755	10.4942909326862	10.6617527100683	10.5676493522304	9.7852568442172	11.153833803513	11.0707856997693	11.35650164971	10.3069438245197	10.5399324156359	11.006214833011	10.5406925604541	10.9409551751044	10.4043814648668	10.2746853589838	10.9097616090332	10.6785020831055	10.3315537532567	10.2341225996068	10.344367262677	10.7247279694277	9.92787793461399	10.8025659339174	10.1416821186207	10.2815383143777	10.6163401835066	10.6776245771168	10.5814361064859	10.6281214671964	10.584587920604	10.4715058079842	10.8895299606903	9.27598996715932	10.4054087655124	10.9672952501461	11.3410075727142	10.6443030139764	9.962965441018	10.9992297411917	10.1318482855934	9.29246521717583
CD97	up	10.0770648058783	10.2403395866959	9.89365829219209	9.86428591024842	8.59328755081896	10.3102298004725	10.258282703613	10.2245008798772	9.65965869335668	10.2403395866959	9.32848268730503	10.0989982679159	9.92533975507254	9.67166709218958	10.6478566190603	9.72696420157394	9.66017193493272	10.4285416007023	10.1992721621263	9.67699764478219	10.1820672038395	10.0401981030193	10.0390413998869	10.5768577409002	10.0949363248133	10.5089052740529	10.3755767633748	10.6923387520177	9.62481329908224	10.6071233490832	8.98109986141626	9.43295426629359	10.4000475364207	10.0170667091912	10.4226315461903	9.95689845226132	10.2150750699539	10.5038866972435	10.4129164914626	9.3584440500783	9.63661739518988	9.82612298942303	9.97138655241508	9.22330847259242	9.38490613049773	10.3698766253117	9.68306359515749	8.93007065436836
CORO1A	up	11.0190661137651	11.1416070435898	11.6722319798582	11.9175359403854	11.6899614011844	11.5040097332149	11.8176180476128	11.0401577798503	12.3124325509559	11.2228434606644	12.0934849432185	11.5613879114988	12.5699052852259	12.504197282281	12.5871885254737	11.1735356073763	11.3428595035418	11.5788583540342	10.5816355183252	11.1349230781061	11.5584563257586	11.6610058847466	11.7442351675761	11.0422277350281	10.4226965049884	10.4220021793085	11.0814732309646	11.3897284141715	11.4273733670103	11.6105267931061	11.1214652442037	11.3134062394523	11.166357748712	11.3513035038885	11.3700844666119	11.4756839540217	11.2872743835628	11.5216548770504	11.324875999645	11.7320843119153	11.4109184213582	11.4792969477548	11.9853093148127	11.5476579727688	11.5309815512885	11.6782653731182	11.1714280450611	11.4137931276054
CSF3R	up	10.1247851111705	10.2837061745151	9.92767756724966	10.2395746857612	10.5309423846251	10.9043311563771	10.9121446734914	10.3567265801719	10.8713122640213	10.2541976523815	11.5110757394626	10.5411271524135	11.8368600093476	11.1094396564353	11.3970632580907	9.82479652419983	10.5858849989953	10.5809438405999	9.45199860468498	10.5957209189098	10.7462473061471	10.8944530871878	10.7122235837932	9.97001939997399	9.25837485624977	9.16912578175474	10.6805466067211	10.5962654831837	9.25326292249816	10.8410832833534	10.3740716057716	10.305151769097	9.66082658764648	10.2168619990268	10.3762654374053	10.7524222293613	10.6379108182017	10.8171368318002	10.386566959774	10.4701782692545	10.3506899762832	11.2124427907953	11.1256576518138	10.8854188747972	10.7744533394505	10.4769491636101	10.531793647498	10.1920563339623
CST7	up	8.97701286993313	9.76369157997805	9.99892313292993	10.4835079369386	9.91932716546517	9.81507087901869	9.63580254395531	9.89888496761274	10.0344314106496	9.37393986041076	9.31305831556463	9.83410655304636	9.61802545856628	9.64070325958127	9.87034735856778	9.21833245305434	9.99275036117641	10.5525968803276	11.2664831911236	9.5268791510178	9.28931482179092	10.012719332187	9.42943554924122	10.1646853377286	10.0344314106496	10.0261373021973	9.74403577988314	9.65789181570401	9.58926988339277	9.08820864263759	9.75887715987733	9.58926988339277	9.79520136023404	10.229202897394	10.4783023380825	10.314508251397	10.0479051153448	9.56750548891552	8.93576640596817	9.6073901825574	9.75857579891348	9.70611837558588	10.3345310923633	9.67775149286213	10.241691610668	9.75586023516463	9.50988711663739	9.36219610646679
FCER1G	up	10.3961344203333	10.9467822628023	10.5737618077147	10.0692910782573	11.2565715952783	9.95446259349381	10.1869282414791	10.751637512246	9.92821472999031	10.7922198133478	10.8290350584742	10.3841221184683	11.9582862301693	11.2012422829479	10.7728925155298	11.0050708757102	10.7924128415516	11.2052395127102	11.498051273896	10.604681318765	10.8577958314142	10.0966022072394	10.9053523767899	11.4438775542163	11.2593582655155	10.7454821885164	10.6810946143967	11.1929932795571	10.8897525201491	10.9968044804567	11.1819259355619	10.6698545327042	10.2562605798032	10.246269384148	10.711590816099	10.8742686092592	10.9888339615825	10.6136971744694	11.1342960652345	10.3922656971115	10.9832129545216	10.9057111644747	10.859459867654	10.5036246126364	10.5940776504163	11.308679011377	10.5700898701979	10.2877258947402
FCGRT	up	9.57218215593389	10.5605085652342	9.70555625828416	9.63674904340075	9.65669424193064	9.61031014182485	9.86708653257092	10.033511850507	8.99104410262242	10.6035555612861	9.60315363675694	9.51828699763368	10.2540783325139	8.99561763435539	10.3248282891145	9.1910568577555	9.82952426106146	10.2391833782472	10.5374015904803	9.79681160153739	9.68524923523469	9.48522490404382	9.76185720061277	9.93491280744246	9.9942027576955	10.0499036646673	9.88149436167248	9.9489433966711	8.68941490898177	9.85978884613499	9.02365065797869	9.77005380574663	9.76231471666527	9.21334263046066	10.0929343727987	9.88505798416356	9.09850941703779	9.72967378216252	9.1065404089229	9.05397463579089	8.5657752823159	9.97738251305505	9.34496973699545	9.50098259455649	8.53673316384673	8.46692790663493	8.80434794408881	8.83389644237197
FMNL1	up	7.71869919878318	7.82343797439086	7.47193738402275	7.88350001054173	7.17357325465548	7.65280556290154	8.16597005554568	7.95861859773082	7.70712161657034	7.65846930776316	8.44799398962225	7.73287694406659	8.85418843513095	8.03229828259443	8.66804219866155	8.49245514976267	8.29269116216756	8.50246673514571	7.31118034865718	7.94645797844047	8.52661407649162	8.39100546932119	8.46610295943703	7.62198570887151	7.91472029931144	7.17553405351125	7.81964142292411	8.011301266831	8.14222437789518	8.73841292024145	8.92721964102481	8.02073155615713	7.98094042776345	8.34466574794545	8.07555076478145	8.50166832357778	8.20357773927181	8.34688452509003	8.68259907678545	8.59452647697396	8.56191920925806	8.74892182304031	8.63375187608324	8.4726333229092	8.36976481308571	8.46118611241596	8.56191920925806	7.77591732897845
GNLY	up	10.7794337326199	10.3715336864148	10.6044557500809	11.4241734598692	10.9369465202664	11.0737754889587	10.960537149695	10.337429085185	10.7298438382264	10.1275590279332	10.9059856509573	10.11833955257	11.0349661918685	11.3429951979848	11.8928547195446	10.6918079525928	10.2676218677159	11.9800798898172	10.1506130093511	11.2738419437473	11.2631200435545	11.4574175124783	9.68196556173941	9.20489156325783	11.2604003844326	9.38645657820231	10.3072622463713	10.8263608479985	11.4187586316713	11.144352167877	8.35717288273482	11.1065752447311	10.6913578887451	11.1408402162629	11.9043233291436	11.3803917354143	10.8614421280677	10.2058921784593	9.66869140373996	11.1071383577916	11.0974479625415	10.5661223498869	9.48623068510859	10.8668978783426	9.61281412450533	10.2255925245613	10.4517887525605	10.8361234493846
H1FX	up	7.76849500305959	8.29059559120325	8.45220868940205	8.49492655534425	6.46806988931497	8.69874912073995	7.65680548772659	8.04072221327739	8.7371122760084	8.49667642228677	6.91351189321997	7.83989802655645	9.28840217627067	7.0155205211838	7.98495276725451	8.61845769786481	7.97455127207228	8.60565390573388	8.33489834282552	8.50365250190854	8.3028283151876	8.34868443718581	8.98645738880815	8.55815573705991	5.69899054523133	7.66013310651242	8.71807188513053	8.71511775430394	8.35844316464707	7.87700047935897	7.70263659614533	8.77154902171302	8.18392567818906	8.38347886804676	8.5975871618056	8.45039804939459	8.38156997975602	8.982850286165	7.86000749962714	8.8736465065801	8.17723901561502	8.36232622938004	8.12944592148774	7.75928810947621	7.03177158189408	7.30295246595526	8.4303127771878	8.23835206656739
HBG1	down	12.5338055164885	13.3085561593425	11.6297791991325	11.4937286193627	13.2206250995083	11.5610021851875	12.1431075246426	12.447312809602	11.9982272645825	11.4964119174857	13.4947684114488	11.6592198470749	12.5405414063804	12.8244745524065	12.7834161895873	13.8367070937864	12.8104751261758	12.4602643496013	13.3416510040794	12.6520513147312	14.0757471036863	12.5710755280389	10.7785530993049	12.8479048504012	12.3901981591458	12.3004669674241	11.5661309336875	10.2668279510576	11.7932879450186	12.2794433130691	15.1221016165164	11.4124358066617	11.4814310563455	10.6697723895193	10.6910520431587	13.1128557642388	10.2901583112713	13.4405348482937	14.2286578547466	13.2923323350915	13.3585433056795	12.6765750864419	13.6626154793565	11.2830870044098	13.9926751272544	12.1524670420826	13.6314077687089	11.816987803792
HCK	up	11.0668896511089	11.5647553879368	10.7457401099538	10.6276070971009	9.67413823227342	10.7978116934526	11.0734333159912	11.3332479114298	10.291704509901	11.4237181040497	10.2926740450062	10.9400003500683	11.3241064381777	10.2571552618614	10.9482525517007	11.2444112699463	11.0683588911398	11.6175861883257	11.7862536293895	11.0525704859652	11.4410783192182	10.9047382905781	11.0611109789009	11.622740976245	11.3774652249191	11.5228911090612	11.5533557821822	11.0320955297307	10.5527676705767	11.0382226410649	10.8171815828155	11.0430594620994	11.3360635067012	10.8272372233093	10.7455987028205	11.3946699918234	11.2749641731519	10.7819048846995	10.9444402353048	10.3433292667753	10.4987150926401	11.3414912502207	10.8861357838693	10.8691079750465	10.8043426117765	10.8584273548568	10.6899470292883	10.1625126625682
ICAM3	up	11.6922557601438	12.3697729412464	11.4512622735611	11.5137208911091	11.4818393884803	11.4083815795346	11.8354832840433	12.2577459591767	11.2993746972507	12.3316524465808	11.8808015257672	11.8700088552676	12.5561028793215	11.8268371428113	12.2751304676051	11.6411678139956	11.4896384076086	12.1421231090796	12.0820150514245	11.5157584494747	11.7907148773756	11.5643611033853	12.0685480855701	11.7740127895614	12.1353242350239	12.1050018149004	12.0804448914989	11.83020665363	10.7163241250081	11.5523020862396	10.9325671338841	11.2168949734972	12.1981742547563	11.3575431758935	11.439268948094	11.6816170571994	11.8318537543974	11.3847982669199	11.2447457549476	10.896472089706	11.0998885621902	11.6268464269621	11.5280012315774	11.1790301182135	11.2664759611257	11.1182022858526	11.0799164885971	10.6962487480302
ITGAM	up	9.01720953468196	8.9787389233485	8.87035683852552	9.3713126127403	8.77447636658819	8.97771499349158	9.20561153790779	9.34826564912378	8.9218664108591	9.83705542584798	9.20171137199912	9.02520178519454	9.32742793139662	9.23414575265318	9.07401940704166	8.94010026199591	9.06072176774969	8.65300140421246	9.20800725025673	9.24765505984955	8.65792755971152	9.23444053686119	9.22082824299124	9.33773895715493	8.76331939617706	8.06477217843376	8.55666488305238	9.15545290840993	9.22794353168813	8.78403764936287	8.31927854072902	8.58381931869345	9.11552594435132	9.17507962401664	8.73530762676867	9.23591373093648	9.38596967612347	8.96950210917597	9.03414975203788	8.26982312847048	8.31379662067503	9.34190179966161	9.13840812929013	9.29156627540678	8.56057001655354	9.03216525941849	9.13466741098431	8.57739222329762
ITGB2	up	9.30490444429162	9.60657966207045	9.16486151457838	9.68742736852526	8.30698614963399	9.50413280431053	9.5815810327904	9.73067490057358	9.69602081689732	10.1703366603261	9.04080319815384	9.29221066013726	9.95944476124922	9.79897333509566	10.0020184322788	9.48669009976023	9.53141994077762	10.3669566541474	9.71423769406337	9.41762238909878	9.6957317924541	9.50296069373656	9.68626571259004	9.59107027166434	9.6815150718105	9.45317980649729	9.80698913159288	10.1931195678787	9.51486151339287	9.81198194944709	8.66042201915323	9.4565683004847	9.72650786684285	9.63643069943627	9.79988593242185	10.1694347823131	9.9474906097016	9.54648216378738	9.48443123610583	9.15516675603397	9.2210301860894	9.96346887080474	9.1397590005969	9.59320645873502	9.27859289765758	10.0312570130864	9.52521425249206	8.78098716286574
KRT23	up	8.90814651633529	8.24533856799751	8.88759381838548	8.60169988888068	7.74944955346887	7.96553972878627	8.8621599635569	8.83432528572201	8.24708963023154	8.274252669145	8.6960655118501	8.3182464871714	8.80754116419735	8.53330737660135	9.23318075853734	8.42069284504544	8.05670617888076	8.53426616623042	8.52754106627144	9.05018422115739	8.3587942941308	8.50620116010306	8.39929905380599	9.01543098380389	8.45246082920461	8.94152963459811	9.22424150885393	7.93480508202365	7.44211564552085	8.54619897470181	6.8964249746676	7.84468017363164	9.23347783544227	7.94129164938422	8.49245712448746	8.18147037593277	9.09951043288884	7.58928023124878	7.96412453665682	7.10435784155835	8.01969290846224	8.15250897341651	8.77376271993386	8.16552019232322	8.63428465727488	5.73513038674021	8.65825500572797	7.41247004440493
LSP1	up	9.72449292268549	10.1688064793384	10.6125752918418	10.7476529229789	10.5650763335727	10.2218138778965	10.8763365700596	10.0547623583263	10.3623424572668	10.4225397772502	11.157930721212	10.4864473189056	11.6656624449268	10.3497698767275	10.7119213796208	10.0847093518756	10.3320338082336	10.2854110731899	9.13897075623071	10.166900936065	10.718237754016	10.0724837538878	9.85022417275221	10.1285998761734	10.504622098849	9.8356311571106	10.3477738965125	10.3171279546	10.1680445942464	10.9642454300472	10.6608083581422	10.2236424574868	10.2283849522497	9.89306728961369	10.1737479353729	10.4388065222903	10.2214478851306	10.1714695704218	9.27982084815684	11.1150364797937	10.4683250477579	10.8384218051044	10.9330822441981	10.4969057052277	10.1020391923928	10.4576387234298	11.0557362389018	10.864194487819
MANSC1	up	8.62240115787717	7.57415742754613	6.61302553766189	7.85761985284725	7.03812275458625	7.24911181370145	8.35158416799748	7.42834158925494	7.79882389040958	7.28901047017988	7.79136746600868	7.72718458636631	7.31823546073209	6.795388388907	7.31478678848474	6.6944352694786	7.28690044994701	7.75196874040288	7.10340211956636	7.21698021533266	7.4517922566892	8.03584996922067	8.79694914562937	7.73342015040686	7.22066730680088	7.69240505592013	8.15209473434381	7.78587511362602	6.25992930491574	7.67685736783357	7.59482697629492	6.49569502315573	7.5753133657652	7.06540473989931	7.10818245532938	6.66349232360599	7.73030571071211	7.27133311303766	7.34418264276915	6.72783563487361	7.49332217058954	8.42833297622679	8.15986057706234	8.06051390082089	7.64415483949537	7.57357900266494	6.91817104660692	6.5961847747271
MMP9	up	8.70878085915242	10.3878286967028	9.29899544285434	9.3209215859104	10.0197813720483	8.47359409336227	10.4247741793056	9.90802500115003	8.91779255140391	10.4568414983185	10.0636465142284	9.97901501841309	10.288978984839	9.4981928365823	9.40065551499616	9.46003138421204	10.0396936358556	10.7789412358479	9.64374471534164	8.94340243410009	9.3554990522054	8.960976917167	9.84522322788055	9.62993444137769	9.05717030349375	9.5857511115139	9.82703379622639	10.2176510196396	7.44628045807307	10.4804170272872	9.09189775724906	8.44906423941794	10.5001960879452	9.53246997084369	8.64795213521193	8.74881179808146	10.8342645867316	9.67469903216898	9.31016748500663	8.99601315463027	9.91268675426147	10.3102981548315	11.0715353449563	10.0428763459557	9.48755515451676	9.12864647058846	9.04908681264705	8.62632406247381
MYO1F	up	10.9815127142595	10.973191812157	10.897455492784	11.076733392025	10.9963930331812	11.1195730209764	11.3490659954515	10.7018530447656	11.1229227631504	11.1740550827232	10.7073171632055	11.5402884872983	11.6631100160555	10.9845288680433	11.5984872879423	10.4988422370699	10.8796471190897	11.1427520935132	10.8172049652352	10.2636639067507	11.1682190181775	10.8758078829721	10.8542186758754	10.8248011539839	10.9419859545814	10.6008983834715	11.2931635846202	10.9990853736054	10.5216404546122	11.1691704132564	10.4747470338055	10.5917214856406	11.015598370127	10.6327432063466	10.4413567661996	10.9757678420891	10.9274211588034	10.7891842828607	10.6165214809936	11.0462820678336	10.8708364755745	11.1030116442394	11.1220856988106	10.8057496191037	10.7583238921937	10.5485809342245	10.4624754107414	10.1698535555698
NCF1	up	10.5166433272516	11.1786620746472	10.4966283195581	10.6379700418708	10.6930464723795	11.4086235188693	11.0949302316676	10.939462210937	10.943847840293	11.5202794598064	10.911882227784	10.939309908622	11.2251642328848	10.9378277126517	11.5433175602709	10.6180672618869	10.6406718792953	11.1714691533298	10.8661982123716	10.577709594268	11.3661369113544	10.8224087098206	10.8169084231879	10.6452645607795	10.4713796248371	10.7976567144347	11.1911356248422	11.6782861033127	10.1204504441517	10.957416010462	9.74584084045256	10.5119070921339	11.4252302095916	10.7403293328485	10.5194027366446	10.812028446293	10.901289079674	11.0604138611151	11.0637483316889	10.808663966801	10.983702693907	10.8394927210782	10.8671296176967	10.2400037163723	10.4585983656412	10.7182514236932	10.785877226303	10.4052749639409
NCF4	up	10.2778662877069	10.809695218517	9.64939622035513	9.70773150346917	9.64224501135983	9.82428299912103	10.3321449838641	10.5232107045997	9.57004215033914	10.7653712470612	10.2508404003429	10.0310016488564	10.8753856872161	9.99111027670332	10.2266315732158	10.0497424276292	10.4144088031819	11.0428182233811	10.8132089123797	10.2891188614734	10.4752471964396	9.64602626024399	10.7325274783512	10.8324467956465	10.377465792351	10.6329405074519	10.4463987610623	10.0754683432779	9.05444603638595	10.2568956142127	10.1094916991054	10.0662737295553	10.2026458265315	9.85147435213297	9.96946470147956	10.403598751472	10.2864936483958	10.1832608739198	9.36510895277547	9.79151898141661	9.87028790748889	10.3404716357548	10.3662801326096	10.3137548467118	10.21322410504	10.010751867849	9.74670194861043	9.32235220482068
NKG7	up	10.5507500244925	10.5872398044505	11.2354485428389	11.2767488997531	11.1482323845674	10.7760810515684	10.3806544188028	10.2575872688005	10.5923741455765	10.3393688820795	11.2508763615363	10.3942234435606	11.1116741087273	11.6527217519701	11.1839739348888	10.5324555438748	10.3102144315945	11.3419834849201	10.4031953591114	10.7816274130009	10.8271097237751	11.5446395249611	9.65420020267787	9.91272997732594	10.6261873610625	10.1761802453459	9.98452838702963	11.4719339485738	11.3040949069468	10.7349533118773	9.90969734826821	11.3493190993967	10.6385313450428	11.3727183757599	11.8425525318324	11.1085830539171	10.9710999432492	9.78364734984926	10.7249409429264	11.4348580110667	10.9658026750248	10.5354503624456	10.1622233305924	10.8969793236374	10.6505687600746	10.674331036113	10.0217095858925	10.7288434031868
P2RY13	up	10.1651896085532	10.3351707350066	9.30492931188461	9.27603457347334	9.83322173817679	10.0726685720049	9.78469712251232	10.2820420121455	9.28290397617285	10.1627256180525	9.6262756742151	9.65001910343156	11.0791653198733	9.40205867298593	9.78964590274894	10.3950680274086	10.1968284082725	10.3182921077371	10.5994415997902	10.26382399081	10.5143658267936	9.77953919973582	10.154431803215	10.4917957811579	10.284302515198	10.0963095386297	10.4569414388503	9.69224557649627	8.72002865196944	10.5405529265207	9.75326171439231	10.2314912442581	9.73302271668039	9.26219244284151	10.0370671825132	9.94289965167065	10.1438838113598	10.3960487544792	9.59993981682448	9.28125834451972	9.41357799870881	10.232732968183	10.2188729137863	10.1255270006577	10.2744357222569	9.74308101594345	9.72806540588188	8.97090864326044
PBXIP1	up	7.97020057157214	7.52397810918336	7.73314726811627	8.25598817570163	6.92359553472138	7.79776032763713	7.67594046000662	7.39473431523893	8.12241644434785	8.09850884148136	6.88344477413251	7.78808569322817	7.92870994435006	7.90382111186294	7.54594341932755	7.46144866374343	8.02757494087395	7.89863644778197	7.22290887761121	8.33434405604777	7.33921028244756	8.28442382390678	8.10881961666166	7.75834397093508	7.15410196077992	7.7776497921948	8.27752220264724	8.63580852024603	8.38303218395793	8.49754468619677	7.87710335519245	7.69806204120688	7.67715800385503	8.48556242583428	8.53209577287465	7.23294728799125	8.43817320861537	8.90156228399559	8.31416017365236	8.67628007642584	8.12590673152243	7.80542142467192	8.6655541356895	8.42688774430708	8.08881746652578	7.71893719138294	7.71374419596016	7.64681128599359
PLAUR	up	8.03510425555936	7.87007378370644	7.9515100706275	7.58305470223099	8.19286007455082	8.11345632327038	8.52051380275381	7.91347038978132	7.94050644428923	7.85098340496187	8.46324548101672	7.57319364424874	9.04954194944385	8.57322357813606	7.82623881978339	7.49709903736635	7.59353670852949	7.96616362999594	7.65165665003477	7.43086243942821	7.28637450930382	7.44157464809589	8.0531477588329	8.32442254622994	8.07891119178692	7.64126072042449	8.03708835840401	7.74314338710631	7.41329212339849	7.74363052956252	7.57239585172836	7.95341079400987	7.84196223967856	7.8099388971644	7.81727312353759	7.68089446179243	8.2075267682368	8.09229963492578	7.36102070586442	7.08606139058297	7.76362647259378	8.0939203158947	8.92456188172896	7.93721582866057	7.72781622488075	7.92672444070669	7.31215107657539	7.65064319671108
PLD3	up	7.14112613780323	6.47865653747517	7.35925384192425	7.31966639557536	7.62474901692457	6.94136713237627	7.24478375263551	6.46545929913539	6.88864485158398	5.8662820884347	7.60068394692601	7.18118266360331	7.64483385664705	7.87862575183619	7.49537801549557	5.99110187409936	7.23619390034247	7.27840779862931	6.98136484538368	7.1468149203603	7.27177482682592	5.39343773767637	7.43109814010745	6.97687569473235	5.67749085576005	6.80783309316588	6.78071565277924	7.0272971621599	7.48473100283598	7.21173272483016	7.37360172409475	7.38626314265986	6.95296307724934	7.20195292983572	7.23533068032106	7.13826924541843	7.08132917945249	7.11119469500616	7.31011399197745	7.13731509594108	7.12964822505554	7.41542331124157	7.84357210778653	7.53684313478269	7.28663610131214	7.45483912993628	6.97575012087085	7.47261278952296
PTGDS	up	7.53132401426101	7.41531227001582	7.85372392838799	8.08818706300029	7.9960685658974	6.72763403033833	6.62178078277547	7.17953634064843	7.60701732076758	7.20325502673951	8.77497375004301	7.23111181406844	8.27299413055691	8.03163339534904	7.12097871212914	6.78456408031098	6.86538689917647	7.30345565268912	7.09145139945246	6.63976745784369	6.60358262579806	7.27588897147983	6.76477000490088	7.45943566042167	6.94916749962388	6.92448638432875	6.65061979883592	6.81176021384222	8.308292479412	8.22260184628958	7.48141964008808	7.50448733302046	7.10044832385748	7.34329660617145	8.44871484106034	8.59642926345507	6.29260493471437	7.0393026005853	7.42100401243453	7.78149859998237	7.47179582629691	6.98287586033952	7.14133100030359	6.09387152996594	7.58518045063364	7.31225735566645	7.96190395520131	7.53810941753434
RGS2	up	12.0523331392441	12.088055970632	11.5277515183878	11.9339415997838	12.0260174404092	11.942520681281	12.6894350846358	12.6779581466419	12.3318349532787	12.4968804572614	11.6989771185972	11.891288593236	12.092636779145	11.3632408645034	12.3967719843959	11.5539502590384	12.150628813955	11.9554751158216	12.3961599139721	12.3220502036683	12.0486713492635	12.1801131237239	12.4037495227874	12.7100674104778	12.6203981804957	12.9442466930562	13.022599117875	12.5216747331057	11.5944547362253	12.6377795198965	11.9678610841835	12.1141342089111	13.0191808028288	12.3015035827216	12.8226043819539	12.5816680524002	13.0258351757693	12.8173158099574	12.3704116073199	11.4703348233321	12.8730431090196	12.7012944726699	13.5955301136258	12.89182805403	13.0144059232058	12.9376325949725	12.9858319326003	12.2992709594596
RHOH	down	8.63535669426989	8.06798167240048	7.35265738791052	7.94197681717185	7.63271000055311	7.7410653404764	8.00253413001277	7.90897379954902	7.81705816458821	7.33012144637219	8.41553811279689	7.568900022455	8.24664578399068	8.5226555929382	8.16497829686488	8.85173220708958	7.49778982126242	7.29915248850057	7.49415575494519	7.70927153892865	8.11336709115693	8.25755749122682	7.97068696321854	7.96700939649995	7.67905587489268	8.15015369286998	7.43368163959321	7.71567762672406	8.15758204009744	8.11167604276729	7.65603952728245	7.92225128681016	7.50623959594704	7.81404201790675	7.60678899089661	7.59425219899421	8.05491562561482	8.69055549455481	8.14767048553201	7.36577679994266	8.32534680522129	8.16333740467572	8.29064418175282	7.28414116556976	7.96608875685796	7.78050915113288	7.56541369110743	8.676008770173
RNASE6	up	9.09980349611627	9.77168318945341	9.41865534020634	9.37808778572159	8.885612079962	9.50340263407914	9.35029991705232	9.36547777931227	9.66516880179666	10.158925197659	9.12888658133561	9.21061561198103	9.9926411297964	8.96720127167445	8.05176494885362	8.94508475557549	8.78459621515552	9.57874624100714	9.12524201820628	10.0067003681012	9.77605013705816	9.3127960428201	9.24891634060856	8.84844458924566	8.59847969626887	9.33091218533824	8.76629901709774	9.73281391667848	8.63721088028521	9.21027450299433	7.09554046206741	8.54067187403455	9.69224408696703	8.65163336728266	9.30680449584693	9.79422814824064	9.78733403633961	8.82690230536084	8.97462516136037	8.85885410140676	9.31090707961155	8.87230392899242	8.95473022911092	9.13831354559966	8.45116463089993	9.25090033828595	8.00211267670486	8.26214220998112
SH2D3C	up	7.69061145720764	7.2429522601966	7.50978578832836	7.5977849902434	6.24373331075573	7.70566567552672	7.53789329932677	6.93730448007128	7.41248982079714	7.39364074350609	7.78371071958955	7.82158583981732	7.69474172038167	7.23620009446011	7.60991256732502	6.66692972243083	7.66685206239831	7.67950670322604	7.15353541652081	7.17309427298995	7.68368679788152	7.73242198673966	6.56046284571736	7.60386826417119	7.53952048885566	7.19461316772946	7.30788715258203	7.28030862192517	7.2973771820521	7.85335085378113	6.2099680100173	7.44727475030986	6.90227933726336	7.33059497535973	7.5977849902434	6.97405455877554	7.4400600462071	6.26988206121407	7.80589147862114	7.17551046097513	5.8633664185218	6.61523275475214	7.19932799251281	7.00068629128485	8.04386171828583	7.50642216333048	6.75477559671064	7.80100863230418
SLA	up	10.4337289089321	10.33600724878	9.82760528180042	10.0595497824815	9.76403833549214	10.4450055740774	10.3675642153608	10.3160189284742	9.98493179280993	10.0980328953751	9.16105571748295	10.0103704275367	9.49800371073236	8.7716670285492	9.34655752271663	9.73105950928886	10.3745372556127	10.5988601640174	10.7840912231127	10.5508354617219	10.0789364447018	10.1074745033599	10.1377113613179	10.8614927662206	10.7192006290164	10.8355152935909	10.8375768573248	10.1688586695259	9.99645442993722	10.2676429640317	9.82794061770391	10.7363213407121	10.8530341613725	10.4022329929511	10.5209941054759	11.1074293565531	10.8062552452303	10.5313620899539	10.2506142706315	9.45325273625461	10.2924011942472	10.4421592004585	10.4634817860479	10.2836099078695	10.2021100114502	10.6461053651758	10.1355480465843	10.2041786535145
TCIRG1	up	9.92475069791319	10.4874101888573	9.78802132479676	8.70961547229248	10.4011519328688	10.1106750499736	9.76199817282932	10.182145696984	9.64978585201399	9.8975007557195	10.1057511107631	9.64855017915537	10.6915804547655	10.0836047343457	10.353345605452	9.90164697111812	8.93677201685657	10.240033812141	9.57039584476597	9.2599952174643	9.8917793535139	9.22129852302279	9.36487837961501	9.36185631069081	9.49529614895278	9.62360182570474	9.75685019389118	9.3999085208059	8.47630721133239	9.27855597128156	8.86035275665682	9.26970886944077	10.0283419305336	9.0256703885774	9.36713950303282	9.66208731088767	9.45195482474077	9.52392487308216	9.03806462161138	9.7337444931778	8.66591193407159	9.76655792411273	9.32431337149828	9.37165286723607	8.71914752378493	9.4737903090252	9.24365709565792	9.02279438960773
[truncated: 512 more columns]
