# Supplementary material for: Identifying crosstalk genetic biomarkers linking a neurodegenerative disease, Parkinson’s disease, and periodontitis using integrated bioinformatics analyses
Source: Front Aging Neurosci. 2022 Dec 5;14:1032401. doi: 10.3389/fnagi.2022.1032401 (PMC9760933; doi:10.3389/fnagi.2022.1032401)
Supplement: Supplementary file 1 [file Data_Sheet_1.ZIP › raw data/file4 intersection_BP-enrich_all.txt]

ID	Description	GeneRatio	BgRatio	pvalue	p.adjust	qvalue	geneID	Count
GO:0006909	phagocytosis	9/32	308/18723	1.57970838110275e-09	1.45965054413895e-06	9.79419196283708e-07	929/11151/2207/3055/3385/3684/3689/4689/399	9
GO:0006968	cellular defense response	5/32	54/18723	3.1330924291139e-08	1.44748870225062e-05	9.71258653025308e-06	728/10578/4046/653361/10312	5
GO:0002274	myeloid leukocyte activation	7/32	223/18723	8.08620738156277e-08	2.49055187352133e-05	1.67114952552297e-05	728/8530/2207/3684/3689/5730/399	7
GO:0043299	leukocyte degranulation	5/32	73/18723	1.45441960879662e-07	2.71284905677424e-05	1.82030997316021e-05	11151/3055/3684/3689/5730	5
GO:0050900	leukocyte migration	8/32	369/18723	1.46799191383888e-07	2.71284905677424e-05	1.82030997316021e-05	728/11151/1441/2207/3055/3689/4318/399	8
GO:0042554	superoxide anion generation	4/32	44/18723	9.09103635755957e-07	0.000140001959906417	9.39407090281156e-05	3684/3689/653361/4689	4
GO:0001774	microglial cell activation	4/32	47/18723	1.19020109374941e-06	0.000157106544374922	0.000105417811160662	728/8530/3684/3689	4
GO:1990266	neutrophil migration	5/32	122/18723	1.89218351583874e-06	0.000218547196079374	0.000146644222477502	728/1441/2207/3689/399	5
GO:0002283	neutrophil activation involved in immune response	3/32	18/18723	3.63659539568839e-06	0.000373357127290675	0.000250521016147423	2207/3684/3689	3
GO:0097530	granulocyte migration	5/32	148/18723	4.8895657129153e-06	0.000451795871873374	0.000303153074200749	728/1441/2207/3689/399	5
GO:0008360	regulation of cell shape	5/32	154/18723	5.93735336263983e-06	0.000498737682461746	0.000334650825894245	11151/752/3055/3689/399	5
GO:0006801	superoxide metabolic process	4/32	74/18723	7.43377467493185e-06	0.000572400649969752	0.000384078358204812	3684/3689/653361/4689	4
GO:0002275	myeloid cell activation involved in immune response	4/32	91/18723	1.6919389903126e-05	0.00120257817465296	0.000806924749226009	2207/3684/3689/5730	4
GO:0002532	production of molecular mediator involved in inflammatory response	4/32	95/18723	2.00572544662558e-05	0.00132377879477288	0.000888249840648472	241/653361/57326/23646	4
GO:0030593	neutrophil chemotaxis	4/32	103/18723	2.75899215082592e-05	0.00147569500790618	0.000990184962014968	728/1441/2207/3689	4
GO:0042116	macrophage activation	4/32	106/18723	3.08886127113431e-05	0.00147569500790618	0.000990184962014968	728/8530/3684/3689	4
GO:0042119	neutrophil activation	3/32	36/18723	3.11618104366145e-05	0.00147569500790618	0.000990184962014968	2207/3684/3689	3
GO:0045742	positive regulation of epidermal growth factor receptor signaling pathway	3/32	36/18723	3.11618104366145e-05	0.00147569500790618	0.000990184962014968	4318/653361/5329	3
GO:0097529	myeloid leukocyte migration	5/32	220/18723	3.32786691856398e-05	0.00147569500790618	0.000990184962014968	728/1441/2207/3689/399	5
GO:0045730	respiratory burst	3/32	37/18723	3.3872027668929e-05	0.00147569500790618	0.000990184962014968	3055/653361/4689	3
GO:0010038	response to metal ion	6/32	373/18723	3.51074318552606e-05	0.00147569500790618	0.000990184962014968	241/366/929/4318/653361/10312	6
GO:0097242	amyloid-beta clearance	3/32	38/18723	3.67326679457165e-05	0.00147569500790618	0.000990184962014968	728/3684/3689	3
GO:1901186	positive regulation of ERBB signaling pathway	3/32	38/18723	3.67326679457165e-05	0.00147569500790618	0.000990184962014968	4318/653361/5329	3
GO:0030595	leukocyte chemotaxis	5/32	230/18723	4.11459009541559e-05	0.0015207524992656	0.00102041834366307	728/11151/1441/2207/3689	5
GO:0045055	regulated exocytosis	5/32	230/18723	4.11459009541559e-05	0.0015207524992656	0.00102041834366307	11151/3055/3684/3689/5730	5
GO:0072593	reactive oxygen species metabolic process	5/32	239/18723	4.93952569743881e-05	0.00175543144016671	0.00117788689708156	3047/3684/3689/653361/4689	5
GO:0036230	granulocyte activation	3/32	43/18723	5.34250765303869e-05	0.00182832484126213	0.00122679805366074	2207/3684/3689	3
GO:0071621	granulocyte chemotaxis	4/32	125/18723	5.89055685487351e-05	0.00194388376210826	0.00130433758929342	728/1441/2207/3689	4
GO:0002443	leukocyte mediated immunity	6/32	440/18723	8.78208209825166e-05	0.00279815305475329	0.00187754858652277	11151/2207/3684/3689/5730/10312	6
GO:0002366	leukocyte activation involved in immune response	5/32	275/18723	9.59212995967266e-05	0.00295437602757918	0.00198237352499902	11151/2207/3684/3689/5730	5
GO:0002263	cell activation involved in immune response	5/32	279/18723	0.000102661258668805	0.00305996783903149	0.00205322517337611	11151/2207/3684/3689/5730	5
GO:0043312	neutrophil degranulation	2/32	11/18723	0.000154159514407746	0.00445135597852367	0.00298684059165008	3684/3689	2
GO:0022604	regulation of cell morphogenesis	5/32	309/18723	0.000165573552898344	0.00456795712418051	0.00306507945561896	11151/752/3055/3689/399	5
GO:0060326	cell chemotaxis	5/32	310/18723	0.000168085002404911	0.00456795712418051	0.00306507945561896	728/11151/1441/2207/3689	5
GO:1902563	regulation of neutrophil activation	2/32	12/18723	0.000184793954359722	0.00487856039509666	0.00327349290580079	3684/3689	2
GO:0042058	regulation of epidermal growth factor receptor signaling pathway	3/32	73/18723	0.000260040085341292	0.00667436219042649	0.00447846813643336	4318/653361/5329	3
GO:0002679	respiratory burst involved in defense response	2/32	15/18723	0.000293050132748779	0.00731833304486139	0.00491056979200656	3055/653361	2
GO:0006887	exocytosis	5/32	352/18723	0.000302771756882768	0.00736213429893888	0.00493996024387674	11151/3055/3684/3689/5730	5
GO:1901184	regulation of ERBB signaling pathway	3/32	79/18723	0.000328335342243335	0.00772826852354079	0.00518563472358798	4318/653361/5329	3
GO:2001267	regulation of cysteine-type endopeptidase activity involved in apoptotic signaling pathway	2/32	16/18723	0.00033455707894116	0.00772826852354079	0.00518563472358798	4318/5329	2
GO:0042053	regulation of dopamine metabolic process	2/32	17/18723	0.000378760153528431	0.00833272337762548	0.00559122131399112	3684/3689	2
GO:0042069	regulation of catecholamine metabolic process	2/32	17/18723	0.000378760153528431	0.00833272337762548	0.00559122131399112	3684/3689	2
GO:2000117	negative regulation of cysteine-type endopeptidase activity	3/32	86/18723	0.000421480795068178	0.00905693615448829	0.00607716495214582	8530/4318/5329	3
GO:0050727	regulation of inflammatory response	5/32	386/18723	0.000461972132321565	0.00970141477875287	0.0065096073190766	241/8530/3055/4318/653361	5
GO:0002888	positive regulation of myeloid leukocyte mediated immunity	2/32	19/18723	0.000475219675478823	0.00975784400316516	0.00654747108437489	3684/3689	2
GO:0032930	positive regulation of superoxide anion generation	2/32	20/18723	0.000527458667730258	0.0105950393257121	0.00710922552158174	3684/3689	2
GO:0002444	myeloid leukocyte mediated immunity	3/32	99/18723	0.000636314575098647	0.012318298874719	0.00826552521896727	3684/3689/5730	3
GO:0071404	cellular response to low-density lipoprotein particle stimulus	2/32	22/18723	0.000639911629855531	0.012318298874719	0.00826552521896727	2207/3689	2
GO:0006898	receptor-mediated endocytosis	4/32	244/18723	0.000759607262276314	0.013822680411363	0.00927495871758125	929/2207/3684/3689	4
GO:0032928	regulation of superoxide anion generation	2/32	24/18723	0.000762940152575232	0.013822680411363	0.00927495871758125	3684/3689	2
GO:0043302	positive regulation of leukocyte degranulation	2/32	24/18723	0.000762940152575232	0.013822680411363	0.00927495871758125	3684/3689	2
GO:0007229	integrin-mediated signaling pathway	3/32	107/18723	0.000797798860049452	0.0141748217124347	0.00951124400617914	3055/3684/3689	3
GO:0007173	epidermal growth factor receptor signaling pathway	3/32	108/18723	0.000819643322300116	0.0141748217124347	0.00951124400617914	4318/653361/5329	3
GO:0090382	phagosome maturation	2/32	25/18723	0.000828398671505925	0.0141748217124347	0.00951124400617914	11151/10312	2
GO:0097186	amelogenesis	2/32	26/18723	0.000896475227788583	0.0150607838268482	0.0101057207496168	1441/10312	2
GO:0038094	Fc-gamma receptor signaling pathway	2/32	28/18723	0.00104044817009346	0.0168662124415151	0.0113171555343499	2207/3055	2
GO:0090200	positive regulation of release of cytochrome c from mitochondria	2/32	28/18723	0.00104044817009346	0.0168662124415151	0.0113171555343499	4318/5329	2
GO:0038127	ERBB signaling pathway	3/32	121/18723	0.00113890718822578	0.0181439696882865	0.0121745251155169	4318/653361/5329	3
GO:0090314	positive regulation of protein targeting to membrane	2/32	30/18723	0.0011947906154949	0.018711636079954	0.0125554268068956	3684/3689	2
GO:0033238	regulation of cellular amine metabolic process	2/32	31/18723	0.0012758291256764	0.0196477685354165	0.0131835676319894	3684/3689	2
GO:0006911	phagocytosis, engulfment	3/32	127/18723	0.00130931211608529	0.0198328589387346	0.0133077624913587	3684/3689/399	3
GO:0022409	positive regulation of cell-cell adhesion	4/32	284/18723	0.00133371918347482	0.0198767181537216	0.0133371918347482	11151/3689/5329/399	4
GO:0006612	protein targeting to membrane	3/32	131/18723	0.00143137389833324	0.0208708260791502	0.0140042339492133	3684/3689/653361	3
GO:0002431	Fc receptor mediated stimulatory signaling pathway	2/32	33/18723	0.0014455983431446	0.0208708260791502	0.0140042339492133	2207/3055	2
GO:0002446	neutrophil mediated immunity	2/32	34/18723	0.00153431215892705	0.0214803702249786	0.014413235432345	3684/3689	2
GO:0055094	response to lipoprotein particle	2/32	34/18723	0.00153431215892705	0.0214803702249786	0.014413235432345	2207/3689	2
GO:0099024	plasma membrane invagination	3/32	136/18723	0.00159372703210581	0.0219791608606832	0.0147479217896359	3684/3689/399	3
GO:0071402	cellular response to lipoprotein particle stimulus	2/32	36/18723	0.00171935612444537	0.0226955008426789	0.0152285828165161	2207/3689	2
GO:0090313	regulation of protein targeting to membrane	2/32	36/18723	0.00171935612444537	0.0226955008426789	0.0152285828165161	3684/3689	2
GO:0090322	regulation of superoxide metabolic process	2/32	36/18723	0.00171935612444537	0.0226955008426789	0.0152285828165161	3684/3689	2
GO:0043029	T cell homeostasis	2/32	37/18723	0.00181566950140402	0.0236292763281313	0.0158551421249366	11151/10312	2
GO:0010324	membrane invagination	3/32	144/18723	0.00187674270062064	0.0240848646579649	0.0161608399220111	3684/3689/399	3
GO:0042417	dopamine metabolic process	2/32	39/18723	0.00201583725950176	0.025483231364101	0.0170991379282929	3684/3689	2
GO:1901214	regulation of neuron death	4/32	319/18723	0.00204086484950593	0.025483231364101	0.0170991379282929	728/11151/3684/3689	4
GO:0071276	cellular response to cadmium ion	2/32	40/18723	0.00211967498587723	0.0257707853546127	0.0172920854111038	4318/653361	2
GO:0150077	regulation of neuroinflammatory response	2/32	40/18723	0.00211967498587723	0.0257707853546127	0.0172920854111038	8530/4318	2
GO:1902622	regulation of neutrophil migration	2/32	41/18723	0.00222600420660479	0.0267120504792574	0.0179236702349996	728/399	2
GO:0150076	neuroinflammatory response	2/32	44/18723	0.00255985814756299	0.0303244734403615	0.0203475904037058	8530/4318	2
GO:0035987	endodermal cell differentiation	2/32	45/18723	0.00267607075566406	0.0312998655472606	0.0210020742849584	3689/4318	2
GO:0043300	regulation of leukocyte degranulation	2/32	46/18723	0.00279473366026512	0.0322791737760621	0.0216591858670547	3684/3689	2
GO:0042742	defense response to bacterium	4/32	350/18723	0.00285482455441318	0.0325661467688614	0.0218517435029157	728/2207/10578/6039	4
GO:0090199	regulation of release of cytochrome c from mitochondria	2/32	48/18723	0.00303937765263227	0.034126556313542	0.0228987715523766	4318/5329	2
GO:1904062	regulation of cation transmembrane transport	4/32	357/18723	0.00306548070781816	0.034126556313542	0.0228987715523766	11151/4318/5997/10312	4
GO:0070997	neuron death	4/32	361/18723	0.00319052881354441	0.0350958169489885	0.0235491412428278	728/11151/3684/3689	4
GO:0038093	Fc receptor signaling pathway	2/32	50/18723	0.00329372490472791	0.0358047271996305	0.024024816952133	2207/3055	2
GO:1903307	positive regulation of regulated secretory pathway	2/32	51/18723	0.00342451695606108	0.036793647295354	0.0246883780553241	3684/3689	2
GO:0051346	negative regulation of hydrolase activity	4/32	379/18723	0.00379670955018325	0.0393343704050606	0.0263931922631359	8530/4318/5329/5997	4
GO:0001706	endoderm formation	2/32	54/18723	0.00383126984464876	0.0393343704050606	0.0263931922631359	3689/4318	2
GO:0006584	catecholamine metabolic process	2/32	54/18723	0.00383126984464876	0.0393343704050606	0.0263931922631359	3684/3689	2
GO:0009712	catechol-containing compound metabolic process	2/32	54/18723	0.00383126984464876	0.0393343704050606	0.0263931922631359	3684/3689	2
GO:0001906	cell killing	3/32	188/18723	0.00398888050370847	0.0404430732943826	0.0271371271022914	11151/10578/3684	3
GO:0002886	regulation of myeloid leukocyte mediated immunity	2/32	56/18723	0.00411433862518611	0.0404430732943826	0.0271371271022914	3684/3689	2
GO:0043388	positive regulation of DNA binding	2/32	56/18723	0.00411433862518611	0.0404430732943826	0.0271371271022914	4318/5329	2
GO:0046456	icosanoid biosynthetic process	2/32	56/18723	0.00411433862518611	0.0404430732943826	0.0271371271022914	241/5730	2
GO:0071248	cellular response to metal ion	3/32	197/18723	0.00454552680766238	0.0438575838147793	0.0294282488800467	241/4318/653361	3
GO:0001836	release of cytochrome c from mitochondria	2/32	59/18723	0.0045566320846524	0.0438575838147793	0.0294282488800467	4318/5329	2
GO:0031663	lipopolysaccharide-mediated signaling pathway	2/32	60/18723	0.00470874881961049	0.0448544732919597	0.0300971574036959	929/3055	2
GO:0030865	cortical cytoskeleton organization	2/32	61/18723	0.00486319513852887	0.0458529827347007	0.0307671529172234	752/399	2
GO:0002696	positive regulation of leukocyte activation	4/32	409/18723	0.00497403697288729	0.0459252073896454	0.0308156153480305	11151/3684/3689/399	4
GO:0002260	lymphocyte homeostasis	2/32	62/18723	0.00501996314540497	0.0459252073896454	0.0308156153480305	11151/10312	2
GO:0045576	mast cell activation	2/32	62/18723	0.00501996314540497	0.0459252073896454	0.0308156153480305	5730/399	2
GO:0022617	extracellular matrix disassembly	2/32	63/18723	0.00517904496295796	0.046916054370325	0.0314804693826856	4318/57326	2
GO:0050867	positive regulation of cell activation	4/32	420/18723	0.00546114423094044	0.0489912356251356	0.0328729070211949	11151/3684/3689/399	4
GO:0043523	regulation of neuron apoptotic process	3/32	212/18723	0.00557378020498087	0.0495208933596377	0.0332283050681552	728/11151/3684	3
GO:0010517	regulation of phospholipase activity	2/32	67/18723	0.00583835344746824	0.0513775103377205	0.0344740870231458	728/5997	2
GO:0046686	response to cadmium ion	2/32	68/18723	0.00600888681181243	0.0523793529633461	0.0351463190879595	4318/653361	2
GO:0045785	positive regulation of cell adhesion	4/32	437/18723	0.00627555461209783	0.0541926398278355	0.0363630267243052	11151/3689/5329/399	4
GO:0007015	actin filament organization	4/32	442/18723	0.00652972099182169	0.0558653907078078	0.0374854353234208	11151/3055/4542/399	4
GO:0071241	cellular response to inorganic substance	3/32	226/18723	0.00665030272798215	0.0563750433087661	0.0378274100123755	241/4318/653361	3
GO:0022407	regulation of cell-cell adhesion	4/32	448/18723	0.00684369864918594	0.0574870686531619	0.0385735742045026	11151/3689/5329/399	4
GO:0010822	positive regulation of mitochondrion organization	2/32	74/18723	0.0070794221857326	0.0589314063028551	0.0395427185149028	4318/5329	2
GO:2000116	regulation of cysteine-type endopeptidase activity	3/32	235/18723	0.00740351566500981	0.060952232721151	0.040898684293413	8530/4318/5329	3
GO:2000379	positive regulation of reactive oxygen species metabolic process	2/32	76/18723	0.00745411504057366	0.060952232721151	0.040898684293413	3684/3689	2
GO:0007492	endoderm development	2/32	77/18723	0.00764477348779413	0.0619629009010682	0.0415768382669505	3689/4318	2
GO:1903039	positive regulation of leukocyte cell-cell adhesion	3/32	239/18723	0.00775390202312621	0.0623009171249445	0.0418036456898978	11151/3689/399	3
GO:0043154	negative regulation of cysteine-type endopeptidase activity involved in apoptotic process	2/32	78/18723	0.00783762980756085	0.0624307753636743	0.0418907800059287	4318/5329	2
GO:0002764	immune response-regulating signaling pathway	4/32	468/18723	0.00796270255272575	0.0628849329805008	0.0421955178007689	728/929/2207/3055	4
GO:0061844	antimicrobial humoral immune response mediated by antimicrobial peptide	2/32	79/18723	0.00803267641704962	0.062899940757236	0.0422055879539895	10578/6039	2
GO:0051402	neuron apoptotic process	3/32	246/18723	0.00839047913786916	0.0649056890351409	0.0435514363655708	728/11151/3684	3
GO:1903533	regulation of protein targeting	2/32	81/18723	0.00842931026430402	0.0649056890351409	0.0435514363655708	3684/3689	2
GO:0010951	negative regulation of endopeptidase activity	3/32	252/18723	0.00896003480500272	0.0684220839654753	0.0459109221413362	8530/4318/5329	3
GO:0042110	T cell activation	4/32	487/18723	0.00913230171869586	0.0691659572793031	0.0464100579146839	11151/2207/399/10312	4
GO:0034765	regulation of ion transmembrane transport	4/32	491/18723	0.00939214700452302	0.0699186928654052	0.0469151402343628	11151/4318/5997/10312	4
GO:0030217	T cell differentiation	3/32	257/18723	0.00945168045601084	0.0699186928654052	0.0469151402343628	2207/399/10312	3
GO:0045921	positive regulation of exocytosis	2/32	86/18723	0.00945869762789572	0.0699186928654052	0.0469151402343628	3684/3689	2
GO:0001776	leukocyte homeostasis	2/32	87/18723	0.00967099573647596	0.0709206354008237	0.0475874393382151	11151/10312	2
GO:0090150	establishment of protein localization to membrane	3/32	260/18723	0.00975414133493692	0.0709671385313521	0.0476186427374873	3684/3689/653361	3
GO:0010466	negative regulation of peptidase activity	3/32	262/18723	0.00995890965324967	0.071890879059396	0.0482384686329281	8530/4318/5329	3
GO:0042475	odontogenesis of dentin-containing tooth	2/32	90/18723	0.0103205975891663	0.0739242804061213	0.0496028721339775	1441/10312	2
GO:0060191	regulation of lipase activity	2/32	91/18723	0.0105413427628429	0.0749246208682066	0.0502740962535586	728/5997	2
GO:0050764	regulation of phagocytosis	2/32	95/18723	0.0114451836748148	0.0807278604238843	0.0541680448731691	2207/3055	2
GO:1901216	positive regulation of neuron death	2/32	97/18723	0.011909518030805	0.0833666262156349	0.0559386452962053	3684/3689	2
GO:2001243	negative regulation of intrinsic apoptotic signaling pathway	2/32	98/18723	0.0121447632487389	0.0843741446754491	0.0566146858211888	4318/5329	2
GO:0015837	amine transport	2/32	99/18723	0.0123820508502572	0.0847482591528716	0.0568657150159961	366/5997	2
GO:0030838	positive regulation of actin filament polymerization	2/32	99/18723	0.0123820508502572	0.0847482591528716	0.0568657150159961	11151/3055	2
GO:0006576	cellular biogenic amine metabolic process	2/32	101/18723	0.0128627243791371	0.0861243284516135	0.057789051558442	3684/3689	2
GO:0050830	defense response to Gram-positive bacterium	2/32	101/18723	0.0128627243791371	0.0861243284516135	0.057789051558442	728/6039	2
GO:0098869	cellular oxidant detoxification	2/32	101/18723	0.0128627243791371	0.0861243284516135	0.057789051558442	241/3047	2
GO:1904063	negative regulation of cation transmembrane transport	2/32	102/18723	0.0131060959373424	0.0865873402415793	0.058099730465129	4318/5997	2
GO:0002429	immune response-activating cell surface receptor signaling pathway	3/32	291/18723	0.0132130032186826	0.0865873402415793	0.058099730465129	728/2207/3055	3
GO:0002757	immune response-activating signal transduction	3/32	291/18723	0.0132130032186826	0.0865873402415793	0.058099730465129	728/2207/3055	3
GO:1905477	positive regulation of protein localization to membrane	2/32	106/18723	0.0140996472937348	0.0917470007000774	0.0615618402965887	3684/3689	2
GO:0008637	apoptotic mitochondrial changes	2/32	107/18723	0.0143530158353289	0.092742563859048	0.0622298588664608	4318/5329	2
GO:0034766	negative regulation of ion transmembrane transport	2/32	109/18723	0.0148656801914811	0.095388114562004	0.0640050119355438	4318/5997	2
GO:0018958	phenol-containing compound metabolic process	2/32	110/18723	0.0151249619114155	0.0963825159044686	0.0646722509315698	3684/3689	2
GO:0031623	receptor internalization	2/32	113/18723	0.0159145210275749	0.100034132173328	0.0671224696401116	2207/3689	2
GO:0044106	cellular amine metabolic process	2/32	113/18723	0.0159145210275749	0.100034132173328	0.0671224696401116	3684/3689	2
GO:0006605	protein targeting	3/32	314/18723	0.0161795895751039	0.101013113293216	0.0677793617335433	3684/3689/653361	3
GO:0002768	immune response-regulating cell surface receptor signaling pathway	3/32	315/18723	0.0163164199334353	0.101183704822109	0.0678938279109387	728/2207/3055	3
GO:1990748	cellular detoxification	2/32	116/18723	0.0167215045081192	0.102452102688394	0.0687449173883162	241/3047	2
GO:0044557	relaxation of smooth muscle	1/32	10/18723	0.0169644715490522	0.102452102688394	0.0687449173883162	5997	1
GO:0070391	response to lipoteichoic acid	1/32	10/18723	0.0169644715490522	0.102452102688394	0.0687449173883162	929	1
GO:0071223	cellular response to lipoteichoic acid	1/32	10/18723	0.0169644715490522	0.102452102688394	0.0687449173883162	929	1
GO:0009308	amine metabolic process	2/32	118/18723	0.0172690811423505	0.102946006293754	0.0690763245694018	3684/3689	2
GO:0051101	regulation of DNA binding	2/32	118/18723	0.0172690811423505	0.102946006293754	0.0690763245694018	4318/5329	2
GO:0001704	formation of primary germ layer	2/32	121/18723	0.0181046896532816	0.10584152288424	0.0710192036669144	3689/4318	2
GO:0019730	antimicrobial humoral response	2/32	122/18723	0.0183869966739792	0.10584152288424	0.0710192036669144	10578/6039	2
GO:0019372	lipoxygenase pathway	1/32	11/18723	0.0186455027525169	0.10584152288424	0.0710192036669144	241	1
GO:0032493	response to bacterial lipoprotein	1/32	11/18723	0.0186455027525169	0.10584152288424	0.0710192036669144	929	1
GO:0042789	mRNA transcription by RNA polymerase II	1/32	11/18723	0.0186455027525169	0.10584152288424	0.0710192036669144	728	1
GO:0071492	cellular response to UV-A	1/32	11/18723	0.0186455027525169	0.10584152288424	0.0710192036669144	4318	1
GO:0098883	synapse pruning	1/32	11/18723	0.0186455027525169	0.10584152288424	0.0710192036669144	3684	1
GO:0006690	icosanoid metabolic process	2/32	123/18723	0.0186711777382372	0.10584152288424	0.0710192036669144	241/5730	2
GO:0001909	leukocyte mediated cytotoxicity	2/32	124/18723	0.0189572260419047	0.106160465834666	0.0712332130059449	11151/3684	2
GO:0097237	cellular response to toxic substance	2/32	124/18723	0.0189572260419047	0.106160465834666	0.0712332130059449	241/3047	2
GO:1903037	regulation of leukocyte cell-cell adhesion	3/32	336/18723	0.0193422018699369	0.107551716689472	0.0721667363067888	11151/3689/399	3
GO:0002697	regulation of immune effector process	3/32	339/18723	0.0197982817699426	0.107551716689472	0.0721667363067888	3684/3689/653361	3
GO:0038180	nerve growth factor signaling pathway	1/32	12/18723	0.0203237490068952	0.107551716689472	0.0721667363067888	11151	1
GO:0051549	positive regulation of keratinocyte migration	1/32	12/18723	0.0203237490068952	0.107551716689472	0.0721667363067888	4318	1
GO:0061052	negative regulation of cell growth involved in cardiac muscle cell development	1/32	12/18723	0.0203237490068952	0.107551716689472	0.0721667363067888	5997	1
GO:0032496	response to lipopolysaccharide	3/32	343/18723	0.0204156834305868	0.107551716689472	0.0721667363067888	728/929/3055	3
GO:0042476	odontogenesis	2/32	130/18723	0.0207123489344977	0.107551716689472	0.0721667363067888	1441/10312	2
GO:0002449	lymphocyte mediated immunity	3/32	350/18723	0.0215217281766921	0.107551716689472	0.0721667363067888	11151/2207/10312	3
GO:0045861	negative regulation of proteolysis	3/32	351/18723	0.0216823957605187	0.107551716689472	0.0721667363067888	8530/4318/5329	3
GO:0002705	positive regulation of leukocyte mediated immunity	2/32	134/18723	0.0219189220909751	0.107551716689472	0.0721667363067888	3684/3689	2
GO:0002430	complement receptor mediated signaling pathway	1/32	13/18723	0.0219992147773921	0.107551716689472	0.0721667363067888	728	1
GO:0010958	regulation of amino acid import across plasma membrane	1/32	13/18723	0.0219992147773921	0.107551716689472	0.0721667363067888	5997	1
GO:0015791	polyol transport	1/32	13/18723	0.0219992147773921	0.107551716689472	0.0721667363067888	366	1
GO:0015816	glycine transport	1/32	13/18723	0.0219992147773921	0.107551716689472	0.0721667363067888	5997	1
GO:0019755	one-carbon compound transport	1/32	13/18723	0.0219992147773921	0.107551716689472	0.0721667363067888	366	1
GO:0021554	optic nerve development	1/32	13/18723	0.0219992147773921	0.107551716689472	0.0721667363067888	10312	1
GO:0032494	response to peptidoglycan	1/32	13/18723	0.0219992147773921	0.107551716689472	0.0721667363067888	728	1
GO:0034112	positive regulation of homotypic cell-cell adhesion	1/32	13/18723	0.0219992147773921	0.107551716689472	0.0721667363067888	5329	1
GO:0045741	positive regulation of epidermal growth factor-activated receptor activity	1/32	13/18723	0.0219992147773921	0.107551716689472	0.0721667363067888	653361	1
GO:0046689	response to mercury ion	1/32	13/18723	0.0219992147773921	0.107551716689472	0.0721667363067888	366	1
GO:0051956	negative regulation of amino acid transport	1/32	13/18723	0.0219992147773921	0.107551716689472	0.0721667363067888	5997	1
GO:0071801	regulation of podosome assembly	1/32	13/18723	0.0219992147773921	0.107551716689472	0.0721667363067888	3055	1
GO:1902947	regulation of tau-protein kinase activity	1/32	13/18723	0.0219992147773921	0.107551716689472	0.0721667363067888	728	1
GO:1903789	regulation of amino acid transmembrane transport	1/32	13/18723	0.0219992147773921	0.107551716689472	0.0721667363067888	5997	1
GO:1903305	regulation of regulated secretory pathway	2/32	136/18723	0.0225329960778429	0.108281385042576	0.0726563406129838	3684/3689	2
GO:0032956	regulation of actin cytoskeleton organization	3/32	358/18723	0.0228257130152681	0.108281385042576	0.0726563406129838	11151/3055/399	3
GO:0045471	response to ethanol	2/32	137/18723	0.0228427067802109	0.108281385042576	0.0726563406129838	929/5997	2
GO:0032273	positive regulation of protein polymerization	2/32	138/18723	0.0231541911816818	0.108281385042576	0.0726563406129838	11151/3055	2
GO:0002237	response to molecule of bacterial origin	3/32	363/18723	0.0236623546759676	0.108281385042576	0.0726563406129838	728/929/3055	3
GO:0051098	regulation of binding	3/32	363/18723	0.0236623546759676	0.108281385042576	0.0726563406129838	4318/57326/5329	3
GO:0035589	G protein-coupled purinergic nucleotide receptor signaling pathway	1/32	14/18723	0.0236719045222947	0.108281385042576	0.0726563406129838	53829	1
GO:0043951	negative regulation of cAMP-mediated signaling	1/32	14/18723	0.0236719045222947	0.108281385042576	0.0726563406129838	5997	1
GO:0045989	positive regulation of striated muscle contraction	1/32	14/18723	0.0236719045222947	0.108281385042576	0.0726563406129838	5997	1
GO:0051547	regulation of keratinocyte migration	1/32	14/18723	0.0236719045222947	0.108281385042576	0.0726563406129838	4318	1
GO:0070141	response to UV-A	1/32	14/18723	0.0236719045222947	0.108281385042576	0.0726563406129838	4318	1
GO:0072531	pyrimidine-containing compound transmembrane transport	1/32	14/18723	0.0236719045222947	0.108281385042576	0.0726563406129838	366	1
GO:0086103	G protein-coupled receptor signaling pathway involved in heart process	1/32	14/18723	0.0236719045222947	0.108281385042576	0.0726563406129838	5997	1
GO:0034763	negative regulation of transmembrane transport	2/32	143/18723	0.0247379896321874	0.110614763392876	0.0742220273848302	4318/5997	2
GO:0007159	leukocyte cell-cell adhesion	3/32	371/18723	0.0250356415328763	0.110614763392876	0.0742220273848302	11151/3689/399	3
GO:0010821	regulation of mitochondrion organization	2/32	144/18723	0.0250599790255897	0.110614763392876	0.0742220273848302	4318/5329	2
GO:0015671	oxygen transport	1/32	15/18723	0.0253418226929768	0.110614763392876	0.0742220273848302	3047	1
GO:0045986	negative regulation of smooth muscle contraction	1/32	15/18723	0.0253418226929768	0.110614763392876	0.0742220273848302	5997	1
GO:0070207	protein homotrimerization	1/32	15/18723	0.0253418226929768	0.110614763392876	0.0742220273848302	241	1
GO:0098760	response to interleukin-7	1/32	15/18723	0.0253418226929768	0.110614763392876	0.0742220273848302	4046	1
GO:0098761	cellular response to interleukin-7	1/32	15/18723	0.0253418226929768	0.110614763392876	0.0742220273848302	4046	1
GO:1904424	regulation of GTP binding	1/32	15/18723	0.0253418226929768	0.110614763392876	0.0742220273848302	57326	1
GO:0043524	negative regulation of neuron apoptotic process	2/32	145/18723	0.0253836965324913	0.110614763392876	0.0742220273848302	728/11151	2
GO:0030098	lymphocyte differentiation	3/32	374/18723	0.0255616232916143	0.110614763392876	0.0742220273848302	2207/399/10312	3
GO:0002253	activation of immune response	3/32	375/18723	0.0257382836899008	0.110614763392876	0.0742220273848302	728/2207/3055	3
GO:0018108	peptidyl-tyrosine phosphorylation	3/32	375/18723	0.0257382836899008	0.110614763392876	0.0742220273848302	3055/3689/653361	3
GO:0018212	peptidyl-tyrosine modification	3/32	378/18723	0.02627226385734	0.112386906500843	0.0754111277386612	3055/3689/653361	3
GO:1905039	carboxylic acid transmembrane transport	2/32	149/18723	0.0266957189569905	0.1124948382376	0.0754835494667879	366/5997	2
GO:0030099	myeloid cell differentiation	3/32	381/18723	0.0268122414859275	0.1124948382376	0.0754835494667879	1441/4318/10312	3
GO:0001845	phagolysosome assembly	1/32	16/18723	0.0270089737339124	0.1124948382376	0.0754835494667879	11151	1
GO:0009299	mRNA transcription	1/32	16/18723	0.0270089737339124	0.1124948382376	0.0754835494667879	728	1
GO:0051014	actin filament severing	1/32	16/18723	0.0270089737339124	0.1124948382376	0.0754835494667879	752	1
GO:1903825	organic acid transmembrane transport	2/32	150/18723	0.0270279806155273	0.1124948382376	0.0754835494667879	366/5997	2
GO:0098754	detoxification	2/32	152/18723	0.0276975665494875	0.114764804895634	0.0770066872676334	241/3047	2
GO:0051656	establishment of organelle localization	3/32	390/18723	0.0284681401877989	0.115861154510868	0.0777423331133529	4542/5730/10312	3
GO:0055119	relaxation of cardiac muscle	1/32	17/18723	0.0286733620826859	0.115861154510868	0.0777423331133529	5997	1
GO:0060263	regulation of respiratory burst	1/32	17/18723	0.0286733620826859	0.115861154510868	0.0777423331133529	653361	1
GO:0070206	protein trimerization	1/32	17/18723	0.0286733620826859	0.115861154510868	0.0777423331133529	241	1
GO:2000696	regulation of epithelial cell differentiation involved in kidney development	1/32	17/18723	0.0286733620826859	0.115861154510868	0.0777423331133529	4318	1
GO:0034614	cellular response to reactive oxygen species	2/32	155/18723	0.0287145069079965	0.115861154510868	0.0777423331133529	4318/653361	2
GO:2000377	regulation of reactive oxygen species metabolic process	2/32	157/18723	0.0294007678597562	0.116717245284725	0.07831676631659	3684/3689	2
GO:0032970	regulation of actin filament-based process	3/32	397/18723	0.0297933235431074	0.116717245284725	0.07831676631659	11151/3055/399	3
GO:0021534	cell proliferation in hindbrain	1/32	18/18723	0.0303349921700032	0.116717245284725	0.07831676631659	728	1
GO:0030728	ovulation	1/32	18/18723	0.0303349921700032	0.116717245284725	0.07831676631659	5997	1
GO:0031643	positive regulation of myelination	1/32	18/18723	0.0303349921700032	0.116717245284725	0.07831676631659	8530	1
GO:0045187	regulation of circadian sleep/wake cycle, sleep	1/32	18/18723	0.0303349921700032	0.116717245284725	0.07831676631659	5730	1
GO:0060192	negative regulation of lipase activity	1/32	18/18723	0.0303349921700032	0.116717245284725	0.07831676631659	5997	1
GO:0061484	hematopoietic stem cell homeostasis	1/32	18/18723	0.0303349921700032	0.116717245284725	0.07831676631659	10312	1
GO:0071800	podosome assembly	1/32	18/18723	0.0303349921700032	0.116717245284725	0.07831676631659	3055	1
GO:0150079	negative regulation of neuroinflammatory response	1/32	18/18723	0.0303349921700032	0.116717245284725	0.07831676631659	8530	1
GO:0043271	negative regulation of ion transport	2/32	160/18723	0.0304424849714487	0.116717245284725	0.07831676631659	4318/5997	2
GO:0090316	positive regulation of intracellular protein transport	2/32	160/18723	0.0304424849714487	0.116717245284725	0.07831676631659	3684/3689	2
GO:0051650	establishment of vesicle localization	2/32	161/18723	0.0307929859192801	0.117310850872231	0.0787150730960856	4542/10312	2
GO:2001242	regulation of intrinsic apoptotic signaling pathway	2/32	164/18723	0.0318541876923769	0.117310850872231	0.0787150730960856	4318/5329	2
GO:0007039	protein catabolic process in the vacuole	1/32	19/18723	0.0319938684196993	0.117310850872231	0.0787150730960856	10312	1
GO:0010759	positive regulation of macrophage chemotaxis	1/32	19/18723	0.0319938684196993	0.117310850872231	0.0787150730960856	728	1
GO:0030050	vesicle transport along actin filament	1/32	19/18723	0.0319938684196993	0.117310850872231	0.0787150730960856	4542	1
GO:0032026	response to magnesium ion	1/32	19/18723	0.0319938684196993	0.117310850872231	0.0787150730960856	929	1
GO:0043031	negative regulation of macrophage activation	1/32	19/18723	0.0319938684196993	0.117310850872231	0.0787150730960856	8530	1
GO:0043652	engulfment of apoptotic cell	1/32	19/18723	0.0319938684196993	0.117310850872231	0.0787150730960856	399	1
GO:0051546	keratinocyte migration	1/32	19/18723	0.0319938684196993	0.117310850872231	0.0787150730960856	4318	1
GO:1903978	regulation of microglial cell activation	1/32	19/18723	0.0319938684196993	0.117310850872231	0.0787150730960856	8530	1
GO:2000251	positive regulation of actin cytoskeleton reorganization	1/32	19/18723	0.0319938684196993	0.117310850872231	0.0787150730960856	3055	1
GO:0043112	receptor metabolic process	2/32	166/18723	0.0325696763239432	0.118950122226575	0.0798150170784379	2207/3689	2
GO:0007254	JNK cascade	2/32	167/18723	0.0329298084567469	0.119791901630056	0.0803798474141066	653361/10044	2
GO:0007194	negative regulation of adenylate cyclase activity	1/32	20/18723	0.03364999524875	0.120982862295117	0.0811789768646888	53829	1
GO:0015669	gas transport	1/32	20/18723	0.03364999524875	0.120982862295117	0.0811789768646888	3047	1
GO:0070166	enamel mineralization	1/32	20/18723	0.03364999524875	0.120982862295117	0.0811789768646888	10312	1
GO:0030833	regulation of actin filament polymerization	2/32	172/18723	0.0347541033819815	0.123561819735495	0.0829094461428648	11151/3055	2
GO:0051099	positive regulation of binding	2/32	173/18723	0.0351236467720015	0.123561819735495	0.0829094461428648	4318/5329	2
GO:0019370	leukotriene biosynthetic process	1/32	21/18723	0.0353033770672844	0.123561819735495	0.0829094461428648	241	1
GO:0045056	transcytosis	1/32	21/18723	0.0353033770672844	0.123561819735495	0.0829094461428648	2217	1
GO:0050802	circadian sleep/wake cycle, sleep	1/32	21/18723	0.0353033770672844	0.123561819735495	0.0829094461428648	5730	1
GO:0099515	actin filament-based transport	1/32	21/18723	0.0353033770672844	0.123561819735495	0.0829094461428648	4542	1
GO:0150146	cell junction disassembly	1/32	21/18723	0.0353033770672844	0.123561819735495	0.0829094461428648	3684	1
GO:1903131	mononuclear cell differentiation	3/32	426/18723	0.0356294158147043	0.124125279464024	0.0832875251814878	2207/399/10312	3
GO:0032103	positive regulation of response to external stimulus	3/32	427/18723	0.0358405629254476	0.124125279464024	0.0832875251814878	241/728/3055	3
GO:1905475	regulation of protein localization to membrane	2/32	175/18723	0.0358673697152536	0.124125279464024	0.0832875251814878	3684/3689	2
GO:0050728	negative regulation of inflammatory response	2/32	176/18723	0.0362415372751188	0.124618660180355	0.0836185815062988	8530/3055	2
GO:0051648	vesicle localization	2/32	177/18723	0.0366172342563048	0.124618660180355	0.0836185815062988	4542/10312	2
GO:0052548	regulation of endopeptidase activity	3/32	432/18723	0.0369061529642696	0.124618660180355	0.0836185815062988	8530/4318/5329	3
GO:0007398	ectoderm development	1/32	22/18723	0.0369540182785901	0.124618660180355	0.0836185815062988	3684	1
GO:0032891	negative regulation of organic acid transport	1/32	22/18723	0.0369540182785901	0.124618660180355	0.0836185815062988	5997	1
GO:0042749	regulation of circadian sleep/wake cycle	1/32	22/18723	0.0369540182785901	0.124618660180355	0.0836185815062988	5730	1
GO:1900120	regulation of receptor binding	1/32	22/18723	0.0369540182785901	0.124618660180355	0.0836185815062988	4318	1
GO:0007033	vacuole organization	2/32	180/18723	0.0377534422054052	0.126482897552891	0.0848694767129787	11151/10312	2
GO:0002758	innate immune response-activating signal transduction	1/32	23/18723	0.038601923279129	0.126482897552891	0.0848694767129787	3055	1
GO:0006833	water transport	1/32	23/18723	0.038601923279129	0.126482897552891	0.0848694767129787	366	1
GO:0031280	negative regulation of cyclase activity	1/32	23/18723	0.038601923279129	0.126482897552891	0.0848694767129787	53829	1
GO:0031338	regulation of vesicle fusion	1/32	23/18723	0.038601923279129	0.126482897552891	0.0848694767129787	11151	1
GO:0035988	chondrocyte proliferation	1/32	23/18723	0.038601923279129	0.126482897552891	0.0848694767129787	57326	1
GO:0045932	negative regulation of muscle contraction	1/32	23/18723	0.038601923279129	0.126482897552891	0.0848694767129787	5997	1
GO:0061050	regulation of cell growth involved in cardiac muscle cell development	1/32	23/18723	0.038601923279129	0.126482897552891	0.0848694767129787	5997	1
GO:0022411	cellular component disassembly	3/32	443/18723	0.0393081003653653	0.128235576302398	0.0860455165665442	3684/4318/57326	3
GO:0007369	gastrulation	2/32	185/18723	0.0396771572129539	0.128235576302398	0.0860455165665442	3689/4318	2
GO:0007035	vacuolar acidification	1/32	24/18723	0.0402470964585449	0.128235576302398	0.0860455165665442	10312	1
GO:0010155	regulation of proton transport	1/32	24/18723	0.0402470964585449	0.128235576302398	0.0860455165665442	10312	1
GO:0022410	circadian sleep/wake cycle process	1/32	24/18723	0.0402470964585449	0.128235576302398	0.0860455165665442	5730	1
GO:0038095	Fc-epsilon receptor signaling pathway	1/32	24/18723	0.0402470964585449	0.128235576302398	0.0860455165665442	2207	1
GO:0072530	purine-containing compound transmembrane transport	1/32	24/18723	0.0402470964585449	0.128235576302398	0.0860455165665442	366	1
GO:0090023	positive regulation of neutrophil chemotaxis	1/32	24/18723	0.0402470964585449	0.128235576302398	0.0860455165665442	728	1
GO:0006874	cellular calcium ion homeostasis	3/32	448/18723	0.0404260001306704	0.128362969487077	0.0861309968419782	728/11151/10312	3
GO:0008064	regulation of actin polymerization or depolymerization	2/32	188/18723	0.0408491489265707	0.129262375370381	0.0867344942961432	11151/3055	2
GO:0030832	regulation of actin filament length	2/32	189/18723	0.0412427383157246	0.129885694605692	0.0871527388046853	11151/3055	2
GO:0032753	positive regulation of interleukin-4 production	1/32	25/18723	0.0418895421996713	0.129885694605692	0.0871527388046853	2207	1
GO:0048143	astrocyte activation	1/32	25/18723	0.0418895421996713	0.129885694605692	0.0871527388046853	728	1
GO:1903792	negative regulation of anion transport	1/32	25/18723	0.0418895421996713	0.129885694605692	0.0871527388046853	5997	1
GO:1903959	regulation of anion transmembrane transport	1/32	25/18723	0.0418895421996713	0.129885694605692	0.0871527388046853	5997	1
GO:1904996	positive regulation of leukocyte adhesion to vascular endothelial cell	1/32	25/18723	0.0418895421996713	0.129885694605692	0.0871527388046853	3689	1
GO:0030041	actin filament polymerization	2/32	191/18723	0.0420342705929659	0.129898548588296	0.0871613637713673	11151/3055	2
GO:0007565	female pregnancy	2/32	193/18723	0.0428315691408169	0.13187226474681	0.0884857187695043	4318/5997	2
GO:0055074	calcium ion homeostasis	3/32	460/18723	0.043175159007821	0.13187226474681	0.0884857187695043	728/11151/10312	3
GO:0002285	lymphocyte activation involved in immune response	2/32	194/18723	0.0432323664220374	0.13187226474681	0.0884857187695043	11151/2207	2
GO:0052547	regulation of peptidase activity	3/32	461/18723	0.0434084578526652	0.13187226474681	0.0884857187695043	8530/4318/5329	3
GO:0051350	negative regulation of lyase activity	1/32	26/18723	0.0435292648785465	0.13187226474681	0.0884857187695043	53829	1
GO:1905523	positive regulation of macrophage migration	1/32	26/18723	0.0435292648785465	0.13187226474681	0.0884857187695043	728	1
GO:0001819	positive regulation of cytokine production	3/32	467/18723	0.0448217686134119	0.132487722002301	0.0888986879236218	728/929/2207	3
GO:0002433	immune response-regulating cell surface receptor signaling pathway involved in phagocytosis	1/32	27/18723	0.0451662688644208	0.132487722002301	0.0888986879236218	3055	1
GO:0010758	regulation of macrophage chemotaxis	1/32	27/18723	0.0451662688644208	0.132487722002301	0.0888986879236218	728	1
GO:0034505	tooth mineralization	1/32	27/18723	0.0451662688644208	0.132487722002301	0.0888986879236218	10312	1
GO:0038096	Fc-gamma receptor signaling pathway involved in phagocytosis	1/32	27/18723	0.0451662688644208	0.132487722002301	0.0888986879236218	3055	1
GO:0042745	circadian sleep/wake cycle	1/32	27/18723	0.0451662688644208	0.132487722002301	0.0888986879236218	5730	1
GO:0048873	homeostasis of number of cells within a tissue	1/32	27/18723	0.0451662688644208	0.132487722002301	0.0888986879236218	11151	1
GO:0051953	negative regulation of amine transport	1/32	27/18723	0.0451662688644208	0.132487722002301	0.0888986879236218	5997	1
GO:0060333	interferon-gamma-mediated signaling pathway	1/32	27/18723	0.0451662688644208	0.132487722002301	0.0888986879236218	3055	1
GO:0071624	positive regulation of granulocyte chemotaxis	1/32	27/18723	0.0451662688644208	0.132487722002301	0.0888986879236218	728	1
GO:0051051	negative regulation of transport	3/32	470/18723	0.0455370930428862	0.133152765732996	0.0893449293879412	11151/4318/5997	3
GO:0019221	cytokine-mediated signaling pathway	3/32	472/18723	0.0460171780302454	0.133881473907937	0.0898338894187456	1441/2207/3055	3
GO:0017157	regulation of exocytosis	2/32	202/18723	0.0464895455935443	0.133881473907937	0.0898338894187456	3684/3689	2
GO:0032388	positive regulation of intracellular transport	2/32	202/18723	0.0464895455935443	0.133881473907937	0.0898338894187456	3684/3689	2
GO:0002474	antigen processing and presentation of peptide antigen via MHC class I	1/32	28/18723	0.0468005585197658	0.133881473907937	0.0898338894187456	2207	1
GO:0002675	positive regulation of acute inflammatory response	1/32	28/18723	0.0468005585197658	0.133881473907937	0.0898338894187456	241	1
GO:0010575	positive regulation of vascular endothelial growth factor production	1/32	28/18723	0.0468005585197658	0.133881473907937	0.0898338894187456	728	1
GO:1902624	positive regulation of neutrophil migration	1/32	28/18723	0.0468005585197658	0.133881473907937	0.0898338894187456	728	1
GO:0002862	negative regulation of inflammatory response to antigenic stimulus	1/32	29/18723	0.0484321382002884	0.136048162716358	0.091287728229591	3055	1
GO:0010955	negative regulation of protein processing	1/32	29/18723	0.0484321382002884	0.136048162716358	0.091287728229591	8530	1
GO:1903318	negative regulation of protein maturation	1/32	29/18723	0.0484321382002884	0.136048162716358	0.091287728229591	8530	1
GO:0016064	immunoglobulin mediated immune response	2/32	207/18723	0.0485702899259708	0.136048162716358	0.091287728229591	2207/10312	2
GO:0002573	myeloid leukocyte differentiation	2/32	208/18723	0.0489905151696707	0.136048162716358	0.091287728229591	4318/10312	2
GO:1901215	negative regulation of neuron death	2/32	208/18723	0.0489905151696707	0.136048162716358	0.091287728229591	728/11151	2
GO:0043281	regulation of cysteine-type endopeptidase activity involved in apoptotic process	2/32	209/18723	0.0494120863034027	0.136048162716358	0.091287728229591	4318/5329	2
GO:0071222	cellular response to lipopolysaccharide	2/32	209/18723	0.0494120863034027	0.136048162716358	0.091287728229591	929/3055	2
GO:1902905	positive regulation of supramolecular fiber organization	2/32	209/18723	0.0494120863034027	0.136048162716358	0.091287728229591	11151/3055	2
GO:0072503	cellular divalent inorganic cation homeostasis	3/32	486/18723	0.0494491443230785	0.136048162716358	0.091287728229591	728/11151/10312	3
GO:0002685	regulation of leukocyte migration	2/32	210/18723	0.0498349978253236	0.136048162716358	0.091287728229591	728/399	2
GO:0019724	B cell mediated immunity	2/32	210/18723	0.0498349978253236	0.136048162716358	0.091287728229591	2207/10312	2
GO:0007176	regulation of epidermal growth factor-activated receptor activity	1/32	30/18723	0.050061012254937	0.136048162716358	0.091287728229591	653361	1
GO:0007202	activation of phospholipase C activity	1/32	30/18723	0.050061012254937	0.136048162716358	0.091287728229591	728	1
GO:0015721	bile acid and bile salt transport	1/32	30/18723	0.050061012254937	0.136048162716358	0.091287728229591	366	1
GO:0019886	antigen processing and presentation of exogenous peptide antigen via MHC class II	1/32	30/18723	0.050061012254937	0.136048162716358	0.091287728229591	2207	1
GO:0051125	regulation of actin nucleation	1/32	30/18723	0.050061012254937	0.136048162716358	0.091287728229591	11151	1
GO:0001516	prostaglandin biosynthetic process	1/32	31/18723	0.051687185025912	0.137595113475362	0.0923257254921264	5730	1
GO:0002323	natural killer cell activation involved in immune response	1/32	31/18723	0.051687185025912	0.137595113475362	0.0923257254921264	11151	1
GO:0008045	motor neuron axon guidance	1/32	31/18723	0.051687185025912	0.137595113475362	0.0923257254921264	399	1
GO:0046457	prostanoid biosynthetic process	1/32	31/18723	0.051687185025912	0.137595113475362	0.0923257254921264	5730	1
GO:0055022	negative regulation of cardiac muscle tissue growth	1/32	31/18723	0.051687185025912	0.137595113475362	0.0923257254921264	5997	1
GO:0061117	negative regulation of heart growth	1/32	31/18723	0.051687185025912	0.137595113475362	0.0923257254921264	5997	1
GO:0050870	positive regulation of T cell activation	2/32	216/18723	0.0524003087433804	0.137595113475362	0.0923257254921264	11151/399	2
GO:0007596	blood coagulation	2/32	217/18723	0.0528324500883309	0.137595113475362	0.0923257254921264	2207/5329	2
GO:0007163	establishment or maintenance of cell polarity	2/32	218/18723	0.0532658883018581	0.137595113475362	0.0923257254921264	399/10312	2
GO:0008154	actin polymerization or depolymerization	2/32	218/18723	0.0532658883018581	0.137595113475362	0.0923257254921264	11151/3055	2
GO:0045088	regulation of innate immune response	2/32	218/18723	0.0532658883018581	0.137595113475362	0.0923257254921264	3055/653361	2
GO:0030431	sleep	1/32	32/18723	0.0533106608486794	0.137595113475362	0.0923257254921264	5730	1
GO:0042044	fluid transport	1/32	32/18723	0.0533106608486794	0.137595113475362	0.0923257254921264	366	1
GO:0042744	hydrogen peroxide catabolic process	1/32	32/18723	0.0533106608486794	0.137595113475362	0.0923257254921264	3047	1
GO:0045761	regulation of adenylate cyclase activity	1/32	32/18723	0.0533106608486794	0.137595113475362	0.0923257254921264	53829	1
GO:0071875	adrenergic receptor signaling pathway	1/32	32/18723	0.0533106608486794	0.137595113475362	0.0923257254921264	5997	1
GO:0090022	regulation of neutrophil chemotaxis	1/32	32/18723	0.0533106608486794	0.137595113475362	0.0923257254921264	728	1
GO:1900745	positive regulation of p38MAPK cascade	1/32	32/18723	0.0533106608486794	0.137595113475362	0.0923257254921264	653361	1
GO:0044706	multi-multicellular organism process	2/32	220/18723	0.0541366338342513	0.138129218171536	0.0926841074311173	4318/5997	2
GO:0071219	cellular response to molecule of bacterial origin	2/32	221/18723	0.0545739304368024	0.138129218171536	0.0926841074311173	929/3055	2
GO:0001975	response to amphetamine	1/32	33/18723	0.0549314440519774	0.138129218171536	0.0926841074311173	5997	1
GO:0032633	interleukin-4 production	1/32	33/18723	0.0549314440519774	0.138129218171536	0.0926841074311173	2207	1
GO:0032673	regulation of interleukin-4 production	1/32	33/18723	0.0549314440519774	0.138129218171536	0.0926841074311173	2207	1
GO:0034110	regulation of homotypic cell-cell adhesion	1/32	33/18723	0.0549314440519774	0.138129218171536	0.0926841074311173	5329	1
GO:0071353	cellular response to interleukin-4	1/32	33/18723	0.0549314440519774	0.138129218171536	0.0926841074311173	11151	1
GO:0000302	response to reactive oxygen species	2/32	222/18723	0.0550125024752438	0.138129218171536	0.0926841074311173	4318/653361	2
GO:0007599	hemostasis	2/32	222/18723	0.0550125024752438	0.138129218171536	0.0926841074311173	2207/5329	2
GO:0050817	coagulation	2/32	222/18723	0.0550125024752438	0.138129218171536	0.0926841074311173	2207/5329	2
GO:2001234	negative regulation of apoptotic signaling pathway	2/32	224/18723	0.0558934515756331	0.13990453696032	0.0938753386530289	4318/5329	2
GO:0002495	antigen processing and presentation of peptide antigen via MHC class II	1/32	34/18723	0.0565495389578274	0.13990453696032	0.0938753386530289	2207	1
GO:0010614	negative regulation of cardiac muscle hypertrophy	1/32	34/18723	0.0565495389578274	0.13990453696032	0.0938753386530289	5997	1
GO:0035590	purinergic nucleotide receptor signaling pathway	1/32	34/18723	0.0565495389578274	0.13990453696032	0.0938753386530289	53829	1
GO:0090075	relaxation of muscle	1/32	34/18723	0.0565495389578274	0.13990453696032	0.0938753386530289	5997	1
GO:0002703	regulation of leukocyte mediated immunity	2/32	226/18723	0.0567794387014288	0.13990453696032	0.0938753386530289	3684/3689	2
GO:0051495	positive regulation of cytoskeleton organization	2/32	226/18723	0.0567794387014288	0.13990453696032	0.0938753386530289	11151/3055	2
GO:0033157	regulation of intracellular protein transport	2/32	229/18723	0.0581177733905995	0.141432667606703	0.0949007077014676	3684/3689	2
GO:0003298	physiological muscle hypertrophy	1/32	35/18723	0.0581649498815446	0.141432667606703	0.0949007077014676	5997	1
GO:0003301	physiological cardiac muscle hypertrophy	1/32	35/18723	0.0581649498815446	0.141432667606703	0.0949007077014676	5997	1
GO:0006691	leukotriene metabolic process	1/32	35/18723	0.0581649498815446	0.141432667606703	0.0949007077014676	241	1
GO:0061049	cell growth involved in cardiac muscle cell development	1/32	35/18723	0.0581649498815446	0.141432667606703	0.0949007077014676	5997	1
GO:0002504	antigen processing and presentation of peptide or polysaccharide antigen via MHC class II	1/32	36/18723	0.0597776811317473	0.14306351801802	0.0959950012675029	2207	1
GO:0014741	negative regulation of muscle hypertrophy	1/32	36/18723	0.0597776811317473	0.14306351801802	0.0959950012675029	5997	1
GO:0038179	neurotrophin signaling pathway	1/32	36/18723	0.0597776811317473	0.14306351801802	0.0959950012675029	11151	1
GO:0043949	regulation of cAMP-mediated signaling	1/32	36/18723	0.0597776811317473	0.14306351801802	0.0959950012675029	5997	1
GO:0051955	regulation of amino acid transport	1/32	36/18723	0.0597776811317473	0.14306351801802	0.0959950012675029	5997	1
GO:0070670	response to interleukin-4	1/32	36/18723	0.0597776811317473	0.14306351801802	0.0959950012675029	11151	1
GO:0032271	regulation of protein polymerization	2/32	233/18723	0.0599194604685865	0.14306351801802	0.0959950012675029	11151/3055	2
GO:0002699	positive regulation of immune effector process	2/32	235/18723	0.0608275993134374	0.144857478777361	0.0971987411709567	3684/3689	2
GO:0031646	positive regulation of nervous system process	1/32	37/18723	0.0613877370103683	0.145815601536196	0.0978416373944173	8530	1
GO:0031334	positive regulation of protein-containing complex assembly	2/32	237/18723	0.0617405466037108	0.146277602722638	0.0981516381905146	11151/3055	2
GO:0051403	stress-activated MAPK cascade	2/32	239/18723	0.0626582612825586	0.148072208248297	0.0993558107293769	653361/10044	2
GO:0002478	antigen processing and presentation of exogenous peptide antigen	1/32	38/18723	0.0629951218126622	0.148110668078626	0.0993816171090345	2207	1
GO:0048246	macrophage chemotaxis	1/32	38/18723	0.0629951218126622	0.148110668078626	0.0993816171090345	728	1
GO:0045823	positive regulation of heart contraction	1/32	39/18723	0.0645998398272192	0.15035327959786	0.100886399730166	5997	1
GO:0046621	negative regulation of organ growth	1/32	39/18723	0.0645998398272192	0.15035327959786	0.100886399730166	5997	1
GO:0051154	negative regulation of striated muscle cell differentiation	1/32	39/18723	0.0645998398272192	0.15035327959786	0.100886399730166	5997	1
GO:2000249	regulation of actin cytoskeleton reorganization	1/32	39/18723	0.0645998398272192	0.15035327959786	0.100886399730166	3055	1
GO:0071216	cellular response to biotic stimulus	2/32	246/18723	0.0659072179680691	0.152165550473725	0.102102425642543	929/3055	2
GO:0010543	regulation of platelet activation	1/32	40/18723	0.0662018953359714	0.152165550473725	0.102102425642543	2207	1
GO:0010863	positive regulation of phospholipase C activity	1/32	40/18723	0.0662018953359714	0.152165550473725	0.102102425642543	728	1
GO:0030866	cortical actin cytoskeleton organization	1/32	40/18723	0.0662018953359714	0.152165550473725	0.102102425642543	752	1
GO:1904994	regulation of leukocyte adhesion to vascular endothelial cell	1/32	40/18723	0.0662018953359714	0.152165550473725	0.102102425642543	3689	1
GO:0031098	stress-activated protein kinase signaling cascade	2/32	247/18723	0.0663759800279939	0.152187110535648	0.10211689235076	653361/10044	2
GO:1903524	positive regulation of blood circulation	1/32	41/18723	0.0678012926142056	0.154687393519817	0.103794571409401	5997	1
GO:1905521	regulation of macrophage migration	1/32	41/18723	0.0678012926142056	0.154687393519817	0.103794571409401	728	1
GO:0097305	response to alcohol	2/32	253/18723	0.0692123457174242	0.156018942092088	0.104688034737115	929/5997	2
GO:0016601	Rac protein signal transduction	1/32	42/18723	0.0693980359305715	0.156018942092088	0.104688034737115	399	1
GO:0030574	collagen catabolic process	1/32	42/18723	0.0693980359305715	0.156018942092088	0.104688034737115	4318	1
GO:0051452	intracellular pH reduction	1/32	42/18723	0.0693980359305715	0.156018942092088	0.104688034737115	10312	1
GO:0051602	response to electrical stimulus	1/32	42/18723	0.0693980359305715	0.156018942092088	0.104688034737115	929	1
GO:1900274	regulation of phospholipase C activity	1/32	42/18723	0.0693980359305715	0.156018942092088	0.104688034737115	728	1
GO:0002861	regulation of inflammatory response to antigenic stimulus	1/32	43/18723	0.0709921295470919	0.158064404100031	0.106060530889631	3055	1
GO:0014002	astrocyte development	1/32	43/18723	0.0709921295470919	0.158064404100031	0.106060530889631	728	1
GO:0034142	toll-like receptor 4 signaling pathway	1/32	43/18723	0.0709921295470919	0.158064404100031	0.106060530889631	929	1
GO:0098927	vesicle-mediated transport between endosomal compartments	1/32	43/18723	0.0709921295470919	0.158064404100031	0.106060530889631	11151	1
GO:0031348	negative regulation of defense response	2/32	258/18723	0.0716065984038781	0.159049271454768	0.106721372621165	8530/3055	2
GO:0089718	amino acid import across plasma membrane	1/32	44/18723	0.072583577719174	0.160832675809393	0.107918029222753	5997	1
GO:0090305	nucleic acid phosphodiester bond hydrolysis	2/32	261/18723	0.0730562351667065	0.161492730368509	0.108360922974541	23646/6039	2
GO:0009636	response to toxic substance	2/32	262/18723	0.0735415992091177	0.162177655535143	0.108820504796308	241/3047	2
GO:0045933	positive regulation of muscle contraction	1/32	45/18723	0.0741723846956176	0.162791647170429	0.109232490525613	5997	1
GO:2000273	positive regulation of signaling receptor activity	1/32	45/18723	0.0741723846956176	0.162791647170429	0.109232490525613	653361	1
GO:0050730	regulation of peptidyl-tyrosine phosphorylation	2/32	264/18723	0.0745155261108809	0.163157218309133	0.109477787177124	3689/653361	2
GO:0045851	pH reduction	1/32	46/18723	0.0757585547186254	0.16548677200948	0.111040907625408	10312	1
GO:0001894	tissue homeostasis	2/32	268/18723	0.0764760413422297	0.166195565186055	0.111516504778522	11151/10312	2
GO:0019884	antigen processing and presentation of exogenous antigen	1/32	47/18723	0.0773420920238135	0.166195565186055	0.111516504778522	2207	1
GO:0031641	regulation of myelination	1/32	47/18723	0.0773420920238135	0.166195565186055	0.111516504778522	8530	1
GO:0035850	epithelial cell differentiation involved in kidney development	1/32	47/18723	0.0773420920238135	0.166195565186055	0.111516504778522	4318	1
GO:0042311	vasodilation	1/32	47/18723	0.0773420920238135	0.166195565186055	0.111516504778522	5997	1
GO:0048512	circadian behavior	1/32	47/18723	0.0773420920238135	0.166195565186055	0.111516504778522	5730	1
GO:1900744	regulation of p38MAPK cascade	1/32	47/18723	0.0773420920238135	0.166195565186055	0.111516504778522	653361	1
GO:0048872	homeostasis of number of cells	2/32	272/18723	0.0784531853450255	0.166778447759321	0.111907616461882	11151/10312	2
GO:0002673	regulation of acute inflammatory response	1/32	48/18723	0.078923000840222	0.166778447759321	0.111907616461882	241	1
GO:0015804	neutral amino acid transport	1/32	48/18723	0.078923000840222	0.166778447759321	0.111907616461882	5997	1
GO:0043303	mast cell degranulation	1/32	48/18723	0.078923000840222	0.166778447759321	0.111907616461882	5730	1
GO:0046942	carboxylic acid transport	2/32	273/18723	0.078950034246503	0.166778447759321	0.111907616461882	366/5997	2
GO:0098742	cell-cell adhesion via plasma-membrane adhesion molecules	2/32	273/18723	0.078950034246503	0.166778447759321	0.111907616461882	3684/3689	2
GO:1903829	positive regulation of cellular protein localization	2/32	276/18723	0.0804466570935984	0.166778447759321	0.111907616461882	3684/3689	2
GO:0002279	mast cell activation involved in immune response	1/32	49/18723	0.0805012853903216	0.166778447759321	0.111907616461882	5730	1
GO:0006692	prostanoid metabolic process	1/32	49/18723	0.0805012853903216	0.166778447759321	0.111907616461882	5730	1
GO:0006693	prostaglandin metabolic process	1/32	49/18723	0.0805012853903216	0.166778447759321	0.111907616461882	5730	1
GO:0007622	rhythmic behavior	1/32	49/18723	0.0805012853903216	0.166778447759321	0.111907616461882	5730	1
GO:0014075	response to amine	1/32	49/18723	0.0805012853903216	0.166778447759321	0.111907616461882	5997	1
GO:0030225	macrophage differentiation	1/32	49/18723	0.0805012853903216	0.166778447759321	0.111907616461882	4318	1
GO:0030857	negative regulation of epithelial cell differentiation	1/32	49/18723	0.0805012853903216	0.166778447759321	0.111907616461882	4318	1
GO:0050832	defense response to fungus	1/32	49/18723	0.0805012853903216	0.166778447759321	0.111907616461882	10578	1
GO:1904707	positive regulation of vascular associated smooth muscle cell proliferation	1/32	49/18723	0.0805012853903216	0.166778447759321	0.111907616461882	4318	1
GO:0031349	positive regulation of defense response	2/32	278/18723	0.08144942265037	0.167989434216388	0.112720183132209	241/3055	2
GO:0110053	regulation of actin filament organization	2/32	278/18723	0.08144942265037	0.167989434216388	0.112720183132209	11151/3055	2
GO:0002448	mast cell mediated immunity	1/32	50/18723	0.082076949890028	0.168531337107524	0.113083797626261	5730	1
GO:0050873	brown fat cell differentiation	1/32	50/18723	0.082076949890028	0.168531337107524	0.113083797626261	5997	1
GO:1903532	positive regulation of secretion by cell	2/32	282/18723	0.0834668283683301	0.169501312848695	0.113734647149558	3684/3689	2
GO:0006636	unsaturated fatty acid biosynthetic process	1/32	51/18723	0.0836499985487068	0.169501312848695	0.113734647149558	5730	1
GO:0043124	negative regulation of I-kappaB kinase/NF-kappaB signaling	1/32	51/18723	0.0836499985487068	0.169501312848695	0.113734647149558	399	1
GO:0048013	ephrin receptor signaling pathway	1/32	51/18723	0.0836499985487068	0.169501312848695	0.113734647149558	4318	1
GO:0051339	regulation of lyase activity	1/32	51/18723	0.0836499985487068	0.169501312848695	0.113734647149558	53829	1
GO:0071622	regulation of granulocyte chemotaxis	1/32	51/18723	0.0836499985487068	0.169501312848695	0.113734647149558	728	1
GO:0051146	striated muscle cell differentiation	2/32	283/18723	0.0839736269212076	0.169784751149225	0.113924833022207	23646/5997	2
GO:0002218	activation of innate immune response	1/32	52/18723	0.085220435569189	0.170259781309011	0.114243576203016	3055	1
GO:0021545	cranial nerve development	1/32	52/18723	0.085220435569189	0.170259781309011	0.114243576203016	10312	1
GO:0043090	amino acid import	1/32	52/18723	0.085220435569189	0.170259781309011	0.114243576203016	5997	1
GO:0043277	apoptotic cell clearance	1/32	52/18723	0.085220435569189	0.170259781309011	0.114243576203016	399	1
GO:0045010	actin nucleation	1/32	52/18723	0.085220435569189	0.170259781309011	0.114243576203016	11151	1
GO:0034599	cellular response to oxidative stress	2/32	288/18723	0.0865220748990466	0.170259781309011	0.114243576203016	4318/653361	2
GO:0097193	intrinsic apoptotic signaling pathway	2/32	288/18723	0.0865220748990466	0.170259781309011	0.114243576203016	4318/5329	2
GO:0007566	embryo implantation	1/32	53/18723	0.0867882651477753	0.170259781309011	0.114243576203016	4318	1
GO:0031279	regulation of cyclase activity	1/32	53/18723	0.0867882651477753	0.170259781309011	0.114243576203016	53829	1
GO:0043113	receptor clustering	1/32	53/18723	0.0867882651477753	0.170259781309011	0.114243576203016	3689	1
GO:0045744	negative regulation of G protein-coupled receptor signaling pathway	1/32	53/18723	0.0867882651477753	0.170259781309011	0.114243576203016	5997	1
GO:0071320	cellular response to cAMP	1/32	53/18723	0.0867882651477753	0.170259781309011	0.114243576203016	366	1
GO:0099172	presynapse organization	1/32	53/18723	0.0867882651477753	0.170259781309011	0.114243576203016	728	1
GO:1990090	cellular response to nerve growth factor stimulus	1/32	53/18723	0.0867882651477753	0.170259781309011	0.114243576203016	11151	1
GO:0038066	p38MAPK cascade	1/32	55/18723	0.0899161187318863	0.175279522591272	0.117611800872931	653361	1
GO:0061098	positive regulation of protein tyrosine kinase activity	1/32	55/18723	0.0899161187318863	0.175279522591272	0.117611800872931	653361	1
GO:1905517	macrophage migration	1/32	55/18723	0.0899161187318863	0.175279522591272	0.117611800872931	728	1
GO:0051258	protein polymerization	2/32	297/18723	0.0911685773400009	0.176091590862616	0.118156695167556	11151/3055	2
GO:0001912	positive regulation of leukocyte mediated cytotoxicity	1/32	56/18723	0.0914761510974627	0.176091590862616	0.118156695167556	3684	1
GO:0010518	positive regulation of phospholipase activity	1/32	56/18723	0.0914761510974627	0.176091590862616	0.118156695167556	728	1
GO:0031529	ruffle organization	1/32	56/18723	0.0914761510974627	0.176091590862616	0.118156695167556	10312	1
GO:1904645	response to amyloid-beta	1/32	56/18723	0.0914761510974627	0.176091590862616	0.118156695167556	4318	1
GO:1990089	response to nerve growth factor	1/32	56/18723	0.0914761510974627	0.176091590862616	0.118156695167556	11151	1
GO:0061005	cell differentiation involved in kidney development	1/32	57/18723	0.0930335927412662	0.178003514851824	0.119439587887588	4318	1
GO:0061756	leukocyte adhesion to vascular endothelial cell	1/32	57/18723	0.0930335927412662	0.178003514851824	0.119439587887588	3689	1
GO:0030198	extracellular matrix organization	2/32	301/18723	0.0932574684019247	0.178003514851824	0.119439587887588	4318/57326	2
GO:0042886	amide transport	2/32	301/18723	0.0932574684019247	0.178003514851824	0.119439587887588	366/10312	2
GO:0043062	extracellular structure organization	2/32	302/18723	0.093781926445055	0.178003514851824	0.119439587887588	4318/57326	2
GO:0015849	organic acid transport	2/32	303/18723	0.0943072699162784	0.178003514851824	0.119439587887588	366/5997	2
GO:0051222	positive regulation of protein transport	2/32	303/18723	0.0943072699162784	0.178003514851824	0.119439587887588	3684/3689	2
GO:0010574	regulation of vascular endothelial growth factor production	1/32	58/18723	0.0945884478271058	0.178003514851824	0.119439587887588	728	1
GO:0032481	positive regulation of type I interferon production	1/32	58/18723	0.0945884478271058	0.178003514851824	0.119439587887588	929	1
GO:0042743	hydrogen peroxide metabolic process	1/32	58/18723	0.0945884478271058	0.178003514851824	0.119439587887588	3047	1
GO:0043525	positive regulation of neuron apoptotic process	1/32	58/18723	0.0945884478271058	0.178003514851824	0.119439587887588	3684	1
GO:0045229	external encapsulating structure organization	2/32	304/18723	0.0948334944940205	0.178101928683892	0.119505623142871	4318/57326	2
GO:0019369	arachidonic acid metabolic process	1/32	59/18723	0.0961407205123206	0.179462678289665	0.120418680237654	5730	1
GO:0043407	negative regulation of MAP kinase activity	1/32	59/18723	0.0961407205123206	0.179462678289665	0.120418680237654	5997	1
GO:2001258	negative regulation of cation channel activity	1/32	59/18723	0.0961407205123206	0.179462678289665	0.120418680237654	4318	1
GO:0009620	response to fungus	1/32	60/18723	0.0976904149477901	0.181621616522652	0.121867318445935	10578	1
GO:0019731	antibacterial humoral response	1/32	60/18723	0.0976904149477901	0.181621616522652	0.121867318445935	6039	1
GO:0051047	positive regulation of secretion	2/32	310/18723	0.0980091046147302	0.181848218200825	0.12201936719103	3684/3689	2
GO:0034113	heterotypic cell-cell adhesion	1/32	61/18723	0.0992375352779444	0.182952155465765	0.122760104316855	3689	1
GO:0043030	regulation of macrophage activation	1/32	61/18723	0.0992375352779444	0.182952155465765	0.122760104316855	8530	1
GO:0043966	histone H3 acetylation	1/32	61/18723	0.0992375352779444	0.182952155465765	0.122760104316855	57326	1
GO:0046394	carboxylic acid biosynthetic process	2/32	314/18723	0.100143258459176	0.182952155465765	0.122760104316855	241/5730	2
GO:0060249	anatomical structure homeostasis	2/32	314/18723	0.100143258459176	0.182952155465765	0.122760104316855	11151/10312	2
GO:0007588	excretion	1/32	62/18723	0.100782085640773	0.182952155465765	0.122760104316855	366	1
GO:0010573	vascular endothelial growth factor production	1/32	62/18723	0.100782085640773	0.182952155465765	0.122760104316855	728	1
GO:0019933	cAMP-mediated signaling	1/32	62/18723	0.100782085640773	0.182952155465765	0.122760104316855	5997	1
GO:0032757	positive regulation of interleukin-8 production	1/32	62/18723	0.100782085640773	0.182952155465765	0.122760104316855	929	1
GO:0048002	antigen processing and presentation of peptide antigen	1/32	62/18723	0.100782085640773	0.182952155465765	0.122760104316855	2207	1
GO:0060135	maternal process involved in female pregnancy	1/32	62/18723	0.100782085640773	0.182952155465765	0.122760104316855	5997	1
GO:0016053	organic acid biosynthetic process	2/32	316/18723	0.101215358086211	0.18337841347384	0.123046121595001	241/5730	2
GO:0006959	humoral immune response	2/32	317/18723	0.101752648911338	0.183991091182146	0.12345722568499	10578/6039	2
GO:0070661	leukocyte proliferation	2/32	318/18723	0.102290761520498	0.184303003577152	0.123666517551769	11151/10312	2
GO:0031343	positive regulation of cell killing	1/32	63/18723	0.102324070167835	0.184303003577152	0.123666517551769	3684	1
GO:0007204	positive regulation of cytosolic calcium ion concentration	2/32	319/18723	0.102829691759671	0.184494437254245	0.123794968720381	728/11151	2
GO:1904951	positive regulation of establishment of protein localization	2/32	319/18723	0.102829691759671	0.184494437254245	0.123794968720381	3684/3689	2
GO:0006940	regulation of smooth muscle contraction	1/32	64/18723	0.103863492984267	0.185270014512476	0.124315377703177	5997	1
GO:0030104	water homeostasis	1/32	64/18723	0.103863492984267	0.185270014512476	0.124315377703177	366	1
GO:1903409	reactive oxygen species biosynthetic process	1/32	64/18723	0.103863492984267	0.185270014512476	0.124315377703177	653361	1
GO:0045453	bone resorption	1/32	65/18723	0.105400358208797	0.18692885025898	0.125428449307973	10312	1
GO:0070613	regulation of protein processing	1/32	65/18723	0.105400358208797	0.18692885025898	0.125428449307973	8530	1
GO:1902475	L-alpha-amino acid transmembrane transport	1/32	65/18723	0.105400358208797	0.18692885025898	0.125428449307973	5997	1
GO:0050766	positive regulation of phagocytosis	1/32	66/18723	0.10693466995375	0.188924732384827	0.126767677574235	2207	1
GO:0050918	positive chemotaxis	1/32	66/18723	0.10693466995375	0.188924732384827	0.126767677574235	11151	1
GO:0002831	regulation of response to biotic stimulus	2/32	327/18723	0.107170073483904	0.188979289883831	0.126804285419887	3055/653361	2
GO:0050863	regulation of T cell activation	2/32	329/18723	0.108263057738744	0.190176439218884	0.127607567441243	11151/399	2
GO:0032890	regulation of organic acid transport	1/32	67/18723	0.108466432325056	0.190176439218884	0.127607567441243	5997	1
GO:1903317	regulation of protein maturation	1/32	67/18723	0.108466432325056	0.190176439218884	0.127607567441243	8530	1
GO:0031640	killing of cells of other organism	1/32	68/18723	0.109995649422269	0.191766000124862	0.128674155927937	10578	1
GO:0042267	natural killer cell mediated cytotoxicity	1/32	68/18723	0.109995649422269	0.191766000124862	0.128674155927937	11151	1
GO:0051148	negative regulation of muscle cell differentiation	1/32	68/18723	0.109995649422269	0.191766000124862	0.128674155927937	5997	1
GO:0010611	regulation of cardiac muscle hypertrophy	1/32	69/18723	0.111522325338564	0.193333261937773	0.129725781819718	5997	1
GO:0060193	positive regulation of lipase activity	1/32	69/18723	0.111522325338564	0.193333261937773	0.129725781819718	728	1
GO:1901224	positive regulation of NIK/NF-kappaB signaling	1/32	69/18723	0.111522325338564	0.193333261937773	0.129725781819718	929	1
GO:0032386	regulation of intracellular transport	2/32	337/18723	0.112665580458422	0.194585039894546	0.13056571940976	3684/3689	2
GO:0062197	cellular response to chemical stress	2/32	337/18723	0.112665580458422	0.194585039894546	0.13056571940976	4318/653361	2
GO:0002228	natural killer cell mediated immunity	1/32	71/18723	0.114568069969304	0.197133885757239	0.132275983949662	11151	1
GO:0050795	regulation of behavior	1/32	71/18723	0.114568069969304	0.197133885757239	0.132275983949662	5730	1
GO:0002534	cytokine production involved in inflammatory response	1/32	72/18723	0.116087146838326	0.197540559260797	0.132548860110059	23646	1
GO:0014743	regulation of muscle hypertrophy	1/32	72/18723	0.116087146838326	0.197540559260797	0.132548860110059	5997	1
GO:0032729	positive regulation of interferon-gamma production	1/32	72/18723	0.116087146838326	0.197540559260797	0.132548860110059	929	1
GO:0033627	cell adhesion mediated by integrin	1/32	72/18723	0.116087146838326	0.197540559260797	0.132548860110059	3689	1
GO:0055021	regulation of cardiac muscle tissue growth	1/32	72/18723	0.116087146838326	0.197540559260797	0.132548860110059	5997	1
GO:1900015	regulation of cytokine production involved in inflammatory response	1/32	72/18723	0.116087146838326	0.197540559260797	0.132548860110059	23646	1
GO:0099518	vesicle cytoskeletal trafficking	1/32	73/18723	0.117603698835601	0.199753341404586	0.134033627349398	4542	1
GO:0002437	inflammatory response to antigenic stimulus	1/32	74/18723	0.119117730022585	0.201215324571972	0.135014611725782	3055	1
GO:0007040	lysosome organization	1/32	74/18723	0.119117730022585	0.201215324571972	0.135014611725782	11151	1
GO:0080171	lytic vacuole organization	1/32	74/18723	0.119117730022585	0.201215324571972	0.135014611725782	11151	1
GO:0002292	T cell differentiation involved in immune response	1/32	75/18723	0.12062924445442	0.203026269354979	0.136229747835592	2207	1
GO:0051453	regulation of intracellular pH	1/32	75/18723	0.12062924445442	0.203026269354979	0.136229747835592	10312	1
GO:0051480	regulation of cytosolic calcium ion concentration	2/32	353/18723	0.121610865141227	0.204306253437262	0.137088611613747	728/11151	2
GO:0031100	animal organ regeneration	1/32	76/18723	0.122138246179937	0.204511797771052	0.137226530971918	728	1
GO:0015711	organic anion transport	2/32	354/18723	0.122175879187901	0.204511797771052	0.137226530971918	366/5997	2
GO:0002460	adaptive immune response based on somatic recombination of immune receptors built from immunoglobulin superfamily domains	2/32	356/18723	0.123307929175379	0.205112637449387	0.137629691795043	2207/10312	2
GO:2001233	regulation of apoptotic signaling pathway	2/32	356/18723	0.123307929175379	0.205112637449387	0.137629691795043	4318/5329	2
GO:0021675	nerve development	1/32	77/18723	0.123644739241676	0.205112637449387	0.137629691795043	10312	1
GO:0032418	lysosome localization	1/32	77/18723	0.123644739241676	0.205112637449387	0.137629691795043	5730	1
GO:0055117	regulation of cardiac muscle contraction	1/32	77/18723	0.123644739241676	0.205112637449387	0.137629691795043	5997	1
GO:0007193	adenylate cyclase-inhibiting G protein-coupled receptor signaling pathway	1/32	78/18723	0.125148727675885	0.207235527549316	0.139054141862095	5997	1
GO:0014068	positive regulation of phosphatidylinositol 3-kinase signaling	1/32	79/18723	0.126650215512537	0.208343889318318	0.139797847810992	653361	1
GO:0051279	regulation of release of sequestered calcium ion into cytosol	1/32	79/18723	0.126650215512537	0.208343889318318	0.139797847810992	11151	1
GO:0060420	regulation of heart growth	1/32	79/18723	0.126650215512537	0.208343889318318	0.139797847810992	5997	1
GO:0051251	positive regulation of lymphocyte activation	2/32	362/18723	0.126719984628674	0.208343889318318	0.139797847810992	11151/399	2
GO:0031589	cell-substrate adhesion	2/32	363/18723	0.127290941027304	0.208910887227759	0.140178300953691	11151/3689	2
GO:1903706	regulation of hemopoiesis	2/32	367/18723	0.129581147097868	0.211647759478996	0.142014730386339	1441/399	2
GO:0030641	regulation of cellular pH	1/32	81/18723	0.129645705481723	0.211647759478996	0.142014730386339	10312	1
GO:0048708	astrocyte differentiation	1/32	81/18723	0.129645705481723	0.211647759478996	0.142014730386339	728	1
GO:0001910	regulation of leukocyte mediated cytotoxicity	1/32	82/18723	0.131139715642896	0.213709166232867	0.143397925394348	3684	1
GO:0006970	response to osmotic stress	1/32	84/18723	0.134120286343183	0.217913672726764	0.146219131050426	366	1
GO:0150063	visual system development	2/32	375/18723	0.134191428334988	0.217913672726764	0.146219131050426	3684/10312	2
GO:0032092	positive regulation of protein binding	1/32	85/18723	0.135606854873524	0.219057227103384	0.146986451086686	4318	1
GO:0055013	cardiac muscle cell development	1/32	85/18723	0.135606854873524	0.219057227103384	0.146986451086686	5997	1
GO:0071277	cellular response to calcium ion	1/32	85/18723	0.135606854873524	0.219057227103384	0.146986451086686	241	1
GO:0050878	regulation of body fluid levels	2/32	379/18723	0.13651104288945	0.220132990628014	0.147708283754728	2207/5329	2
GO:0032413	negative regulation of ion transmembrane transporter activity	1/32	86/18723	0.137090950841119	0.220682994036924	0.148077333661139	4318	1
GO:0048880	sensory system development	2/32	381/18723	0.137674369120845	0.221236725335062	0.148448884965085	3684/10312	2
GO:0044070	regulation of anion transport	1/32	87/18723	0.138572578226057	0.221951840013808	0.148928723818789	5997	1
GO:0032535	regulation of cellular component size	2/32	383/18723	0.138840003818161	0.221951840013808	0.148928723818789	11151/3055	2
GO:1902903	regulation of supramolecular fiber organization	2/32	383/18723	0.138840003818161	0.221951840013808	0.148928723818789	11151/3055	2
GO:0042692	muscle cell differentiation	2/32	384/18723	0.139423678105648	0.222499962987251	0.149296511961143	23646/5997	2
GO:0030101	natural killer cell activation	1/32	88/18723	0.140051741002231	0.222732889304752	0.149452804511847	11151	1
GO:0050829	defense response to Gram-negative bacterium	1/32	88/18723	0.140051741002231	0.222732889304752	0.149452804511847	6039	1
GO:0046330	positive regulation of JNK cascade	1/32	89/18723	0.141528443137349	0.224694641681976	0.15076913186453	653361	1
GO:0006631	fatty acid metabolic process	2/32	390/18723	0.142937502481906	0.224718510646058	0.1507851478361	241/5730	2
GO:0034109	homotypic cell-cell adhesion	1/32	90/18723	0.143002688592946	0.224718510646058	0.1507851478361	5329	1
GO:0034644	cellular response to UV	1/32	90/18723	0.143002688592946	0.224718510646058	0.1507851478361	4318	1
GO:0046849	bone remodeling	1/32	90/18723	0.143002688592946	0.224718510646058	0.1507851478361	10312	1
GO:0061097	regulation of protein tyrosine kinase activity	1/32	90/18723	0.143002688592946	0.224718510646058	0.1507851478361	653361	1
GO:1904705	regulation of vascular associated smooth muscle cell proliferation	1/32	90/18723	0.143002688592946	0.224718510646058	0.1507851478361	4318	1
GO:0006885	regulation of pH	1/32	91/18723	0.144474481324392	0.224738082060166	0.150798280170241	10312	1
GO:0019935	cyclic-nucleotide-mediated signaling	1/32	91/18723	0.144474481324392	0.224738082060166	0.150798280170241	5997	1
GO:0045582	positive regulation of T cell differentiation	1/32	91/18723	0.144474481324392	0.224738082060166	0.150798280170241	399	1
GO:0051952	regulation of amine transport	1/32	91/18723	0.144474481324392	0.224738082060166	0.150798280170241	5997	1
GO:0055006	cardiac cell development	1/32	91/18723	0.144474481324392	0.224738082060166	0.150798280170241	5997	1
GO:1990874	vascular associated smooth muscle cell proliferation	1/32	91/18723	0.144474481324392	0.224738082060166	0.150798280170241	4318	1
GO:0051591	response to cAMP	1/32	93/18723	0.14741072440553	0.228920183782705	0.153604452321728	366	1
GO:0002690	positive regulation of leukocyte chemotaxis	1/32	94/18723	0.148875182635214	0.230419880661537	0.154610742435231	728	1
GO:0030316	osteoclast differentiation	1/32	94/18723	0.148875182635214	0.230419880661537	0.154610742435231	10312	1
GO:0006942	regulation of striated muscle contraction	1/32	95/18723	0.15033720390075	0.231519294007155	0.155348444030775	5997	1
GO:0032479	regulation of type I interferon production	1/32	95/18723	0.15033720390075	0.231519294007155	0.155348444030775	929	1
GO:0032606	type I interferon production	1/32	95/18723	0.15033720390075	0.231519294007155	0.155348444030775	929	1
GO:0055017	cardiac muscle tissue growth	1/32	96/18723	0.151796792126817	0.23337809638133	0.156595692377083	5997	1
GO:0001503	ossification	2/32	408/18723	0.153593999238875	0.23574892906432	0.158186510844024	4318/10312	2
GO:0003333	amino acid transmembrane transport	1/32	98/18723	0.154708685128719	0.23667355142208	0.158806928443387	5997	1
GO:0043502	regulation of muscle adaptation	1/32	98/18723	0.154708685128719	0.23667355142208	0.158806928443387	5997	1
GO:0000045	autophagosome assembly	1/32	99/18723	0.156160997723397	0.237323621540162	0.159243122678464	10312	1
GO:0003300	cardiac muscle hypertrophy	1/32	99/18723	0.156160997723397	0.237323621540162	0.159243122678464	5997	1
GO:0031341	regulation of cell killing	1/32	99/18723	0.156160997723397	0.237323621540162	0.159243122678464	3684	1
GO:0051153	regulation of striated muscle cell differentiation	1/32	99/18723	0.156160997723397	0.237323621540162	0.159243122678464	5997	1
GO:0045807	positive regulation of endocytosis	1/32	100/18723	0.157610892916312	0.23913376856268	0.160457723494439	929	1
GO:0042102	positive regulation of T cell proliferation	1/32	101/18723	0.159058374601683	0.240934324806484	0.161665888939416	11151	1
GO:0010522	regulation of calcium ion transport into cytosol	1/32	102/18723	0.160503446667667	0.241164557151074	0.161820373845959	11151	1
GO:0014897	striated muscle hypertrophy	1/32	102/18723	0.160503446667667	0.241164557151074	0.161820373845959	5997	1
GO:0032677	regulation of interleukin-8 production	1/32	102/18723	0.160503446667667	0.241164557151074	0.161820373845959	929	1
GO:0035710	CD4-positive, alpha-beta T cell activation	1/32	102/18723	0.160503446667667	0.241164557151074	0.161820373845959	10312	1
GO:0032102	negative regulation of response to external stimulus	2/32	420/18723	0.160787014572472	0.241164557151074	0.161820373845959	8530/3055	2
GO:0030004	cellular monovalent inorganic cation homeostasis	1/32	103/18723	0.161946112996362	0.241164557151074	0.161820373845959	10312	1
GO:0032637	interleukin-8 production	1/32	103/18723	0.161946112996362	0.241164557151074	0.161820373845959	929	1
GO:0032760	positive regulation of tumor necrosis factor production	1/32	103/18723	0.161946112996362	0.241164557151074	0.161820373845959	929	1
GO:1905037	autophagosome organization	1/32	103/18723	0.161946112996362	0.241164557151074	0.161820373845959	10312	1
GO:0042060	wound healing	2/32	422/18723	0.161992265407243	0.241164557151074	0.161820373845959	2207/5329	2
GO:0007200	phospholipase C-activating G protein-coupled receptor signaling pathway	1/32	104/18723	0.163386377463823	0.241164557151074	0.161820373845959	728	1
GO:0014896	muscle hypertrophy	1/32	104/18723	0.163386377463823	0.241164557151074	0.161820373845959	5997	1
GO:0032963	collagen metabolic process	1/32	104/18723	0.163386377463823	0.241164557151074	0.161820373845959	4318	1
GO:0045621	positive regulation of lymphocyte differentiation	1/32	104/18723	0.163386377463823	0.241164557151074	0.161820373845959	399	1
GO:0048661	positive regulation of smooth muscle cell proliferation	1/32	104/18723	0.163386377463823	0.241164557151074	0.161820373845959	4318	1
GO:0060419	heart growth	1/32	104/18723	0.163386377463823	0.241164557151074	0.161820373845959	5997	1
GO:0050808	synapse organization	2/32	426/18723	0.164408038656995	0.242285530652413	0.162572542212658	728/3684	2
GO:0043254	regulation of protein-containing complex assembly	2/32	428/18723	0.165618511342885	0.243461137640425	0.163361369412406	11151/3055	2
GO:0006906	vesicle fusion	1/32	106/18723	0.166259716289078	0.243461137640425	0.163361369412406	11151	1
GO:0019882	antigen processing and presentation	1/32	106/18723	0.166259716289078	0.243461137640425	0.163361369412406	2207	1
GO:0046620	regulation of organ growth	1/32	106/18723	0.166259716289078	0.243461137640425	0.163361369412406	5997	1
GO:0031532	actin cytoskeleton reorganization	1/32	107/18723	0.16769279836883	0.244783800462558	0.164248870440244	3055	1
GO:1903557	positive regulation of tumor necrosis factor superfamily cytokine production	1/32	107/18723	0.16769279836883	0.244783800462558	0.164248870440244	929	1
GO:0033138	positive regulation of peptidyl-serine phosphorylation	1/32	108/18723	0.169123494031282	0.246293259601653	0.165261710988122	10044	1
GO:0002683	negative regulation of immune system process	2/32	434/18723	0.169259978189447	0.246293259601653	0.165261710988122	8530/3055	2
GO:0032410	negative regulation of transporter activity	1/32	109/18723	0.170551807122391	0.247782814121209	0.166261195622456	4318	1
GO:0006939	smooth muscle contraction	1/32	110/18723	0.171977741482125	0.248681428997627	0.166864162314425	5997	1
GO:0009408	response to heat	1/32	110/18723	0.171977741482125	0.248681428997627	0.166864162314425	929	1
GO:0090174	organelle membrane fusion	1/32	110/18723	0.171977741482125	0.248681428997627	0.166864162314425	11151	1
GO:0014066	regulation of phosphatidylinositol 3-kinase signaling	1/32	111/18723	0.173401300944467	0.249669211974935	0.167526960416082	653361	1
GO:0015718	monocarboxylic acid transport	1/32	111/18723	0.173401300944467	0.249669211974935	0.167526960416082	366	1
GO:0001676	long-chain fatty acid metabolic process	1/32	112/18723	0.174822489337428	0.249669211974935	0.167526960416082	5730	1
GO:0002526	acute inflammatory response	1/32	112/18723	0.174822489337428	0.249669211974935	0.167526960416082	241	1
GO:0032609	interferon-gamma production	1/32	112/18723	0.174822489337428	0.249669211974935	0.167526960416082	929	1
GO:0032649	regulation of interferon-gamma production	1/32	112/18723	0.174822489337428	0.249669211974935	0.167526960416082	929	1
GO:0048640	negative regulation of developmental growth	1/32	112/18723	0.174822489337428	0.249669211974935	0.167526960416082	5997	1
GO:1901222	regulation of NIK/NF-kappaB signaling	1/32	112/18723	0.174822489337428	0.249669211974935	0.167526960416082	929	1
GO:0006979	response to oxidative stress	2/32	446/18723	0.176585952627365	0.251798488005687	0.168955695415071	4318/653361	2
GO:0002286	T cell activation involved in immune response	1/32	114/18723	0.177657768197427	0.25293648353532	0.169719285489067	2207	1
GO:0051209	release of sequestered calcium ion into cytosol	1/32	115/18723	0.179071866290698	0.254166519896475	0.17054463456257	11151	1
GO:0071675	regulation of mononuclear cell migration	1/32	115/18723	0.179071866290698	0.254166519896475	0.17054463456257	728	1
GO:0021782	glial cell development	1/32	116/18723	0.180483608567068	0.254995190085583	0.171100668672144	728	1
GO:0033559	unsaturated fatty acid metabolic process	1/32	116/18723	0.180483608567068	0.254995190085583	0.171100668672144	5730	1
GO:0051283	negative regulation of sequestering of calcium ion	1/32	116/18723	0.180483608567068	0.254995190085583	0.171100668672144	11151	1
GO:0014902	myotube differentiation	1/32	117/18723	0.181892998824813	0.256594092998668	0.172173525605167	23646	1
GO:0051282	regulation of sequestering of calcium ion	1/32	118/18723	0.183300040856287	0.257791838281902	0.172977207505172	11151	1
GO:0071346	cellular response to interferon-gamma	1/32	118/18723	0.183300040856287	0.257791838281902	0.172977207505172	3055	1
GO:0071901	negative regulation of protein serine/threonine kinase activity	1/32	120/18723	0.186107095380296	0.26134187861914	0.175359269203319	5997	1
GO:0002224	toll-like receptor signaling pathway	1/32	121/18723	0.187507115428022	0.26211282096141	0.175876568177569	929	1
GO:0042752	regulation of circadian rhythm	1/32	121/18723	0.187507115428022	0.26211282096141	0.175876568177569	5730	1
GO:0043500	muscle adaptation	1/32	121/18723	0.187507115428022	0.26211282096141	0.175876568177569	5997	1
GO:0002688	regulation of leukocyte chemotaxis	1/32	122/18723	0.188904802359874	0.263270041297923	0.176653058013758	728	1
GO:0051208	sequestering of calcium ion	1/32	122/18723	0.188904802359874	0.263270041297923	0.176653058013758	11151	1
GO:0030168	platelet activation	1/32	123/18723	0.190300159938739	0.264417064335932	0.177422705506794	2207	1
GO:0071482	cellular response to light stimulus	1/32	123/18723	0.190300159938739	0.264417064335932	0.177422705506794	4318	1
GO:0055007	cardiac muscle cell differentiation	1/32	125/18723	0.193083902059739	0.267882170425224	0.17974777669225	5997	1
GO:0032874	positive regulation of stress-activated MAPK cascade	1/32	126/18723	0.194472294098351	0.269403897671478	0.180768849086923	653361	1
GO:0030048	actin filament-based movement	1/32	127/18723	0.195858371776947	0.270917867547753	0.181784716319921	4542	1
GO:0070304	positive regulation of stress-activated protein kinase signaling cascade	1/32	128/18723	0.197242138829169	0.272424119997238	0.182795405192952	653361	1
GO:0043410	positive regulation of MAPK cascade	2/32	480/18723	0.197615041374063	0.27253178840244	0.182867650226745	728/653361	2
GO:0007498	mesoderm development	1/32	129/18723	0.198623598982838	0.273514464173089	0.183527021414843	3055	1
GO:0045089	positive regulation of innate immune response	1/32	131/18723	0.201379613476726	0.276485531727333	0.185520594881976	3055	1
GO:0046683	response to organophosphorus	1/32	131/18723	0.201379613476726	0.276485531727333	0.185520594881976	366	1
GO:0045667	regulation of osteoblast differentiation	1/32	132/18723	0.202754175243548	0.277959729859107	0.186509775446587	10312	1
GO:0046328	regulation of JNK cascade	1/32	133/18723	0.204126444965036	0.279426422441027	0.187493919819737	653361	1
GO:0008277	regulation of G protein-coupled receptor signaling pathway	1/32	134/18723	0.205496426340029	0.280470750277972	0.188194659277427	5997	1
GO:0042552	myelination	1/32	134/18723	0.205496426340029	0.280470750277972	0.188194659277427	8530	1
GO:0002687	positive regulation of leukocyte migration	1/32	135/18723	0.206864123061592	0.28192101726978	0.189167782150718	728	1
GO:0007272	ensheathment of neurons	1/32	136/18723	0.208229538817027	0.282947196863137	0.189856344215525	8530	1
GO:0008366	axon ensheathment	1/32	136/18723	0.208229538817027	0.282947196863137	0.189856344215525	8530	1
GO:0050671	positive regulation of lymphocyte proliferation	1/32	137/18723	0.209592677287886	0.283964272454555	0.190538797534442	11151	1
GO:0060048	cardiac muscle contraction	1/32	137/18723	0.209592677287886	0.283964272454555	0.190538797534442	5997	1
GO:0032946	positive regulation of mononuclear cell proliferation	1/32	138/18723	0.210953542149975	0.285389565075515	0.191495162713008	11151	1
GO:0007292	female gamete generation	1/32	140/18723	0.213668465722399	0.28752651134916	0.192929044411774	5997	1
GO:0030177	positive regulation of Wnt signaling pathway	1/32	140/18723	0.213668465722399	0.28752651134916	0.192929044411774	57326	1
GO:0030183	B cell differentiation	1/32	141/18723	0.215022531755703	0.28752651134916	0.192929044411774	10312	1
GO:0034341	response to interferon-gamma	1/32	141/18723	0.215022531755703	0.28752651134916	0.192929044411774	3055	1
GO:0035296	regulation of tube diameter	1/32	141/18723	0.215022531755703	0.28752651134916	0.192929044411774	5997	1
GO:0048284	organelle fusion	1/32	141/18723	0.215022531755703	0.28752651134916	0.192929044411774	11151	1
GO:0050921	positive regulation of chemotaxis	1/32	141/18723	0.215022531755703	0.28752651134916	0.192929044411774	728	1
GO:0097746	blood vessel diameter maintenance	1/32	141/18723	0.215022531755703	0.28752651134916	0.192929044411774	5997	1
GO:0035150	regulation of tube size	1/32	142/18723	0.216374338826191	0.288083413653315	0.19330272344703	5997	1
GO:0050729	positive regulation of inflammatory response	1/32	142/18723	0.216374338826191	0.288083413653315	0.19330272344703	241	1
GO:0097553	calcium ion transmembrane import into cytosol	1/32	142/18723	0.216374338826191	0.288083413653315	0.19330272344703	11151	1
GO:0006865	amino acid transport	1/32	143/18723	0.217723890581079	0.288632532133309	0.193671179569969	5997	1
GO:0030010	establishment of cell polarity	1/32	143/18723	0.217723890581079	0.288632532133309	0.193671179569969	10312	1
GO:0038061	NIK/NF-kappaB signaling	1/32	143/18723	0.217723890581079	0.288632532133309	0.193671179569969	929	1
GO:0014065	phosphatidylinositol 3-kinase signaling	1/32	144/18723	0.219071190661887	0.28917397167369	0.194034483157671	653361	1
GO:0031644	regulation of nervous system process	1/32	144/18723	0.219071190661887	0.28917397167369	0.194034483157671	8530	1
GO:0033135	regulation of peptidyl-serine phosphorylation	1/32	144/18723	0.219071190661887	0.28917397167369	0.194034483157671	10044	1
GO:0061351	neural precursor cell proliferation	1/32	145/18723	0.220416242704452	0.290534391239534	0.19494731879709	728	1
GO:0045580	regulation of T cell differentiation	1/32	146/18723	0.221759050338937	0.291887980788002	0.195855571524417	399	1
GO:0060041	retina development in camera-type eye	1/32	147/18723	0.223099617189836	0.293234774229599	0.196759264093454	10312	1
GO:0014074	response to purine-containing compound	1/32	148/18723	0.224437946875986	0.294574805274731	0.197658419123737	366	1
GO:0009411	response to UV	1/32	149/18723	0.225774043010573	0.295488974138484	0.198271822473874	4318	1
GO:0051592	response to calcium ion	1/32	149/18723	0.225774043010573	0.295488974138484	0.198271822473874	241	1
GO:0070665	positive regulation of leukocyte proliferation	1/32	150/18723	0.227107909201144	0.296814297173773	0.199161108493224	11151	1
GO:0030902	hindbrain development	1/32	151/18723	0.228439549049611	0.297712472950409	0.19976378055114	728	1
GO:0055067	monovalent inorganic cation homeostasis	1/32	151/18723	0.228439549049611	0.297712472950409	0.19976378055114	10312	1
GO:0008643	carbohydrate transport	1/32	152/18723	0.22976896615226	0.29818332124254	0.200079717716856	366	1
GO:0016573	histone acetylation	1/32	152/18723	0.22976896615226	0.29818332124254	0.200079717716856	57326	1
GO:0090501	RNA phosphodiester bond hydrolysis	1/32	152/18723	0.22976896615226	0.29818332124254	0.200079717716856	6039	1
GO:0120254	olefinic compound metabolic process	1/32	153/18723	0.231096164099766	0.29948507100727	0.200953186173709	5730	1
GO:0030856	regulation of epithelial cell differentiation	1/32	154/18723	0.232421146477192	0.300780307205778	0.201822284055825	4318	1
GO:0051147	regulation of muscle cell differentiation	1/32	155/18723	0.233743916864005	0.302069061793484	0.202687032805151	5997	1
GO:0035051	cardiocyte differentiation	1/32	156/18723	0.23506447883408	0.302928282346848	0.203263566076889	5997	1
GO:0046631	alpha-beta T cell activation	1/32	156/18723	0.23506447883408	0.302928282346848	0.203263566076889	10312	1
GO:1902107	positive regulation of leukocyte differentiation	1/32	157/18723	0.236382835955711	0.303357972809829	0.203551886517418	399	1
GO:1902600	proton transmembrane transport	1/32	157/18723	0.236382835955711	0.303357972809829	0.203551886517418	10312	1
GO:1903708	positive regulation of hemopoiesis	1/32	157/18723	0.236382835955711	0.303357972809829	0.203551886517418	399	1
GO:0018393	internal peptidyl-lysine acetylation	1/32	158/18723	0.237698991791616	0.304623950645566	0.204401352164774	57326	1
GO:1903169	regulation of calcium ion transmembrane transport	1/32	159/18723	0.239012949898951	0.305883609011954	0.205246577475553	11151	1
GO:0006475	internal protein amino acid acetylation	1/32	160/18723	0.240324713829312	0.306712756323597	0.205802931732284	57326	1
GO:0060402	calcium ion transport into cytosol	1/32	160/18723	0.240324713829312	0.306712756323597	0.205802931732284	11151	1
GO:0006633	fatty acid biosynthetic process	1/32	163/18723	0.244246875991358	0.310005650296723	0.208012449333299	5730	1
GO:0010976	positive regulation of neuron projection development	1/32	163/18723	0.244246875991358	0.310005650296723	0.208012449333299	5997	1
GO:0051494	negative regulation of cytoskeleton organization	1/32	163/18723	0.244246875991358	0.310005650296723	0.208012449333299	11151	1
GO:0061025	membrane fusion	1/32	163/18723	0.244246875991358	0.310005650296723	0.208012449333299	11151	1
GO:0050796	regulation of insulin secretion	1/32	165/18723	0.246850744744515	0.312880779346957	0.20994164847956	10312	1
GO:1902904	negative regulation of supramolecular fiber organization	1/32	167/18723	0.249445921557721	0.31573702947854	0.211858179953133	11151	1
GO:0002833	positive regulation of response to biotic stimulus	1/32	168/18723	0.250740259265748	0.316508196122338	0.212375629432737	3055	1
GO:0016482	cytosolic transport	1/32	168/18723	0.250740259265748	0.316508196122338	0.212375629432737	11151	1
GO:0006937	regulation of muscle contraction	1/32	169/18723	0.252032434512501	0.316840774815715	0.212598788296259	5997	1
GO:0018394	peptidyl-lysine acetylation	1/32	169/18723	0.252032434512501	0.316840774815715	0.212598788296259	57326	1
GO:0031214	biomineral tissue development	1/32	169/18723	0.252032434512501	0.316840774815715	0.212598788296259	10312	1
GO:0042129	regulation of T cell proliferation	1/32	171/18723	0.254610311602669	0.319212927979466	0.214190492800075	11151	1
GO:0110148	biomineralization	1/32	171/18723	0.254610311602669	0.319212927979466	0.214190492800075	10312	1
GO:0002221	pattern recognition receptor signaling pathway	1/32	172/18723	0.255896020422673	0.320390139390989	0.214980396561053	929	1
GO:0010469	regulation of signaling receptor activity	1/32	173/18723	0.257179580734596	0.321561478482769	0.215766360020906	653361	1
GO:0045619	regulation of lymphocyte differentiation	1/32	174/18723	0.258460996013113	0.322726973400157	0.216548402065041	399	1
GO:0022900	electron transport chain	1/32	175/18723	0.259740269727468	0.323450147207791	0.21703364855934	653361	1
GO:0048771	tissue remodeling	1/32	175/18723	0.259740269727468	0.323450147207791	0.21703364855934	10312	1
GO:0010634	positive regulation of epithelial cell migration	1/32	176/18723	0.261017405341482	0.324603072053202	0.217807256139595	4318	1
GO:0043405	regulation of MAP kinase activity	1/32	177/18723	0.262292406313556	0.325312997897619	0.218283613307926	5997	1
GO:0098739	import across plasma membrane	1/32	177/18723	0.262292406313556	0.325312997897619	0.218283613307926	5997	1
GO:0009266	response to temperature stimulus	1/32	178/18723	0.263565276096688	0.325580635178262	0.218463196764635	929	1
GO:0035265	organ growth	1/32	178/18723	0.263565276096688	0.325580635178262	0.218463196764635	5997	1
GO:0048015	phosphatidylinositol-mediated signaling	1/32	178/18723	0.263565276096688	0.325580635178262	0.218463196764635	653361	1
GO:0006941	striated muscle contraction	1/32	179/18723	0.264836018138474	0.326713592469893	0.219223406202742	5997	1
GO:0043409	negative regulation of MAPK cascade	1/32	180/18723	0.266104635881117	0.327219770425919	0.219563049419989	5997	1
GO:0048660	regulation of smooth muscle cell proliferation	1/32	180/18723	0.266104635881117	0.327219770425919	0.219563049419989	4318	1
GO:0032640	tumor necrosis factor production	1/32	181/18723	0.267371132761438	0.327219770425919	0.219563049419989	929	1
GO:0032680	regulation of tumor necrosis factor production	1/32	181/18723	0.267371132761438	0.327219770425919	0.219563049419989	929	1
GO:0045766	positive regulation of angiogenesis	1/32	181/18723	0.267371132761438	0.327219770425919	0.219563049419989	728	1
GO:1904018	positive regulation of vasculature development	1/32	181/18723	0.267371132761438	0.327219770425919	0.219563049419989	728	1
GO:0048017	inositol lipid-mediated signaling	1/32	182/18723	0.268635512210885	0.327465980584245	0.219728255370381	653361	1
GO:0051260	protein homooligomerization	1/32	182/18723	0.268635512210885	0.327465980584245	0.219728255370381	241	1
GO:0060401	cytosolic calcium ion transport	1/32	182/18723	0.268635512210885	0.327465980584245	0.219728255370381	11151	1
GO:0048659	smooth muscle cell proliferation	1/32	184/18723	0.271157932516107	0.329237752489991	0.220917106649128	4318	1
GO:0055001	muscle cell development	1/32	184/18723	0.271157932516107	0.329237752489991	0.220917106649128	5997	1
GO:2001257	regulation of cation channel activity	1/32	184/18723	0.271157932516107	0.329237752489991	0.220917106649128	4318	1
GO:0071478	cellular response to radiation	1/32	186/18723	0.273671924141155	0.330552755433238	0.221799467931394	4318	1
GO:0071706	tumor necrosis factor superfamily cytokine production	1/32	186/18723	0.273671924141155	0.330552755433238	0.221799467931394	929	1
GO:1902115	regulation of organelle assembly	1/32	186/18723	0.273671924141155	0.330552755433238	0.221799467931394	3055	1
GO:1903555	regulation of tumor necrosis factor superfamily cytokine production	1/32	186/18723	0.273671924141155	0.330552755433238	0.221799467931394	929	1
GO:0002695	negative regulation of leukocyte activation	1/32	187/18723	0.274925767720347	0.331633693699218	0.222524772828479	8530	1
GO:0030308	negative regulation of cell growth	1/32	188/18723	0.276177514344913	0.332709287163885	0.223246491387022	5997	1
GO:0051216	cartilage development	1/32	190/18723	0.278674730301037	0.335280534893436	0.224971787482608	57326	1
GO:0032872	regulation of stress-activated MAPK cascade	1/32	192/18723	0.281163599098216	0.337835065756504	0.226685866633152	653361	1
GO:0050731	positive regulation of peptidyl-tyrosine phosphorylation	1/32	193/18723	0.282404911754244	0.338885894105093	0.227390967906015	653361	1
GO:0050777	negative regulation of immune response	1/32	194/18723	0.283644147740421	0.339931507797859	0.228092570167395	3055	1
GO:0030073	insulin secretion	1/32	195/18723	0.28488131041905	0.340090866701811	0.228199499302081	10312	1
GO:0030705	cytoskeleton-dependent intracellular transport	1/32	195/18723	0.28488131041905	0.340090866701811	0.228199499302081	4542	1
GO:0070302	regulation of stress-activated protein kinase signaling cascade	1/32	195/18723	0.28488131041905	0.340090866701811	0.228199499302081	653361	1
GO:0043393	regulation of protein binding	1/32	196/18723	0.286116403147169	0.340246533472309	0.228303951031203	4318	1
GO:0071674	mononuclear cell migration	1/32	196/18723	0.286116403147169	0.340246533472309	0.228303951031203	728	1
GO:0090276	regulation of peptide hormone secretion	1/32	196/18723	0.286116403147169	0.340246533472309	0.228303951031203	10312	1
GO:0031099	regeneration	1/32	198/18723	0.288580392153771	0.342735581426844	0.229974091433597	728	1
GO:0042098	T cell proliferation	1/32	199/18723	0.289809295120091	0.343753258910095	0.230656948619328	11151	1
GO:0002791	regulation of peptide secretion	1/32	200/18723	0.291036141511592	0.344765890713732	0.231336420175881	10312	1
GO:0006473	protein acetylation	1/32	201/18723	0.292260934659118	0.345773500160083	0.232012521752437	57326	1
GO:0090087	regulation of peptide transport	1/32	202/18723	0.2934836778883	0.346776110446022	0.232685268913997	10312	1
GO:0008016	regulation of heart contraction	1/32	206/18723	0.298354217952097	0.352080839575655	0.236244719195786	5997	1
GO:0050679	positive regulation of epithelial cell proliferation	1/32	207/18723	0.29956676129203	0.353060825808464	0.236902285715636	728	1
GO:0007623	circadian rhythm	1/32	210/18723	0.303192224022206	0.355971556539413	0.238855373435537	5730	1
GO:0045637	regulation of myeloid cell differentiation	1/32	210/18723	0.303192224022206	0.355971556539413	0.238855373435537	1441	1
GO:0050866	negative regulation of cell activation	1/32	210/18723	0.303192224022206	0.355971556539413	0.238855373435537	8530	1
GO:0030100	regulation of endocytosis	1/32	211/18723	0.304396666783038	0.356932132116151	0.239499915489192	929	1
GO:0006469	negative regulation of protein kinase activity	1/32	212/18723	0.305599092596723	0.357887910721638	0.240141238795904	5997	1
GO:0051651	maintenance of location in cell	1/32	214/18723	0.307997906452658	0.359785165059742	0.24141428824355	11151	1
GO:0072330	monocarboxylic acid biosynthetic process	1/32	214/18723	0.307997906452658	0.359785165059742	0.24141428824355	5730	1
GO:0070374	positive regulation of ERK1 and ERK2 cascade	1/32	217/18723	0.311581081686216	0.363511261967252	0.243914483138199	728	1
GO:0050920	regulation of chemotaxis	1/32	223/18723	0.318693589255313	0.37134032341981	0.249167749480825	728	1
GO:0010001	glial cell differentiation	1/32	225/18723	0.321048566312516	0.372674466423071	0.250062953660502	728	1
GO:0016485	protein processing	1/32	225/18723	0.321048566312516	0.372674466423071	0.250062953660502	8530	1
GO:0050670	regulation of lymphocyte proliferation	1/32	225/18723	0.321048566312516	0.372674466423071	0.250062953660502	11151	1
GO:0007411	axon guidance	1/32	227/18723	0.323395656774966	0.373521983575086	0.250631634000599	399	1
GO:0032944	regulation of mononuclear cell proliferation	1/32	227/18723	0.323395656774966	0.373521983575086	0.250631634000599	11151	1
GO:0046777	protein autophosphorylation	1/32	227/18723	0.323395656774966	0.373521983575086	0.250631634000599	3055	1
GO:0098657	import into cell	1/32	227/18723	0.323395656774966	0.373521983575086	0.250631634000599	5997	1
GO:0097485	neuron projection guidance	1/32	228/18723	0.32456625252449	0.374406014148101	0.25122481468812	399	1
GO:0001649	osteoblast differentiation	1/32	229/18723	0.325734886204902	0.374818225222079	0.251501406534296	10312	1
GO:0045444	fat cell differentiation	1/32	229/18723	0.325734886204902	0.374818225222079	0.251501406534296	5997	1
GO:0007160	cell-matrix adhesion	1/32	233/18723	0.330389863815923	0.379230104553929	0.254461758466922	3689	1
GO:0007188	adenylate cyclase-modulating G protein-coupled receptor signaling pathway	1/32	233/18723	0.330389863815923	0.379230104553929	0.254461758466922	5997	1
GO:0048588	developmental cell growth	1/32	234/18723	0.331548734792553	0.380088127727443	0.255037488301964	5997	1
GO:0030072	peptide hormone secretion	1/32	236/18723	0.333860650757049	0.38179114022217	0.256180202313577	10312	1
GO:0048738	cardiac muscle tissue development	1/32	236/18723	0.333860650757049	0.38179114022217	0.256180202313577	5997	1
GO:0033673	negative regulation of kinase activity	1/32	237/18723	0.335013702045835	0.382636168962115	0.256747212939947	5997	1
GO:0051259	protein complex oligomerization	1/32	238/18723	0.336164819731355	0.383476905471323	0.257311343498074	241	1
GO:0060047	heart contraction	1/32	241/18723	0.339606602524891	0.386925401643649	0.25962526950115	5997	1
GO:0002790	peptide secretion	1/32	242/18723	0.340750017129328	0.387750019491994	0.260178584507615	10312	1
GO:0043543	protein acylation	1/32	243/18723	0.341891513771927	0.388570428936359	0.260729075693228	57326	1
GO:0017148	negative regulation of translation	1/32	245/18723	0.344168765621019	0.389720514012037	0.261500777800284	5997	1
GO:0070663	regulation of leukocyte proliferation	1/32	245/18723	0.344168765621019	0.389720514012037	0.261500777800284	11151	1
GO:0098656	anion transmembrane transport	1/32	245/18723	0.344168765621019	0.389720514012037	0.261500777800284	5997	1
GO:0033002	muscle cell proliferation	1/32	248/18723	0.347570336361581	0.392925805821273	0.26365151472856	4318	1
GO:0043122	regulation of I-kappaB kinase/NF-kappaB signaling	1/32	249/18723	0.34870039044745	0.392925805821273	0.26365151472856	399	1
GO:0045926	negative regulation of growth	1/32	249/18723	0.34870039044745	0.392925805821273	0.26365151472856	5997	1
GO:0046883	regulation of hormone secretion	1/32	249/18723	0.34870039044745	0.392925805821273	0.26365151472856	10312	1
GO:0003015	heart process	1/32	251/18723	0.350954812891201	0.394984466640036	0.265032867225998	5997	1
GO:0061448	connective tissue development	1/32	252/18723	0.352079187403299	0.39528696131306	0.265235839842097	57326	1
GO:0090257	regulation of muscle system process	1/32	252/18723	0.352079187403299	0.39528696131306	0.265235839842097	5997	1
GO:0034612	response to tumor necrosis factor	1/32	253/18723	0.353201674870307	0.396065955801169	0.265758541771347	929	1
GO:0051924	regulation of calcium ion transport	1/32	255/18723	0.35544100092441	0.398093921035339	0.267119297664405	11151	1
GO:1903522	regulation of blood circulation	1/32	256/18723	0.356557845627162	0.398861318837164	0.267634218267361	5997	1
GO:0003018	vascular process in circulatory system	1/32	263/18723	0.364323433993409	0.407055444993845	0.273132441446087	5997	1
GO:0015833	peptide transport	1/32	264/18723	0.365425365202088	0.407793523486388	0.273627688919438	10312	1
GO:0051607	defense response to virus	1/32	265/18723	0.366525445830157	0.408035556562729	0.273790092065901	6039	1
GO:0140546	defense response to symbiont	1/32	265/18723	0.366525445830157	0.408035556562729	0.273790092065901	6039	1
GO:0032412	regulation of ion transmembrane transporter activity	1/32	267/18723	0.368720067370822	0.409984768051311	0.275098004536594	4318	1
GO:0050708	regulation of protein secretion	1/32	268/18723	0.369814614284786	0.410214530131024	0.27525217389744	10312	1
GO:0051348	negative regulation of transferase activity	1/32	268/18723	0.369814614284786	0.410214530131024	0.27525217389744	5997	1
GO:0034249	negative regulation of cellular amide metabolic process	1/32	273/18723	0.375259829894544	0.415755494991077	0.278970137331675	5997	1
GO:0006401	RNA catabolic process	1/32	278/18723	0.380659453265614	0.420728869398836	0.282307250029522	6039	1
GO:0022898	regulation of transmembrane transporter activity	1/32	278/18723	0.380659453265614	0.420728869398836	0.282307250029522	4318	1
GO:1902105	regulation of leukocyte differentiation	1/32	279/18723	0.381733939440485	0.421412377590213	0.282765881067026	399	1
GO:0007249	I-kappaB kinase/NF-kappaB signaling	1/32	281/18723	0.383877496856774	0.423273039493627	0.284014377149403	399	1
GO:0015850	organic hydroxy compound transport	1/32	284/18723	0.387079339642776	0.426294767377741	0.286041943478571	366	1
GO:0046651	lymphocyte proliferation	1/32	288/18723	0.391323398495367	0.430455738344904	0.288833936984676	11151	1
GO:0016236	macroautophagy	1/32	291/18723	0.394487745759089	0.432905792258193	0.290477912554199	10312	1
GO:0032943	mononuclear cell proliferation	1/32	291/18723	0.394487745759089	0.432905792258193	0.290477912554199	11151	1
GO:0010632	regulation of epithelial cell migration	1/32	292/18723	0.395538982311591	0.433544507302384	0.290906487583851	4318	1
GO:0001822	kidney development	1/32	293/18723	0.396588450737939	0.434179773082767	0.29133274817242	4318	1
GO:0051604	protein maturation	1/32	294/18723	0.397636153916256	0.434811604992451	0.291756704648614	8530	1
GO:0046879	hormone secretion	1/32	295/18723	0.398682094720135	0.435440018346814	0.292178367288988	10312	1
GO:0050890	cognition	1/32	296/18723	0.399726276018646	0.436065028383977	0.292597746318253	728	1
GO:0048511	rhythmic process	1/32	298/18723	0.401809371553276	0.437820588815126	0.293775719767725	5730	1
GO:0016050	vesicle organization	1/32	300/18723	0.403885463382531	0.439564391243179	0.29494580364802	11151	1
GO:0042063	gliogenesis	1/32	301/18723	0.404920890032466	0.440172826341175	0.295354060964858	728	1
GO:0072001	renal system development	1/32	302/18723	0.405954574296876	0.440777939659593	0.295760089381978	4318	1
GO:0009914	hormone transport	1/32	306/18723	0.410071944184439	0.444725911298617	0.298409161260977	10312	1
GO:0070372	regulation of ERK1 and ERK2 cascade	1/32	309/18723	0.413141815150012	0.447529938099192	0.300290651105519	728	1
GO:0032409	regulation of transporter activity	1/32	310/18723	0.414161662109673	0.448109339331777	0.300679426824353	4318	1
GO:0019932	second-messenger-mediated signaling	1/32	312/18723	0.416196207804685	0.449258523377954	0.301450524344515	5997	1
GO:0070588	calcium ion transmembrane transport	1/32	312/18723	0.416196207804685	0.449258523377954	0.301450524344515	11151	1
GO:0018105	peptidyl-serine phosphorylation	1/32	315/18723	0.419235197685024	0.452010878250831	0.303297342549259	10044	1
GO:0009416	response to light stimulus	1/32	320/18723	0.424266156463911	0.456902014653443	0.306579273901661	4318	1
GO:0043010	camera-type eye development	1/32	322/18723	0.426266696038767	0.458522033922958	0.307666299818435	10312	1
GO:0051235	maintenance of location	1/32	327/18723	0.431238627754411	0.463330804703576	0.31089296419504	11151	1
GO:0030111	regulation of Wnt signaling pathway	1/32	328/18723	0.432227993046423	0.463854431562015	0.31124431555027	57326	1
GO:0048638	regulation of developmental growth	1/32	330/18723	0.434201724394249	0.464332508772791	0.311565103289102	5997	1
GO:0070371	ERK1 and ERK2 cascade	1/32	330/18723	0.434201724394249	0.464332508772791	0.311565103289102	728	1
GO:0003002	regionalization	1/32	331/18723	0.435186095884456	0.464332508772791	0.311565103289102	3684	1
GO:0071214	cellular response to abiotic stimulus	1/32	331/18723	0.435186095884456	0.464332508772791	0.311565103289102	4318	1
GO:0104004	cellular response to environmental stimulus	1/32	331/18723	0.435186095884456	0.464332508772791	0.311565103289102	4318	1
GO:0042113	B cell activation	1/32	334/18723	0.438129266136719	0.46693361235332	0.313310432531449	10312	1
GO:0007265	Ras protein signal transduction	1/32	337/18723	0.441057576763593	0.469466759807321	0.315010163507077	399	1
GO:0001655	urogenital system development	1/32	338/18723	0.442030390727672	0.469466759807321	0.315010163507077	4318	1
GO:0018209	peptidyl-serine modification	1/32	338/18723	0.442030390727672	0.469466759807321	0.315010163507077	10044	1
GO:0001933	negative regulation of protein phosphorylation	1/32	342/18723	0.44590527015783	0.472495951405774	0.317042737956255	5997	1
GO:0045765	regulation of angiogenesis	1/32	342/18723	0.44590527015783	0.472495951405774	0.317042737956255	728	1
GO:0006936	muscle contraction	1/32	347/18723	0.450712222453341	0.476417725971245	0.319674231712307	5997	1
GO:0010639	negative regulation of organelle organization	1/32	348/18723	0.451668753193518	0.476417725971245	0.319674231712307	11151	1
GO:0043087	regulation of GTPase activity	1/32	348/18723	0.451668753193518	0.476417725971245	0.319674231712307	57326	1
GO:1901342	regulation of vasculature development	1/32	348/18723	0.451668753193518	0.476417725971245	0.319674231712307	728	1
GO:0031346	positive regulation of cell projection organization	1/32	353/18723	0.456427253444406	0.48088800704975	0.322673770964118	5997	1
GO:0010631	epithelial cell migration	1/32	357/18723	0.46020522690955	0.484316206907089	0.324974078227701	4318	1
GO:0009306	protein secretion	1/32	359/18723	0.462084662172329	0.485070667747324	0.325480318185434	10312	1
GO:0071900	regulation of protein serine/threonine kinase activity	1/32	359/18723	0.462084662172329	0.485070667747324	0.325480318185434	5997	1
GO:0035592	establishment of protein localization to extracellular region	1/32	360/18723	0.463022001031536	0.485070667747324	0.325480318185434	10312	1
GO:0090132	epithelium migration	1/32	360/18723	0.463022001031536	0.485070667747324	0.325480318185434	4318	1
GO:0090130	tissue migration	1/32	365/18723	0.467685011060005	0.489400849625645	0.328385851480411	4318	1
GO:0009615	response to virus	1/32	367/18723	0.469539210501461	0.490230768930339	0.328942723741137	6039	1
GO:0140694	non-membrane-bounded organelle assembly	1/32	367/18723	0.469539210501461	0.490230768930339	0.328942723741137	3055	1
GO:0071692	protein localization to extracellular region	1/32	368/18723	0.470463962368096	0.490641874975306	0.329218574117629	10312	1
GO:0001654	eye development	1/32	371/18723	0.473228857222049	0.492968956114062	0.330780035487791	10312	1
GO:0018205	peptidyl-lysine modification	1/32	376/18723	0.477805965512388	0.497176477627755	0.3336032642091	57326	1
GO:0030900	forebrain development	1/32	379/18723	0.480533712047387	0.499452362127993	0.335130372856446	3684	1
GO:0050678	regulation of epithelial cell proliferation	1/32	381/18723	0.482344535716873	0.500771180901563	0.336015294544339	728	1
GO:0014706	striated muscle tissue development	1/32	384/18723	0.485049310326781	0.503014099598144	0.33752028328014	5997	1
GO:0042326	negative regulation of phosphorylation	1/32	385/18723	0.485947855616576	0.503380962544525	0.33776644672901	5997	1
GO:0045860	positive regulation of protein kinase activity	1/32	386/18723	0.486844881934619	0.503745432147355	0.338011004254719	653361	1
GO:0006869	lipid transport	1/32	398/18723	0.497491618606058	0.514185968223711	0.345016558764828	366	1
GO:0060537	muscle tissue development	1/32	403/18723	0.501864319553911	0.518125844991971	0.347660199020587	5997	1
GO:0010959	regulation of metal ion transport	1/32	406/18723	0.504470222677588	0.520234917136263	0.349075377299224	11151	1
GO:0034655	nucleobase-containing compound catabolic process	1/32	407/18723	0.505335918636223	0.520546698795842	0.349284581443097	6039	1
GO:0001558	regulation of cell growth	1/32	414/18723	0.511354898924366	0.526160274617054	0.353051266517937	5997	1
GO:0007409	axonogenesis	1/32	418/18723	0.514762397206693	0.529077258085634	0.35500854979772	399	1
GO:0006816	calcium ion transport	1/32	422/18723	0.518146871309572	0.53196412121116	0.356945622457705	11151	1
GO:0007389	pattern specification process	1/32	436/18723	0.529813380776668	0.543338028676627	0.364577465129338	3684	1
GO:0050673	epithelial cell proliferation	1/32	437/18723	0.530636149509382	0.543578494619367	0.364738816735939	728	1
GO:0051090	regulation of DNA-binding transcription factor activity	1/32	440/18723	0.533096095887876	0.545493679513175	0.36602389750884	3055	1
GO:0045936	negative regulation of phosphate metabolic process	1/32	441/18723	0.533913299023662	0.545725540152504	0.366179474994105	5997	1
GO:0010563	negative regulation of phosphorus metabolic process	1/32	442/18723	0.534729116463288	0.545955473604506	0.366333759345015	5997	1
GO:0051960	regulation of nervous system development	1/32	443/18723	0.535543550480748	0.546032440319307	0.366385403677457	8530	1
GO:0016055	Wnt signaling pathway	1/32	444/18723	0.536356603346427	0.546032440319307	0.366385403677457	57326	1
GO:0010975	regulation of neuron projection development	1/32	445/18723	0.53716827732711	0.546032440319307	0.366385403677457	5997	1
GO:0046700	heterocycle catabolic process	1/32	445/18723	0.53716827732711	0.546032440319307	0.366385403677457	6039	1
GO:0198738	cell-cell signaling by wnt	1/32	446/18723	0.537978574685986	0.546255168142694	0.36653485308276	57326	1
GO:0010876	lipid localization	1/32	448/18723	0.539595048573117	0.547295087685577	0.367232634594218	366	1
GO:0044270	cellular nitrogen compound catabolic process	1/32	451/18723	0.542009491113768	0.549141194944212	0.368471364572956	6039	1
GO:0003012	muscle system process	1/32	452/18723	0.542811576068035	0.549351474574878	0.368612461294832	5997	1
GO:0009314	response to radiation	1/32	456/18723	0.546006329416188	0.551980140460129	0.370376284724329	4318	1
GO:0016570	histone modification	1/32	463/18723	0.551545182366104	0.556362170858384	0.37331660815173	57326	1
GO:0023061	signal release	1/32	463/18723	0.551545182366104	0.556362170858384	0.37331660815173	10312	1
GO:0019439	aromatic compound catabolic process	1/32	467/18723	0.554680789765643	0.55769863954674	0.374213372856038	6039	1
GO:0033674	positive regulation of kinase activity	1/32	467/18723	0.554680789765643	0.55769863954674	0.374213372856038	653361	1
GO:0061564	axon development	1/32	467/18723	0.554680789765643	0.55769863954674	0.374213372856038	399	1
GO:0006417	regulation of translation	1/32	468/18723	0.555461366821268	0.55787641624223	0.374332660249115	5997	1
GO:0001667	ameboidal-type cell migration	1/32	475/18723	0.560888412605708	0.562715410692372	0.377579604577133	4318	1
GO:0016049	cell growth	1/32	482/18723	0.566251249514436	0.56747956025091	0.380776328306887	5997	1
GO:0006091	generation of precursor metabolites and energy	1/32	490/18723	0.572302525926784	0.572922572000378	0.384428565627959	653361	1
GO:1901361	organic cyclic compound catabolic process	1/32	495/18723	0.576042956410976	0.576042956410976	0.386522330059313	6039	1
