# Supplementary material for: Identifying crosstalk genetic biomarkers linking a neurodegenerative disease, Parkinson’s disease, and periodontitis using integrated bioinformatics analyses
Source: Front Aging Neurosci. 2022 Dec 5;14:1032401. doi: 10.3389/fnagi.2022.1032401 (PMC9760933; doi:10.3389/fnagi.2022.1032401)
Supplement: Supplementary file 1 [file Data_Sheet_1.ZIP › raw data/file5 intersection_KEGG-enrich_all.txt]

ID	Description	GeneRatio	BgRatio	pvalue	p.adjust	qvalue	geneID	Count
hsa04145	Phagosome	7/24	152/8160	1.79830784576303e-07	1.31276472740701e-05	1.00326648237306e-05	929/11151/3684/3689/653361/4689/10312	7
hsa05152	Tuberculosis	7/24	180/8160	5.70118872897236e-07	1.73812746393959e-05	1.32834543026385e-05	929/11151/2207/3684/3689/4046/10312	7
hsa04670	Leukocyte transendothelial migration	6/24	114/8160	7.14298957783391e-07	1.73812746393959e-05	1.32834543026385e-05	3684/3689/4318/653361/4689/399	6
hsa04613	Neutrophil extracellular trap formation	6/24	190/8160	1.39738611216017e-05	0.000255022965469232	0.000194898589327603	366/728/3684/3689/653361/4689	6
hsa05140	Leishmaniasis	4/24	77/8160	6.74882547979266e-05	0.000985328520049729	0.000753026843008444	3684/3689/653361/4689	4
hsa04610	Complement and coagulation cascades	4/24	85/8160	9.94006258571444e-05	0.00120937428126192	0.000924251433408535	728/3684/3689/5329	4
hsa05150	Staphylococcus aureus infection	4/24	96/8160	0.0001595913354851	0.00166430964148747	0.00127193094446771	728/3684/3689/25984	4
hsa05134	Legionellosis	3/24	57/8160	0.000589438544782991	0.0053786267211448	0.00411055827282876	929/3684/3689	3
hsa05133	Pertussis	3/24	76/8160	0.00136522978748975	0.011073530498528	0.00846282792245107	929/3684/3689	3
hsa04640	Hematopoietic cell lineage	3/24	99/8160	0.00291396082536429	0.0200165669064225	0.0152974483927959	929/1441/3684	3
hsa05146	Amoebiasis	3/24	102/8160	0.00317148665204621	0.0200165669064225	0.0152974483927959	929/3684/3689	3
hsa05417	Lipid and atherosclerosis	4/24	215/8160	0.00329039455995987	0.0200165669064225	0.0152974483927959	929/4318/653361/4689	4
hsa04514	Cell adhesion molecules	3/24	157/8160	0.0105135571876255	0.0590376672843587	0.0451189093881905	3385/3684/3689	3
hsa05221	Acute myeloid leukemia	2/24	67/8160	0.0163164752841746	0.0816673526789592	0.0624134057964649	929/3684	2
hsa04664	Fc epsilon RI signaling pathway	2/24	68/8160	0.0167809628792382	0.0816673526789592	0.0624134057964649	241/2207	2
hsa05202	Transcriptional misregulation in cancer	3/24	193/8160	0.0182925564001338	0.0834597885756106	0.0637832558688877	929/3684/4318	3
hsa05415	Diabetic cardiomyopathy	3/24	203/8160	0.0208977316563727	0.0897373182891299	0.0685807911942882	4318/653361/4689	3
hsa05323	Rheumatoid arthritis	2/24	93/8160	0.0301425263020538	0.122244690002774	0.0934242043280029	3689/10312	2
hsa04666	Fc gamma R-mediated phagocytosis	2/24	97/8160	0.0325736642040683	0.125151446678789	0.0956456622058516	3055/653361	2
hsa04625	C-type lectin receptor signaling pathway	2/24	104/8160	0.0370083352020532	0.135080423487494	0.103233777142569	2207/4046	2
hsa04380	Osteoclast differentiation	2/24	128/8160	0.0538258063409924	0.186118694832781	0.142239233253604	653361/4689	2
hsa04650	Natural killer cell mediated cytotoxicity	2/24	131/8160	0.0560905655660437	0.186118694832781	0.142239233253604	2207/3689	2
hsa04915	Estrogen signaling pathway	2/24	138/8160	0.0615047219660654	0.18885795865498	0.14433268649912	25984/4318	2
hsa05418	Fluid shear stress and atherosclerosis	2/24	139/8160	0.0622926137939463	0.18885795865498	0.14433268649912	4318/653361	2
hsa04936	Alcoholic liver disease	2/24	142/8160	0.0646773831010207	0.18885795865498	0.14433268649912	728/929	2
hsa04966	Collecting duct acid secretion	1/24	27/8160	0.0765659906667354	0.214973743025834	0.164291396977206	10312	1
hsa05310	Asthma	1/24	31/8160	0.0874198264916831	0.236357308662699	0.180633559612445	2207	1
hsa04062	Chemokine signaling pathway	2/24	192/8160	0.10850486583274	0.282887685921071	0.216193905606587	3055/653361	2
hsa05219	Bladder cancer	1/24	41/8160	0.114022157042335	0.286425933139009	0.218897973415537	4318	1
hsa05205	Proteoglycans in cancer	2/24	205/8160	0.120958589505665	0.286425933139009	0.218897973415537	4318/5329	2
hsa04015	Rap1 signaling pathway	2/24	210/8160	0.125843577544259	0.286425933139009	0.218897973415537	3684/3689	2
hsa04810	Regulation of actin cytoskeleton	2/24	218/8160	0.133760835830384	0.286425933139009	0.218897973415537	3684/3689	2
hsa00565	Ether lipid metabolism	1/24	49/8160	0.134767326605981	0.286425933139009	0.218897973415537	23646	1
hsa05110	Vibrio cholerae infection	1/24	50/8160	0.137327502189936	0.286425933139009	0.218897973415537	10312	1
hsa05144	Malaria	1/24	50/8160	0.137327502189936	0.286425933139009	0.218897973415537	3689	1
hsa05416	Viral myocarditis	1/24	60/8160	0.162533154613614	0.317854952354198	0.242917267120007	3689	1
hsa00590	Arachidonic acid metabolism	1/24	61/8160	0.165014537859203	0.317854952354198	0.242917267120007	5730	1
hsa05132	Salmonella infection	2/24	249/8160	0.165458742321363	0.317854952354198	0.242917267120007	929/399	2
hsa05120	Epithelial cell signaling in Helicobacter pylori infection	1/24	70/8160	0.187032169181167	0.348358549421248	0.26622931678913	10312	1
hsa05020	Prion disease	2/24	273/8160	0.19088139694315	0.348358549421248	0.26622931678913	653361/4689	2
hsa04721	Synaptic vesicle cycle	1/24	78/8160	0.206135367469757	0.367021507933957	0.280492284361928	10312	1
hsa04976	Bile secretion	1/24	89/8160	0.231701066634167	0.399960226874858	0.305665350026928	366	1
hsa04657	IL-17 signaling pathway	1/24	94/8160	0.243059234777962	0.399960226874858	0.305665350026928	4318	1
hsa05215	Prostate cancer	1/24	97/8160	0.249796707195284	0.399960226874858	0.305665350026928	4318	1
hsa00564	Glycerophospholipid metabolism	1/24	98/8160	0.252029732003335	0.399960226874858	0.305665350026928	23646	1
hsa01522	Endocrine resistance	1/24	98/8160	0.252029732003335	0.399960226874858	0.305665350026928	4318	1
hsa04064	NF-kappa B signaling pathway	1/24	104/8160	0.265294705734457	0.403469031637819	0.308346916752767	929	1
hsa04620	Toll-like receptor signaling pathway	1/24	104/8160	0.265294705734457	0.403469031637819	0.308346916752767	929	1
hsa04668	TNF signaling pathway	1/24	112/8160	0.282631018369882	0.421062537571457	0.321792566565065	4318	1
hsa04080	Neuroactive ligand-receptor interaction	2/24	362/8160	0.288525964018681	0.421247907467274	0.321934233536633	728/53829	2
hsa04071	Sphingolipid signaling pathway	1/24	119/8160	0.297478097086448	0.425801982104131	0.325414636647714	2207	1
hsa04611	Platelet activation	1/24	124/8160	0.307902374928011	0.432247564802784	0.33034060467985	2207	1
hsa04926	Relaxin signaling pathway	1/24	129/8160	0.318178326659789	0.435754217766942	0.333020526916336	4318	1
hsa04142	Lysosome	1/24	132/8160	0.324273542586527	0.435754217766942	0.333020526916336	10312	1
hsa00190	Oxidative phosphorylation	1/24	134/8160	0.328307972290162	0.435754217766942	0.333020526916336	10312	1
hsa04072	Phospholipase D signaling pathway	1/24	148/8160	0.355909503046576	0.463953459328572	0.354571497396025	2207	1
hsa04921	Oxytocin signaling pathway	1/24	154/8160	0.367402981128184	0.465280349369496	0.355585558999038	5997	1
hsa04390	Hippo signaling pathway	1/24	157/8160	0.373075756480088	0.465280349369496	0.355585558999038	3689	1
hsa04630	JAK-STAT signaling pathway	1/24	162/8160	0.38242220496123	0.465280349369496	0.355585558999038	1441	1
hsa05161	Hepatitis B	1/24	162/8160	0.38242220496123	0.465280349369496	0.355585558999038	4318	1
hsa04022	cGMP-PKG signaling pathway	1/24	167/8160	0.391635035444875	0.46867799323731	0.358182172192897	5997	1
hsa05167	Kaposi sarcoma-associated herpesvirus infection	1/24	194/8160	0.439152219820757	0.514715780409496	0.393366061452102	3055	1
hsa05130	Pathogenic Escherichia coli infection	1/24	197/8160	0.444206769394497	0.514715780409496	0.393366061452102	4542	1
hsa05166	Human T-cell leukemia virus 1 infection	1/24	222/8160	0.484663570409813	0.546064320065698	0.417323849509473	3689	1
hsa05208	Chemical carcinogenesis - reactive oxygen species	1/24	223/8160	0.486221654853019	0.546064320065698	0.417323849509473	653361	1
hsa05171	Coronavirus disease - COVID-19	1/24	232/8160	0.500042732693321	0.553077567978976	0.422683649645072	728	1
hsa05131	Shigellosis	1/24	247/8160	0.522289540212417	0.56906173784338	0.434899381480881	929	1
hsa04010	MAPK signaling pathway	1/24	294/8160	0.586018729720936	0.621327153974776	0.474842669944674	929	1
hsa04060	Cytokine-cytokine receptor interaction	1/24	295/8160	0.587281830469309	0.621327153974776	0.474842669944674	1441	1
hsa05206	MicroRNAs in cancer	1/24	310/8160	0.605790828921231	0.631753293017855	0.482810735831959	4318	1
hsa05165	Human papillomavirus infection	1/24	331/8160	0.630371920740731	0.648128876254555	0.495325601175074	10312	1
hsa04151	PI3K-Akt signaling pathway	1/24	354/8160	0.655607371858507	0.664713029800986	0.507999864159369	1441	1
hsa04740	Olfactory transduction	1/24	439/8160	0.735293510291448	0.735293510291448	0.561940245788706	5997	1
