# Supplementary material for: Identifying crosstalk genetic biomarkers linking a neurodegenerative disease, Parkinson’s disease, and periodontitis using integrated bioinformatics analyses
Source: Front Aging Neurosci. 2022 Dec 5;14:1032401. doi: 10.3389/fnagi.2022.1032401 (PMC9760933; doi:10.3389/fnagi.2022.1032401)
Supplement: Supplementary file 1 [file Data_Sheet_1.ZIP › raw data/file6 Periodontitis_DEG&IRRG_exp_case(241).txt]

gene	GSM404005	GSM404006	GSM404008	GSM404009	GSM404011	GSM404012	GSM404014	GSM404015	GSM404018	GSM404019	GSM404020	GSM404021	GSM404022	GSM404023	GSM404024	GSM404026	GSM404027	GSM404029	GSM404030	GSM404032	GSM404033	GSM404034	GSM404035	GSM404037	GSM404038	GSM404040	GSM404041	GSM404043	GSM404044	GSM404045	GSM404046	GSM404047	GSM404048	GSM404050	GSM404051	GSM404052	GSM404055	GSM404056	GSM404057	GSM404058	GSM404060	GSM404061	GSM404062	GSM404063	GSM404065	GSM404066	GSM404067	GSM404068	GSM404069
APLNR	8.14232	7.65444	7.03426	6.33339	7.38844	6.11336	7.64053	7.87941	7.70416	7.79864	6.75758	6.96213	7.09157	7.29432	7.27858	7.33561	7.50361	7.52478	6.59281	8.08643	7.86192	7.70972	7.26575	8.21984	7.46516	6.40673	7.31354	7.12908	7.64191	6.5857	6.96506	7.38921	7.22825	7.88065	7.84674	7.50972	7.26437	7.60088	7.67932	7.40507	7.83935	8.00183	7.14392	7.22672	7.6424	7.28182	7.03784	7.40378	7.23375
AQP9	6.52578	6.52246	6.60219	6.23336	7.42481	6.43036	5.72055	6.28789	6.6211	5.43802	6.06534	6.24419	6.01318	6.45622	6.62031	6.53885	6.682	6.24587	5.51533	6.90277	6.37356	6.58745	6.18188	5.92876	6.41742	5.35963	7.94242	6.79744	7.32745	6.06285	6.19108	6.80503	6.00468	6.56233	6.83502	6.67609	6.44823	6.66908	6.76535	7.42925	6.57418	7.6835	5.21101	5.26263	6.80706	6.29485	6.26782	7.1231	5.85187
BTG2	8.48844	9.359985	9.353395	8.629735	9.34047	8.976825	8.6708	8.966645	9.10881	9.23714	9.42854	8.87708	8.84171	8.748285	9.12328	8.7855	8.723965	10.205035	9.30607	9.3299	9.172395	9.55805	9.823255	8.459125	8.41086	9.25313	8.56027	8.17205	8.278355	8.316215	8.3792	9.28595	8.90767	8.571735	8.202425	8.62385	8.61684	9.03633	8.187945	8.44066	9.630585	9.80484	8.68543	8.733195	9.18294	9.51496	8.79709	9.3644	8.937865
C5AR1	7.0498	6.17493	6.97556	6.1652	6.54129	5.83761	5.86551	6.72185	6.35951	6.06205	6.17547	6.04403	5.58869	6.66858	7.04684	6.22231	6.60083	7.01062	5.83432	6.57687	6.711	6.30474	6.58842	6.29269	5.83219	6.04842	7.93719	6.17708	6.59129	5.49417	5.72105	6.31567	5.67246	6.3027	7.08995	6.42174	7.13612	7.33549	6.56109	8.55929	7.62639	7.68741	5.50774	5.82851	6.99981	6.91301	5.5304	5.95175	6.39759
CALCRL	6.23792	7.81274	7.503	6.56256	7.8109	6.5887	7.57479	7.80193	6.88538	7.16005	6.645	6.34466	5.91598	6.82753	7.19997	6.74019	6.89905	7.0605	6.89759	7.03476	5.20852	7.33471	6.92768	7.25669	6.91167	6.03161	4.55853	6.74008	6.37001	6.88729	6.54814	6.41569	6.15853	6.46761	5.13501	6.45493	6.54662	6.87434	5.6851	6.24622	7.44093	7.82654	6.94484	6.54158	7.4613	7.03456	6.75955	6.87732	6.07148
CCL5	6.36356	6.1404	5.46371	5.4953	6.18743	4.75098	5.8034	6.24568	6.69486	6.83737	6.23611	5.77375	6.64377	7.22628	8.11557	6.66777	6.44851	6.26397	5.84712	6.05702	6.22016	5.95025	7.19714	6.57553	6.38215	5.24251	6.66944	5.55751	5.93616	5.09126	5.7408	5.63826	5.66835	7.34978	7.92891	7.35584	6.05414	6.17444	6.36455	7.14805	7.64805	7.58067	5.35203	5.77654	5.72805	5.85039	6.05615	6.3005	8.15428
CCR7	6.47545	6.36881	6.16538	5.46512	6.3804	4.93057	5.4837	5.8702	6.98249	6.63367	6.42545	6.25273	6.7895	7.64022	8.32039	6.64132	6.53216	5.84321	5.4275	6.34304	6.28353	6.59434	8.07175	6.13339	6.39829	5.77377	6.81364	6.90041	7.14633	6.09755	6.261	5.96044	5.32686	7.53458	8.21913	7.39289	7.00523	7.30314	7.24464	8.19003	7.11226	7.44811	4.52419	6.09667	5.95778	5.75071	6.23896	6.24078	8.53617
CD14	8.55766	8.42656	8.26678	8.0664	8.88148	6.90981	7.6329	8.40871	8.36987	8.11726	8.39865	8.2587	8.37461	8.64267	8.76004	8.59228	8.59572	8.59065	8.24872	8.93507	8.49509	9.50532	8.89059	8.21526	7.30238	7.94487	7.95758	8.69958	8.69419	8.09617	8.08818	8.33759	7.28535	8.05958	8.88123	7.99058	8.23736	8.08954	8.28958	9.04171	9.38546	9.3158	7.49546	8.07501	9.15076	8.82643	7.81623	7.69673	8.44275
CD48	6.22371	6.574395	6.34516	5.833895	6.35177	5.56117	5.661045	6.04073	6.726665	6.545035	6.523135	6.41903	6.36652	6.80306	7.361025	6.996385	6.92528	6.55368	5.58586	6.302665	6.62571	6.84935	7.620975	6.202965	5.884415	5.56018	6.18606	6.66932	6.558425	6.341	6.1571	6.32625	5.860355	7.025335	7.032675	6.63761	5.77639	6.189055	6.399405	6.868785	7.317755	7.608115	5.674075	6.16192	6.804445	6.80502	6.52191	6.273565	7.478455
CD69	5.47011	5.47185	7.14699	6.70737	5.69058	6.31038	4.83252	5.7391	7.25867	6.75739	6.43409	4.7002	5.88341	6.21597	7.50963	6.12652	5.48717	5.87139	5.3785	5.63177	5.55617	6.3959	8.15769	5.7319	4.9328	5.18917	4.95601	5.14599	5.01867	4.4658	4.58004	4.6537	5.14115	6.82344	7.58387	6.77744	6.64501	6.95845	4.90849	7.71865	7.36971	7.7435	5.43913	6.24131	7.17683	6.54021	4.98054	5.58314	7.43161
CHST2	5.86868	6.21311	5.635665	4.838695	5.61991	4.65534	5.293095	5.69812	5.16878	5.17918	6.025165	5.58716	5.332295	5.296595	5.645545	5.319585	5.644075	6.170405	5.57558	6.08321	6.15376	5.33093	5.770515	5.282515	5.042515	5.056515	5.244675	4.785275	5.060015	5.20154	5.30194	5.730945	5.438435	5.558575	5.118465	5.530485	5.752155	5.566285	5.14323	5.434615	6.37932	6.042565	4.53351	5.10579	5.720825	5.798765	5.342425	5.6106	5.297095
CSF3	7.267	6.65077	8.13486	7.1757	7.34649	6.05445	7.83275	7.86414	7.23661	6.66107	6.91738	7.26472	6.94043	7.58931	7.91591	6.84621	6.73052	7.96681	8.63645	7.8986	7.53687	7.99664	6.80115	7.30682	7.04116	6.80368	6.81927	6.65136	6.51967	6.40585	6.58735	7.26333	6.15517	7.35701	8.44174	7.49886	8.38967	8.24353	7.09591	7.78265	7.95808	8.52457	7.30742	6.8925	7.72102	7.75309	7.30888	7.72025	7.19078
CSF3R	6.811875	6.63198	6.355905	6.0663	7.112925	6.185455	6.003355	6.564345	7.00397	6.317855	6.26908	6.545095	6.241065	6.706075	6.99453	6.30785	6.79898	6.845845	6.138445	6.67794	6.846085	7.24267	6.23371	6.55341	6.355905	6.025425	7.785975	6.39013	6.75232	6.09241	5.670405	6.929815	5.595865	6.446135	6.723525	6.55639	6.49039	6.349795	6.831805	7.250245	6.706845	7.657145	5.849945	5.94794	6.782535	6.481335	6.52587	7.077515	6.27187
CXCL6	7.42339	9.04594	9.98849	8.76787	10.04908	6.04846	9.55561	9.87584	8.64781	7.858	7.96884	8.81562	7.2506	8.33387	7.76364	8.7166	8.44084	7.84017	7.60906	8.85693	7.39821	9.08422	7.69456	8.44037	7.14345	6.82967	7.36362	9.26457	9.239	7.65309	8.28193	8.86081	5.82735	9.39327	9.37542	9.10435	9.50439	8.51001	6.99578	7.68075	9.35254	9.30382	7.39505	7.72665	8.99591	8.09326	6.89268	7.86646	6.46558
CXCL8	7.089845	8.2876	10.70401	9.738885	10.26347	8.70729	9.278855	9.38024	8.89393	7.82713	8.12629	8.85158	8.416975	8.253445	8.869745	8.59228	8.219795	8.55188	9.130375	9.049715	6.42503	9.57661	8.77961	8.839845	7.70917	6.359825	8.6911	8.44095	9.54497	6.92112	7.465355	8.13155	6.269305	9.016615	8.73354	8.73899	9.94031	9.968775	8.141945	10.103365	9.254245	9.80817	7.92349	8.014205	9.74737	8.896135	8.105205	8.243405	7.581375
EMP3	8.25808	8.72301	8.49213	7.74334	8.4661	6.60002	7.92505	8.12173	8.71626	8.27087	8.8524	8.63083	9.03964	8.4222	8.50849	8.48768	8.95484	8.84749	8.05276	8.55807	9.08306	8.79175	9.38916	8.25216	7.68381	8.07521	8.21664	8.35782	8.27247	9.05844	8.78853	8.46654	8.3109	8.47358	8.66396	8.1524	9.00631	8.27472	8.89446	8.26564	9.08191	9.36428	7.959	7.97384	8.79642	8.97711	8.59989	8.6113	9.12427
EREG	7.056235	6.407715	7.46751	6.791935	5.935615	7.29607	6.76692	7.313155	6.18213	6.190245	6.177925	6.802435	6.48578	6.30159	6.147045	5.614445	5.6826	5.35218	5.93827	6.70399	6.46156	6.844525	7.517185	6.60182	6.018315	7.28784	6.58847	5.69057	5.87983	6.601285	6.3038	5.473575	6.170075	7.30358	6.670435	7.375985	7.529975	6.991475	7.68662	7.53908	7.100285	8.325435	6.06853	5.709415	6.908785	6.7952	6.36755	5.95892	6.09664
F3	8.22768	8.38165	8.45426	9.34568	8.88589	9.57908	9.23293	9.25392	8.01314	8.44672	8.04887	8.38013	8.74926	8.79585	8.76042	7.92716	7.85404	8.74176	8.99761	8.25707	7.83532	8.76474	8.75376	9.03603	8.50256	8.6862	8.11367	8.87351	8.45732	7.33381	7.69704	7.67128	7.93137	9.6026	8.67759	9.29692	8.40792	8.05222	8.52729	8.69768	8.03024	8.39988	9.19569	8.69208	8.58568	8.15621	8.38133	7.89234	7.50939
FFAR2	4.6351	4.80525	5.38259	5.34155	5.39589	5.65729	4.52587	5.04392	5.46933	4.73161	4.43011	4.86612	5.14462	4.27953	5.05416	4.63698	4.90116	4.519	4.51113	5.14245	5.0116	5.51178	5.36861	4.41379	5.12076	4.68626	7.47033	5.09135	5.34211	4.66238	4.69297	5.26698	4.5479	4.51385	4.8805	4.829	4.58111	5.05494	5.40432	5.32852	5.05806	7.0566	4.34691	4.05239	5.01565	5.12109	5.26847	5.71527	4.71727
FPR1	5.57628	5.846005	5.907895	5.58984	5.783715	5.825175	5.5512	5.894395	5.542775	5.32176	5.63608	5.89055	5.680035	5.899075	5.68634	5.83712	6.070285	5.64771	5.506915	6.43492	6.06045	6.05698	5.646475	5.63023	5.188765	5.168415	7.55039	5.875235	6.53998	5.412115	5.232585	6.0755	5.193425	6.04936	6.23856	6.061735	6.11867	6.22953	6.15141	6.609755	6.80366	7.174605	5.224295	5.566035	6.402335	5.81258	5.877565	6.259125	5.93301
GABBR1	7.50278	6.77102	7.13521	6.56697	6.66001	6.20076	7.2128	7.25534	7.18773	7.32235	7.01723	7.31427	7.40342	7.11059	7.54595	7.09201	6.73304	7.42477	6.80983	6.80875	7.0779	6.93002	6.78679	7.14884	6.92114	6.37435	6.78412	6.81035	7.10168	6.46691	6.85431	7.00006	6.47488	7.24929	7.29153	7.22645	6.62271	6.97444	6.59376	6.66729	6.22087	7.10192	6.97362	7.15603	6.51169	6.72487	7.03954	7.08589	7.73373
GPR183	7.59921	8.26189	7.86797	7.04673	7.93772	6.56037	6.46237	7.57683	8.2387	7.34835	7.33098	7.10867	7.23159	7.55276	7.88378	7.51657	7.99243	7.25344	6.41631	7.56651	7.06104	7.57007	8.77002	7.02882	6.96767	6.09846	6.65458	7.05477	7.41301	7.02704	6.86088	7.1904	6.98755	7.98819	8.09514	7.94661	8.74452	8.65085	7.10763	9.00761	9.08204	8.78273	6.71252	7.41562	8.08121	7.41898	7.14306	7.32124	7.63121
HAS2	6.78532	6.836295	7.37968	6.623735	6.400325	5.723075	6.861085	6.424445	6.543675	6.417255	7.070065	7.21977	7.068665	6.525845	6.640965	6.28195	6.066685	5.990975	6.262155	6.53094	5.91437	7.03112	6.581415	6.77042	6.158595	5.720215	5.856835	7.08093	6.75814	6.30091	6.77508	6.246305	5.91785	6.716825	6.9844	6.71809	7.58456	7.374215	6.440365	7.389465	8.111025	8.28728	6.30078	6.023545	7.060305	6.009005	6.44637	6.31324	7.13181
IL10RA	8.25969	8.7412	7.86766	6.5345	8.10027	6.6055	6.95565	8.07693	7.71254	7.23145	8.20352	7.63808	7.3521	7.82228	8.4553	8.34952	8.35649	8.24638	7.06451	8.35247	8.45882	8.34785	9.19836	7.11712	7.20507	6.61984	7.12798	7.06675	7.42098	7.76507	7.82629	7.93384	7.53741	8.17313	7.87337	8.25496	8.04208	8.16176	7.42742	7.55183	9.44937	8.73537	6.28368	7.42802	8.18096	8.47826	7.57207	7.94924	8.32502
IL18	7.87219	6.7322	7.72466	8.61348	7.61088	9.27939	8.21501	8.46518	7.4585	8.11093	7.50319	7.80315	7.83045	8.2966	8.24729	8.50571	8.00545	7.635	7.42147	7.98635	7.8795	8.01068	8.24362	8.35751	8.98297	8.83086	8.52673	8.68364	8.82543	7.70128	7.74345	8.14061	8.53581	8.51119	8.50936	8.73963	7.49373	7.96681	7.61081	8.7299	7.59248	7.84117	8.90433	8.78996	8.74369	8.62409	7.56999	7.68731	8.27394
IL1B	8.467835	8.28791	9.424875	9.07114	9.569475	9.133925	8.608945	8.996175	9.230235	8.12981	8.477125	8.842075	8.21977	9.014835	9.20715	8.80299	9.0936	8.811165	8.165785	10.02606	9.09227	9.659335	8.76127	8.099555	7.92689	7.72504	10.25467	8.10793	9.4094	7.486065	7.63166	9.10276	7.471985	8.79004	9.367085	8.766115	8.889065	8.94051	9.109015	10.382615	9.86266	10.957065	7.698115	7.96644	9.509255	9.09784	9.355435	9.666665	8.491665
IL2RB	6.91976	7.00741	6.78361	6.78459	7.26233	6.34921	6.77769	6.96041	7.47456	7.0434	7.20042	6.99685	7.32187	7.69836	8.15987	7.03651	7.03749	7.15802	6.47171	7.1539	6.92413	7.06312	7.63611	6.49152	6.84337	6.8129	6.75624	6.81503	6.99954	6.84439	6.82392	7.07523	6.78443	7.10698	7.40252	7.26507	6.88239	7.00182	7.17445	7.54933	7.62247	7.5648	5.77794	6.68535	6.66185	6.69301	6.6795	6.76303	8.05863
IL6	6.25092	6.34754	8.30366	8.23457	7.70174	6.9886	7.08538	7.59512	6.70909	6.47263	7.59182	6.74114	6.66591	5.77053	5.6942	5.30543	6.14631	6.36336	7.5386	7.97698	6.97904	7.95987	7.33144	5.59086	5.16893	5.57161	5.51281	5.81887	5.91554	4.92916	5.69477	6.18795	6.03759	6.1178	7.14091	6.06197	9.59179	8.83592	8.55219	8.24647	9.3273	10.24446	6.44013	6.45907	7.95759	7.56633	6.2678	6.19228	6.71096
IL7R	8.10031	7.933155	8.078865	7.414805	8.431585	6.5709	6.76567	7.058185	7.875405	7.598665	7.667335	7.541545	7.645405	7.88967	8.18543	7.575575	8.39637	7.36804	6.85736	8.69724	8.026455	8.072775	8.441785	7.97123	7.101735	6.431545	7.69918	8.088675	7.74341	7.465485	7.60568	6.8873	6.182195	8.72604	8.7904	8.225115	8.78075	8.332515	7.562445	9.667045	9.34931	9.035585	7.170215	7.4169	8.664465	7.68583	7.486215	7.696515	9.14462
INHBA	6.23415	6.12308	6.69758	6.58297	6.81452	5.30415	5.89366	5.70987	6.55998	5.83248	6.12465	6.27453	6.62678	5.53711	5.83207	5.92511	6.0584	5.87694	5.68914	7.28779	7.00493	7.26738	7.02076	6.22091	5.40807	5.01674	5.38157	5.52003	5.82292	5.12661	5.66763	5.93465	5.10247	6.95208	7.3243	6.17153	7.5396	7.29584	5.69715	7.50961	8.20807	8.86662	6.65848	6.87246	7.5319	6.92954	6.23922	6.4305	6.62719
ITGA5	7.42919	6.89549	6.90193	6.63721	6.85863	6.48106	7.21402	6.96092	7.33026	7.42491	7.26305	7.17605	7.2395	7.39035	7.17747	6.72765	7.00275	7.13604	7.258	7.30527	7.40574	7.45082	7.12628	7.05096	7.01732	6.85217	7.00633	7.01124	7.09478	6.80121	6.84747	6.99855	6.8294	6.80587	7.34343	7.00882	7.6916	7.21984	7.91629	7.52694	7.44093	7.64728	6.8747	6.79109	7.18034	6.97873	7.22566	7.36222	7.2475
KCNA3	5.10397	6.30559	5.01587	4.52634	5.39777	4.26511	4.12665	4.61807	4.87349	4.82721	4.99826	4.79546	4.87994	4.56694	5.08776	5.2158	5.3737	5.14238	4.30913	5.3536	5.26108	4.90356	5.21126	4.69558	4.37695	4.59689	4.4436	4.70947	5.21807	5.09638	5.08539	5.51574	5.20955	4.69207	4.29122	5.45126	4.63226	5.55243	4.87786	5.05067	5.5535	5.03713	3.93405	4.25195	5.17813	5.28261	5.29801	6.15502	4.8379
LCK	6.12354	6.03746	5.77263	5.44537	6.42983	5.49047	5.247375	5.900945	6.866295	6.43434	6.46289	6.156945	6.487515	7.19935	7.677275	6.439425	6.29759	6.19327	5.41252	5.99153	6.366635	6.455025	7.461985	6.30435	6.22574	5.426965	6.40011	6.406365	6.38245	6.03696	5.963405	6.127035	5.9097	6.751755	6.968485	6.948795	5.93276	6.283675	6.476575	6.626775	6.63298	7.147085	5.177105	5.78748	6.130075	6.04944	5.899085	6.50539	7.5935
LYN	7.20974	7.83726	7.73512	7.60971	8.03682	6.61987	7.27413	7.81104	6.86113	7.50886	7.2364	7.05321	6.9103	8.09718	8.24233	7.54489	8.06581	7.83933	7.66794	8.30281	8.00485	8.27748	7.85829	8.0448	7.29751	7.13001	8.3641	7.76434	7.85791	6.89721	7.21461	8.10418	7.18597	8.13353	8.09911	7.55694	8.11686	8.13914	7.47503	8.89721	8.91059	8.63045	7.54416	7.87944	8.40229	8.13656	7.87988	7.8547	7.88088
MMP14	7.43947	7.528335	7.573255	7.296535	7.79279	6.906595	7.514045	7.53915	7.573195	7.80948	7.27724	7.29072	7.380465	8.170045	7.3942	6.83598	6.79282	8.33987	8.268655	6.83411	6.9798	7.161265	6.99214	7.9307	7.906805	7.82724	6.94462	6.856715	7.02011	6.851655	6.593695	7.372895	6.80912	6.760985	6.813125	6.95567	7.06202	7.101505	7.11527	6.91085	6.91455	7.52687	6.538175	6.76301	6.6485	7.10664	7.213295	7.614865	7.39789
P2RX4	6.96329	7.71131	7.14844	6.15898	7.37909	6.16112	6.23481	6.93173	7.13316	7.24588	7.23455	7.04685	6.83272	7.23888	7.45781	7.25216	7.27601	7.45304	6.98448	7.1597	7.48119	7.09417	7.40442	7.15314	7.00051	6.98824	6.43768	6.91788	6.97149	6.90286	7.09582	7.35954	6.90721	7.40575	6.47991	6.94429	6.92125	7.03519	6.81823	6.62865	7.8399	7.59886	6.53711	6.65673	7.06324	7.07966	6.91763	7.6281	7.14552
PDE4B	5.27582	6.94421	7.3261	5.9261	7.17482	6.44401	5.86137	6.60729	6.41519	6.08043	6.31518	5.79891	5.61804	6.25156	6.79603	6.4575	6.53407	6.8097	6.13115	6.84847	5.9792	6.63132	7.62355	5.30417	5.85224	5.7129	6.0659	6.12162	6.35982	6.38819	6.23418	6.47605	6.01658	6.96119	5.18437	6.82068	7.05137	7.29505	6.03003	6.63595	7.52104	7.91243	6.6973	6.79724	7.58807	7.54469	6.71349	6.93091	6.23461
PLAUR	8.2326	7.5422	8.92037	8.54257	7.67249	7.00302	7.47015	7.52719	7.88164	7.07764	7.82287	8.4543	8.00597	7.42442	7.80053	6.73369	7.28474	7.86974	7.61499	7.90845	7.57209	8.43941	7.84021	7.60693	7.12476	6.93681	7.6841	7.07033	7.36542	7.07468	7.02025	7.44436	6.4807	7.53047	7.5939	7.62126	8.62781	8.59407	9.04672	9.14576	8.69925	9.48532	7.20579	7.24782	8.11591	7.49228	7.82075	7.88261	8.02858
PROK2	4.28705	4.17885	4.52588	4.38939	4.60508	4.17971	3.41867	4.07539	4.8531	3.7285	4.03234	4.84975	3.99179	5.44957	6.53806	4.18225	4.52604	4.33623	3.83943	4.11145	4.17194	4.54308	4.46788	3.88423	3.88849	3.21064	7.46024	4.7371	5.73023	3.6109	3.43011	4.6862	3.64434	4.38479	5.10566	4.37313	4.17721	4.55894	4.47873	6.3854	5.64642	6.85857	3.1713	3.59051	5.9997	5.61291	4.38276	5.15592	3.62582
RGS1	5.80452	7.26348	8.52439	7.60288	6.48796	6.64787	6.42398	8.183	8.22193	7.33834	8.06763	6.62385	6.0977	6.56553	7.96116	7.49702	6.79703	7.65824	7.11694	8.92967	8.55297	8.22866	9.98998	6.22737	5.37503	5.81663	4.90802	4.20498	5.27623	6.04618	6.45724	6.2072	6.32477	8.85322	7.8627	8.77194	7.78044	7.94093	4.47422	7.59842	8.21896	7.65975	6.62806	7.40182	8.66113	8.66968	6.1842	7.12404	8.02421
SELE	9.44284	9.24328	9.13827	9.62072	9.26133	8.33473	9.24719	9.49012	8.78555	8.76923	9.71982	9.15825	8.919	8.80456	8.63721	7.74454	8.79625	9.12173	8.51127	9.85238	8.37216	9.79977	8.44253	9.38412	8.32953	7.44738	7.12271	7.5436	7.96072	7.33473	7.94571	8.75496	7.63252	8.51322	8.81615	8.54133	10.23943	9.56763	7.89481	9.64528	10.42102	10.65523	7.72953	7.85672	9.17767	8.78174	8.503	8.55107	8.40184
SELL	6.49265	7.34748	7.23237	6.186	7.78198	5.4549	6.24213	7.08757	7.66858	7.06045	6.97274	6.33939	6.89874	8.26165	8.65496	7.02408	7.40179	6.41139	5.19641	6.88544	7.11469	6.99005	7.99457	7.13322	6.97851	5.43778	8.08874	7.67466	7.84138	6.21003	6.29546	7.17282	5.97957	7.68211	8.0985	7.74098	6.89015	6.90776	7.10267	8.24092	8.0363	8.50087	4.94536	5.95663	6.97217	6.37828	6.45767	7.27132	8.31026
SLAMF1	5.69196	5.68687	5.35102	5.01204	6.08806	4.89394	4.46854	5.13383	5.54752	5.66452	5.70781	5.21054	5.78938	5.92695	6.13078	5.60708	5.45985	5.4285	5.07046	5.47624	5.30439	5.5124	6.13767	4.76103	5.24293	4.51515	5.35996	5.41735	5.39319	5.51325	5.10651	5.73534	5.62371	5.92273	5.54462	5.52907	5.30471	5.48369	5.19181	5.47218	5.99551	5.7204	3.92809	4.84676	4.95744	5.21413	5.37834	5.57161	5.60382
TIMP1	10.27874	10.27911	10.07851	9.88508	10.70699	8.93987	10.23366	10.39571	9.85898	10.02424	10.44138	10.23655	10.59441	10.29304	10.32066	9.85979	10.10783	10.95046	10.7619	10.61744	10.66497	10.63883	10.72073	10.25227	9.84646	10.00178	10.11427	9.8576	9.74382	9.84229	9.96007	10.12192	9.88246	10.12804	10.31726	10.07078	11.25869	10.40891	10.18648	10.34813	10.74106	11.02553	9.9854	9.89974	9.99656	10.06685	10.00054	10.53531	10.28343
TLR1	5.00317	6.18788	5.57161	4.96804	5.89752	4.86153	4.24888	5.32489	5.11856	5.69518	5.27062	5.01315	5.04402	6.27837	6.68473	5.65772	5.65803	5.39506	4.63359	5.58858	5.00011	5.68295	6.62099	5.38655	5.41089	4.85804	5.85933	5.72619	5.89117	4.95156	4.85925	5.69642	5.0838	5.4958	5.63581	5.69983	4.88848	5.18921	4.65176	5.64499	6.58842	6.65378	5.52304	5.02747	5.85238	5.68767	4.86248	5.54912	5.2434
TNFAIP6	7.868735	8.28781	8.968065	8.393035	7.741225	7.275205	7.38988	7.53625	7.879425	7.26727	8.587205	7.965815	7.762805	6.69757	6.47196	6.27666	7.98006	6.88643	6.74358	7.981715	7.52178	7.49443	7.35499	7.479895	6.49374	6.409025	7.24955	7.822525	7.021805	7.63263	7.472645	6.16256	6.1731	7.5886	7.75012	7.151155	8.93864	8.38543	8.0728	8.922105	9.041915	9.230505	6.40919	6.85746	7.87042	7.105365	7.33292	7.04732	7.85356
TNFRSF1B	7.15638	6.5404	6.83361	6.9886	6.78148	6.48698	6.7377	6.82146	6.98292	7.06527	6.6505	6.69681	7.0477	7.48972	7.69639	6.10274	6.52043	6.84068	6.85577	6.75188	6.39928	7.26587	7.48425	6.98323	6.64	6.43767	6.98386	6.30369	6.34994	5.87247	5.93202	6.02475	5.79064	6.54048	7.09465	6.72036	6.7686	6.76087	7.37207	7.79153	7.39081	7.47414	6.34665	6.88575	7.18787	6.78567	5.98849	6.34268	7.06417
[truncated: 192 more columns]
