# Supplementary material for: Identifying crosstalk genetic biomarkers linking a neurodegenerative disease, Parkinson’s disease, and periodontitis using integrated bioinformatics analyses
Source: Front Aging Neurosci. 2022 Dec 5;14:1032401. doi: 10.3389/fnagi.2022.1032401 (PMC9760933; doi:10.3389/fnagi.2022.1032401)
Supplement: Supplementary file 1 [file Data_Sheet_1.ZIP › raw data/file7 Parkinson's_DEG&IRRG_exp_case(285).txt]

gene	GSM153404	GSM153407	GSM153408	GSM153410	GSM153411	GSM153412	GSM153413	GSM153414	GSM153415	GSM153416	GSM153417	GSM153418	GSM153420	GSM153421	GSM153422	GSM153424	GSM153430	GSM153432	GSM153434	GSM153435	GSM153436	GSM153437	GSM153439	GSM153441	GSM153442	GSM153443	GSM153445	GSM153446	GSM153449	GSM153453	GSM153454	GSM153455	GSM153462	GSM153465	GSM153481	GSM153482	GSM153483	GSM153485	GSM153489	GSM153490	GSM153491	GSM153492	GSM153493	GSM153494	GSM153495	GSM153498	GSM153501	GSM153502	GSM153505
AQP9	11.7302500749135	11.570078908643	11.0913356688134	11.0402473944105	10.9867715559943	11.0057107474898	11.8710290052677	11.7329339149935	10.615052829111	11.4684251106948	11.1491159508394	11.1871416183157	11.2693684693871	10.6618426347417	10.7850643629867	10.76707849	11.5064160672106	11.2221590025545	12.0922313341699	11.5545191041777	11.9339000384797	11.1268819684247	11.1710653223462	12.0922313341699	11.8123833201982	11.7664816788966	11.8765458666866	11.0708844640879	10.4121372015192	11.227818406524	11.4668833181162	11.0576950578331	11.5426780195744	11.2918891491607	11.4042203609895	11.5686476031379	12.0197291475022	11.4721866976446	11.0276245544881	10.6355565744706	10.9974420466505	11.7998985654079	11.8315559097091	11.1317081196665	11.2556359219564	11.1486833915756	11.3185738164446	10.0106763976733	11.3109110399937
C5AR1	10.3259098028135	10.0906147748841	9.41734063600072	9.61423167641641	9.39721341119632	9.65104546658179	10.182438987776	10.307743804527	9.33505089803958	9.80369314569916	10.161989596736	9.7297155497922	10.5432222583407	9.83091701542839	9.94352050745851	10.2194729143201	9.59023200080136	10.1162050276112	10.3875221649055	9.97124098156583	9.78855323144485	9.52452224117945	10.1340946844862	10.4891498520408	9.82601173384516	9.99436150413325	10.2226636892255	9.40939585206665	8.80114372068024	9.79742691747589	9.14053603931676	9.50006355779613	10.1656768494317	9.58553850079462	9.87509898158947	9.85415602428128	9.90326200703654	10.2857033300233	9.46294367805995	8.79000107291764	9.43862019056646	10.028573406359	9.81392993036473	9.91703160714533	9.74468646918421	9.22128596191846	9.63862238209108	8.87169242981958	9.14168874884184
CD14	10.0718930642989	10.9538758351532	9.81438884180384	10.5384111650073	9.85380345576804	10.8326837893617	11.3617144316925	10.3634116051755	10.4942909326862	10.6617527100683	10.5676493522304	9.7852568442172	11.153833803513	11.0707856997693	11.35650164971	10.3069438245197	10.5399324156359	11.006214833011	10.5406925604541	10.9409551751044	10.4043814648668	10.2746853589838	10.9097616090332	10.6785020831055	10.3315537532567	10.2341225996068	10.344367262677	10.7247279694277	9.92787793461399	10.8025659339174	10.1416821186207	10.2815383143777	10.6163401835066	10.6776245771168	10.5814361064859	10.6281214671964	10.584587920604	10.4715058079842	10.8895299606903	9.27598996715932	10.4054087655124	10.9672952501461	11.3410075727142	10.6443030139764	9.962965441018	10.9992297411917	10.1318482855934	9.29246521717583	10.346281078613
CSF3R	10.1247851111705	10.2837061745151	9.92767756724966	10.2395746857612	10.5309423846251	10.9043311563771	10.9121446734914	10.3567265801719	10.8713122640213	10.2541976523815	11.5110757394626	10.5411271524135	11.8368600093476	11.1094396564353	11.3970632580907	9.82479652419983	10.5858849989953	10.5809438405999	9.45199860468498	10.5957209189098	10.7462473061471	10.8944530871878	10.7122235837932	9.97001939997399	9.25837485624977	9.16912578175474	10.6805466067211	10.5962654831837	9.25326292249816	10.8410832833534	10.3740716057716	10.305151769097	9.66082658764648	10.2168619990268	10.3762654374053	10.7524222293613	10.6379108182017	10.8171368318002	10.386566959774	10.4701782692545	10.3506899762832	11.2124427907953	11.1256576518138	10.8854188747972	10.7744533394505	10.4769491636101	10.531793647498	10.1920563339623	10.7489672957822
IL18R1	5.05100636946202	5.61280742157374	5.04783411549558	5.21430550016093	4.06125432549737	4.99265686947376	5.63900427561886	5.95207893531893	5.41492128214244	5.13971755073527	5.34146152508712	4.06814051723869	4.26496962029335	4.97931811484379	5.50890558048312	5.66467177486435	5.45011743197432	4.54375924391249	5.1602335497788	5.26080911235723	4.37208184721338	5.3713570817748	4.53427779581697	5.78398522922306	3.12413482013644	5.32369198888439	5.69556694997336	5.23640172587632	5.36642310051397	4.72399350111084	5.27416882630218	5.64099717182842	5.72386431486206	5.55660906942953	5.82254129814832	5.14561310661883	5.68021328304667	4.7280853230057	5.23091355566954	5.02540350944843	4.43020211570214	4.97596145413131	4.50052466840178	5.44082673125794	5.69937652563086	5.30826064920221	4.89620403937657	1.98853923227273	5.27947364653511
IL4R	8.78753342088433	8.43758374960604	8.10802951693007	8.39507993838677	8.29682089071292	8.46239864702863	8.60686640048597	8.74458418817031	8.61411316165449	9.3541156445455	8.00192981276134	7.91710107576585	8.97058949058746	8.69294201355068	8.0029010292954	7.89125174910255	9.20501500792329	9.05269030603638	8.69980233002806	8.77927384444181	8.42354357750532	7.71487993436912	8.75122260849704	9.75164352163836	8.88505400946458	8.77512776428585	9.14996412611234	8.09892449768939	9.05814582329083	8.09160235916965	8.60950547668196	8.92867425266254	8.62067218595277	8.33183801487194	8.8594114817591	8.70849038435325	9.42933746209858	8.88560684911548	8.13681475883963	8.17468058208782	7.73112994449287	8.52763872202826	8.54559428048955	8.71158161604368	8.60422287116116	8.76680236842714	8.73122252084349	8.38217694332828	8.61411316165449
NOD2	7.32971763047929	7.54987384223993	7.07424624540116	7.52064285569737	6.76958760500666	8.02091641362487	7.35458079657849	7.94635467757395	6.62893332004459	7.53897731996836	7.56308750160664	7.00011392003942	7.10195573318274	7.58800193744877	7.3964784943174	7.82925809490422	7.6457429430701	7.47699081797912	6.89657999264208	7.46683643055481	7.75297722693393	7.81714290573497	7.67604272292573	7.61945166998231	8.00306188520466	6.30181555392398	7.97862398141295	7.81714290573497	7.34771469303958	7.36277980706467	6.30724759382367	6.8798693538804	7.25407933619573	7.02918194963974	7.90288474317496	7.01386165695639	8.72633755110013	7.73597343586623	6.42966218908103	5.93123902212431	7.1989745739533	7.24085642274678	7.90766974189995	7.17913392802297	7.20653781835347	7.90480055093389	8.02091641362487	6.87425840172427	7.5738146848103
PLAUR	8.03510425555936	7.87007378370644	7.9515100706275	7.58305470223099	8.19286007455082	8.11345632327038	8.52051380275381	7.91347038978132	7.94050644428923	7.85098340496187	8.46324548101672	7.57319364424874	9.04954194944385	8.57322357813606	7.82623881978339	7.49709903736635	7.59353670852949	7.96616362999594	7.65165665003477	7.43086243942821	7.28637450930382	7.44157464809589	8.0531477588329	8.32442254622994	8.07891119178692	7.64126072042449	8.03708835840401	7.74314338710631	7.41329212339849	7.74363052956252	7.57239585172836	7.95341079400987	7.84196223967856	7.8099388971644	7.81727312353759	7.68089446179243	8.2075267682368	8.09229963492578	7.36102070586442	7.08606139058297	7.76362647259378	8.0939203158947	8.92456188172896	7.93721582866057	7.72781622488075	7.92672444070669	7.31215107657539	7.65064319671108	7.68555878631182
RHOG	11.1299405083933	11.9188403580622	10.8204909220148	10.9553519335103	11.8947335989186	10.6882853434915	10.9070949133738	11.3018476220008	11.1529862046462	11.5882203873722	12.2275611519518	10.9187876280313	12.8059753923037	12.3349089728776	12.4032350888755	11.0267523925488	11.102865430591	11.5878751028189	11.622971448402	10.9092680946729	11.2929074459082	10.7090186161242	11.0563320119714	11.534305942625	11.2571916085078	11.3008812074853	11.094217936397	10.7992555579534	10.7513252567273	11.1175231876173	11.0949722111408	10.9467983596271	11.0847535539187	10.7938926354025	10.9060795365258	11.1180171793293	11.0595636169276	11.0225096881231	11.0441098124612	10.9625997238482	11.0039198371561	11.3573378711867	11.5309744108266	11.094217936397	10.9641278400672	10.8728678767135	10.9360628676717	10.8080412023719	11.611404870906
[truncated: 236 more columns]
