# Supplementary material for: Identifying crosstalk genetic biomarkers linking a neurodegenerative disease, Parkinson’s disease, and periodontitis using integrated bioinformatics analyses
Source: Front Aging Neurosci. 2022 Dec 5;14:1032401. doi: 10.3389/fnagi.2022.1032401 (PMC9760933; doi:10.3389/fnagi.2022.1032401)
Supplement: Supplementary file 1 [file Data_Sheet_1.ZIP › raw data/file8 Periodontitis_ConsensusClusterPlus_limma.txt]

rownames(final)	logFC	AveExpr	t	P.Value	adj.P.Val	B
MANSC1	0.32522143	8.278082614	5.482365628	1.02E-07	1.80E-07	6.631213099
KRT23	0.196586489	7.247071784	1.894733032	0.059279865	0.073111833	-5.794555579
HBG1	0.025763607	7.27846917	0.237342601	0.812585092	0.819944499	-7.551120627
PTGDS	-0.024352698	9.361014813	-0.22785554	0.819944499	0.819944499	-7.553329974
PBXIP1	-0.035224289	7.622508631	-0.68075184	0.496657545	0.525037976	-7.347496589
FCGRT	-0.06399731	7.781756556	-1.164661356	0.245264508	0.274993539	-6.901976437
PLD3	-0.095687589	8.010824938	-1.143733942	0.253826243	0.276222676	-6.926036885
LSP1	-0.128458955	7.659131328	-1.619983589	0.106494508	0.123134275	-6.272135771
SH2D3C	-0.153710047	6.076642116	-2.36577471	0.018754823	0.024783159	-4.80783052
NKG7	-0.16437235	5.985121535	-2.289338061	0.022892531	0.029207712	-4.98221093
H1FX	-0.179380985	9.297664938	-1.815658147	0.070618912	0.084287089	-5.939466123
GNLY	-0.22102863	5.612401784	-3.179130202	0.001663131	0.002366764	-2.618407288
TCIRG1	-0.22618616	7.689810664	-3.049157655	0.002541112	0.003482264	-3.008579308
FMNL1	-0.261115076	5.34908583	-4.8061842	2.65E-06	4.27E-06	3.482747056
CST7	-0.266224897	6.423610913	-4.454760568	1.27E-05	1.95E-05	1.982187037
MYO1F	-0.347331174	7.039358091	-6.484394045	4.72E-10	1.16E-09	11.87844184
CORO1A	-0.370335565	7.933913734	-4.417522182	1.49E-05	2.20E-05	1.828842255
ALOX5AP	-0.377909232	7.860640996	-6.016083567	6.30E-09	1.23E-08	9.344223885
FCER1G	-0.40167658	7.365057676	-5.903464106	1.15E-08	2.13E-08	8.755800258
ITGAM	-0.402764756	6.528385311	-7.505652342	1.07E-12	4.40E-12	17.85582522
HCK	-0.403651591	7.032246639	-6.79189879	8.01E-11	2.12E-10	13.61581282
SLA	-0.409604827	7.443858631	-7.873480673	1.05E-13	6.45E-13	20.14562689
ITGB2	-0.436605325	7.457226432	-6.113998447	3.71E-09	7.62E-09	9.862553726
CD97	-0.454956651	7.328553361	-6.83114326	6.36E-11	1.81E-10	13.84155256
NCF1	-0.482408326	6.12860168	-6.359171467	9.56E-10	2.21E-09	11.18731833
ICAM3	-0.525161586	8.234757095	-5.051124353	8.47E-07	1.42E-06	4.58445363
P2RY13	-0.53032708	5.286162531	-7.517335423	9.94E-13	4.40E-12	17.92750501
CD14	-0.549301485	8.57465751	-7.09786755	1.30E-11	4.01E-11	15.39908125
PLAUR	-0.551854967	7.808915685	-7.147242258	9.66E-12	3.25E-11	15.69177286
CSF3R	-0.554550935	6.793862946	-8.215548048	1.14E-14	1.05E-13	22.33377875
RNASE6	-0.585364536	7.535607884	-7.180084182	7.92E-12	2.93E-11	15.88720019
NCF4	-0.59239662	7.201101349	-6.248590291	1.77E-09	3.85E-09	10.58509943
AQP9	-0.669405903	6.514819212	-8.673609731	5.38E-16	6.63E-15	25.34622987
MMP9	-0.694837874	8.060169502	-7.983696891	5.14E-14	3.81E-13	20.84466599
C5AR1	-0.707685717	6.599828548	-10.17987953	1.36E-20	2.52E-19	35.8201376
RHOH	-0.718528783	6.967847178	-7.774306563	1.97E-13	1.04E-12	19.52163108
RGS2	-1.037915459	9.616219295	-13.35456358	4.45E-31	1.65E-29	59.79304537
