# Supplementary material for: Identifying crosstalk genetic biomarkers linking a neurodegenerative disease, Parkinson’s disease, and periodontitis using integrated bioinformatics analyses
Source: Front Aging Neurosci. 2022 Dec 5;14:1032401. doi: 10.3389/fnagi.2022.1032401 (PMC9760933; doi:10.3389/fnagi.2022.1032401)
Supplement: Supplementary file 1 [file Data_Sheet_1.ZIP › raw data/file9 Parkinson's_ConsensusClusterPlus_limma.txt]

rownames(final)	logFC	AveExpr	t	P.Value	adj.P.Val	B
HBG1	0.422210832739569	12.4400982383407	2.19591300480523	0.0288944316424396	0.0296970547436184	-5.40910930429365
RHOH	0.0913477061071966	7.91479783553342	1.14867538523903	0.251641691454231	0.251641691454231	-7.14511189495436
PTGDS	-0.313882702965602	7.40025612004149	-2.88012211124167	0.00427320822305957	0.00451739155009154	-3.70812240007503
NKG7	-0.35185470019618	10.7619697168537	-3.33967271560202	0.000949138282558603	0.00106418534711116	-2.3231184343188
GNLY	-0.389696073475298	10.7102248232298	-3.25791264890826	0.0012565152398521	0.00136738423160376	-2.58347948334305
NCF1	-0.541920263007924	10.8418975126444	-10.1549931953562	6.49867176573078e-21	1.09295843332745e-20	36.3454808273606
ITGB2	-0.548641947055	9.60230115304487	-7.74301741889451	1.65437651918732e-13	1.9745784261268e-13	19.476096875906
PBXIP1	-0.567931024190871	7.9240005150404	-8.13561429063993	1.23268858623166e-14	1.57274061001971e-14	22.0375383369277
FMNL1	-0.576108594546893	8.18701851663775	-8.66431379980014	3.3130740922171e-16	4.71475928507818e-16	25.6102079699614
PLD3	-0.627004277865624	7.0919284353463	-8.22924155049697	6.56046624091908e-15	8.66918753264306e-15	22.6601924843857
MYO1F	-0.627433003806686	10.9082541729382	-14.2136797646015	4.0974447367659e-35	1.51605455260338e-34	68.8556129751869
RNASE6	-0.642886302326721	9.08040085824809	-6.94419151955826	2.52588447036308e-11	2.92055391885731e-11	14.5282781163966
FCER1G	-0.689001679480004	10.8168338989699	-10.5797397432729	2.55323803371577e-22	4.49856224988017e-22	39.5570958678378
CST7	-0.693281870055642	9.84720504440641	-8.03121441020142	2.477819083796e-14	3.05597687001507e-14	21.3485156796859
ALOX5AP	-0.705757498686211	11.8346290827415	-11.2255598046098	1.67575274098842e-24	3.44460285647621e-24	44.5481258675145
CORO1A	-0.706606177106194	11.5092542061187	-11.7989949728615	1.76040921973248e-26	4.07094632063136e-26	49.0754820926022
TCIRG1	-0.713077079190933	9.59294009074531	-10.0695104217032	1.23768672269342e-20	1.99106124955029e-20	35.7065340923213
SLA	-0.753148626577577	10.252946355221	-12.994002795264	1.05557766001611e-30	2.789740958614e-30	58.7447949671418
SH2D3C	-0.776273746714605	7.33690093918186	-11.2183133833576	1.77411998627127e-24	3.45486523642301e-24	44.4914601636992
CD14	-0.79421566203132	10.5209252953929	-10.9798663500526	1.15006102840508e-23	2.12761290254941e-23	42.6349827143825
ICAM3	-0.794945095286609	11.6136307150567	-15.4970070449858	7.99442845082914e-40	5.91587705361357e-39	79.65819673157
PLAUR	-0.819916670692626	7.87338903004468	-16.0372386049761	8.09695707092263e-42	7.48968529060343e-41	84.2344307725284
ITGAM	-0.822426387448671	9.00111845412004	-16.0458776927165	7.52305051340741e-42	7.48968529060343e-41	84.3076943881188
NCF4	-0.823711528284278	10.1982697053284	-12.9577357820424	1.42325332946847e-30	3.51069154602223e-30	58.4474094179009
LSP1	-0.826861234816791	10.3821051303247	-13.712911618133	2.71250664473888e-33	8.36356215461156e-33	64.6809416217348
MANSC1	-0.833244756250648	7.44832131327915	-9.16017882297564	9.93606696642534e-18	1.53181032399057e-17	29.0795434396735
HCK	-0.840289125391173	11.0195119577832	-15.3716566993988	2.3164903670844e-39	1.42850239303538e-38	78.598172036444
CD97	-0.88960445473249	10.0089628380097	-14.5315564175209	2.82456037281881e-36	1.16120815326996e-35	71.5192926908053
RGS2	-0.958133196801374	12.4042839958397	-13.2493150931402	1.28020573724049e-31	3.64366248291523e-31	60.8442791144402
FCGRT	-0.970857325345174	9.58159109054823	-13.8755657368535	6.97058277785546e-34	2.3446505707332e-33	66.0337368415896
AQP9	-0.971227211475764	11.2660516396335	-15.0146454801609	4.77295767447869e-38	2.20749292444639e-37	75.5839459815558
P2RY13	-0.987249534478202	9.95120914089178	-16.2857554027584	9.7625655668892e-43	1.8060746298745e-41	86.3427403316239
C5AR1	-1.00428447179804	9.76861255826215	-15.2663856108019	5.65714706565291e-39	2.99020630613083e-38	77.7085895464406
H1FX	-1.01177240278792	8.25610703941327	-8.76311803964151	1.66140466617928e-16	2.45887890594534e-16	26.292679226352
KRT23	-1.04426358950181	8.34424353007543	-11.3121573499856	8.46640981965129e-25	1.84268919604175e-24	45.2264009974102
MMP9	-1.05669209834038	9.58858785120438	-8.63201530920372	4.14768432089267e-16	5.68386369900107e-16	25.3880944286602
CSF3R	-1.20062078437158	10.4811716107913	-16.7246054457711	2.32327600243078e-44	8.59612120899387e-43	90.0685000325118
